# Supplementary material for: PacBio and Illumina RNA Sequencing Identify Alternative Splicing Events in Response to Cold Stress in Two Poplar Species
Source: Front Plant Sci. 2021 Oct 7;12:737004. doi: 10.3389/fpls.2021.737004 (PMC8529222; doi:10.3389/fpls.2021.737004)
Supplement: Supplementary Data S1 — Differentially expressed genes (DEGs) between Populus ussuriensis and Populus trichocarpa identified by RNA sequencing analysis. [file Data_Sheet_1.xls]

Gene	U1_count	U2_count	U3_count	baseMean	P1_count	P2_count	P3_count	FoldChange	Log2FoldChange	pval	padj	Up/Down	Significant	GeneName	Biotype	Position	NR:Seq-id	NR:Score	NR:Evalue	NR:Description	NT:Seq-id	NT:Score	NT:Evalue	NT:Description	Uniprot:UniProtKB-AC	Uniprot:Score	Uniprot:Evalue	Uniprot:Description	COG:gene	COG:Score	COG:Eval	COG:num	Pfam:pfam_ID	Pfam:pfam_Name	Pfam:pfam_Description	GO:biological_process	GO:cellular_component	GO:molecular_function	KEGG:KO	KEGG:Description
Potri.018G006800.v3.0	1	1	0	3.142678205	6	6	6	0.129628012	-2.947550586	0.027316451	0.049993711	down	yes	Potri.018G006800	protein_coding	chrChr18:508359-509017:-	gi|566214045|ref|XP_002324391.2|	623	1.00E-78	hypothetical protein POPTR_0018s03620g [Populus trichocarpa]	gi|566214044|ref|XM_002324355.2|	656	0	Populus trichocarpa hypothetical protein (POPTR_0018s03620g) mRNA, complete cds	.	.	.	.	.	.	.	.	pfam05553	DUF761	Cotton fibre expressed protein. This family consists of several plant proteins of unknown function. Three of the sequences (from Gossypium hirsutum) in this family are described as cotton fibre expressed proteins. The remaining sequences, found in Arabidopsis thaliana, are uncharacterized.	.	.	.	.	.
Potri.016G127100.v3.0	0	0	0	1.512607821	6	3	1	0.065047657	-3.942359097	0.027269189	0.049916598	down	yes	Potri.016G127100	protein_coding	chrChr16:12999573-13002764:-	gi|566210112|ref|XP_006374029.1|	3105	0	hypothetical protein POPTR_0016s134801g, partial [Populus trichocarpa]	gi|566210111|ref|XM_006373967.1|	1313	0	Populus trichocarpa hypothetical protein (POPTR_0016s134801g) mRNA, partial cds	Q9C9H7	415	3.00E-129	Receptor-like protein 12	alr0124_1	91.3	2.00E-18	COG4886	pfam08263	LRRNT_2	Leucine rich repeat N-terminal domain. Leucine Rich Repeats pfam00560 are short sequence motifs present in a number of proteins with diverse functions and cellular locations. Leucine Rich Repeats are often flanked by cysteine rich domains. This domain is often found at the N-terminus of tandem leucine rich repeats.	.	GO:0016021|integral component of membrane;GO:0005886|plasma membrane;	.	.	.
Potri.014G020700.v3.0	1	2	5	1.394301263	0	0	0	16.50472721	4.044807389	0.027254279	0.049892432	up	yes	Potri.014G020700	protein_coding	chrChr14:1868885-1871196:-	gi|566255848|ref|XP_006387953.1|	2430	0	hypothetical protein POPTR_0458s00210g, partial [Populus trichocarpa]	gi|566255845|ref|XM_006387890.1|	1569	0	Populus trichocarpa hypothetical protein (POPTR_0458s00200g) mRNA, complete cds	Q6WNQ8	444	1.00E-147	Cytochrome P450 81E8	alr1450	116	5.00E-27	COG2124	pfam00067	p450	Cytochrome P450. Cytochrome P450s are haem-thiolate proteins involved in the oxidative degradation of various compounds. They are particularly well known for their role in the degradation of environmental toxins and mutagens. They can be divided into 4 classes, according to the method by which electrons from NAD(P)H are delivered to the catalytic site. Sequence conservation is relatively low with…	.	GO:0016021|integral component of membrane;	GO:0020037|heme binding;GO:0005506|iron ion binding;GO:0004497|monooxygenase activity;GO:0016705|oxidoreductase activity, acting on paired donors, with incorporation or reduction of molecular oxygen;	.	.
Potri.006G260800.v3.0	2	5	4	2.10139053	0	0	1	11.74924942	3.554496691	0.027121035	0.049670306	up	yes	Potri.006G260800	protein_coding	chrChr06:26395493-26395863:+	gi|743862834|ref|XP_011031486.1|	365	4.00E-40	PREDICTED: uncharacterized protein LOC105130613 [Populus euphratica]	gi|158937346|gb|AC213540.1|	371	0	Populus trichocarpa clone POP053-A08, complete sequence	.	.	.	.	.	.	.	.	pfam10577	UPF0560	Uncharacterized protein family UPF0560. This family of proteins has no known function.	.	.	.	.	.
Potri.T021100.v3.0	3	6	2	2.126719086	0	0	1	11.85927721	3.567944179	0.027027088	0.049529249	up	yes	Potri.T021100	protein_coding	chrscaffold_29:91444-95420:+	gi|743860705|ref|XP_011030927.1|	3098	0	PREDICTED: G-type lectin S-receptor-like serine/threonine-protein kinase At4g27290 [Populus euphratica]	gi|224117341|ref|XM_002317512.1|	1271	0	Populus trichocarpa hypothetical protein (POPTR_0011s13230g) mRNA, complete cds	O81832	793	0	G-type lectin S-receptor-like serine/threonine-protein kinase At4g27290	BS_yloP_1	86.3	3.00E-17	COG0515	pfam00954	S_locus_glycop	S-locus glycoprotein family. In Brassicaceae, self-incompatible plants have a self/non-self recognition system. This is sporophytically controlled by multiple alleles at a single locus (S). S-locus glycoproteins, as well as S-receptor kinases, are in linkage with the S-alleles.	GO:0006952|defense response;GO:0006468|protein phosphorylation;GO:0048544|recognition of pollen;	GO:0005886|plasma membrane;GO:0009506|plasmodesma;	GO:0005524|ATP binding;GO:0005516|calmodulin binding;GO:0030246|carbohydrate binding;GO:0004674|protein serine/threonine kinase activity;	.	.
Potri.001G156400.v3.0	1	5	2	6.387372835	9	9	14	0.285595455	-1.807955074	0.02702154	0.04952225	down	yes	Potri.001G156400	protein_coding	chrChr01:12975872-12976388:-	gi|566149198|ref|XP_006369006.1|	160	8.00E-12	hypothetical protein POPTR_0001s15640g [Populus trichocarpa]	gi|566149197|ref|XM_006368944.1|	341	1.00E-177	Populus trichocarpa hypothetical protein (POPTR_0001s15640g) mRNA, complete cds	.	.	.	.	.	.	.	.	pfam03808	Glyco_tran_WecB	Glycosyl transferase WecB/TagA/CpsF family.	.	.	.	.	.
Potri.011G036400.v3.0	0	1	1	3.119784988	6	6	6	0.127758551	-2.968508238	0.02688645	0.049299421	down	yes	Potri.011G036400	protein_coding	chrChr11:3066098-3069433:-	gi|566193262|ref|XP_002316691.2|	3706	0	hypothetical protein POPTR_0011s02060g [Populus trichocarpa]	gi|566193261|ref|XM_002316655.2|	1817	0	Populus trichocarpa hypothetical protein (POPTR_0011s02060g) mRNA, complete cds	Q9ZT07	636	0	G-type lectin S-receptor-like serine/threonine-protein kinase RKS1	.	.	.	.	pfam07714	Pkinase_Tyr	Protein tyrosine kinase.	GO:0006952|defense response;GO:0006468|protein phosphorylation;GO:0048544|recognition of pollen;	GO:0016021|integral component of membrane;GO:0005886|plasma membrane;GO:0009506|plasmodesma;	GO:0005524|ATP binding;GO:0005516|calmodulin binding;GO:0030246|carbohydrate binding;GO:0004674|protein serine/threonine kinase activity;	.	.
Potri.004G208600.v3.0	0	1	0	2.400769647	3	2	9	0.087017562	-3.522549589	0.026840075	0.049223659	down	yes	Potri.004G208600	protein_coding	chrChr04:21696036-21697651:+	gi|566167891|ref|XP_006384872.1|	1082	3.00E-142	hypothetical protein POPTR_0004s21840g [Populus trichocarpa]	gi|566167890|ref|XM_006384810.1|	1466	0	Populus trichocarpa hypothetical protein (POPTR_0004s21840g) mRNA, complete cds	O22130	166	5.00E-45	AT-hook motif nuclear-localized protein 22	.	.	.	.	pfam03479	DUF296	Domain of unknown function (DUF296). This putative domain is found in proteins that contain AT-hook motifs pfam02178, which strongly suggests a DNA-binding function for the proteins as a whole. There are three highly conserved histidine residues, eg at 117, 119 and 133 in Reut_B5223, which should be a structurally conserved metal-binding unit, based on structural comparison with known metal-bindi…	GO:0009908|flower development;GO:0009640|photomorphogenesis;GO:0009647|skotomorphogenesis;GO:0006351|transcription, DNA-templated;GO:0010228|vegetative to reproductive phase transition of meristem;	GO:0005634|nucleus;	GO:0003680|AT DNA binding;GO:0042826|histone deacetylase binding;GO:0043621|protein self-association;GO:0003700|transcription factor activity, sequence-specific DNA binding;	.	.
Potri.013G075900.v3.0	10	6	1	3.605817892	0	2	1	6.77661852	2.760565559	0.026772886	0.049118945	up	yes	Potri.013G075900	protein_coding	chrChr13:6497944-6499348:+	.	.	.	.	gi|743940663|ref|XM_011016507.1|	36	1.00E-07	PREDICTED: Populus euphratica septin and tuftelin-interacting protein 1 homolog 1-like (LOC105118527), transcript variant X2, mRNA	.	.	.	.	.	.	.	.	pfam09773	Meckelin	Meckelin (Transmembrane protein 67). Members of this family are thought to be related to the ciliary basal body. Defects result in Meckel syndrome type 3, an autosomal recessive disorder characterized by a combination of renal cysts and variably associated features including developmental anomalies of the central nervous system (typically encephalocele), hepatic ductal dysplasia and cysts, and po…	.	.	.	.	.
Potri.018G138700.v3.0	9	4	7	4.423619986	1	1	3	4.649316094	2.217018514	0.026752356	0.049087447	up	yes	Potri.018G138700	protein_coding	chrChr18:15863308-15865697:-	gi|566215686|ref|XP_006372177.1|	2155	0	hypothetical protein POPTR_0018s13550g [Populus trichocarpa]	gi|566215685|ref|XM_006372115.1|	1416	0	Populus trichocarpa hypothetical protein (POPTR_0018s13550g) mRNA, complete cds	P46573	341	4.00E-111	Protein kinase APK1B, chloroplastic	.	.	.	.	pfam00069	Pkinase	Protein kinase domain.	.	GO:0009507|chloroplast;	GO:0005524|ATP binding;GO:0004674|protein serine/threonine kinase activity;GO:0004713|protein tyrosine kinase activity;	.	.
Potri.006G056000.v3.0	8	2	10	12.40208271	25	14	18	0.408192851	-1.292677179	0.026746972	0.049080651	down	yes	Potri.006G056000	protein_coding	chrChr06:4087352-4087905:-	gi|566254729|ref|XP_006387570.1|	139	4.00E-09	hypothetical protein POPTR_0831s00200g [Populus trichocarpa]	gi|164607230|gb|AC216543.1|	554	0	Populus trichocarpa clone POP015-B14, complete sequence	.	.	.	.	.	.	.	.	pfam01284	MARVEL	Membrane-associating domain. MARVEL domain-containing proteins are often found in lipid-associating proteins - such as Occludin and MAL family proteins. It may be part of the machinery of membrane apposition events, such as transport vesicle biogenesis.	.	.	.	.	.
Potri.001G265900.v3.0	8	3	7	3.87475168	1	2	1	5.298271141	2.405521676	0.026674649	0.048954091	up	yes	Potri.001G265900	protein_coding	chrChr01:27384456-27389644:+	gi|566151265|ref|XP_002298430.2|	2255	0	carotenoid 9 family protein [Populus trichocarpa]	gi|566151266|ref|XM_002300174.2|	1470	0	Populus trichocarpa hypothetical protein (POPTR_0001s27290g) mRNA, complete cds	Q8LP17	747	0	Carotenoid 9,10(9',10')-cleavage dioxygenase 1	all1106	311	1.00E-98	COG3670	pfam03055	RPE65	Retinal pigment epithelial membrane protein. This family represents a retinal pigment epithelial membrane receptor which is abundantly expressed in retinal pigment epithelium, and binds plasma retinal binding protein. The family also includes the sequence related neoxanthin cleavage enzyme in plants and lignostilbene-alpha,beta-dioxygenase in bacteria.	.	.	GO:0046872|metal ion binding;GO:0016702|oxidoreductase activity, acting on single donors with incorporation of molecular oxygen, incorporation of two atoms of oxygen;	.	.
Potri.001G408700.v3.0	0	2	0	3.225266167	8	8	3	0.122779462	-3.02585884	0.026667255	0.048943596	down	yes	Potri.001G408700	protein_coding	chrChr01:43158623-43160295:+	gi|566154204|ref|XP_006370357.1|	1657	0	putative MYB transcription factor family protein [Populus trichocarpa]	gi|743902377|ref|XM_011046223.1|	1099	0	PREDICTED: Populus euphratica transcription factor MYB86 (LOC105139680), mRNA	O49608	213	4.00E-64	Transcription factor MYB32	ECU11g1690	113	3.00E-28	COG5147	pfam00249	Myb_DNA-binding	Myb-like DNA-binding domain. This family contains the DNA binding domains from Myb proteins, as well as the SANT domain family.	GO:0009737|response to abscisic acid;GO:0046686|response to cadmium ion;GO:0009723|response to ethylene;GO:0009753|response to jasmonic acid;GO:0009751|response to salicylic acid;GO:0009651|response to salt stress;GO:0006351|transcription, DNA-templated;	GO:0005634|nucleus;	GO:0003677|DNA binding;GO:0003700|transcription factor activity, sequence-specific DNA binding;	K09422	MYBP; myb proto-oncogene protein, plant
Potri.006G080800.v3.0	1	0	1	3.277705349	12	3	4	0.123159812	-3.02139653	0.026627426	0.048873569	down	yes	Potri.006G080800	protein_coding	chrChr06:6104392-6104738:-	gi|566175137|ref|XP_006381177.1|	291	7.00E-32	hypothetical protein POPTR_0006s08070g [Populus trichocarpa]	gi|566175136|ref|XM_006381115.1|	347	0	Populus trichocarpa hypothetical protein (POPTR_0006s08070g) mRNA, complete cds	.	.	.	.	.	.	.	.	pfam10361	DUF2434	Protein of unknown function (DUF2434). This is a family of proteins conserved in fungi. The function is not known.	.	.	.	.	.
Potri.006G144800.v3.0	0	2	4	5.322851405	9	11	8	0.245981118	-2.023380521	0.026604309	0.048839561	down	yes	Potri.006G144800	protein_coding	chrChr06:12295749-12296686:+	gi|297738594|emb|CBI27839.3|	139	4.00E-08	unnamed protein product [Vitis vinifera]	gi|566176458|ref|XM_002309163.2|	890	0	Populus trichocarpa zinc finger family protein (POPTR_0006s14720g) mRNA, complete cds	Q8GZ92	59.7	1.00E-08	Protein Brevis radix-like 4	.	.	.	.	pfam08381	BRX	Transcription factor regulating root and shoot growth via Pin3. The BREVIS RADIX (BRX) domain was characterized as being a transcription factor in plants regulating the extent of cell proliferation and elongation in the growth zone of the root. BRX is rate limiting for auxin-responsive gene-expression by mediating cross-talk with the brassino-steroid pathway. BRX has a ubiquitous, although quanti…	.	GO:0005634|nucleus;	.	.	.
Potri.015G027500.v3.0	3	6	10	11.67167525	20	25	10	0.401615682	-1.316112493	0.026601092	0.048839561	down	yes	Potri.015G027500	protein_coding	chrChr15:2179955-2181619:+	gi|566206043|ref|XP_006374285.1|	1471	0	hypothetical protein POPTR_0015s05690g [Populus trichocarpa]	gi|566206042|ref|XM_006374223.1|	1481	0	Populus trichocarpa hypothetical protein (POPTR_0015s05690g) mRNA, complete cds	Q9FLX4	90.1	2.00E-18	Probable membrane-associated kinase regulator 5	.	.	.	.	pfam10325	7TM_GPCR_Srz	Serpentine type 7TM GPCR chemoreceptor Srz. Chemoreception is mediated in Caenorhabditis elegans by members of the seven-transmembrane G-protein-coupled receptor class (7TM GPCRs) of proteins which are of the serpentine type. Srz is a solo families amongst the superfamilies of chemoreceptors. Chemoperception is one of the central senses of soil nematodes like C. elegans which are otherwise 'blind…	.	GO:0005886|plasma membrane;	.	.	.
Potri.012G130800.v3.0	7	18	16	9.930907274	6	9	3	2.637809844	1.399340567	0.026561772	0.048777588	up	yes	Potri.012G130800	protein_coding	chrChr12:14750123-14752125:+	gi|743896796|ref|XP_011041671.1|	640	3.00E-80	PREDICTED: uncharacterized protein LOC105137578 [Populus euphratica]	gi|743856761|ref|XM_011031699.1|	572	0	PREDICTED: Populus euphratica uncharacterized LOC105129577 (LOC105129577), transcript variant X1, mRNA	.	.	.	.	.	.	.	.	pfam06232	ATS3	Embryo-specific protein 3, (ATS3). Family of plant seed-specific proteins.	.	.	.	.	.
Potri.003G004800.v3.0	9	9	7	5.713330538	1	5	2	3.666516569	1.874410059	0.026539632	0.048739997	up	yes	Potri.003G004800	protein_coding	chrChr03:431564-437394:+	gi|566259892|ref|XP_006389500.1|	1713	0	hypothetical protein POPTR_0022s00420g [Populus trichocarpa]	gi|566259891|ref|XM_006389438.1|	1122	0	Populus trichocarpa hypothetical protein (POPTR_0022s00420g) mRNA, complete cds	Q8L5A7	303	3.00E-98	Cytosolic sulfotransferase 15	.	.	.	.	pfam00685	Sulfotransfer_1	Sulfotransferase domain.	GO:0009694|jasmonic acid metabolic process;GO:0009753|response to jasmonic acid;	GO:0005737|cytoplasm;	GO:0080131|hydroxyjasmonate sulfotransferase activity;	.	.
Potri.T179500.v3.0	11	4	7	4.93579093	4	1	1	4.338088659	2.117059538	0.026387371	0.048487811	up	yes	Potri.T179500	protein_coding	chrscaffold_2101:622-4433:+	gi|566163331|ref|XP_002303862.2|	643	8.00E-82	hypothetical protein POPTR_0003s18270g [Populus trichocarpa]	gi|566255573|ref|XM_006387786.1|	638	0	Populus trichocarpa hypothetical protein (POPTR_0523s00200g) mRNA, complete cds	.	.	.	.	.	.	.	.	pfam06682	DUF1183	Protein of unknown function (DUF1183). This family consists of several eukaryotic proteins of around 360 residues in length. The function of this family is unknown.	.	.	.	.	.
Potri.011G128700.v3.0	7	4	8	11.78287153	11	21	22	0.407721316	-1.294344711	0.026380218	0.048477717	down	yes	Potri.011G128700	protein_coding	chrChr11:15367186-15371194:-	gi|743860705|ref|XP_011030927.1|	3324	0	PREDICTED: G-type lectin S-receptor-like serine/threonine-protein kinase At4g27290 [Populus euphratica]	gi|743860696|ref|XM_011032623.1|	1682	0	PREDICTED: Populus euphratica G-type lectin S-receptor-like serine/threonine-protein kinase At4g27290 (LOC105130222), transcript variant X1, mRNA	O81832	842	0	G-type lectin S-receptor-like serine/threonine-protein kinase At4g27290	BS_yloP_1	99.8	1.00E-21	COG0515	pfam00069	Pkinase	Protein kinase domain.	GO:0006952|defense response;GO:0006468|protein phosphorylation;GO:0048544|recognition of pollen;	GO:0005886|plasma membrane;GO:0009506|plasmodesma;	GO:0005524|ATP binding;GO:0005516|calmodulin binding;GO:0030246|carbohydrate binding;GO:0004674|protein serine/threonine kinase activity;	.	.
Potri.005G244800.v3.0	1	2	9	2.224541577	0	1	0	12.6469283	3.660715118	0.026137121	0.048070312	up	yes	Potri.005G244800	protein_coding	chrChr05:24945202-24946439:-	gi|224085940|ref|XP_002307748.1|	1162	1.00E-158	hypothetical protein POPTR_0005s26620g [Populus trichocarpa]	gi|743918159|ref|XM_011004780.1|	715	0	PREDICTED: Populus euphratica NEP1-interacting protein-like 1 (LOC105109912), transcript variant X2, mRNA	Q9FKX5	133	1.00E-35	NEP1-interacting protein-like 1	SPAC57A7.09	50.8	2.00E-06	COG5540	pfam13639	zf-RING_2	Ring finger domain.	GO:0006952|defense response;	GO:0016021|integral component of membrane;	GO:0008270|zinc ion binding;	.	.
Potri.017G000600.v3.0	4	13	10	5.997886244	4	0	4	3.823310769	1.934822471	0.02613488	0.048069341	up	yes	Potri.017G000600	protein_coding	chrChr17:28119-30090:+	gi|566210456|ref|XP_006372314.1|	1772	0	hypothetical protein POPTR_0017s00490g [Populus trichocarpa]	gi|566210455|ref|XM_006372252.1|	1059	0	Populus trichocarpa hypothetical protein (POPTR_0017s00490g) mRNA, complete cds	H2DH17	222	1.00E-65	Cytochrome P450 CYP749A22	AGc2890	55.1	1.00E-07	COG2124	pfam00067	p450	Cytochrome P450. Cytochrome P450s are haem-thiolate proteins involved in the oxidative degradation of various compounds. They are particularly well known for their role in the degradation of environmental toxins and mutagens. They can be divided into 4 classes, according to the method by which electrons from NAD(P)H are delivered to the catalytic site. Sequence conservation is relatively low with…	.	GO:0016021|integral component of membrane;	GO:0020037|heme binding;GO:0005506|iron ion binding;GO:0004497|monooxygenase activity;GO:0016705|oxidoreductase activity, acting on paired donors, with incorporation or reduction of molecular oxygen;	.	.
Potri.016G055800.v3.0	5	6	3	9.269426496	13	18	13	0.371502849	-1.428554819	0.026092057	0.048002548	down	yes	Potri.016G055800	protein_coding	chrChr16:3662689-3663615:+	.	.	.	.	.	.	.	.	.	.	.	.	.	.	.	.	pfam10924	DUF2711	Protein of unknown function (DUF2711). Some members in this family of proteins are annotated as ywbB however currently there is no known function.	.	.	.	.	.
Potri.006G105900.v3.0	3	4	8	2.94309671	2	0	0	8.653602598	3.113300869	0.026088586	0.047999184	up	yes	Potri.006G105900	protein_coding	chrChr06:8183953-8185211:+	gi|224087827|ref|XP_002308240.1|	1606	0	short-chain dehydrogenase/reductase family protein [Populus trichocarpa]	gi|743811558|ref|XM_011020743.1|	1031	0	PREDICTED: Populus euphratica short-chain dehydrogenase reductase 2a-like (LOC105121887), mRNA	Q9SCU0	412	3.00E-142	Short-chain dehydrogenase reductase 2a	CC0094	186	1.00E-54	COG1028	pfam00106	adh_short	short chain dehydrogenase. This family contains a wide variety of dehydrogenases.	.	.	GO:0016491|oxidoreductase activity;	.	.
Potri.010G085200.v3.0	2	0	0	3.349796064	3	7	9	0.123572699	-3.016568057	0.026013279	0.047878729	down	yes	Potri.010G085200	protein_coding	chrChr10:11049891-11051313:-	gi|566189969|ref|XP_006378389.1|	730	3.00E-93	hypothetical protein POPTR_0010s09530g [Populus trichocarpa]	gi|566189968|ref|XM_006378327.1|	902	0	Populus trichocarpa hypothetical protein (POPTR_0010s09530g) mRNA, complete cds	.	.	.	.	.	.	.	.	pfam14368	LTP_2	Probable lipid transfer. The members of this family are probably involved in lipid transfer. The family has several highly conserved cysteines, paired in various ways.	.	.	.	.	.
Potri.T004600.v3.0	1	2	3	5.310810845	9	13	6	0.249372286	-2.003626953	0.025961853	0.0477901	down	yes	Potri.T004600	protein_coding	chrscaffold_20:745137-748109:+	gi|224144407|ref|XP_002325280.1|	3040	0	hypothetical protein POPTR_0019s00980g [Populus trichocarpa]	gi|566221221|ref|XM_002325244.2|	1932	0	Populus trichocarpa hypothetical protein (POPTR_0019s00980g) mRNA, complete cds	Q4F883	300	2.00E-91	Senescence-associated carboxylesterase 101	.	.	.	.	pfam01764	Lipase_3	Lipase (class 3).	GO:0007568|aging;GO:0006952|defense response;GO:0016042|lipid catabolic process;GO:1900426|positive regulation of defense response to bacterium;GO:1902290|positive regulation of defense response to oomycetes;GO:0002230|positive regulation of defense response to virus by host;GO:1900057|positive regulation of leaf senescence;	GO:0005737|cytoplasm;GO:0016021|integral component of membrane;GO:0005634|nucleus;	GO:0052689|carboxylic ester hydrolase activity;	.	.
Potri.006G037900.v3.0	4	7	7	11.39099678	8	23	22	0.390709882	-1.355830349	0.025948951	0.047770456	down	yes	Potri.006G037900	protein_coding	chrChr06:2638382-2639130:+	.	.	.	.	gi|566174295|ref|XM_006380915.1|	749	0	Populus trichocarpa hypothetical protein (POPTR_0006s03620g) mRNA, complete cds	.	.	.	.	.	.	.	.	pfam12269	zf-CpG_bind_C	CpG binding protein zinc finger C terminal domain. This domain family is found in eukaryotes, and is approximately 240 amino acids in length. This domain is the zinc finger domain of a CpG binding DNA methyltransferase protein. It contains a CxxC motif which forms the zinc finger and binds to DNA.	.	.	.	.	.
Potri.009G142100.v3.0	1	4	3	1.399171941	0	0	0	16.55106225	4.048851907	0.025937908	0.047755054	up	yes	Potri.009G142100	protein_coding	chrChr09:11299806-11301869:-	gi|566187967|ref|XP_006379300.1|	1320	8.00E-180	hypothetical protein POPTR_0009s14410g, partial [Populus trichocarpa]	gi|566187966|ref|XM_006379238.1|	915	0	Populus trichocarpa hypothetical protein (POPTR_0009s14410g) mRNA, partial cds	P16579	407	6.00E-139	Acidic endochitinase WIN6	STM0233	103	4.00E-23	COG3979	pfam00182	Glyco_hydro_19	Chitinase class I.	GO:0016998|cell wall macromolecule catabolic process;GO:0006032|chitin catabolic process;GO:0006952|defense response;GO:0000272|polysaccharide catabolic process;	.	GO:0008061|chitin binding;GO:0004568|chitinase activity;	.	.
Potri.001G221500.v3.0	11	15	21	11.84480286	6	10	7	2.361784052	1.239877059	0.025886168	0.047668809	up	yes	Potri.001G221500	protein_coding	chrChr01:22842430-22843912:-	gi|566150440|ref|XP_006369400.1|	1271	1.00E-173	hypothetical protein POPTR_0001s22880g [Populus trichocarpa]	gi|168480177|gb|AC217642.1|	941	0	Populus trichocarpa clone POP033-C07, complete sequence	Q9FSG7	310	1.00E-102	Thaumatin-like protein 1a	.	.	.	.	pfam00314	Thaumatin	Thaumatin family.	.	GO:0005576|extracellular region;	.	.	.
Potri.001G289900.v3.0	0	0	0	1.547541599	6	1	3	0.063890679	-3.968250721	0.025744715	0.04743824	down	yes	Potri.001G289900	protein_coding	chrChr01:29577817-29578394:+	gi|566151726|ref|XP_006369716.1|	533	1.00E-66	hypothetical protein POPTR_0001s29720g [Populus trichocarpa]	gi|566151725|ref|XM_006369654.1|	434	0	Populus trichocarpa hypothetical protein (POPTR_0001s29720g) mRNA, complete cds	Q9LDH3	154	2.00E-43	Probable sugar phosphate/phosphate translocator At1g12500	.	.	.	.	pfam14264	Glucos_trans_II	Glucosyl transferase GtrII. This family includes glucosyl transferase II from the Shigella phage SfII, which mediates seroconversion of S. flexneri when the phage is integrated into the host chromosome.	GO:0008643|carbohydrate transport;	GO:0016021|integral component of membrane;	.	.	.
Potri.003G183000.v3.0	1	0	2	3.812850471	8	4	9	0.164083691	-2.607496242	0.02561934	0.047225096	down	yes	Potri.003G183000	protein_coding	chrChr03:18942476-18946581:-	gi|566163298|ref|XP_002304729.2|	3301	0	hypothetical protein POPTR_0003s18120g [Populus trichocarpa]	gi|743818195|ref|XM_011022297.1|	2350	0	PREDICTED: Populus euphratica putative cyclic nucleotide-gated ion channel 7 (LOC105122916), mRNA	Q9FXH6	893	0	Putative cyclic nucleotide-gated ion channel 8	.	.	.	.	pfam00520	Ion_trans	Ion transport protein. This family contains Sodium, Potassium, Calcium ion channels. This family is 6 transmembrane helices in which the last two helices flank a loop which determines ion selectivity. In some sub-families (e.g. Na channels) the domain is repeated four times, whereas in others (e.g. K channels) the protein forms as a tetramer in the membrane. A bacterial structure of the protein i…	GO:0009860|pollen tube growth;GO:0042391|regulation of membrane potential;	GO:0005887|integral component of plasma membrane;	GO:0030552|cAMP binding;GO:0030553|cGMP binding;GO:0005249|voltage-gated potassium channel activity;	K05391	CNGF; cyclic nucleotide gated channel, other eukaryote
Potri.001G366300.v3.0	27	31	16	19.86088012	20	16	7	2.025745738	1.018453105	0.02554936	0.047110968	up	yes	Potri.001G366300	protein_coding	chrChr01:37908518-37914201:+	gi|224056445|ref|XP_002298860.1|	1708	0	hypothetical protein POPTR_0001s37500g [Populus trichocarpa]	gi|566153295|ref|XM_002298824.2|	1622	0	Populus trichocarpa hypothetical protein (POPTR_0001s37500g) mRNA, complete cds	Q8VYE2	405	1.00E-134	Mitochondrial import inner membrane translocase subunit TIM50	YPL063w	144	2.00E-36	COG5190	pfam03031	NIF	NLI interacting factor-like phosphatase. This family contains a number of NLI interacting factor isoforms and also an N-terminal regions of RNA polymerase II CTC phosphatase and FCP1 serine phosphatase. This region has been identified as the minimal phosphatase domain.	GO:0030150|protein import into mitochondrial matrix;	GO:0016021|integral component of membrane;GO:0005743|mitochondrial inner membrane;GO:0005744|mitochondrial inner membrane presequence translocase complex;GO:0005739|mitochondrion;	GO:0004721|phosphoprotein phosphatase activity;	K17496	TIM50; mitochondrial import inner membrane translocase subunit TIM50
Potri.005G071400.v3.0	9	14	12	8.419792922	5	2	7	2.863800742	1.517931116	0.02550904	0.047045531	up	yes	Potri.005G071400	protein_coding	chrChr05:5143409-5144400:+	gi|566169979|ref|XP_002306289.2|	1126	8.00E-153	hypothetical protein POPTR_0005s07230g [Populus trichocarpa]	gi|566169978|ref|XM_002306253.2|	886	0	Populus trichocarpa hypothetical protein (POPTR_0005s07230g) mRNA, complete cds	.	.	.	.	.	.	.	.	pfam00261	Tropomyosin	Tropomyosin.	.	.	.	.	.
Potri.004G026000.v3.0	6	0	6	2.351603873	0	0	1	13.15152994	3.717158735	0.025478369	0.046991934	up	yes	Potri.004G026000	protein_coding	chrChr04:1862958-1872855:+	gi|566164548|ref|XP_006383963.1|	1856	0	hypothetical protein POPTR_0004s02510g, partial [Populus trichocarpa]	gi|566164547|ref|XM_006383901.1|	1182	0	Populus trichocarpa hypothetical protein (POPTR_0004s02510g) mRNA, partial cds	Q9M0X5	296	2.00E-89	Cysteine-rich receptor-like protein kinase 25	.	.	.	.	pfam01657	Stress-antifung	Salt stress response/antifungal. This domain is often found in association with the kinase domains pfam00069 or pfam07714. In many proteins it is duplicated. It contains six conserved cysteines which are involved in disulphide bridges. It has a role in salt stress response and has antifungal activity.	GO:0006952|defense response;GO:0006468|protein phosphorylation;	GO:0016021|integral component of membrane;GO:0005886|plasma membrane;GO:0009506|plasmodesma;	GO:0005524|ATP binding;GO:0004674|protein serine/threonine kinase activity;	.	.
Potri.002G156300.v3.0	16	10	6	17.82773876	29	27	22	0.483009993	-1.049875058	0.025425867	0.046909913	down	yes	Potri.002G156300	protein_coding	chrChr02:11760592-11762695:+	gi|224064005|ref|XP_002301344.1|	1627	0	hypothetical protein POPTR_0002s15770g [Populus trichocarpa]	gi|566158241|ref|XM_002301308.2|	1192	0	Populus trichocarpa hypothetical protein (POPTR_0002s15770g) mRNA, complete cds	Q9M2E2	366	4.00E-123	(+)-neomenthol dehydrogenase	all0352	132	1.00E-34	COG1028	pfam00106	adh_short	short chain dehydrogenase. This family contains a wide variety of dehydrogenases.	GO:0006952|defense response;	.	GO:0047501|(+)-neomenthol dehydrogenase activity;	K15095	E1.1.1.208; (+)-neomenthol dehydrogenase [EC:1.1.1.208]
Potri.013G128400.v3.0	4	8	12	5.287115189	3	2	2	3.933074457	1.975657498	0.025319227	0.046736788	up	yes	Potri.013G128400	protein_coding	chrChr13:14067519-14069036:-	.	.	.	.	gi|158341703|gb|AC212849.1|	269	2.00E-137	Populus trichocarpa clone POP043-L20, complete sequence	.	.	.	.	.	.	.	.	pfam02116	STE2	Fungal pheromone mating factor STE2 GPCR.	.	.	.	.	.
Potri.003G038000.v3.0	0	1	0	2.326147518	6	4	4	0.089334871	-3.484632769	0.025289	0.046686893	down	yes	Potri.003G038000	protein_coding	chrChr03:4920930-4921507:-	.	.	.	.	gi|158508736|gb|AC213010.1|	578	0	Populus trichocarpa clone POP004-C07, complete sequence	.	.	.	.	.	.	.	.	pfam01755	Glyco_transf_25	Glycosyltransferase family 25 (LPS biosynthesis protein). Members of this family belong to Glycosyltransferase family 25 This is a family of glycosyltransferases involved in lipopolysaccharide (LPS) biosynthesis. These enzymes catalyse the transfer of various sugars onto the growing LPS chain during its biosynthesis.	.	.	.	.	.
Potri.010G187000.v3.0	16	12	10	9.332889175	10	3	3	2.793505444	1.482076632	0.025273164	0.046663558	up	yes	Potri.010G187000	protein_coding	chrChr10:18321753-18323606:-	gi|566191654|ref|XP_002316202.2|	1769	0	hypothetical protein POPTR_0010s19430g [Populus trichocarpa]	gi|566191653|ref|XM_002316166.2|	1331	0	Populus trichocarpa hypothetical protein (POPTR_0010s19430g) mRNA, complete cds	O80871	381	3.00E-126	Probable protein phosphatase 2C 25	SPCC4F11.02	125	4.00E-31	COG0631	pfam00481	PP2C	Protein phosphatase 2C. Protein phosphatase 2C is a Mn++ or Mg++ dependent protein serine/threonine phosphatase.	GO:0009738|abscisic acid-activated signaling pathway;GO:0050832|defense response to fungus;GO:0009620|response to fungus;GO:0009611|response to wounding;	GO:0005634|nucleus;GO:0009536|plastid;	GO:0046872|metal ion binding;GO:0004722|protein serine/threonine phosphatase activity;	.	.
Potri.T064800.v3.0	0	0	0	1.543821295	1	5	4	0.064025277	-3.965214607	0.025259779	0.046641791	down	yes	Potri.T064800	protein_coding	chrscaffold_67:110810-113478:+	gi|566171543|ref|XP_006383423.1|	1178	1.00E-160	hypothetical protein POPTR_0005s15360g [Populus trichocarpa]	gi|566171542|ref|XM_006383361.1|	671	0	Populus trichocarpa hypothetical protein (POPTR_0005s15360g) mRNA, complete cds	Q8VYG0	105	1.00E-23	LEAF RUST 10 DISEASE-RESISTANCE LOCUS RECEPTOR-LIKE PROTEIN KINASE-like 1.3	.	.	.	.	pfam14380	WAK_assoc	Wall-associated receptor kinase C-terminal. This WAK_assoc domain is cysteine-rich and lies C-terminal to the binding domain, GUB_WAK_bind, pfam13947.	GO:0007166|cell surface receptor signaling pathway;GO:0046777|protein autophosphorylation;	GO:0016021|integral component of membrane;GO:0005886|plasma membrane;	GO:0005524|ATP binding;GO:0004674|protein serine/threonine kinase activity;	.	.
Potri.010G106000.v3.0	4	7	9	12.07318621	19	14	22	0.416798237	-1.26257892	0.025259349	0.046641791	down	yes	Potri.010G106000	protein_coding	chrChr10:12591522-12592669:+	.	.	.	.	.	.	.	.	.	.	.	.	.	.	.	.	pfam05763	DUF835	Protein of unknown function (DUF835). The members of this archaebacterial protein family are around 250-300 amino acid residues in length. The function of these proteins is not known.	.	.	.	.	.
Potri.015G018400.v3.0	0	0	0	1.596221962	1	2	7	0.062337651	-4.003752399	0.025183828	0.046516255	down	yes	Potri.015G018400	protein_coding	chrChr15:1319330-1319991:+	gi|566205483|ref|XP_002321439.2|	775	2.00E-102	hypothetical protein POPTR_0015s02020g [Populus trichocarpa]	gi|566205482|ref|XM_002321403.2|	483	0	Populus trichocarpa hypothetical protein (POPTR_0015s02020g) mRNA, complete cds	.	.	.	.	.	.	.	.	pfam03048	Herpes_UL92	UL92 family. Members of this family, found in several herpesviruses, include EBV BDLF4, HCMV UL92, HHV8 31, HSV6 U63. Their function is unknown. The N terminus of this protein contains 6 conserved cysteines and histidines that might form a zinc binding domain (A Bateman pers. obs.).	.	.	.	.	.
Potri.012G087200.v3.0	3	3	1	5.897898043	10	10	10	0.272178973	-1.877372479	0.025142387	0.046448524	down	yes	Potri.012G087200	protein_coding	chrChr12:11403596-11405132:-	.	.	.	.	.	.	.	.	.	.	.	.	.	.	.	.	pfam06813	Nodulin-like	Nodulin-like. This family represents a conserved region within plant nodulin-like proteins.	.	.	.	.	.
Potri.015G137400.v3.0	0	0	0	1.53007471	6	2	2	0.064461924	-3.955408947	0.02512083	0.046417509	down	yes	Potri.015G137400	protein_coding	chrChr15:14650980-14651808:+	gi|224134683|ref|XP_002321882.1|	713	6.00E-94	hypothetical protein POPTR_0015s13740g [Populus trichocarpa]	gi|224134682|ref|XM_002321846.1|	408	0	Populus trichocarpa hypothetical protein (POPTR_0015s13740g) mRNA, complete cds	.	.	.	.	.	.	.	.	pfam09518	RE_HindIII	HindIII restriction endonuclease. This family includes the HindIII (recognizes and cleaves A^AGCTT) restriction endonuclease.	.	.	.	.	.
Potri.011G068500.v3.0	4	4	3	2.127274736	0	1	0	11.93653141	3.577311765	0.025082086	0.046354717	up	yes	Potri.011G068500	protein_coding	chrChr11:6394424-6398780:+	gi|743891645|ref|XP_011039410.1|	5344	0	PREDICTED: putative receptor-like protein kinase At3g47110 [Populus euphratica]	gi|743891644|ref|XM_011041108.1|	3484	0	PREDICTED: Populus euphratica putative receptor-like protein kinase At3g47110 (LOC105135984), mRNA	Q1MX30	521	1.00E-163	Receptor kinase-like protein Xa21	BH2504_1	99	5.00E-21	COG0515	pfam00069	Pkinase	Protein kinase domain.	GO:0006952|defense response;GO:0031349|positive regulation of defense response;GO:1900426|positive regulation of defense response to bacterium;GO:0046777|protein autophosphorylation;	GO:0005789|endoplasmic reticulum membrane;GO:0016021|integral component of membrane;GO:0005634|nucleus;GO:0005886|plasma membrane;	GO:0005524|ATP binding;GO:0004674|protein serine/threonine kinase activity;	.	.
Potri.001G393100.v3.0	1	0	0	2.364072285	6	3	5	0.088796566	-3.493352309	0.025012224	0.046237308	down	yes	Potri.001G393100	protein_coding	chrChr01:41214666-41215435:+	gi|566153836|ref|XP_006370173.1|	427	2.00E-51	hypothetical protein POPTR_0001s40360g [Populus trichocarpa]	gi|743924747|ref|XM_011008201.1|	385	0	PREDICTED: Populus euphratica uncharacterized LOC105112491 (LOC105112491), mRNA	.	.	.	.	.	.	.	.	pfam03110	SBP	SBP domain. SBP domains (for SQUAMOSA-pROMOTER BINDING PROTEIN) are found in plant proteins. It is a sequence specific DNA-binding domain. Members of family probably function as transcription factors involved in the control of early flower development. The domain contains 10 conserved cysteine and histidine residues that probably are zinc ligands.	.	.	.	.	.
Potri.008G087500.v3.0	8	7	13	6.414857341	1	2	6	3.550648902	1.82808271	0.024904455	0.04605744	up	yes	Potri.008G087500	protein_coding	chrChr08:5467890-5469740:+	gi|566191327|ref|XP_002315047.2|	169	4.00E-15	hypothetical protein POPTR_0010s17520g [Populus trichocarpa]	gi|1000958467|ref|XM_015721356.1|	66	6.00E-25	PREDICTED: Ricinus communis protein HOTHEAD (LOC8281816), mRNA	Q9S746	52.4	2.00E-07	Protein HOTHEAD	.	.	.	.	pfam00732	GMC_oxred_N	GMC oxidoreductase. This family of proteins bind FAD as a cofactor.	GO:0007267|cell-cell signaling;GO:0009553|embryo sac development;GO:0010430|fatty acid omega-oxidation;	GO:0005576|extracellular region;	GO:0050660|flavin adenine dinucleotide binding;GO:0046593|mandelonitrile lyase activity;GO:0016614|oxidoreductase activity, acting on CH-OH group of donors;	K15403	ACE, HTH; fatty acid omega-hydroxy dehydrogenase [EC:1.1.-.-]
Potri.017G052400.v3.0	5	3	3	2.147732614	0	1	0	12.02517947	3.587986521	0.024893279	0.046040742	up	yes	Potri.017G052400	protein_coding	chrChr17:4512714-4514511:-	gi|566212090|ref|XP_002323978.2|	2593	0	hypothetical protein POPTR_0017s07940g [Populus trichocarpa]	gi|566212089|ref|XM_002323942.2|	1489	0	Populus trichocarpa hypothetical protein (POPTR_0017s07940g) mRNA, complete cds	F8WKW1	659	0	7-deoxyloganetin glucosyltransferase	.	.	.	.	pfam00201	UDPGT	UDP-glucoronosyl and UDP-glucosyl transferase.	GO:0008152|metabolic process;	.	GO:0035251|UDP-glucosyltransferase activity;	.	.
Potri.008G222200.v3.0	4	4	3	2.144741625	0	0	1	11.93639597	3.577295395	0.02487591	0.046014446	up	yes	Potri.008G222200	protein_coding	chrChr08:18811212-18811924:+	gi|743939104|ref|XP_011014001.1|	891	2.00E-108	PREDICTED: translocase of chloroplast 159, chloroplastic-like isoform X1 [Populus euphratica]	gi|566185291|ref|XM_006380063.1|	713	0	Populus trichocarpa hypothetical protein (POPTR_0008s22130g) mRNA, complete cds	O81283	218	6.00E-63	Translocase of chloroplast 159, chloroplastic	.	.	.	.	pfam11886	DUF3406	Domain of unknown function (DUF3406). This domain is functionally uncharacterized. This domain is found in eukaryotes. This presumed domain is about 270 amino acids in length. This domain is found associated with pfam04548.	GO:0045036|protein targeting to chloroplast;	GO:0009507|chloroplast;GO:0009941|chloroplast envelope;GO:0009707|chloroplast outer membrane;GO:0005829|cytosol;GO:0016021|integral component of membrane;GO:0016020|membrane;GO:0009536|plastid;	GO:0005525|GTP binding;GO:0003924|GTPase activity;GO:0046872|metal ion binding;GO:0004888|transmembrane signaling receptor activity;	.	.
Potri.001G386800.v3.0	3	1	0	4.657191659	11	13	2	0.185683291	-2.4290841	0.024807241	0.045896145	down	yes	Potri.001G386800	protein_coding	chrChr01:40273549-40274056:+	.	.	.	.	gi|158303384|gb|AC212801.1|	508	0	Populus trichocarpa clone POP025-O03, complete sequence	.	.	.	.	.	.	.	.	pfam10998	DUF2838	Protein of unknown function (DUF2838). This bacterial family of proteins has no known function.	.	.	.	.	.
Potri.008G006800.v3.0	14	8	11	8.005099235	3	4	6	2.956629596	1.563953515	0.024775197	0.04584267	up	yes	Potri.008G006800	protein_coding	chrChr08:385326-386853:+	gi|224097436|ref|XP_002310934.1|	2012	0	F-box family protein [Populus trichocarpa]	gi|566181590|ref|XM_002310898.2|	1233	0	Populus trichocarpa F-box family protein (POPTR_0008s00730g) mRNA, complete cds	Q9SU30	100	4.00E-22	F-box protein CPR30	.	.	.	.	pfam00646	F-box	F-box domain. This domain is approximately 50 amino acids long, and is usually found in the N-terminal half of a variety of proteins. Two motifs that are commonly found associated with the F-box domain are the leucine rich repeats (LRRs; pfam00560 and pfam07723) and the WD repeat (pfam00400). The F-box domain has a role in mediating protein-protein interactions in a variety of contexts, such as p…	GO:0031348|negative regulation of defense response;GO:0042177|negative regulation of protein catabolic process;GO:0009626|plant-type hypersensitive response;GO:0031146|SCF-dependent proteasomal ubiquitin-dependent protein catabolic process;	GO:0005737|cytoplasm;GO:0005634|nucleus;GO:0019005|SCF ubiquitin ligase complex;	GO:0004842|ubiquitin-protein transferase activity;	.	.
Potri.015G034800.v3.0	5	4	14	13.608322	18	23	21	0.42746209	-1.226131616	0.024616892	0.045581518	down	yes	Potri.015G034800	protein_coding	chrChr15:2990098-2990915:-	gi|224133282|ref|XP_002321529.1|	429	2.00E-50	hypothetical protein POPTR_0015s05000g [Populus trichocarpa]	gi|166064080|gb|AC216836.1|	818	0	Populus trichocarpa clone POP013-I22, complete sequence	.	.	.	.	.	.	.	.	pfam09657	Cas_Csx8	CRISPR-associated protein Csx8 (Cas_Csx8). Clusters of short DNA repeats with nonhomologous spacers, which are found at regular intervals in the genomes of phylogenetically distinct prokaryotic species, comprise a family with recognisable features. This family is known as CRISPR (short for Clustered, Regularly Interspaced Short Palindromic Repeats). A number of protein families appear only in ass…	.	.	.	.	.
Potri.009G100300.v3.0	5	9	5	4.022197573	0	1	3	5.426872623	2.440121047	0.024582273	0.045528964	up	yes	Potri.009G100300	protein_coding	chrChr09:8894549-8897971:-	gi|566187297|ref|XP_002313123.2|	1791	0	hypothetical protein POPTR_0009s10320g [Populus trichocarpa]	gi|566187296|ref|XM_002313087.2|	1293	0	Populus trichocarpa hypothetical protein (POPTR_0009s10320g) mRNA, complete cds	Q93XX5	345	6.00E-113	PI-PLC X domain-containing protein At5g67130	.	.	.	.	pfam00388	PI-PLC-X	Phosphatidylinositol-specific phospholipase C, X domain. This associates with pfam00387 to form a single structural unit.	GO:0006629|lipid metabolic process;	GO:0046658|anchored component of plasma membrane;GO:0005886|plasma membrane;	GO:0008081|phosphoric diester hydrolase activity;	.	.
Potri.T155300.v3.0	0	0	0	1.560771049	5	1	4	0.063467583	-3.977836281	0.024559827	0.045490276	down	yes	Potri.T155300	protein_coding	chrscaffold_633:1350-2932:-	gi|566258853|ref|XP_006388999.1|	716	1.00E-88	hypothetical protein POPTR_0063s00290g, partial [Populus trichocarpa]	gi|566258852|ref|XM_006388937.1|	567	0	Populus trichocarpa hypothetical protein (POPTR_0063s00290g) mRNA, partial cds	.	.	.	.	.	.	.	.	pfam13962	PGG	Domain of unknown function. The PGG domain is named for the highly conserved sequence motif found at the startt of the domain. The function is not known.	.	.	.	.	.
Potri.002G063200.v3.0	0	0	0	1.578755073	1	3	6	0.062900862	-3.990776391	0.024475163	0.045350717	down	yes	Potri.002G063200	protein_coding	chrChr02:4243275-4244011:+	.	.	.	.	gi|743899259|ref|XM_011044612.1|	54	6.00E-18	PREDICTED: Populus euphratica uncharacterized LOC105138514 (LOC105138514), transcript variant X2, mRNA	.	.	.	.	.	.	.	.	pfam10317	7TM_GPCR_Srd	Serpentine type 7TM GPCR chemoreceptor Srd. Chemoreception is mediated in Caenorhabditis elegans by members of the seven-transmembrane G-protein-coupled receptor class (7TM GPCRs) of proteins which are of the serpentine type. Srd is part of the larger Str superfamily of chemoreceptors. Chemoperception is one of the central senses of soil nematodes like C. elegans which are otherwise 'blind' and '…	.	.	.	.	.
Potri.T044500.v3.0	0	0	0	1.578755073	1	3	6	0.062900862	-3.990776391	0.024475163	0.045350717	down	yes	Potri.T044500	protein_coding	chrscaffold_42:33964-35821:-	gi|566218711|ref|XP_002325296.2|	1747	0	hypothetical protein POPTR_0019s00470g, partial [Populus trichocarpa]	gi|566218710|ref|XM_002325260.2|	596	0	Populus trichocarpa hypothetical protein (POPTR_0019s00470g) mRNA, partial cds	Q9T048	170	2.00E-44	Disease resistance protein At4g27190	.	.	.	.	pfam00931	NB-ARC	NB-ARC domain.	GO:0006952|defense response;	.	GO:0043531|ADP binding;GO:0005524|ATP binding;	.	.
Potri.005G164800.v3.0	0	0	1	2.436267167	2	10	3	0.084558558	-3.563905418	0.02438555	0.04520188	down	yes	Potri.005G164800	protein_coding	chrChr05:17037535-17038158:+	gi|566171813|ref|XP_006383496.1|	393	2.00E-45	hypothetical protein POPTR_0005s17090g [Populus trichocarpa]	gi|566171812|ref|XM_006383434.1|	624	0	Populus trichocarpa hypothetical protein (POPTR_0005s17090g) mRNA, complete cds	.	.	.	.	.	.	.	.	pfam02230	Abhydrolase_2	Phospholipase/Carboxylesterase. This family consists of both phospholipases and carboxylesterases with broad substrate specificity, and is structurally related to alpha/beta hydrolases pfam00561.	.	.	.	.	.
Potri.011G153400.v3.0	9	5	11	14.45314883	27	21	17	0.448771565	-1.155946827	0.024267003	0.045002131	down	yes	Potri.011G153400	protein_coding	chrChr11:17201694-17204132:+	gi|224115544|ref|XP_002317060.1|	2178	0	hypothetical protein POPTR_0011s15650g [Populus trichocarpa]	gi|566195690|ref|XM_002317024.2|	1656	0	Populus trichocarpa hypothetical protein (POPTR_0011s15650g) mRNA, complete cds	Q9SF32	69.7	3.00E-11	Protein IQ-DOMAIN 1	.	.	.	.	pfam13178	DUF4005	Protein of unknown function (DUF4005). This is a C-terminal region of plant IQ-containing putative calmodulin-binding proteins.	.	GO:0005634|nucleus;	.	.	.
Potri.004G024600.v3.0	1	6	2	7.027482002	11	9	15	0.293521478	-1.768462022	0.024237085	0.044952735	down	yes	Potri.004G024600	protein_coding	chrChr04:1649029-1656357:+	gi|743926925|ref|XP_011007635.1|	2883	0	PREDICTED: cysteine-rich receptor-like protein kinase 10 [Populus euphratica]	gi|743926924|ref|XM_011009333.1|	1126	0	PREDICTED: Populus euphratica cysteine-rich receptor-like protein kinase 10 (LOC105113241), mRNA	Q8GYA4	686	0	Cysteine-rich receptor-like protein kinase 10	SP1732_1	96.7	9.00E-21	COG0515	pfam07714	Pkinase_Tyr	Protein tyrosine kinase.	GO:0042742|defense response to bacterium;GO:0006468|protein phosphorylation;	GO:0016021|integral component of membrane;GO:0005886|plasma membrane;GO:0009506|plasmodesma;	GO:0005524|ATP binding;GO:0004674|protein serine/threonine kinase activity;	.	.
Potri.005G055600.v3.0	3	1	2	5.48790412	10	14	5	0.244969183	-2.029327824	0.024190867	0.04488089	down	yes	Potri.005G055600	protein_coding	chrChr05:3929854-3931348:+	gi|702448058|ref|XP_010025008.1|	163	1.00E-22	PREDICTED: 40S ribosomal protein S15-4 [Eucalyptus grandis]	gi|743866156|ref|XR_843388.1|	254	3.00E-129	PREDICTED: Populus euphratica 40S ribosomal protein S15-like (LOC105131211), transcript variant X6, misc_RNA	O65059	59.7	1.00E-21	40S ribosomal protein S15	YOL040c	49.7	3.00E-11	COG0185	pfam00203	Ribosomal_S19	Ribosomal protein S19.	GO:0006412|translation;	GO:0015935|small ribosomal subunit;	GO:0003723|RNA binding;GO:0003735|structural constituent of ribosome;	.	.
Potri.002G152600.v3.0	6	13	7	14.96431756	19	33	16	0.445746621	-1.165704232	0.024082694	0.044702917	down	yes	Potri.002G152600	protein_coding	chrChr02:11531922-11532690:-	gi|566158184|ref|XP_002302557.2|	577	4.00E-72	hypothetical protein POPTR_0002s15400g [Populus trichocarpa]	gi|566158183|ref|XM_002302521.2|	707	0	Populus trichocarpa hypothetical protein (POPTR_0002s15400g) mRNA, complete cds	.	.	.	.	.	.	.	.	pfam01476	LysM	LysM domain. The LysM (lysin motif) domain is about 40 residues long. It is found in a variety of enzymes involved in bacterial cell wall degradation. This domain may have a general peptidoglycan binding function. The structure of this domain is known.	.	.	.	.	.
Potri.002G077300.v3.0	5	7	3	2.987714284	0	2	0	8.846244029	3.14506504	0.02404724	0.044642782	up	yes	Potri.002G077300	protein_coding	chrChr02:5345329-5346049:-	gi|224066787|ref|XP_002302215.1|	822	6.00E-109	calcium-binding family protein [Populus trichocarpa]	gi|743845270|ref|XM_011029136.1|	673	0	PREDICTED: Populus euphratica probable calcium-binding protein CML44 (LOC105127742), mRNA	Q9LPK5	123	5.00E-33	Probable calcium-binding protein CML44	SPAC3A12.14	63.5	6.00E-12	COG5126	pfam13499	EF-hand_7	EF-hand domain pair.	.	.	GO:0005509|calcium ion binding;	K13448	CML; calcium-binding protein CML
Potri.003G130500.v3.0	0	0	0	1.525837272	5	3	2	0.06460039	-3.952313322	0.023990642	0.044549037	down	yes	Potri.003G130500	protein_coding	chrChr03:15019201-15021504:-	gi|224075000|ref|XP_002304512.1|	1626	0	hypothetical protein POPTR_0003s13050g [Populus trichocarpa]	gi|743825794|ref|XM_011024336.1|	1454	0	PREDICTED: Populus euphratica uncharacterized LOC105124351 (LOC105124351), mRNA	Q9SK53	60.8	7.00E-09	Zinc finger protein CONSTANS-LIKE 3	.	.	.	.	pfam06203	CCT	CCT motif. This short motif is found in a number of plant proteins. It is rich in basic amino acids and has been called a CCT motif after Co, Col and Toc1. The CCT motif is about 45 amino acids long and contains a putative nuclear localisation signal within the second half of the CCT motif. Toc1 mutants have been identified in this region.	GO:0010161|red light signaling pathway;GO:0009909|regulation of flower development;GO:0010099|regulation of photomorphogenesis;	GO:0005634|nucleus;	GO:0003700|transcription factor activity, sequence-specific DNA binding;GO:0008270|zinc ion binding;	.	.
Potri.008G107200.v3.0	0	0	0	1.525837272	5	3	2	0.06460039	-3.952313322	0.023990642	0.044549037	down	yes	Potri.008G107200	protein_coding	chrChr08:6799777-6802067:-	gi|224101581|ref|XP_002312339.1|	941	8.00E-126	hypothetical protein POPTR_0008s10670g [Populus trichocarpa]	gi|224101580|ref|XM_002312303.1|	809	0	Populus trichocarpa hypothetical protein (POPTR_0008s10670g) mRNA, complete cds	Q0WMZ5	241	1.00E-77	Outer envelope pore protein 16-2, chloroplastic	.	.	.	.	pfam02466	Tim17	Tim17/Tim22/Tim23/Pmp24 family. The pre-protein translocase of the mitochondrial outer membrane (Tom) allows the import of pre-proteins from the cytoplasm. Tom forms a complex with a number of proteins, including Tim17. Tim17 and Tim23 are thought to form the translocation channel of the inner membrane. This family includes Tim17, Tim22 and Tim23. This family also includes Pmp24 a peroxisomal pro…	GO:0006811|ion transport;GO:0030150|protein import into mitochondrial matrix;	GO:0031359|integral component of chloroplast outer membrane;GO:0031305|integral component of mitochondrial inner membrane;GO:0005744|mitochondrial inner membrane presequence translocase complex;GO:0009527|plastid outer membrane;GO:0046930|pore complex;	GO:0015171|amino acid transmembrane transporter activity;GO:0015288|porin activity;GO:0015266|protein channel activity;GO:0042803|protein homodimerization activity;	.	.
Potri.009G093100.v3.0	12	11	11	18.34151768	23	26	30	0.499013754	-1.002848515	0.023897887	0.04439091	down	yes	Potri.009G093100	protein_coding	chrChr09:8473767-8477690:+	gi|743794912|ref|XP_011001416.1|	1383	0	PREDICTED: G2/mitotic-specific cyclin C13-1-like isoform X1 [Populus euphratica]	gi|743794911|ref|XM_011003114.1|	1621	0	PREDICTED: Populus euphratica G2/mitotic-specific cyclin C13-1-like (LOC105108701), transcript variant X1, mRNA	Q75I54	303	2.00E-94	Cyclin-A3-1	SPAPB2B4.03	127	8.00E-31	COG5024	pfam00134	Cyclin_N	Cyclin, N-terminal domain. Cyclins regulate cyclin dependent kinases (CDKs). Human cyclin-O is a Uracil-DNA glycosylase that is related to other cyclins. Cyclins contain two domains of similar all-alpha fold, of which this family corresponds with the N-terminal domain.	GO:0007049|cell cycle;GO:0051301|cell division;	GO:0005634|nucleus;	.	K06627	CCNA; cyclin A
Potri.002G025500.v3.0	3	4	1	1.444958376	0	0	0	16.95574889	4.083702601	0.023890142	0.044379346	up	yes	Potri.002G025500	protein_coding	chrChr02:1647435-1652038:+	gi|566155907|ref|XP_002300725.2|	2716	0	hypothetical protein POPTR_0002s02730g [Populus trichocarpa]	gi|566155906|ref|XM_002300689.2|	1553	0	Populus trichocarpa hypothetical protein (POPTR_0002s02730g) mRNA, complete cds	O65782	501	7.00E-171	Cytochrome P450 83B1	BH0579	127	9.00E-31	COG2124	pfam00067	p450	Cytochrome P450. Cytochrome P450s are haem-thiolate proteins involved in the oxidative degradation of various compounds. They are particularly well known for their role in the degradation of environmental toxins and mutagens. They can be divided into 4 classes, according to the method by which electrons from NAD(P)H are delivered to the catalytic site. Sequence conservation is relatively low with…	GO:0048830|adventitious root development;GO:0052544|defense response by callose deposition in cell wall;GO:0042742|defense response to bacterium;GO:0009759|indole glucosinolate biosynthetic process;GO:0009684|indoleacetic acid biosynthetic process;GO:0009682|induced systemic resistance;GO:0040008|regulation of growth;GO:0010114|response to red light;GO:0009641|shade avoidance;GO:0000162|tryptopha…	GO:0005783|endoplasmic reticulum;GO:0016021|integral component of membrane;GO:0016020|membrane;GO:0005739|mitochondrion;GO:0005886|plasma membrane;	GO:0020037|heme binding;GO:0005506|iron ion binding;GO:0016709|oxidoreductase activity, acting on paired donors, with incorporation or reduction of molecular oxygen, NAD(P)H as one donor, and incorporation of one atom of oxygen;	K11818	CYP83B1; cytochrome P450, family 83, subfamily B, polypeptide 1 [EC:1.14.-.-]
Potri.T039000.v3.0	3	4	1	1.444958376	0	0	0	16.95574889	4.083702601	0.023890142	0.044379346	up	yes	Potri.T039000	protein_coding	chrscaffold_38:210749-212833:+	gi|566258738|ref|XP_006388944.1|	412	2.00E-47	hypothetical protein POPTR_0069s00210g [Populus trichocarpa]	gi|158631300|gb|AC213151.1|	499	0	Populus trichocarpa clone POP014-H20, complete sequence	.	.	.	.	.	.	.	.	pfam14360	PAP2_C	PAP2 superfamily C-terminal. This family is closely related to the C-terminal a region of PAP2.	.	.	.	.	.
Potri.014G067600.v3.0	4	4	9	3.454595899	2	1	0	6.582883801	2.718719732	0.023869162	0.044346015	up	yes	Potri.014G067600	protein_coding	chrChr14:5498385-5499665:-	gi|566202906|ref|XP_006375307.1|	1707	0	hypothetical protein POPTR_0014s06310g, partial [Populus trichocarpa]	gi|566202905|ref|XM_006375245.1|	937	0	Populus trichocarpa hypothetical protein (POPTR_0014s06310g) mRNA, partial cds	Q9LXU9	57	1.00E-07	IRK-interacting protein	.	.	.	.	pfam04859	DUF641	Plant protein of unknown function (DUF641). Plant protein of unknown function.	.	.	GO:0004857|enzyme inhibitor activity;	.	.
Potri.001G112900.v3.0	0	0	0	1.530591845	2	5	3	0.064453165	-3.955604984	0.023805822	0.044233964	down	yes	Potri.001G112900	protein_coding	chrChr01:9022220-9023563:-	gi|743851999|ref|XP_011029135.1|	1177	1.00E-160	PREDICTED: expansin-A7 [Populus euphratica]	gi|566147933|ref|XM_006368676.1|	688	0	Populus trichocarpa hypothetical protein (POPTR_0001s08430g) mRNA, complete cds	Q9LN94	329	8.00E-112	Expansin-A7	.	.	.	.	pfam01357	Pollen_allerg_1	Pollen allergen. This family contains allergens lol PI, PII and PIII from Lolium perenne.	GO:0009664|plant-type cell wall organization;GO:0048767|root hair elongation;	GO:0005618|cell wall;GO:0005576|extracellular region;GO:0016020|membrane;	.	.	.
Potri.004G195000.v3.0	0	0	0	1.530591845	2	5	3	0.064453165	-3.955604984	0.023805822	0.044233964	down	yes	Potri.004G195000	protein_coding	chrChr04:20866499-20867087:-	gi|566252430|ref|XP_006387019.1|	261	2.00E-25	hypothetical protein POPTR_2179s00200g [Populus trichocarpa]	gi|743796750|ref|XM_011007976.1|	328	2.00E-170	PREDICTED: Populus euphratica T-complex protein 1 subunit eta-like (LOC105112304), mRNA	.	.	.	.	.	.	.	.	pfam07280	DUF1443	Protein of unknown function (DUF1443). This family consists of several Baculovirus proteins of around 55 residues in length. The function of this family is unknown.	.	.	.	.	.
Potri.005G133200.v3.0	0	0	0	1.530591845	2	5	3	0.064453165	-3.955604984	0.023805822	0.044233964	down	yes	Potri.005G133200	protein_coding	chrChr05:10766113-10767088:-	gi|566211065|ref|XP_006372606.1|	1016	2.00E-137	hypothetical protein POPTR_0017s03180g [Populus trichocarpa]	gi|566211064|ref|XM_006372544.1|	693	0	Populus trichocarpa hypothetical protein (POPTR_0017s03180g) mRNA, complete cds	.	.	.	.	.	.	.	.	pfam05308	Mito_fiss_reg	Mitochondrial fission regulator. In eukaryotes, this family of proteins induces mitochondrial fission.	.	.	.	.	.
Potri.007G033500.v3.0	0	0	0	1.530591845	2	5	3	0.064453165	-3.955604984	0.023805822	0.044233964	down	yes	Potri.007G033500	protein_coding	chrChr07:2585109-2585511:+	.	.	.	.	gi|157743416|gb|AC211300.1|	403	0	Populus trichocarpa clone ACSB1009-A24, complete sequence	.	.	.	.	.	.	.	.	pfam05669	Med31	SOH1. The family consists of Saccharomyces cerevisiae SOH1 homologues. SOH1 is responsible for the repression of temperature sensitive growth of the HPR1 mutant and has been found to be a component of the RNA polymerase II transcription complex. SOH1 not only interacts with factors involved in DNA repair, but transcription as well. Thus, the SOH1 protein may serve to couple these two processes.	.	.	.	.	.
Potri.012G087700.v3.0	11	12	7	7.006023988	2	1	7	3.442249022	1.78335147	0.023793492	0.044223993	up	yes	Potri.012G087700	protein_coding	chrChr12:11469190-11470622:-	gi|566197528|ref|XP_002318680.2|	1709	0	hypothetical protein POPTR_0012s08950g [Populus trichocarpa]	gi|743894479|ref|XM_011042189.1|	1033	0	PREDICTED: Populus euphratica high affinity nitrate transporter 2.5-like (LOC105136734), mRNA	Q9LPV5	506	1.00E-174	High affinity nitrate transporter 2.5	RSp1223	208	2.00E-60	COG2223	pfam07690	MFS_1	Major Facilitator Superfamily.	GO:0042128|nitrate assimilation;GO:0015706|nitrate transport;GO:0055085|transmembrane transport;	GO:0016021|integral component of membrane;GO:0005886|plasma membrane;	.	K02575	NRT, narK, nrtP, nasA; MFS transporter, NNP family, nitrate/nitrite transporter
Potri.003G210000.v3.0	0	0	0	1.521599833	4	4	2	0.064740437	-3.949189096	0.023772565	0.044194664	down	yes	Potri.003G210000	protein_coding	chrChr03:20916641-20917586:+	gi|566258298|ref|XP_006388740.1|	744	8.00E-93	hypothetical protein POPTR_0108s00240g [Populus trichocarpa]	gi|159885765|gb|AC214277.1|	491	0	Populus trichocarpa clone ACSB1145-L17, complete sequence	Q9SD53	80.5	8.00E-16	UPF0481 protein At3g47200	.	.	.	.	pfam03140	DUF247	Plant protein of unknown function. The function of the plant proteins constituting this family is unknown.	.	GO:0016021|integral component of membrane;GO:0005886|plasma membrane;	.	.	.
Potri.008G033300.v3.0	2	2	4	1.41719448	0	0	0	16.71005876	4.062644902	0.023765077	0.044186665	up	yes	Potri.008G033300	protein_coding	chrChr08:1842461-1845660:+	gi|743864018|ref|XP_011031808.1|	1349	0	PREDICTED: adenylate isopentenyltransferase 5, chloroplastic-like [Populus euphratica]	gi|566182126|ref|XM_002311026.2|	839	0	Populus trichocarpa hypothetical protein (POPTR_0008s033302g) mRNA, partial cds	Q94ID2	241	3.00E-74	Adenylate isopentenyltransferase 5, chloroplastic	BS_miaA	85.1	1.00E-17	COG0324	pfam00112	Peptidase_C1	Papain family cysteine protease.	GO:0009691|cytokinin biosynthetic process;GO:0006400|tRNA modification;	GO:0009507|chloroplast;GO:0005739|mitochondrion;GO:0009536|plastid;	GO:0052623|ADP dimethylallyltransferase activity;GO:0009824|AMP dimethylallyltransferase activity;GO:0005524|ATP binding;GO:0052622|ATP dimethylallyltransferase activity;GO:0052381|tRNA dimethylallyltransferase activity;	K10760	IPT; adenylate isopentenyltransferase (cytokinin synthase)
Potri.010G075500.v3.0	2	2	4	1.41719448	0	0	0	16.71005876	4.062644902	0.023765077	0.044186665	up	yes	Potri.010G075500	protein_coding	chrChr10:10192841-10193419:+	gi|224107895|ref|XP_002314644.1|	353	2.00E-40	hypothetical protein POPTR_0010s08610g [Populus trichocarpa]	gi|566254882|ref|XM_006387556.1|	482	0	Populus trichocarpa hypothetical protein (POPTR_0770s00210g) mRNA, complete cds	P24076	80.1	1.00E-18	Glu S.griseus protease inhibitor	.	.	.	.	pfam00280	potato_inhibit	Potato inhibitor I family.	GO:0009611|response to wounding;	.	GO:0004867|serine-type endopeptidase inhibitor activity;	.	.
Potri.014G011600.v3.0	2	2	4	1.41719448	0	0	0	16.71005876	4.062644902	0.023765077	0.044186665	up	yes	Potri.014G011600	protein_coding	chrChr14:1180999-1182666:-	gi|566201608|ref|XP_006374747.1|	2018	0	hypothetical protein POPTR_0014s00450g [Populus trichocarpa]	gi|566201627|ref|XM_006374695.1|	624	0	Populus trichocarpa hypothetical protein (POPTR_0014s00532g) mRNA, complete cds	Q7XA40	250	2.00E-71	Putative disease resistance protein RGA3	.	.	.	.	pfam00931	NB-ARC	NB-ARC domain.	GO:0006952|defense response;	.	GO:0043531|ADP binding;GO:0005524|ATP binding;	.	.
Potri.016G026100.v3.0	2	2	4	1.41719448	0	0	0	16.71005876	4.062644902	0.023765077	0.044186665	up	yes	Potri.016G026100	protein_coding	chrChr16:1472898-1474626:+	gi|566208348|ref|XP_002322590.2|	2370	0	hypothetical protein POPTR_0016s02710g [Populus trichocarpa]	gi|566208347|ref|XM_002322554.2|	1507	0	Populus trichocarpa hypothetical protein (POPTR_0016s02710g) mRNA, complete cds	Q75HY5	203	1.00E-55	Zinc finger BED domain-containing protein RICESLEEPER 3	.	.	.	.	pfam14372	DUF4413	Domain of unknown function (DUF4413). This domain is part of an RNase-H fold section of longer proteins some of which are transposable elements possibly of the Pong type, since some members are putative Tam3 transposases.	GO:0009791|post-embryonic development;GO:0006357|regulation of transcription from RNA polymerase II promoter;GO:0006351|transcription, DNA-templated;	GO:0005634|nucleus;	GO:0046872|metal ion binding;GO:0000977|RNA polymerase II regulatory region sequence-specific DNA binding;GO:0003700|transcription factor activity, sequence-specific DNA binding;	.	.
Potri.015G060200.v3.0	2	4	2	1.422065159	0	0	0	16.75391352	4.066426226	0.023554142	0.043833248	up	yes	Potri.015G060200	protein_coding	chrChr15:8244240-8246731:-	gi|566206347|ref|XP_006374430.1|	2367	0	phytochelatin synthetase-like family protein [Populus trichocarpa]	gi|566206346|ref|XM_006374368.1|	1406	0	Populus trichocarpa phytochelatin synthetase-like family protein (POPTR_0015s07120g) mRNA, complete cds	Q9LFW3	672	0	COBRA-like protein 4	.	.	.	.	pfam04833	COBRA	COBRA-like protein. Family of plant proteins are designated COBRA-like (COBL) proteins. The 12 Arabidopsis members of the family are all GPI-liked. Some members of this family are annotated as phytochelatin synthase, but these annotations are incorrect.	GO:0016049|cell growth;GO:0010215|cellulose microfibril organization;GO:0009834|plant-type secondary cell wall biogenesis;	GO:0031225|anchored component of membrane;GO:0005886|plasma membrane;GO:0005774|vacuolar membrane;	.	.	.
Potri.018G047300.v3.0	0	2	0	3.488513089	9	11	1	0.112182116	-3.156085395	0.023487388	0.043725741	down	yes	Potri.018G047300	protein_coding	chrChr18:4457614-4458739:+	gi|224142933|ref|XP_002324785.1|	905	7.00E-119	hypothetical protein POPTR_0018s08320g [Populus trichocarpa]	gi|743917668|ref|XM_011004525.1|	821	0	PREDICTED: Populus euphratica ethylene-responsive transcription factor ERF017-like (LOC105109735), mRNA	Q84QC2	169	8.00E-49	Ethylene-responsive transcription factor ERF017	.	.	.	.	pfam00847	AP2	AP2 domain. This 60 amino acid residue domain can bind to DNA and is found in transcription factor proteins.	GO:0009873|ethylene-activated signaling pathway;GO:0006351|transcription, DNA-templated;	GO:0005634|nucleus;	GO:0003677|DNA binding;GO:0003700|transcription factor activity, sequence-specific DNA binding;	.	.
Potri.019G105300.v3.0	1	4	7	2.229412255	0	1	0	12.67568272	3.663991549	0.023439956	0.043643001	up	yes	Potri.019G105300	protein_coding	chrChr19:13365963-13366997:+	gi|566258827|ref|XP_006388986.1|	429	1.00E-48	hypothetical protein POPTR_0063s00200g [Populus trichocarpa]	gi|166006861|gb|AC216773.1|	824	0	Populus trichocarpa clone POP106-F17, complete sequence	.	.	.	.	.	.	.	.	pfam10268	Tmemb_161AB	Predicted transmembrane protein 161AB. Transmemb_161AB is a family of conserved proteins found from worms to humans. Members are putative transmembrane proteins but otherwise the function is not known.	.	.	.	.	.
Potri.T154600.v3.0	1	4	7	2.229412255	0	1	0	12.67568272	3.663991549	0.023439956	0.043643001	up	yes	Potri.T154600	protein_coding	chrscaffold_608:19972-21291:+	gi|566148517|ref|XP_006368828.1|	784	1.00E-103	hypothetical protein POPTR_0001s12070g [Populus trichocarpa]	gi|743842368|ref|XM_011028375.1|	478	0	PREDICTED: Populus euphratica uncharacterized LOC105127194 (LOC105127194), transcript variant X2, mRNA	.	.	.	.	.	.	.	.	pfam03879	Cgr1	Cgr1 family. Members of this family are coiled-coil proteins that are involved in pre-rRNA processing.	.	.	.	.	.
Potri.016G080100.v3.0	3	0	4	6.123142608	12	14	6	0.257588883	-1.956857762	0.023392885	0.043569249	down	yes	Potri.016G080100	protein_coding	chrChr16:6182862-6183339:+	.	.	.	.	.	.	.	.	.	.	.	.	.	.	.	.	pfam14817	HAUS5	HAUS augmin-like complex subunit 5. This family includes HAUS augmin-like complex subunit 5. The HAUS augmin-like complex contributes to mitotic spindle assembly, maintenance of chromosome integrity and completion of cytokinesis.	.	.	.	.	.
Potri.004G050000.v3.0	3	1	7	8.111642467	9	17	14	0.31803729	-1.652732163	0.02332568	0.04344685	down	yes	Potri.004G050000	protein_coding	chrChr04:3894286-3898801:-	gi|743846527|ref|XP_011027760.1|	2292	0	PREDICTED: MLO-like protein 12 [Populus euphratica]	gi|566164995|ref|XM_002305070.2|	1859	0	Populus trichocarpa hypothetical protein (POPTR_0004s04960g) mRNA, complete cds	O80961	489	8.00E-163	MLO-like protein 12	.	.	.	.	pfam03094	Mlo	Mlo family. A family of plant integral membrane proteins, first discovered in barley. Mutants lacking wild-type Mlo proteins show broad spectrum resistance to the powdery mildew fungus, and dysregulated cell death control, with spontaneous cell death in response to developmental or abiotic stimuli. Thus wild-type Mlo proteins are thought to be inhibitors of cell death whose deficiency lowers the …	GO:0006952|defense response;GO:0009817|defense response to fungus, incompatible interaction;GO:0010150|leaf senescence;	GO:0016021|integral component of membrane;GO:0005886|plasma membrane;	.	K08472	MLO; mlo protein
Potri.011G037900.v3.0	5	1	2	1.483438793	0	0	0	17.29836403	4.112563699	0.02327335	0.043357675	up	yes	Potri.011G037900	protein_coding	chrChr11:3205919-3209039:-	gi|743927912|ref|XP_011008146.1|	3625	0	PREDICTED: G-type lectin S-receptor-like serine/threonine-protein kinase At1g11330 isoform X2 [Populus euphratica]	gi|566193567|ref|XM_006377226.1|	1547	0	Populus trichocarpa hypothetical protein (POPTR_0011s038201g) mRNA, partial cds	Q9SXB8	772	0	G-type lectin S-receptor-like serine/threonine-protein kinase At1g11330	CAC0404_1	75.5	6.00E-14	COG0515	pfam07714	Pkinase_Tyr	Protein tyrosine kinase.	GO:0045087|innate immune response;GO:0006468|protein phosphorylation;GO:0048544|recognition of pollen;	GO:0016021|integral component of membrane;GO:0005886|plasma membrane;GO:0009506|plasmodesma;	GO:0005524|ATP binding;GO:0005516|calmodulin binding;GO:0030246|carbohydrate binding;GO:0004674|protein serine/threonine kinase activity;GO:0031625|ubiquitin protein ligase binding;	.	.
Potri.015G107200.v3.0	0	1	1	3.240297717	8	7	4	0.122068209	-3.034240574	0.023262963	0.043341089	down	yes	Potri.015G107200	protein_coding	chrChr15:12475912-12478923:+	gi|255540029|ref|XP_002511079.1|	1057	1.00E-140	PREDICTED: probable beta-1,4-xylosyltransferase IRX10L [Ricinus communis]	gi|566207835|ref|XM_002322314.2|	311	8.00E-161	Populus trichocarpa hypothetical protein (POPTR_0015s15860g) mRNA, complete cds	Q940Q8	403	1.00E-138	Probable beta-1,4-xylosyltransferase IRX10L	.	.	.	.	pfam03016	Exostosin	Exostosin family. The EXT family is a family of tumor suppressor genes. Mutations of EXT1 on 8q24.1, EXT2 on 11p11-13, and EXT3 on 19p have been associated with the autosomal dominant disorder known as hereditary multiple exostoses (HME). This is the most common known skeletal dysplasia. The chromosomal locations of other EXT genes suggest association with other forms of neoplasia. EXT1 and EXT2 …	GO:0042546|cell wall biogenesis;GO:0071555|cell wall organization;GO:0010417|glucuronoxylan biosynthetic process;GO:0009834|plant-type secondary cell wall biogenesis;GO:0045492|xylan biosynthetic process;	GO:0005768|endosome;GO:0005794|Golgi apparatus;GO:0000139|Golgi membrane;GO:0016021|integral component of membrane;GO:0005802|trans-Golgi network;	GO:0047517|1,4-beta-D-xylan synthase activity;GO:0080116|glucuronoxylan glucuronosyltransferase activity;	.	.
Potri.010G008700.v3.0	1	2	0	4.172539953	10	1	12	0.148767127	-2.748872325	0.023255273	0.043329525	down	yes	Potri.010G008700	protein_coding	chrChr10:1003587-1005334:+	gi|566188536|ref|XP_002314353.2|	1123	2.00E-145	pumilio/Puf RNA-binding domain-containing family protein [Populus trichocarpa]	gi|566188535|ref|XM_002314317.2|	1053	0	Populus trichocarpa pumilio/Puf RNA-binding domain-containing family protein (POPTR_0010s00780g) mRNA, complete cds	Q9LRZ3	215	5.00E-62	Pumilio homolog 24	.	.	.	.	pfam08144	CPL	CPL (NUC119) domain. This C terminal domain is fund in Penguin-like proteins associated with Pumilio like repeats.	GO:0006417|regulation of translation;	GO:0005730|nucleolus;	GO:0003729|mRNA binding;	K14844	PUF6; pumilio homology domain family member 6
Potri.001G039200.v3.0	4	1	3	1.460545575	0	0	0	17.09197762	4.095247428	0.023242284	0.043316379	up	yes	Potri.001G039200	protein_coding	chrChr01:2835064-2838974:-	gi|566147758|ref|XP_006368666.1|	3532	0	hypothetical protein POPTR_0001s07550g [Populus trichocarpa]	gi|566146950|ref|XM_002297646.2|	1386	0	Populus trichocarpa kinase family protein (POPTR_0001s03210g) mRNA, complete cds	Q9SA25	649	0	Wall-associated receptor kinase-like 8	CAC0404_1	97.4	5.00E-21	COG0515	pfam00069	Pkinase	Protein kinase domain.	GO:0007166|cell surface receptor signaling pathway;	GO:0016021|integral component of membrane;GO:0005886|plasma membrane;	GO:0005524|ATP binding;GO:0005509|calcium ion binding;GO:0030247|polysaccharide binding;GO:0004674|protein serine/threonine kinase activity;	.	.
Potri.001G147400.v3.0	9	4	12	14.61938945	28	20	18	0.441423426	-1.179764899	0.023215558	0.043272094	down	yes	Potri.001G147400	protein_coding	chrChr01:11991088-11993252:+	gi|566146917|ref|XP_006368462.1|	1299	8.00E-178	haloacid dehalogenase-like hydrolase family protein [Populus trichocarpa]	gi|566146916|ref|XM_006368400.1|	929	0	Populus trichocarpa haloacid dehalogenase-like hydrolase family protein (POPTR_0001s03030g) mRNA, complete cds	Q9ZVJ5	348	1.00E-117	Haloacid dehalogenase-like hydrolase domain-containing protein Sgpp	alr0728	162	3.00E-46	COG0637	pfam13419	HAD_2	Haloacid dehalogenase-like hydrolase.	.	GO:0005737|cytoplasm;GO:0005829|cytosol;GO:0005886|plasma membrane;	GO:0000287|magnesium ion binding;GO:0016791|phosphatase activity;GO:0050308|sugar-phosphatase activity;	.	.
Potri.011G038800.v3.0	5	6	4	2.985278945	0	2	0	8.837428466	3.143626632	0.023195039	0.043236607	up	yes	Potri.011G038800	protein_coding	chrChr11:3296614-3299827:-	gi|566193580|ref|XP_006377292.1|	4085	0	hypothetical protein POPTR_0011s03880g [Populus trichocarpa]	gi|157311790|gb|AC210332.1|	1295	0	Populus trichocarpa clone POP017-D18, complete sequence	Q9SXB8	833	0	G-type lectin S-receptor-like serine/threonine-protein kinase At1g11330	.	.	.	.	pfam00069	Pkinase	Protein kinase domain.	GO:0045087|innate immune response;GO:0006468|protein phosphorylation;GO:0048544|recognition of pollen;	GO:0016021|integral component of membrane;GO:0005886|plasma membrane;GO:0009506|plasmodesma;	GO:0005524|ATP binding;GO:0005516|calmodulin binding;GO:0030246|carbohydrate binding;GO:0004674|protein serine/threonine kinase activity;GO:0031625|ubiquitin protein ligase binding;	.	.
Potri.004G235600.v3.0	5	2	1	1.485874132	0	0	0	17.32072771	4.11442764	0.02317338	0.04319899	up	yes	Potri.004G235600	protein_coding	chrChr04:24147351-24148929:+	gi|566168462|ref|XP_006385156.1|	1516	0	hypothetical protein POPTR_0004s24370g [Populus trichocarpa]	gi|566168461|ref|XM_006385094.1|	1047	0	Populus trichocarpa hypothetical protein (POPTR_0004s24370g) mRNA, complete cds	Q9M2E2	285	5.00E-92	(+)-neomenthol dehydrogenase	all0352	133	2.00E-35	COG1028	pfam00106	adh_short	short chain dehydrogenase. This family contains a wide variety of dehydrogenases.	GO:0006952|defense response;	.	GO:0047501|(+)-neomenthol dehydrogenase activity;	K15095	E1.1.1.208; (+)-neomenthol dehydrogenase [EC:1.1.1.208]
Potri.T116300.v3.0	5	2	1	1.485874132	0	0	0	17.32072771	4.11442764	0.02317338	0.04319899	up	yes	Potri.T116300	protein_coding	chrscaffold_186:35206-35497:+	gi|566210840|ref|XP_006372496.1|	186	2.00E-14	hypothetical protein POPTR_0017s02200g [Populus trichocarpa]	gi|743937929|ref|XM_011015078.1|	184	1.00E-90	PREDICTED: Populus euphratica putative disease resistance protein RGA1 (LOC105117418), transcript variant X1, mRNA	.	.	.	.	.	.	.	.	pfam10943	DUF2632	Protein of unknown function (DUF2632). This is a family of membrane proteins with unknown function.	.	.	.	.	.
Potri.001G213300.v3.0	5	8	11	5.305770967	2	3	2	3.954351174	1.983440998	0.023095564	0.043067674	up	yes	Potri.001G213300	protein_coding	chrChr01:21575135-21578923:+	gi|743922690|ref|XP_011005419.1|	2437	0	PREDICTED: lysosomal Pro-X carboxypeptidase-like [Populus euphratica]	gi|743922689|ref|XM_011007117.1|	1461	0	PREDICTED: Populus euphratica lysosomal Pro-X carboxypeptidase-like (LOC105111678), mRNA	Q5RBU7	311	8.00E-97	Lysosomal Pro-X carboxypeptidase	.	.	.	.	pfam05577	Peptidase_S28	Serine carboxypeptidase S28. These serine proteases include several eukaryotic enzymes such as lysosomal Pro-X carboxypeptidase, dipeptidyl-peptidase II, and thymus-specific serine peptidase.	.	GO:0005764|lysosome;	GO:0004180|carboxypeptidase activity;GO:0008236|serine-type peptidase activity;	K01285	PRCP; lysosomal Pro-X carboxypeptidase [EC:3.4.16.2]
Potri.003G187000.v3.0	1	7	4	2.254185162	0	0	1	12.70965578	3.667853053	0.023061686	0.043009992	up	yes	Potri.003G187000	protein_coding	chrChr03:19293107-19295107:+	gi|566163390|ref|XP_002304836.2|	2177	0	hypothetical protein POPTR_0003s18590g [Populus trichocarpa]	gi|566163389|ref|XM_002304800.2|	923	0	Populus trichocarpa hypothetical protein (POPTR_0003s18590g) mRNA, complete cds	Q9SGU9	511	1.00E-176	Methionine gamma-lyase	FN1419	186	3.00E-52	COG0626	pfam01053	Cys_Met_Meta_PP	Cys/Met metabolizm PLP-dependent enzyme. This family includes enzymes involved in cysteine and methionine metabolizm. The following are members: Cystathionine gamma-lyase, Cystathionine gamma-synthase, Cystathionine beta-lyase, Methionine gamma-lyase, OAH/OAS sulfhydrylase, O-succinylhomoserine sulfhydrylase All of these members participate is slightly different reactions. All these enzymes use P…	GO:0071266|'de novo' L-methionine biosynthetic process;GO:0009970|cellular response to sulfate starvation;GO:0042631|cellular response to water deprivation;GO:0019343|cysteine biosynthetic process via cystathionine;GO:0019458|methionine catabolic process via 2-oxobutanoate;GO:0051289|protein homotetramerization;GO:0019346|transsulfuration;	GO:0005829|cytosol;	GO:0004123|cystathionine gamma-lyase activity;GO:0003962|cystathionine gamma-synthase activity;GO:0018826|methionine gamma-lyase activity;GO:0030170|pyridoxal phosphate binding;	K01761	E4.4.1.11; methionine-gamma-lyase [EC:4.4.1.11]
Potri.006G200000.v3.0	0	0	0	1.582992511	2	2	6	0.062775932	-3.993644649	0.023033507	0.042962867	down	yes	Potri.006G200000	protein_coding	chrChr06:21510794-21511647:+	gi|224091473|ref|XP_002309265.1|	464	1.00E-55	hypothetical protein POPTR_0006s21430g [Populus trichocarpa]	gi|224091472|ref|XM_002309229.1|	270	5.00E-138	Populus trichocarpa hypothetical protein (POPTR_0006s21430g) mRNA, complete cds	.	.	.	.	.	.	.	.	pfam10265	DUF2217	Uncharacterized conserved protein (DUF2217). This is a family of conserved proteins of from 500 - 600 residues found from worms to humans. Its function is not known.	.	.	.	.	.
Potri.017G005200.v3.0	2	3	3	1.419629819	0	0	0	16.73240328	4.06457277	0.023025501	0.04295348	up	yes	Potri.017G005200	protein_coding	chrChr17:320670-321612:+	gi|566211215|ref|XP_006372681.1|	1336	0	hypothetical protein POPTR_0017s03820g [Populus trichocarpa]	gi|566211214|ref|XM_006372619.1|	887	0	Populus trichocarpa hypothetical protein (POPTR_0017s03820g) mRNA, complete cds	Q9ASS4	186	7.00E-52	Probably inactive leucine-rich repeat receptor-like protein kinase At5g48380	.	.	.	.	pfam07714	Pkinase_Tyr	Protein tyrosine kinase.	GO:0042742|defense response to bacterium;GO:0060548|negative regulation of cell death;GO:0031348|negative regulation of defense response;	GO:0016021|integral component of membrane;GO:0005886|plasma membrane;GO:0009506|plasmodesma;	GO:0005524|ATP binding;GO:0016301|kinase activity;GO:0004672|protein kinase activity;GO:0033612|receptor serine/threonine kinase binding;	.	.
Potri.018G058700.v3.0	2	3	3	1.419629819	0	0	0	16.73240328	4.06457277	0.023025501	0.04295348	up	yes	Potri.018G058700	protein_coding	chrChr18:6288391-6290320:+	.	.	.	.	.	.	.	.	.	.	.	.	.	.	.	.	pfam07248	DUF1431	Protein of unknown function (DUF1431). This family contains a number of Drosophila melanogaster proteins of unknown function. These contain several conserved cysteine residues.	.	.	.	.	.
Potri.018G150200.v3.0	16	13	17	11.5684974	4	5	12	2.519748924	1.333279986	0.02301175	0.042936056	up	yes	Potri.018G150200	protein_coding	chrChr18:16814285-16814965:-	gi|566215927|ref|XP_006372258.1|	576	1.00E-73	hypothetical protein POPTR_0018s14710g [Populus trichocarpa]	gi|566215926|ref|XM_006372196.1|	457	0	Populus trichocarpa hypothetical protein (POPTR_0018s14710g) mRNA, complete cds	F4IC29	72.8	5.00E-15	Heavy metal-associated isoprenylated plant protein 28	.	.	.	.	pfam00403	HMA	Heavy-metal-associated domain.	GO:0046916|cellular transition metal ion homeostasis;GO:0030001|metal ion transport;	GO:0005737|cytoplasm;	GO:0046914|transition metal ion binding;	.	.
Potri.003G208100.v3.0	3	2	4	6.954488308	10	16	9	0.300462405	-1.73474361	0.023008492	0.04293272	down	yes	Potri.003G208100	protein_coding	chrChr03:20837776-20839786:+	gi|566258304|ref|XP_006388743.1|	2164	0	hypothetical protein POPTR_0108s00260g [Populus trichocarpa]	gi|566164069|ref|XM_006386045.1|	907	0	Populus trichocarpa hypothetical protein (POPTR_0003s22190g) mRNA, complete cds	Q9SD53	166	8.00E-44	UPF0481 protein At3g47200	.	.	.	.	pfam03140	DUF247	Plant protein of unknown function. The function of the plant proteins constituting this family is unknown.	.	GO:0016021|integral component of membrane;GO:0005886|plasma membrane;	.	.	.
Potri.004G052600.v3.0	10	22	3	8.120579499	2	5	5	3.37863708	1.75644139	0.022998855	0.04291748	up	yes	Potri.004G052600	protein_coding	chrChr04:4113850-4117824:-	gi|743846361|ref|XP_011027728.1|	4214	0	PREDICTED: glutamate receptor 2.9-like isoform X1 [Populus euphratica]	gi|743846360|ref|XM_011029426.1|	2759	0	PREDICTED: Populus euphratica glutamate receptor 2.9-like (LOC105127947), transcript variant X1, mRNA	O81078	389	4.00E-117	Glutamate receptor 2.9	alr3187_1	59.7	8.00E-09	COG0834	pfam00060	Lig_chan	Ligand-gated ion channel. This family includes the four transmembrane regions of the ionotropic glutamate receptors and NMDA receptors.	GO:0006816|calcium ion transport;GO:0019722|calcium-mediated signaling;GO:0071230|cellular response to amino acid stimulus;	GO:0016021|integral component of membrane;GO:0005622|intracellular;GO:0005886|plasma membrane;	GO:0005262|calcium channel activity;GO:0008066|glutamate receptor activity;GO:0004970|ionotropic glutamate receptor activity;	K05387	GRIP; glutamate receptor, ionotropic, plant
Potri.018G114400.v3.0	1	1	0	3.351042513	4	5	10	0.121149274	-3.045142341	0.022982789	0.04289024	down	yes	Potri.018G114400	protein_coding	chrChr18:13948234-13948611:-	gi|566215447|ref|XP_002325166.2|	398	6.00E-47	hypothetical protein POPTR_0018s12230g [Populus trichocarpa]	gi|566215446|ref|XM_002325130.2|	378	0	Populus trichocarpa hypothetical protein (POPTR_0018s12230g) mRNA, complete cds	.	.	.	.	.	.	.	.	pfam08282	Hydrolase_3	haloacid dehalogenase-like hydrolase. This family contains haloacid dehalogenase-like hydrolase enzymes.	.	.	.	.	.
Potri.011G062000.v3.0	11	5	9	14.61149025	23	27	16	0.445348273	-1.166994095	0.022978892	0.042885709	down	yes	Potri.011G062000	protein_coding	chrChr11:5527601-5531089:+	gi|566194015|ref|XP_006377451.1|	1887	0	GDSL-motif lipase/hydrolase family protein [Populus trichocarpa]	gi|743904983|ref|XM_011047578.1|	1156	0	PREDICTED: Populus euphratica GDSL esterase/lipase At5g45960-like (LOC105140668), transcript variant X2, mRNA	Q9FJ40	425	1.00E-144	GDSL esterase/lipase At5g45960	all3634	58.5	2.00E-08	COG3240	pfam00657	Lipase_GDSL	GDSL-like Lipase/Acylhydrolase.	GO:0016042|lipid catabolic process;	GO:0005576|extracellular region;	GO:0016788|hydrolase activity, acting on ester bonds;	.	.
Potri.010G235300.v3.0	6	16	6	16.3279997	38	17	19	0.437904074	-1.191313225	0.02290061	0.042747805	down	yes	Potri.010G235300	protein_coding	chrChr10:21551206-21551458:+	gi|566192499|ref|XP_006378800.1|	297	7.00E-33	hypothetical protein POPTR_0010s24170g [Populus trichocarpa]	gi|566192498|ref|XM_006378738.1|	253	5.00E-129	Populus trichocarpa hypothetical protein (POPTR_0010s24170g) mRNA, complete cds	.	.	.	.	.	.	.	.	pfam03601	Cons_hypoth698	Conserved hypothetical protein 698.	.	.	.	.	.
Potri.017G094700.v3.0	9	8	12	16.22864592	32	21	19	0.468461324	-1.093998149	0.02290047	0.042747805	down	yes	Potri.017G094700	protein_coding	chrChr17:11165413-11166995:+	gi|566213064|ref|XP_006373366.1|	2494	0	hypothetical protein POPTR_0017s13040g [Populus trichocarpa]	gi|743912386|ref|XM_011001769.1|	1460	0	PREDICTED: Populus euphratica malonyl-CoA:anthocyanidin 5-O-glucoside-6''-O-malonyltransferase (LOC105107738), mRNA	Q9LJB4	313	4.00E-99	Malonyl-CoA:anthocyanidin 5-O-glucoside-6''-O-malonyltransferase	.	.	.	.	pfam02458	Transferase	Transferase family. This family includes a number of transferase enzymes. These include anthranilate N-hydroxycinnamoyl/benzoyltransferase that catalyses the first committed reaction of phytoalexin biosynthesis. Deacetylvindoline 4-O-acetyltransferase EC:2.3.1.107 catalyses the last step in vindoline biosynthesis is also a member of this family. The motif HXXXD is probably part of the active site…	GO:0009718|anthocyanin-containing compound biosynthetic process;	.	GO:0050736|O-malonyltransferase activity;	.	.
Potri.002G005200.v3.0	10	8	9	15.38217259	28	26	15	0.458809815	-1.124031841	0.022834253	0.042648473	down	yes	Potri.002G005200	protein_coding	chrChr02:290598-292053:-	gi|743875015|ref|XP_011034816.1|	560	1.00E-85	PREDICTED: short-chain dehydrogenase/reductase family 42E member 1 [Populus euphratica]	gi|566155548|ref|XM_006386069.1|	320	1.00E-165	Populus trichocarpa hypothetical protein (POPTR_0002s00670g) mRNA, complete cds	A8DZE7	69.7	1.00E-11	Short-chain dehydrogenase/reductase family 42E member 1	ML1942	55.1	2.00E-07	COG0451	pfam14934	DUF4499	Domain of unknown function (DUF4499). This family contains a protein found in eukaryotes. Transmembrane protein C10orf57 is encoded for by the gene chromosome 10 open reading frame 57 (C10orf57) located in chromosomal position 10q22.3. The exact function of this protein is still unknown, however it is thought to be an integral membrane protein. The protein sequence is 123 amino acids in length an…	GO:0006694|steroid biosynthetic process;	GO:0016021|integral component of membrane;	GO:0003854|3-beta-hydroxy-delta5-steroid dehydrogenase activity;	.	.
Potri.016G114200.v3.0	3	8	1	2.302406935	0	0	1	12.92505878	3.692098937	0.022786981	0.042565626	up	yes	Potri.016G114200	protein_coding	chrChr16:11803116-11804600:-	gi|566209854|ref|XP_002323569.2|	2211	0	hypothetical protein POPTR_0016s12140g [Populus trichocarpa]	gi|157743423|gb|AC211307.1|	1471	0	Populus trichocarpa clone POP006-B16, complete sequence	Q67BJ4	136	3.00E-34	Lactosylceramide 4-alpha-galactosyltransferase	.	.	.	.	pfam04572	Gb3_synth	Alpha 1,4-glycosyltransferase conserved region. The glycosphingolipids (GSL) form part of eukaryotic cell membranes. They consist of a hydrophilic carbohydrate moiety linked to a hydrophobic ceramide tail embedded within the lipid bilayer of the membrane. Lactosylceramide, Gal1,4Glc1Cer (LacCer), is the common synthetic precursor to the majority of GSL found in vertebrates. Alpha 1.4-glycosyltran…	GO:0001576|globoside biosynthetic process;GO:0007009|plasma membrane organization;GO:0006486|protein glycosylation;	GO:0070062|extracellular exosome;GO:0000139|Golgi membrane;GO:0016021|integral component of membrane;GO:0016020|membrane;	GO:0008378|galactosyltransferase activity;GO:0050512|lactosylceramide 4-alpha-galactosyltransferase activity;GO:0015643|toxic substance binding;	K01988	A4GALT; lactosylceramide 4-alpha-galactosyltransferase [EC:2.4.1.228]
Potri.013G151500.v3.0	0	0	0	1.548058734	2	4	4	0.063889774	-3.96827116	0.022749667	0.042506799	down	yes	Potri.013G151500	protein_coding	chrChr13:15559778-15560942:-	gi|224126867|ref|XP_002319946.1|	893	7.00E-116	fasciclin-like AGP 15 family protein [Populus trichocarpa]	gi|566201376|ref|XM_002319910.2|	1046	0	Populus trichocarpa fasciclin-like AGP 15 family protein (POPTR_0013s14790g) mRNA, complete cds	Q8LEE9	167	2.00E-47	Fasciclin-like arabinogalactan protein 12	.	.	.	.	pfam02469	Fasciclin	Fasciclin domain. This extracellular domain is found repeated four times in grasshopper fasciclin I as well as in proteins from mammals, sea urchins, plants, yeast and bacteria.	GO:0009834|plant-type secondary cell wall biogenesis;	GO:0031225|anchored component of membrane;GO:0005886|plasma membrane;	.	.	.
Potri.019G117700.v3.0	0	0	0	1.548058734	2	4	4	0.063889774	-3.96827116	0.022749667	0.042506799	down	yes	Potri.019G117700	protein_coding	chrChr19:14550848-14551111:-	gi|566244428|ref|XP_006371642.1|	372	2.00E-44	hypothetical protein POPTR_0019s14030g [Populus trichocarpa]	gi|566244427|ref|XM_006371580.1|	264	4.00E-135	Populus trichocarpa hypothetical protein (POPTR_0019s14030g) mRNA, complete cds	.	.	.	.	.	.	.	.	pfam12609	DUF3774	Wound-induced protein. This family of proteins is found in eukaryotes. Proteins in this family are typically between 81 and 97 amino acids in length. The proteins in the family are often annotated as wound-induced proteins however there is little accompanying literature to confirm this.	.	.	.	.	.
Potri.T163000.v3.0	1	1	3	4.922474641	7	8	11	0.220508534	-2.181093604	0.02267647	0.042389018	down	yes	Potri.T163000	protein_coding	chrscaffold_791:1951-3415:+	gi|566192532|ref|XP_006378808.1|	1559	0	hypothetical protein POPTR_0010s24340g [Populus trichocarpa]	gi|566192531|ref|XM_006378746.1|	954	0	Populus trichocarpa hypothetical protein (POPTR_0010s24340g) mRNA, complete cds	Q02200	429	7.00E-148	Lignin-forming anionic peroxidase	.	.	.	.	pfam00141	peroxidase	Peroxidase.	GO:0042744|hydrogen peroxide catabolic process;GO:0006979|response to oxidative stress;	GO:0005576|extracellular region;	GO:0020037|heme binding;GO:0046872|metal ion binding;GO:0004601|peroxidase activity;	.	.
Potri.015G128100.v3.0	10	13	8	17.3329718	32	17	27	0.472038995	-1.083022049	0.022666313	0.042375457	down	yes	Potri.015G128100	protein_coding	chrChr15:14006920-14007612:-	gi|224136738|ref|XP_002322403.1|	1015	1.00E-137	ripening-related family protein [Populus trichocarpa]	gi|566207617|ref|XM_002322367.2|	693	0	Populus trichocarpa ripening-related family protein (POPTR_0015s14700g) mRNA, complete cds	P17407	167	7.00E-50	21 kDa protein	.	.	.	.	pfam04043	PMEI	Plant invertase/pectin methylesterase inhibitor. This domain inhibits pectin methylesterases (PMEs) and invertases through formation of a non-covalent 1:1 complex. It has been implicated in the regulation of fruit development, carbohydrate metabolizm and cell wall extension. It may also be involved in inhibiting microbial pathogen PMEs. It has been observed that it is often expressed as a large i…	.	.	GO:0004857|enzyme inhibitor activity;	.	.
Potri.019G120400.v3.0	0	1	3	4.54737598	3	12	10	0.182776947	-2.451843978	0.022533194	0.042137375	down	yes	Potri.019G120400	protein_coding	chrChr19:14792455-14792783:-	gi|566244747|ref|XP_006371652.1|	316	1.00E-35	hypothetical protein POPTR_0019s14290g [Populus trichocarpa]	gi|166157594|gb|AC216942.1|	329	3.00E-171	Populus trichocarpa clone POP024-B10, complete sequence	.	.	.	.	.	.	.	.	pfam00324	AA_permease	Amino acid permease.	.	.	.	.	.
Potri.004G077500.v3.0	9	3	5	3.575618657	0	2	1	6.720157136	2.748494968	0.022496803	0.042087748	up	yes	Potri.004G077500	protein_coding	chrChr04:6411826-6415627:-	gi|566165451|ref|XP_002305251.2|	4840	0	tRNA-splicing endonuclease positive effector-related family protein [Populus trichocarpa]	gi|566165450|ref|XM_002305215.2|	2818	0	Populus trichocarpa tRNA-splicing endonuclease positive effector-related family protein (POPTR_0004s07570g) mRNA, complete cds	Q00416	179	3.00E-44	Helicase SEN1	YLR430w	179	8.00E-45	COG1112	pfam13087	AAA_12	AAA domain. This family of domains contain a P-loop motif that is characteristic of the AAA superfamily. Many of the proteins in this family are conjugative transfer proteins.	GO:0045005|DNA-dependent DNA replication maintenance of fidelity;GO:0006353|DNA-templated transcription, termination;GO:0031124|mRNA 3'-end processing;GO:0006378|mRNA polyadenylation;GO:1990248|regulation of transcription from RNA polymerase II promoter in response to DNA damage;GO:0006364|rRNA processing;GO:0031126|snoRNA 3'-end processing;GO:0016180|snRNA processing;GO:0006369|termination of RN…	GO:0005737|cytoplasm;GO:0035649|Nrd1 complex;GO:0005634|nucleus;GO:0005657|replication fork;	GO:0005524|ATP binding;GO:0043141|ATP-dependent 5'-3' DNA helicase activity;GO:0033682|ATP-dependent 5'-3' DNA/RNA helicase activity;GO:0032575|ATP-dependent 5'-3' RNA helicase activity;GO:0008094|DNA-dependent ATPase activity;GO:0019904|protein domain specific binding;GO:0008186|RNA-dependent ATPase activity;GO:0017116|single-stranded DNA-dependent ATP-dependent DNA helicase activity;	K10706	SETX, ALS4; senataxin [EC:3.6.4.-]
Potri.004G102800.v3.0	6	8	5	12.01694738	23	26	8	0.392593442	-1.348892022	0.022487689	0.042076528	down	yes	Potri.004G102800	protein_coding	chrChr04:9023996-9025888:-	gi|566165886|ref|XP_002305952.2|	985	7.00E-126	hypothetical protein POPTR_0004s10270g [Populus trichocarpa]	gi|158631302|gb|AC213153.1|	1857	0	Populus trichocarpa clone POP047-O16, complete sequence	P93286	65.9	2.00E-17	Cytochrome c biogenesis CcmF C-terminal-like mitochondrial protein	.	.	.	.	pfam09087	Cyc-maltodext_N	Cyclomaltodextrinase, N-terminal. Members of this family assume a beta-sandwich structure composed of the eight antiparallel beta-strands. A ten residue linker is also present at the C-terminal end, which connects the N terminal domain to a distal domain in the protein. This domain participates in oligomerization of the protein, wherein the N-terminal domain of one subunit contacts the active cen…	GO:0017004|cytochrome complex assembly;GO:0006810|transport;	GO:0016021|integral component of membrane;GO:0005743|mitochondrial inner membrane;	.	.	.
Potri.002G262000.v3.0	0	0	0	1.539066722	4	3	3	0.064173112	-3.961887235	0.022457471	0.042022934	down	yes	Potri.002G262000	protein_coding	chrChr02:24989227-24992749:+	gi|566160076|ref|XP_002301874.2|	809	4.00E-106	hypothetical protein POPTR_0002s26300g [Populus trichocarpa]	gi|566160075|ref|XM_002301838.2|	498	0	Populus trichocarpa hypothetical protein (POPTR_0002s26300g) mRNA, complete cds	P54234	71.2	1.00E-12	Glucose-6-phosphate isomerase, cytosolic 1	.	.	.	.	pfam13872	AAA_34	P-loop containing NTP hydrolase pore-1.	GO:0006094|gluconeogenesis;GO:0006096|glycolytic process;	GO:0005737|cytoplasm;	GO:0004347|glucose-6-phosphate isomerase activity;	.	.
Potri.T051900.v3.0	0	0	0	1.539066722	4	3	3	0.064173112	-3.961887235	0.022457471	0.042022934	down	yes	Potri.T051900	protein_coding	chrscaffold_48:149540-152224:-	gi|566225994|ref|XP_002325754.2|	1897	0	hypothetical protein POPTR_0019s03090g [Populus trichocarpa]	gi|566225993|ref|XM_002325718.2|	1645	0	Populus trichocarpa hypothetical protein (POPTR_0019s03090g) mRNA, complete cds	O48723	256	2.00E-77	Patatin-like protein 2	all2302	73.2	5.00E-13	COG3621	pfam01734	Patatin	Patatin-like phospholipase. This family consists of various patatin glycoproteins from plants. The patatin protein accounts for up to 40% of the total soluble protein in potato tubers. Patatin is a storage protein but it also has the enzymatic activity of lipid acyl hydrolase, catalyzing the cleavage of fatty acids from membrane lipids. Members of this family have been found also in vertebrates.	GO:0071456|cellular response to hypoxia;GO:0051607|defense response to virus;GO:0016042|lipid catabolic process;GO:0006629|lipid metabolic process;GO:0031408|oxylipin biosynthetic process;GO:0009626|plant-type hypersensitive response;GO:0046686|response to cadmium ion;	GO:0005737|cytoplasm;GO:0016020|membrane;	GO:0047372|acylglycerol lipase activity;GO:0016298|lipase activity;GO:0004620|phospholipase activity;	.	.
Potri.T092000.v3.0	0	0	0	1.539066722	4	3	3	0.064173112	-3.961887235	0.022457471	0.042022934	down	yes	Potri.T092000	protein_coding	chrscaffold_119:47521-50507:-	gi|743866973|ref|XP_011032613.1|	3064	0	PREDICTED: receptor-like protein 12 isoform X3 [Populus euphratica]	gi|743866972|ref|XM_011034311.1|	1936	0	PREDICTED: Populus euphratica receptor-like protein 12 (LOC105131374), transcript variant X3, mRNA	Q9C9H7	355	2.00E-106	Receptor-like protein 12	alr0124_1	62.8	2.00E-09	COG4886	pfam08263	LRRNT_2	Leucine rich repeat N-terminal domain. Leucine Rich Repeats pfam00560 are short sequence motifs present in a number of proteins with diverse functions and cellular locations. Leucine Rich Repeats are often flanked by cysteine rich domains. This domain is often found at the N-terminus of tandem leucine rich repeats.	.	GO:0016021|integral component of membrane;GO:0005886|plasma membrane;	.	.	.
Potri.017G105600.v3.0	14	11	10	18.91593917	24	33	25	0.499101057	-1.002596137	0.022455329	0.042022934	down	yes	Potri.017G105600	protein_coding	chrChr17:12270340-12277208:+	gi|743820336|ref|XP_011021120.1|	2346	0	PREDICTED: DNA-directed RNA polymerase 2B, chloroplastic/mitochondrial-like isoform X2 [Populus euphratica]	gi|566213217|ref|XM_006373375.1|	934	0	Populus trichocarpa hypothetical protein (POPTR_0017s137702g) mRNA, partial cds	Q8VWF8	542	0	DNA-directed RNA polymerase 2, chloroplastic/mitochondrial	YFL036w	89.7	6.00E-18	COG5108	pfam14700	RPOL_N	DNA-directed RNA polymerase N-terminal. This is the N-terminal domain of DNA-directed RNA polymerase. This domain has a role in interaction with regions of upstream promoter DNA and the nascent RNA chain, leading to the processivity of the enzyme. In order to make mRNA transcripts the RNA polymerase undergoes a transition from the initiation phase (which only makes short fragments of RNA) to an e…	GO:0006351|transcription, DNA-templated;	GO:0009507|chloroplast;GO:0005739|mitochondrion;GO:0009536|plastid;	GO:0003677|DNA binding;GO:0003899|DNA-directed RNA polymerase activity;	.	.
Potri.004G139500.v3.0	6	13	12	7.038868646	0	4	6	3.528117148	1.818898465	0.022314405	0.041797824	up	yes	Potri.004G139500	protein_coding	chrChr04:16177120-16180506:+	gi|566166533|ref|XP_006384397.1|	1775	0	Flavonol synthase 1 family protein [Populus trichocarpa]	gi|566166534|ref|XM_006384336.1|	1155	0	Populus trichocarpa Flavonol synthase 1 family protein (POPTR_0004s14680g) mRNA, complete cds	Q9ZWQ9	541	0	Flavonol synthase/flavanone 3-hydroxylase	PA4191	106	7.00E-25	COG3491	pfam14226	DIOX_N	non-haem dioxygenase in morphine synthesis N-terminal. This is the highly conserved N-terminal region of proteins with 2-oxoglutarate/Fe(II)-dependent dioxygenase activity.	.	GO:0005737|cytoplasm;	GO:0045431|flavonol synthase activity;GO:0031418|L-ascorbic acid binding;GO:0046872|metal ion binding;GO:0045486|naringenin 3-dioxygenase activity;	K05278	FLS; flavonol synthase [EC:1.14.11.23]
Potri.010G218400.v3.0	3	2	3	1.440087697	0	0	0	16.91010143	4.079813408	0.022192479	0.04158011	up	yes	Potri.010G218400	protein_coding	chrChr10:20455709-20456742:-	gi|566192203|ref|XP_002316347.2|	1051	1.00E-140	hypothetical protein POPTR_0010s22540g [Populus trichocarpa]	gi|156255262|gb|AC208942.1|	974	0	Populus trichocarpa clone JGIACSB1089-D10, complete sequence	.	.	.	.	.	.	.	.	pfam14068	YuiB	Putative membrane protein. This family of bacterial proteins is functionally uncharacterized. Proteins in this family are approximately 100 amino acids in length. There is a conserved FGIGF sequence motif, and many members are putative membrane proteins.	.	.	.	.	.
Potri.010G219100.v3.0	2	5	9	3.093456002	2	0	0	9.167196357	3.196480576	0.022176835	0.041556131	up	yes	Potri.010G219100	protein_coding	chrChr10:20483310-20484167:+	gi|763806690|gb|KJB73628.1|	628	2.00E-79	hypothetical protein B456_011G2414001, partial [Gossypium raimondii]	gi|743895352|ref|XM_011042642.1|	660	0	PREDICTED: Populus euphratica elongation factor 1-alpha-like (LOC105137066), transcript variant X1, mRNA	O49169	244	8.00E-76	Elongation factor 1-alpha	SPCC794.09c	179	2.00E-51	COG5256	pfam03143	GTP_EFTU_D3	Elongation factor Tu C-terminal domain. Elongation factor Tu consists of three structural domains, this is the third domain. This domain adopts a beta barrel structure. This the third domain is involved in binding to both charged tRNA and binding to EF-Ts pfam00889.	.	GO:0005737|cytoplasm;	GO:0005525|GTP binding;GO:0003924|GTPase activity;GO:0003746|translation elongation factor activity;	.	.
Potri.009G045800.v3.0	0	2	3	5.008782908	14	6	7	0.212391478	-2.235202214	0.02208143	0.041393291	down	yes	Potri.009G045800	protein_coding	chrChr09:5157137-5160480:-	gi|743865219|ref|XP_011032120.1|	1951	0	PREDICTED: vacuolar cation/proton exchanger 3-like [Populus euphratica]	gi|566186360|ref|XM_002313345.2|	2171	0	Populus trichocarpa hypothetical protein (POPTR_0009s05040g) mRNA, complete cds	Q93Z81	493	6.00E-166	Vacuolar cation/proton exchanger 3	YDL128w	204	3.00E-57	COG0387	pfam01699	Na_Ca_ex	Sodium/calcium exchanger protein. This is a family of sodium/calcium exchanger integral membrane proteins. This family covers the integral membrane regions of the proteins. Sodium/calcium exchangers regulate intracellular Ca2+ concentrations in many cells; cardiac myocytes, epithelial cells, neurons retinal rod photoreceptors and smooth muscle cells. Ca2+ is moved into or out of the cytosol depen…	GO:0006874|cellular calcium ion homeostasis;GO:0030026|cellular manganese ion homeostasis;GO:0006882|cellular zinc ion homeostasis;GO:0055062|phosphate ion homeostasis;GO:0006793|phosphorus metabolic process;GO:0051592|response to calcium ion;GO:0009624|response to nematode;	GO:0016021|integral component of membrane;GO:0009705|plant-type vacuole membrane;GO:0005774|vacuolar membrane;GO:0005773|vacuole;	GO:0015369|calcium:proton antiporter activity;	K07300	chaA, CAX; Ca2+:H+ antiporter
Potri.011G124600.v3.0	12	13	3	16.36927086	27	21	25	0.447926832	-1.158665005	0.022074192	0.041385036	down	yes	Potri.011G124600	protein_coding	chrChr11:14948948-14951575:-	gi|566195117|ref|XP_002317522.2|	1618	0	hypothetical protein POPTR_0011s12520g [Populus trichocarpa]	gi|566195116|ref|XM_002317486.2|	1870	0	Populus trichocarpa hypothetical protein (POPTR_0011s12520g) mRNA, complete cds	C5BMZ8	57.8	2.00E-07	Biotin biosynthesis bifunctional protein BioHC	MA4347	58.5	5.00E-09	COG2226	pfam08241	Methyltransf_11	Methyltransferase domain. Members of this family are SAM dependent methyltransferases.	GO:0009102|biotin biosynthetic process;	.	GO:0010340|carboxyl-O-methyltransferase activity;GO:0052689|carboxylic ester hydrolase activity;	K02169	bioC; malonyl-CoA O-methyltransferase [EC:2.1.1.197]
Potri.014G038500.v3.0	2	1	1	4.397510422	8	10	6	0.195914531	-2.351703692	0.022007086	0.041269822	down	yes	Potri.014G038500	protein_coding	chrChr14:3158783-3159427:+	gi|566202323|ref|XP_006375035.1|	532	2.00E-66	hypothetical protein POPTR_0014s03800g [Populus trichocarpa]	gi|157385051|gb|AC210503.1|	558	0	Populus trichocarpa clone POP004-G08, complete sequence	.	.	.	.	.	.	.	.	pfam09773	Meckelin	Meckelin (Transmembrane protein 67). Members of this family are thought to be related to the ciliary basal body. Defects result in Meckel syndrome type 3, an autosomal recessive disorder characterized by a combination of renal cysts and variably associated features including developmental anomalies of the central nervous system (typically encephalocele), hepatic ductal dysplasia and cysts, and po…	.	.	.	.	.
Potri.003G123400.v3.0	0	0	0	1.552296172	3	3	4	0.063753978	-3.971340819	0.021969847	0.041207927	down	yes	Potri.003G123400	protein_coding	chrChr03:14515833-14517824:-	gi|566162300|ref|XP_002303571.2|	315	6.00E-30	hypothetical protein POPTR_0003s12350g [Populus trichocarpa]	gi|566162299|ref|XM_002303535.2|	557	0	Populus trichocarpa hypothetical protein (POPTR_0003s12350g) mRNA, complete cds	Q9LN71	114	2.00E-27	E3 ubiquitin-protein ligase At1g12760	.	.	.	.	pfam13639	zf-RING_2	Ring finger domain.	GO:0043161|proteasome-mediated ubiquitin-dependent protein catabolic process;	GO:0016021|integral component of membrane;	GO:0016874|ligase activity;GO:0061630|ubiquitin protein ligase activity;GO:0004842|ubiquitin-protein transferase activity;GO:0008270|zinc ion binding;	.	.
Potri.017G131700.v3.0	0	0	0	1.552296172	3	3	4	0.063753978	-3.971340819	0.021969847	0.041207927	down	yes	Potri.017G131700	protein_coding	chrChr17:14212891-14214086:+	gi|566210955|ref|XP_006372551.1|	737	6.00E-94	hypothetical protein POPTR_0017s02720g [Populus trichocarpa]	gi|88900536|gb|AC182701.2|	555	0	Populus trichocarpa clone Pop1-74K8, complete sequence	Q9LT15	118	7.00E-28	Sugar transport protein 10	.	.	.	.	pfam00083	Sugar_tr	Sugar (and other) transporter.	GO:0071333|cellular response to glucose stimulus;GO:0046323|glucose import;GO:0008646|high-affinity hexose transport;	GO:0005887|integral component of plasma membrane;GO:0005886|plasma membrane;	GO:0055055|D-glucose:proton symporter activity;GO:0005354|galactose transmembrane transporter activity;GO:0009679|hexose:proton symporter activity;GO:0015578|mannose transmembrane transporter activity;	.	.
Potri.T053900.v3.0	0	0	0	1.552296172	3	3	4	0.063753978	-3.971340819	0.021969847	0.041207927	down	yes	Potri.T053900	protein_coding	chrscaffold_49:156484-157079:+	gi|566196328|ref|XP_002317772.2|	376	2.00E-43	hypothetical protein POPTR_0012s01950g [Populus trichocarpa]	gi|566196327|ref|XM_002317736.2|	211	1.00E-105	Populus trichocarpa hypothetical protein (POPTR_0012s01950g) mRNA, complete cds	.	.	.	.	.	.	.	.	pfam10475	DUF2450	Protein of unknown function N-terminal domain (DUF2450). This protein is found in eukaryotes but its function is not known. The C-terminal part of some members is DUF2451.	.	.	.	.	.
Potri.013G109100.v3.0	4	17	12	18.15761331	25	25	30	0.471762283	-1.083868014	0.021945542	0.041176668	down	yes	Potri.013G109100	protein_coding	chrChr13:12244439-12245396:+	gi|566200667|ref|XP_006376250.1|	568	2.00E-69	hypothetical protein POPTR_0013s11350g [Populus trichocarpa]	gi|566200666|ref|XM_006376188.1|	901	0	Populus trichocarpa hypothetical protein (POPTR_0013s11350g) mRNA, complete cds	.	.	.	.	.	.	.	.	pfam07802	GCK	GCK domain. This domain is found in proteins carrying other domains known to be involved in intracellular signalling pathways (such as pfam00071) indicating that it might also be involved in these pathways. It has 4 highly conserved cysteine residues, suggesting that it can bind zinc ions. Moreover, it is found repeated in some members of this family; this may indicate that these domains are able…	.	.	.	.	.
Potri.012G048900.v3.0	4	2	2	1.462980915	0	0	0	17.11132783	4.096879811	0.021893933	0.041099853	up	yes	Potri.012G048900	protein_coding	chrChr12:4604288-4606650:+	gi|224118690|ref|XP_002317883.1|	3129	0	laccase family protein [Populus trichocarpa]	gi|224118689|ref|XM_002317847.1|	2018	0	Populus trichocarpa laccase family protein (POPTR_0012s04620g) mRNA, complete cds	Q9LMS3	858	0	Laccase-1	YFL041w	172	4.00E-45	COG2132	pfam07732	Cu-oxidase_3	Multicopper oxidase. This entry contains many divergent copper oxidase-like domains that are not recognized by the pfam00394 model.	GO:0009809|lignin biosynthetic process;GO:0046274|lignin catabolic process;	GO:0048046|apoplast;	GO:0005507|copper ion binding;GO:0052716|hydroquinone:oxygen oxidoreductase activity;GO:0016722|oxidoreductase activity, oxidizing metal ions;	K05909	E1.10.3.2; laccase [EC:1.10.3.2]
Potri.014G146500.v3.0	4	2	2	1.462980915	0	0	0	17.11132783	4.096879811	0.021893933	0.041099853	up	yes	Potri.014G146500	protein_coding	chrChr14:11197611-11199644:-	gi|224131452|ref|XP_002321088.1|	1305	3.00E-180	hypothetical protein POPTR_0014s14360g [Populus trichocarpa]	gi|566204252|ref|XM_002321052.2|	839	0	Populus trichocarpa hypothetical protein (POPTR_0014s14360g) mRNA, complete cds	.	.	.	.	.	.	.	.	pfam03068	PAD	Protein-arginine deiminase (PAD). Members of this family are found in mammals. In the presence of calcium ions, PAD enzymes EC:3.5.3.15 catalyse the post-translational modification reaction responsible for the formation of citrulline residues: Protein L-arginine + H2O <=> Protein L-citrulline + NH3. Several types are recognized (and included in the family) on the basis of molecular mass, substrat…	.	.	.	.	.
Potri.013G094700.v3.0	18	6	22	11.30577515	7	10	3	2.712234478	1.439481908	0.021666906	0.040720789	up	yes	Potri.013G094700	protein_coding	chrChr13:10228859-10229497:+	.	.	.	.	gi|743923591|ref|XM_011007590.1|	528	0	PREDICTED: Populus euphratica probable inactive tRNA-specific adenosine deaminase-like protein 3 (LOC105112032), transcript variant X9, mRNA	.	.	.	.	.	.	.	.	pfam07099	DUF1361	Protein of unknown function (DUF1361). This family consists of several hypothetical bacterial proteins of around 200 residues in length. The function of this family is unknown although some members are annotated as being putative integral membrane proteins.	.	.	.	.	.
Potri.004G079500.v3.0	2	0	0	3.496767694	3	8	9	0.117581411	-3.088268093	0.021553615	0.040520907	down	yes	Potri.004G079500	protein_coding	chrChr04:6578898-6579367:+	gi|566165481|ref|XP_006384137.1|	375	1.00E-43	hypothetical protein POPTR_0004s07770g [Populus trichocarpa]	gi|566165480|ref|XM_006384075.1|	219	7.00E-110	Populus trichocarpa hypothetical protein (POPTR_0004s07770g) mRNA, complete cds	.	.	.	.	.	.	.	.	pfam10271	Tmp39	Putative transmembrane protein. This is a family of conserved proteins found from worms to humans. They are putative transmembrane proteins but the function is unknown.	.	.	.	.	.
Potri.001G165000.v3.0	8	4	5	3.555160779	0	2	1	6.686567134	2.741265725	0.021550784	0.040518194	up	yes	Potri.001G165000	protein_coding	chrChr01:13835378-13841155:+	gi|566149410|ref|XP_006369112.1|	7328	0	hypothetical protein POPTR_0001s16560g [Populus trichocarpa]	gi|566149409|ref|XM_006369050.1|	4638	0	Populus trichocarpa hypothetical protein (POPTR_0001s16560g) mRNA, complete cds	Q9LJX0	854	0	ABC transporter B family member 19	SPCC663.03	395	1.00E-113	COG1132	pfam00664	ABC_membrane	ABC transporter transmembrane region. This family represents a unit of six transmembrane helices. Many members of the ABC transporter family (pfam00005) have two such regions.	GO:0010541|acropetal auxin transport;GO:0043481|anthocyanin accumulation in tissues in response to UV light;GO:0009926|auxin polar transport;GO:0060918|auxin transport;GO:0009734|auxin-activated signaling pathway;GO:0010540|basipetal auxin transport;GO:0048527|lateral root development;GO:0009640|photomorphogenesis;GO:0009958|positive gravitropism;GO:0008361|regulation of cell size;GO:0009733|resp…	GO:0016021|integral component of membrane;GO:0005886|plasma membrane;	GO:0005524|ATP binding;GO:0042626|ATPase activity, coupled to transmembrane movement of substances;GO:0010329|auxin efflux transmembrane transporter activity;	K05658	ABCB1; ATP-binding cassette, subfamily B (MDR/TAP), member 1 [EC:3.6.3.44]
Potri.011G018600.v3.0	2	1	3	5.608983452	11	5	13	0.237471462	-2.074173948	0.021430655	0.040307906	down	yes	Potri.011G018600	protein_coding	chrChr11:1558916-1559487:-	gi|566193028|ref|XP_006377145.1|	821	4.00E-106	hypothetical protein POPTR_0011s01110g, partial [Populus trichocarpa]	gi|167963540|gb|AC217572.1|	572	0	Populus trichocarpa clone POP094-N05, complete sequence	.	.	.	.	.	.	.	.	pfam12796	Ank_2	Ankyrin repeats (3 copies).	.	.	.	.	.
Potri.014G173400.v3.0	21	18	30	18.36895408	11	12	16	2.042619489	1.030420476	0.021429104	0.040307585	up	yes	Potri.014G173400	protein_coding	chrChr14:14044250-14048148:+	gi|224129294|ref|XP_002320549.1|	1393	0	hypothetical protein POPTR_0014s17150g [Populus trichocarpa]	gi|566204729|ref|XM_002320513.2|	1022	0	Populus trichocarpa hypothetical protein (POPTR_0014s17150g) mRNA, complete cds	.	.	.	.	.	.	.	.	pfam14768	RPA_interact_C	Replication protein A interacting C-terminal. This family of proteins represents the C-terminal domain of replication protein A (RPA) interacting protein. RPA interacting protein is involved in the import of RPA into the nucleus. The C-terminal domain is a putative zinc finger.	.	.	.	.	.
Potri.006G079100.v3.0	7	4	6	3.519038112	1	2	0	6.706293078	2.745515533	0.021189975	0.039883477	up	yes	Potri.006G079100	protein_coding	chrChr06:5977258-5989567:-	gi|566175105|ref|XP_002309028.2|	3877	0	hypothetical protein POPTR_0006s07890g [Populus trichocarpa]	gi|566175104|ref|XM_002308992.2|	2297	0	Populus trichocarpa hypothetical protein (POPTR_0006s07890g) mRNA, complete cds	Q8W3Z3	1115	0	Cycloartenol synthase 2	YHR072w	436	6.00E-140	COG1657	pfam13243	Prenyltrans_1	Prenyltransferase-like.	GO:0010686|tetracyclic triterpenoid biosynthetic process;	.	GO:0016871|cycloartenol synthase activity;	.	.
Potri.003G124000.v3.0	1	3	1	4.986465371	11	11	5	0.216333343	-2.208672054	0.021183612	0.03987407	down	yes	Potri.003G124000	protein_coding	chrChr03:14546526-14547080:-	gi|566162309|ref|XP_006385757.1|	366	5.00E-42	hypothetical protein POPTR_0003s12410g [Populus trichocarpa]	gi|566162308|ref|XM_006385695.1|	430	0	Populus trichocarpa hypothetical protein (POPTR_0003s12410g) mRNA, complete cds	.	.	.	.	.	.	.	.	pfam04387	PTPLA	Protein tyrosine phosphatase-like protein, PTPLA. This family includes the mammalian protein tyrosine phosphatase-like protein, PTPLA. A significant variation of PTPLA from other protein tyrosine phosphatases is the presence of proline instead of catalytic arginine at the active site. It is thought that PTPLA proteins have a role in the development, differentiation, and maintenance of a number of…	.	.	.	.	.
Potri.009G074600.v3.0	16	24	21	15.88048064	15	11	7	2.148474804	1.103312858	0.021158824	0.039832546	up	yes	Potri.009G074600	protein_coding	chrChr09:7259863-7260513:-	gi|566151511|ref|XP_006369671.1|	147	1.00E-09	hypothetical protein POPTR_0001s28670g [Populus trichocarpa]	gi|157311800|gb|AC210342.1|	651	0	Populus trichocarpa clone POP091-B06, complete sequence	.	.	.	.	.	.	.	.	pfam05018	DUF667	Protein of unknown function (DUF667). This family of proteins are highly conserved in eukaryotes. Some proteins in the family are annotated as transcription factors. However, there is currently no support for this in the literature.	.	.	.	.	.
Potri.012G130300.v3.0	10	12	8	16.71332861	29	26	19	0.473270474	-1.079263175	0.021095477	0.039723535	down	yes	Potri.012G130300	protein_coding	chrChr12:14702668-14707387:+	gi|224122564|ref|XP_002318868.1|	1932	0	hypothetical protein POPTR_0012s14270g [Populus trichocarpa]	gi|566198451|ref|XM_002318832.2|	1774	0	Populus trichocarpa hypothetical protein (POPTR_0012s14270g) mRNA, complete cds	C0LGW6	120	4.00E-26	LRR receptor-like serine/threonine-protein kinase ERL1	.	.	.	.	pfam12214	TPX2_importin	Cell cycle regulated microtubule associated protein. This domain is found in eukaryotes. This domain is typically between 127 to 182 amino acids in length. This domain is found associated with pfam06886. This domain is found in the protein TPX2 (a.k.a p100) which is involved in cell cycling. It is only expressed between the start of the S phase and completion of cytokinesis. The microtubule-assoc…	GO:0009553|embryo sac development;GO:0048481|ovule development;GO:0010103|stomatal complex morphogenesis;	GO:0016021|integral component of membrane;GO:0016020|membrane;GO:0005886|plasma membrane;	GO:0005524|ATP binding;GO:0004674|protein serine/threonine kinase activity;	.	.
Potri.001G312300.v3.0	13	6	10	6.804988538	4	3	3	3.404253133	1.767338317	0.021082544	0.039701742	up	yes	Potri.001G312300	protein_coding	chrChr01:31712329-31715336:+	gi|566152107|ref|XP_002300189.2|	3544	0	hypothetical protein POPTR_0001s31880g [Populus trichocarpa]	gi|566152106|ref|XM_002300153.2|	2028	0	Populus trichocarpa hypothetical protein (POPTR_0001s31880g) mRNA, complete cds	Q8RXN0	624	0	ABC transporter G family member 11	YCR011c_2	162	4.00E-44	COG1131	pfam01061	ABC2_membrane	ABC-2 type transporter.	GO:0010588|cotyledon vascular tissue pattern formation;GO:0080051|cutin transport;GO:0015908|fatty acid transport;GO:0009737|response to abscisic acid;GO:0009651|response to salt stress;GO:0009611|response to wounding;GO:0010222|stem vascular tissue pattern formation;	GO:0009897|external side of plasma membrane;GO:0016021|integral component of membrane;GO:0005886|plasma membrane;	GO:0005524|ATP binding;GO:0042626|ATPase activity, coupled to transmembrane movement of substances;GO:0015245|fatty acid transporter activity;GO:0042803|protein homodimerization activity;	.	.
Potri.T073900.v3.0	2	5	0	6.173818765	10	12	10	0.254440935	-1.974597303	0.020976331	0.039517016	down	yes	Potri.T073900	protein_coding	chrscaffold_80:53880-54451:-	gi|566259302|ref|XP_006389211.1|	794	1.00E-105	hypothetical protein POPTR_0035s00320g [Populus trichocarpa]	gi|566259301|ref|XM_006389149.1|	512	0	Populus trichocarpa hypothetical protein (POPTR_0035s00320g) mRNA, complete cds	Q40392	159	3.00E-43	TMV resistance protein N	.	.	.	.	pfam01582	TIR	TIR domain. The Toll/interleukin-1 receptor (TIR) homology domain is an intracellular signalling domain found in MyD88, interleukin 1 receptor and the Toll receptor. It contains three highly-conserved regions, and mediates protein-protein interactions between the Toll-like receptors (TLRs) and signal-transduction components. TIR-like motifs are also found in plant proteins thought to be involved …	GO:0009626|plant-type hypersensitive response;GO:0007165|signal transduction;	GO:0005737|cytoplasm;	GO:0043531|ADP binding;GO:0005524|ATP binding;	.	.
Potri.002G043800.v3.0	11	11	7	16.47418719	18	30	25	0.463218678	-1.110234668	0.020838385	0.039277239	down	yes	Potri.002G043800	protein_coding	chrChr02:2795274-2796066:+	gi|224062221|ref|XP_002300798.1|	994	4.00E-134	hypothetical protein POPTR_0002s04470g [Populus trichocarpa]	gi|224062220|ref|XM_002300762.1|	585	0	Populus trichocarpa hypothetical protein (POPTR_0002s04470g) mRNA, complete cds	Q9C889	141	3.00E-39	PRA1 family protein F2	.	.	.	.	pfam03208	PRA1	PRA1 family protein. This family includes the PRA1 (Prenylated rab acceptor) protein which is a Rab guanine dissociation inhibitor (GDI) displacement factor. This family also includes the glutamate transporter EAAC1 interacting protein GTRAP3-18.	GO:0016192|vesicle-mediated transport;	GO:0005783|endoplasmic reticulum;GO:0010008|endosome membrane;GO:0005794|Golgi apparatus;GO:0016021|integral component of membrane;GO:0005774|vacuolar membrane;	.	.	.
Potri.004G077100.v3.0	0	3	5	6.690450789	16	13	6	0.263829064	-1.92232459	0.020668083	0.038984092	down	yes	Potri.004G077100	protein_coding	chrChr04:6386389-6393744:-	gi|566165439|ref|XP_006384130.1|	5089	0	hypothetical protein POPTR_0004s07510g [Populus trichocarpa]	gi|566165438|ref|XM_006384068.1|	2754	0	Populus trichocarpa hypothetical protein (POPTR_0004s07510g) mRNA, complete cds	B6SFA4	203	2.00E-52	Probable helicase MAGATAMA 3	YLR430w	180	1.00E-44	COG1112	pfam13087	AAA_12	AAA domain. This family of domains contain a P-loop motif that is characteristic of the AAA superfamily. Many of the proteins in this family are conjugative transfer proteins.	GO:0009553|embryo sac development;GO:0010183|pollen tube guidance;GO:0009875|pollen-pistil interaction;	GO:0005634|nucleus;	GO:0005524|ATP binding;GO:0004386|helicase activity;	K10706	SETX, ALS4; senataxin [EC:3.6.4.-]
Potri.003G195000.v3.0	9	10	6	14.77952544	17	20	29	0.437743863	-1.191841142	0.020652339	0.038956911	down	yes	Potri.003G195000	protein_coding	chrChr03:19831272-19831981:+	gi|224075872|ref|XP_002304806.1|	162	6.00E-12	hypothetical protein POPTR_0003s19440g [Populus trichocarpa]	gi|566163548|ref|XM_002304770.2|	622	0	Populus trichocarpa hypothetical protein (POPTR_0003s19440g) mRNA, complete cds	.	.	.	.	.	.	.	.	pfam07546	EMI	EMI domain. The Pfam alignment is truncated at the C-terminus and does not include the final cysteine defined in Callebaut et al. This is to stop the family overlapping with other domains.	.	.	.	.	.
Potri.002G107000.v3.0	5	5	2	8.670067636	18	10	14	0.332711866	-1.587654773	0.020596761	0.038859604	down	yes	Potri.002G107000	protein_coding	chrChr02:7816383-7817179:+	gi|566157330|ref|XP_006386431.1|	290	1.00E-29	hypothetical protein POPTR_0002s10720g [Populus trichocarpa]	gi|566157327|ref|XM_006386368.1|	321	2.00E-166	Populus trichocarpa hypothetical protein (POPTR_0002s10710g) mRNA, complete cds	.	.	.	.	.	.	.	.	pfam03557	Bunya_G1	Bunyavirus glycoprotein G1. Bunyavirus has three genomic segments: small (S), middle-sized (M), and large (L). The S segment encodes the nucleocapsid and a non-structural protein. The M segment codes for two glycoproteins, G1 and G2, and another non-structural protein (NSm). The L segment codes for an RNA polymerase. This family contains the G1 glycoprotein which is the viral attachment protein.	.	.	.	.	.
Potri.003G010900.v3.0	10	2	4	3.295754623	0	0	2	9.377713051	3.229236135	0.020559608	0.038794521	up	yes	Potri.003G010900	protein_coding	chrChr03:1194292-1194925:+	gi|224070394|ref|XP_002303143.1|	549	1.00E-68	hypothetical protein POPTR_0003s00450g [Populus trichocarpa]	gi|159647953|gb|AC214100.1|	634	0	Populus trichocarpa clone POP063-I02, complete sequence	Q9AWS7	54.7	1.00E-07	Putative AP2/ERF and B3 domain-containing protein Os01g0140700	.	.	.	.	pfam02362	B3	B3 DNA binding domain. This is a family of plant transcription factors with various roles in development, the aligned region corresponds the B3 DNA binding domain as described in this domain is found in VP1/AB13 transcription factors. Some proteins also have a second AP2 DNA binding domain pfam00847 such as RAV1. DNA binding activity was demonstrated by.	GO:0006351|transcription, DNA-templated;	GO:0005634|nucleus;	GO:0003677|DNA binding;GO:0003700|transcription factor activity, sequence-specific DNA binding;	.	.
Potri.003G199000.v3.0	5	8	8	4.486146744	3	1	1	4.858628954	2.28054926	0.020424371	0.038564255	up	yes	Potri.003G199000	protein_coding	chrChr03:20145520-20149158:-	gi|743897729|ref|XP_011042161.1|	1723	0	PREDICTED: uncharacterized protein LOC105137914 isoform X3 [Populus euphratica]	gi|743897724|ref|XM_011043857.1|	1385	0	PREDICTED: Populus euphratica uncharacterized LOC105137914 (LOC105137914), transcript variant X2, mRNA	F4JCX9	190	3.00E-51	Protein LNK2	.	.	.	.	pfam13593	DUF4137	SBF-like CPA transporter family (DUF4137). These family members are membrane transporter proteins of the CPA and AT superfamily.	GO:0006355|regulation of transcription, DNA-templated;GO:0048511|rhythmic process;GO:0006351|transcription, DNA-templated;	GO:0005634|nucleus;	.	.	.
Potri.007G008400.v3.0	6	8	23	20.18697792	29	31	29	0.477213579	-1.067293	0.020395538	0.038524759	down	yes	Potri.007G008400	protein_coding	chrChr07:658859-659728:+	.	.	.	.	.	.	.	.	.	.	.	.	.	.	.	.	pfam14744	WASH-7_mid	WASH complex subunit 7. This family is the central, conserved region of proteins that form subunit 7 of the WASH complex. In species such as Drosophila this protein is the only component of the 'complex'. This complex is a nucleation promoting factor necessary for the activation of Arp2/3 that nucleates and organizes actin filaments by associating with a pre-existing filament to induce the assemb…	.	.	.	.	.
Potri.002G220000.v3.0	19	34	15	17.8137585	16	11	10	2.134874124	1.094151008	0.020358862	0.038460456	up	yes	Potri.002G220000	protein_coding	chrChr02:20561725-20563528:+	gi|566159449|ref|XP_002302827.2|	1964	0	hypothetical protein POPTR_0002s22540g [Populus trichocarpa]	gi|743926734|ref|XM_011009237.1|	1561	0	PREDICTED: Populus euphratica protein ROOT PRIMORDIUM DEFECTIVE 1 (LOC105113178), mRNA	Q689D6	137	9.00E-34	Protein ROOT PRIMORDIUM DEFECTIVE 1	.	.	.	.	pfam11955	PORR	Plant organelle RNA recognition domain. This family, which was previously known as DUF860, has been shown to be a component of group II intron ribonucleoprotein particles in maize chloroplasts. The domain is required for the splicing of the introns with which it associates, and promotes splicing in the context of a heterodimer with the RNase III-domain protein RNC1. All of the members are predict…	GO:0010102|lateral root morphogenesis;GO:0008285|negative regulation of cell proliferation;	.	.	.	.
Potri.009G149000.v3.0	32	19	25	20.48991853	10	12	21	2.051949325	1.036995103	0.020355579	0.038456742	up	yes	Potri.009G149000	protein_coding	chrChr09:11741498-11742995:+	gi|566188090|ref|XP_002313649.2|	1398	0	hypothetical protein POPTR_0009s15120g [Populus trichocarpa]	gi|566188089|ref|XM_002313613.2|	1121	0	Populus trichocarpa hypothetical protein (POPTR_0009s15120g) mRNA, complete cds	.	.	.	.	.	.	.	.	pfam15402	Spc7_N	N-terminus of kinetochore NMS complex subunit Spc7.	.	.	.	.	.
Potri.001G230900.v3.0	6	5	8	4.022119984	1	1	2	5.483811657	2.455179022	0.020337689	0.038430402	up	yes	Potri.001G230900	protein_coding	chrChr01:24296286-24297002:-	gi|566150632|ref|XP_006369476.1|	465	9.00E-56	hypothetical protein POPTR_0001s23800g [Populus trichocarpa]	gi|566150631|ref|XM_006369414.1|	272	4.00E-139	Populus trichocarpa hypothetical protein (POPTR_0001s23800g) mRNA, complete cds	.	.	.	.	.	.	.	.	pfam13136	DUF3984	Protein of unknown function (DUF3984). This family of proteins is functionally uncharacterized. This family of proteins is found in eukaryotes. Proteins in this family are typically between 393 and 442 amino acids in length.	.	.	.	.	.
Potri.011G125900.v3.0	2	5	5	2.2722077	0	0	1	12.79364118	3.677355021	0.020144634	0.038082851	up	yes	Potri.011G125900	protein_coding	chrChr11:15108801-15110515:-	gi|224115086|ref|XP_002316936.1|	1872	0	hypothetical protein POPTR_0011s12750g [Populus trichocarpa]	gi|743939996|ref|XM_011016154.1|	1079	0	PREDICTED: Populus euphratica myb-related protein 305-like (LOC105118253), mRNA	Q8GWP0	214	1.00E-63	Transcription factor MYB39	ECU11g1690	112	6.00E-28	COG5147	pfam00249	Myb_DNA-binding	Myb-like DNA-binding domain. This family contains the DNA binding domains from Myb proteins, as well as the SANT domain family.	.	GO:0005634|nucleus;	GO:0003677|DNA binding;GO:0003700|transcription factor activity, sequence-specific DNA binding;	K09422	MYBP; myb proto-oncogene protein, plant
Potri.011G044800.v3.0	1	2	0	3.956217902	6	7	9	0.157662507	-2.665088471	0.020130965	0.038061938	down	yes	Potri.011G044800	protein_coding	chrChr11:3796759-3797326:-	gi|566193673|ref|XP_002316647.2|	308	2.00E-33	hypothetical protein POPTR_0011s04460g [Populus trichocarpa]	gi|566193672|ref|XM_002316611.2|	478	0	Populus trichocarpa hypothetical protein (POPTR_0011s04460g) mRNA, complete cds	.	.	.	.	.	.	.	.	pfam01079	Hint	Hint module. This is an alignment of the Hint module in the Hedgehog proteins. It does not include any Inteins which also possess the Hint module.	.	.	.	.	.
Potri.014G115800.v3.0	2	5	3	7.568100058	10	18	10	0.305942257	-1.70866871	0.020123886	0.038051018	down	yes	Potri.014G115800	protein_coding	chrChr14:9024747-9025388:+	gi|566203711|ref|XP_002320272.2|	642	2.00E-82	hypothetical protein POPTR_0014s11120g, partial [Populus trichocarpa]	gi|566203710|ref|XM_002320236.2|	408	0	Populus trichocarpa hypothetical protein (POPTR_0014s11120g) mRNA, partial cds	.	.	.	.	.	.	.	.	pfam09892	DUF2119	Uncharacterized protein conserved in archaea (DUF2119). This domain, found in various hypothetical archaeal proteins, has no known function.	.	.	.	.	.
Potri.008G194500.v3.0	9	0	3	9.311925698	12	20	14	0.311058556	-1.684741906	0.020026004	0.037875748	down	yes	Potri.008G194500	protein_coding	chrChr08:13570119-13572382:+	gi|743932982|ref|XP_011010794.1|	221	6.00E-18	PREDICTED: uncharacterized protein LOC105115567 [Populus euphratica]	gi|743932983|ref|XM_011012493.1|	107	2.00E-47	PREDICTED: Populus euphratica uncharacterized LOC105115567 (LOC105115567), transcript variant X2, mRNA	.	.	.	.	.	.	.	.	pfam00429	TLV_coat	ENV polyprotein (coat polyprotein).	.	.	.	.	.
Potri.018G093300.v3.0	7	3	8	11.49530854	17	23	14	0.390302153	-1.357336674	0.019994346	0.03782322	down	yes	Potri.018G093300	protein_coding	chrChr18:12218275-12218634:-	.	.	.	.	gi|743901316|ref|XM_011045674.1|	269	9.00E-138	PREDICTED: Populus euphratica uncharacterized LOC105139289 (LOC105139289), transcript variant X3, mRNA	.	.	.	.	.	.	.	.	pfam13575	DUF4135	Domain of unknown function (DUF4135). This presumed domain is functionally uncharacterized. This domain family is found in bacteria and archaea, and is approximately 380 amino acids in length. The family is found in association with pfam05147. This domain may be involved in synthesis of a lantibiotic compound.	.	.	.	.	.
Potri.002G130500.v3.0	1	7	12	12.62732685	19	16	24	0.384418646	-1.379249782	0.019913244	0.037691773	down	yes	Potri.002G130500	protein_coding	chrChr02:9793555-9794183:+	gi|566157777|ref|XP_002301211.2|	460	1.00E-55	hypothetical protein POPTR_0002s13200g [Populus trichocarpa]	gi|566157776|ref|XM_002301175.2|	629	0	Populus trichocarpa hypothetical protein (POPTR_0002s13200g) mRNA, complete cds	.	.	.	.	.	.	.	.	pfam06685	DUF1186	Protein of unknown function (DUF1186). This family consists of several hypothetical bacterial proteins of around 250 residues in length and is found in several Chlamydia and Anabaena species. The function of this family is unknown.	.	.	.	.	.
Potri.006G171600.v3.0	3	1	0	4.615538497	7	9	9	0.188467114	-2.407615291	0.019755362	0.037412333	down	yes	Potri.006G171600	protein_coding	chrChr06:17932997-17933417:+	.	.	.	.	.	.	.	.	.	.	.	.	.	.	.	.	pfam13679	Methyltransf_32	Methyltransferase domain. This family appears to be a methyltransferase domain.	.	.	.	.	.
Potri.T039300.v3.0	4	8	4	3.173007355	0	0	2	9.098753866	3.185668972	0.019742506	0.037392836	up	yes	Potri.T039300	protein_coding	chrscaffold_38:237195-240689:+	gi|566193072|ref|XP_006377162.1|	3898	0	hypothetical protein POPTR_0011s01300g [Populus trichocarpa]	gi|566193071|ref|XM_006377100.1|	1625	0	Populus trichocarpa hypothetical protein (POPTR_0011s01300g) mRNA, complete cds	Q40392	285	2.00E-79	TMV resistance protein N	RSp0842	55.5	6.00E-07	COG4886	pfam00931	NB-ARC	NB-ARC domain.	GO:0009626|plant-type hypersensitive response;GO:0007165|signal transduction;	GO:0005737|cytoplasm;	GO:0043531|ADP binding;GO:0005524|ATP binding;	.	.
Potri.002G219400.v3.0	1	1	0	3.414917138	5	10	5	0.117669823	-3.087183714	0.019657957	0.037247193	down	yes	Potri.002G219400	protein_coding	chrChr02:20425867-20426548:-	.	.	.	.	gi|566159311|ref|XM_002302816.2|	336	9.00E-175	Populus trichocarpa 3-oxoacyl-(acyl-carrier-protein) synthase II (POPTR_0002s21840g) mRNA, complete cds	.	.	.	.	.	.	.	.	pfam01010	Oxidored_q1_C	NADH-Ubiquinone oxidoreductase (complex I) subunit C-terminus. This sub-family represents a carboxyl terminal extension of pfam00361. It includes subunit 5 from chloroplasts, and bacterial subunit L. This sub-family is part of complex I which catalyses the transfer of two electrons from NADH to ubiquinone in a reaction that is associated with proton translocation across the membrane.	.	.	.	.	.
Potri.011G016700.v3.0	3	1	0	4.637242824	8	7	10	0.187699183	-2.413505726	0.019632441	0.037206088	down	yes	Potri.011G016700	protein_coding	chrChr11:1387499-1388110:+	.	.	.	.	gi|157743418|gb|AC211302.1|	612	0	Populus trichocarpa clone ACSB2141-I12, complete sequence	.	.	.	.	.	.	.	.	pfam08648	DUF1777	Protein of unknown function (DUF1777). This is a family of eukaryotic proteins of unknown function. Some of the proteins in this family are putative nucleic acid binding proteins.	.	.	.	.	.
Potri.001G192800.v3.0	19	22	28	18.08433921	20	10	8	2.109488677	1.076893344	0.019408303	0.036812372	up	yes	Potri.001G192800	protein_coding	chrChr01:17557058-17558134:-	gi|224059180|ref|XP_002299755.1|	772	2.00E-100	hypothetical protein POPTR_0001s19340g [Populus trichocarpa]	gi|224059179|ref|XM_002299719.1|	747	0	Populus trichocarpa hypothetical protein (POPTR_0001s19340g) mRNA, complete cds	.	.	.	.	.	.	.	.	pfam03739	YjgP_YjgQ	Predicted permease YjgP/YjgQ family. Members of this family are predicted integral membrane proteins of unknown function. They are about 350 amino acids long and contain about 6 transmembrane regions. They are predicted to be permeases although there is no verification of this.	.	.	.	.	.
Potri.001G445800.v3.0	20	18	27	17.1477723	10	14	12	2.095087899	1.067010773	0.019376909	0.036762376	up	yes	Potri.001G445800	protein_coding	chrChr01:47865824-47868727:-	gi|566154986|ref|XP_006370715.1|	2196	0	hypothetical protein POPTR_0001s451201g, partial [Populus trichocarpa]	gi|566154985|ref|XM_006370653.1|	1233	0	Populus trichocarpa hypothetical protein (POPTR_0001s451201g) mRNA, partial cds	.	.	.	.	.	.	.	.	pfam04184	ST7	ST7 protein. The ST7 (for suppression of tumorigenicity 7) protein is thought to be a tumor suppressor gene. The molecular function of this protein is uncertain.	.	.	.	.	.
Potri.008G164300.v3.0	3	0	0	4.135113276	8	7	8	0.15459208	-2.693461689	0.019363577	0.036739469	down	yes	Potri.008G164300	protein_coding	chrChr08:11178733-11181184:+	gi|224099903|ref|XP_002311668.1|	1328	7.00E-179	hypothetical protein POPTR_0008s16420g [Populus trichocarpa]	gi|566184313|ref|XM_002311632.2|	1590	0	Populus trichocarpa hypothetical protein (POPTR_0008s16420g) mRNA, complete cds	.	.	.	.	.	.	.	.	pfam04116	FA_hydroxylase	Fatty acid hydroxylase superfamily. This superfamily includes fatty acid and carotene hydroxylases and sterol desaturases. Beta-carotene hydroxylase is involved in zeaxanthin synthesis by hydroxylating beta-carotene, but the enzyme may be involved in other pathways. This family includes C-5 sterol desaturase and C-4 sterol methyl oxidase. Members of this family are involved in cholesterol biosynt…	.	.	.	.	.
Potri.006G261800.v3.0	0	1	0	2.486348599	5	5	5	0.083210229	-3.587095308	0.019300294	0.03663368	down	yes	Potri.006G261800	protein_coding	chrChr06:26500746-26502766:+	gi|743892233|ref|XP_011039593.1|	2055	0	PREDICTED: chitinase-like protein 4 [Populus euphratica]	gi|743892232|ref|XM_011041291.1|	1383	0	PREDICTED: Populus euphratica chitinase-like protein 4 (LOC105136098), mRNA	Q13231	178	4.00E-48	Chitotriosidase-1	BH0916_1	134	1.00E-33	COG3325	pfam00704	Glyco_hydro_18	Glycosyl hydrolases family 18.	GO:0005975|carbohydrate metabolic process;GO:0006032|chitin catabolic process;GO:0006955|immune response;GO:0000272|polysaccharide catabolic process;GO:0009617|response to bacterium;	GO:0005576|extracellular region;GO:0005615|extracellular space;GO:0005764|lysosome;	GO:0008061|chitin binding;GO:0004568|chitinase activity;GO:0008843|endochitinase activity;GO:0004553|hydrolase activity, hydrolyzing O-glycosyl compounds;	K01183	E3.2.1.14; chitinase [EC:3.2.1.14]
Potri.008G045500.v3.0	5	3	2	7.666325674	14	13	11	0.308811101	-1.695203482	0.019270664	0.036582193	down	yes	Potri.008G045500	protein_coding	chrChr08:2654101-2656886:+	gi|224098083|ref|XP_002311117.1|	914	3.00E-122	hypothetical protein POPTR_0008s04530g [Populus trichocarpa]	gi|566182341|ref|XM_002311081.2|	750	0	Populus trichocarpa hypothetical protein (POPTR_0008s04530g) mRNA, complete cds	.	.	.	.	.	.	.	.	pfam09559	Cas6	Cas6 Crispr. The Cas6 Crispr family of proteins averaging 140 residues are characterized by having a GhGxxxxxGhG motif, where h indicates a hydrophobic residue, at the C-terminus. The CRISPR-Cas system is possibly a mechanism of defence against invading pathogens and plasmids that functions analogously to the RNA interference (RNAi) systems in eukaryotes.	.	.	.	.	.
Potri.015G072700.v3.0	1	0	0	2.506806477	5	5	5	0.083210501	-3.587090581	0.019140388	0.036360885	down	yes	Potri.015G072700	protein_coding	chrChr15:9701519-9702425:+	.	.	.	.	gi|743849941|ref|XR_842892.1|	304	8.00E-157	PREDICTED: Populus euphratica uncharacterized LOC105128580 (LOC105128580), transcript variant X3, ncRNA	.	.	.	.	.	.	.	.	pfam00115	COX1	Cytochrome C and Quinol oxidase polypeptide I.	.	.	.	.	.
Potri.003G184600.v3.0	0	0	0	1.655342013	5	5	1	0.059374769	-4.074006184	0.019120698	0.036328206	down	yes	Potri.003G184600	protein_coding	chrChr03:19055693-19057262:+	gi|224072751|ref|XP_002303863.1|	603	1.00E-73	hypothetical protein POPTR_0003s18280g [Populus trichocarpa]	gi|224072750|ref|XM_002303827.1|	543	0	Populus trichocarpa hypothetical protein (POPTR_0003s18280g) mRNA, complete cds	.	.	.	.	.	.	.	.	pfam06699	PIG-F	GPI biosynthesis protein family Pig-F. PIG-F is involved in glycosylphosphatidylinositol (GPI) anchor biosynthesis.	.	.	.	.	.
Potri.019G072000.v3.0	0	0	0	1.655342013	5	5	1	0.059374769	-4.074006184	0.019120698	0.036328206	down	yes	Potri.019G072000	protein_coding	chrChr19:10596785-10597300:-	gi|566239278|ref|XP_006371417.1|	331	2.00E-39	hypothetical protein POPTR_0019s10080g [Populus trichocarpa]	gi|566239277|ref|XM_006371355.1|	243	4.00E-123	Populus trichocarpa hypothetical protein (POPTR_0019s10080g) mRNA, complete cds	.	.	.	.	.	.	.	.	pfam10702	DUF2507	Protein of unknown function (DUF2507). This family is conserved in Firmicutes. The function is not known.	.	.	.	.	.
Potri.011G090600.v3.0	4	0	2	5.95723463	16	12	4	0.224053885	-2.158082355	0.019074628	0.036250109	down	yes	Potri.011G090600	protein_coding	chrChr11:10884283-10886929:+	.	.	.	.	gi|566194554|ref|XM_002317309.2|	135	1.00E-62	Populus trichocarpa hypothetical protein (POPTR_0011s09250g) mRNA, complete cds	.	.	.	.	.	.	.	.	pfam04188	Mannosyl_trans2	Mannosyltransferase (PIG-V)). This is a family of eukaryotic ER membrane proteins that are involved in the synthesis of glycosylphosphatidylinositol (GPI), a glycolipid that anchors many proteins to the eukaryotic cell surface. Proteins in this family are involved in transferring the second mannose in the biosynthetic pathway of GPI.	.	.	.	.	.
Potri.014G113100.v3.0	3	4	5	2.279436128	1	0	0	12.88292532	3.687388318	0.019027396	0.036169763	up	yes	Potri.014G113100	protein_coding	chrChr14:8843453-8849589:-	gi|566203669|ref|XP_002320939.2|	6315	0	hypothetical protein POPTR_0014s10870g [Populus trichocarpa]	gi|566203668|ref|XM_002320903.2|	3494	0	Populus trichocarpa hypothetical protein (POPTR_0014s10870g) mRNA, complete cds	Q9FWX7	1753	0	ABC transporter B family member 11	SPCC663.03	465	6.00E-139	COG1132	pfam00664	ABC_membrane	ABC transporter transmembrane region. This family represents a unit of six transmembrane helices. Many members of the ABC transporter family (pfam00005) have two such regions.	GO:0010540|basipetal auxin transport;	GO:0016021|integral component of membrane;GO:0005886|plasma membrane;GO:0009506|plasmodesma;	GO:0005524|ATP binding;GO:0042626|ATPase activity, coupled to transmembrane movement of substances;GO:0010329|auxin efflux transmembrane transporter activity;	K05658	ABCB1; ATP-binding cassette, subfamily B (MDR/TAP), member 1 [EC:3.6.3.44]
Potri.002G060500.v3.0	2	2	1	5.041857027	11	9	7	0.216557616	-2.207177182	0.018857397	0.035867619	down	yes	Potri.002G060500	protein_coding	chrChr02:4108612-4109928:-	gi|566156497|ref|XP_002302146.2|	1511	0	xyloglucan endo-1 family protein [Populus trichocarpa]	gi|743840744|ref|XM_011027978.1|	1022	0	PREDICTED: Populus euphratica probable xyloglucan endotransglucosylase/hydrolase protein 15 (LOC105126931), transcript variant X1, mRNA	Q38911	416	3.00E-143	Xyloglucan endotransglucosylase/hydrolase protein 15	YLR213c	71.2	1.00E-12	COG2273	pfam00722	Glyco_hydro_16	Glycosyl hydrolases family 16.	GO:0042546|cell wall biogenesis;GO:0071555|cell wall organization;GO:0010411|xyloglucan metabolic process;	GO:0048046|apoplast;GO:0005618|cell wall;	GO:0033946|xyloglucan-specific endo-beta-1,4-glucanase activity;GO:0016762|xyloglucan:xyloglucosyl transferase activity;	K08235	E2.4.1.207; xyloglucan:xyloglucosyl transferase [EC:2.4.1.207]
Potri.016G041300.v3.0	6	6	7	11.81921447	18	22	15	0.402641106	-1.312433627	0.018802934	0.035773347	down	yes	Potri.016G041300	protein_coding	chrChr16:2564610-2565395:+	gi|566208591|ref|XP_002322644.2|	428	3.00E-50	hypothetical protein POPTR_0016s04080g [Populus trichocarpa]	gi|566208590|ref|XM_002322608.2|	701	0	Populus trichocarpa hypothetical protein (POPTR_0016s04080g) mRNA, complete cds	.	.	.	.	.	.	.	.	pfam12132	DUF3587	Protein of unknown function (DUF3587). This protein is found in viruses. Proteins in this family are typically between 209 and 248 amino acids in length.	.	.	.	.	.
Potri.002G221800.v3.0	0	0	0	1.660096586	2	7	2	0.059247021	-4.077113566	0.018791655	0.035755041	down	yes	Potri.002G221800	protein_coding	chrChr02:20865691-20866156:+	gi|566156731|ref|XP_006386331.1|	270	4.00E-28	hypothetical protein POPTR_0002s07470g [Populus trichocarpa]	gi|161789306|gb|AC215624.1|	466	0	Populus trichocarpa clone POP006-B08, complete sequence	.	.	.	.	.	.	.	.	pfam06277	EutA	Ethanolamine utilisation protein EutA. This family consists of several bacterial EutA ethanolamine utilisation proteins. The EutA protein is thought to protect the lyase (EutBC) from inhibition by CNB12.	.	.	.	.	.
Potri.013G103100.v3.0	0	0	0	1.660096586	2	7	2	0.059247021	-4.077113566	0.018791655	0.035755041	down	yes	Potri.013G103100	protein_coding	chrChr13:11676610-11677298:+	gi|224145107|ref|XP_002325529.1|	356	2.00E-36	hypothetical protein POPTR_0019s10560g [Populus trichocarpa]	gi|160960565|emb|CU233071.1|	237	1.00E-119	Populus EST from severe drought-stressed opposite wood	Q9FUM1	122	4.00E-31	Elongation factor 1-gamma	.	.	.	.	pfam00647	EF1G	Elongation factor 1 gamma, conserved domain.	.	.	GO:0003746|translation elongation factor activity;	.	.
Potri.018G091000.v3.0	6	2	4	2.339007663	0	1	0	13.16156539	3.718259184	0.018788348	0.035755041	up	yes	Potri.018G091000	protein_coding	chrChr18:12011937-12015033:-	gi|743901260|ref|XP_011043946.1|	2289	0	PREDICTED: G-type lectin S-receptor-like serine/threonine-protein kinase At5g24080 [Populus euphratica]	gi|743901259|ref|XM_011045644.1|	1016	0	PREDICTED: Populus euphratica G-type lectin S-receptor-like serine/threonine-protein kinase At5g24080 (LOC105139268), mRNA	P93604	266	5.00E-79	Rust resistance kinase Lr10	CAC1728_1	88.6	4.00E-18	COG0515	pfam00069	Pkinase	Protein kinase domain.	.	GO:0016021|integral component of membrane;GO:0005886|plasma membrane;	GO:0005524|ATP binding;GO:0004674|protein serine/threonine kinase activity;	.	.
Potri.002G116000.v3.0	0	0	0	1.698750668	7	1	3	0.058176311	-4.103424376	0.018724833	0.035645658	down	yes	Potri.002G116000	protein_coding	chrChr02:8709797-8710780:-	gi|224129808|ref|XP_002320676.1|	305	6.00E-38	hypothetical protein POPTR_0014s01400g [Populus trichocarpa]	gi|743803302|ref|XR_841353.1|	275	7.00E-141	PREDICTED: Populus euphratica uncharacterized LOC105120536 (LOC105120536), transcript variant X6, ncRNA	.	.	.	.	.	.	.	.	pfam09741	DUF2045	Uncharacterized conserved protein (DUF2045). This entry is the conserved 250 residues of proteins of approximately 450 amino acids. It contains several highly conserved motifs including a CVxLxxxD motif.The function is unknown.	.	.	.	.	.
Potri.009G061200.v3.0	3	7	3	9.067970545	16	15	13	0.342465929	-1.545967629	0.018708125	0.035618495	down	yes	Potri.009G061200	protein_coding	chrChr09:6318284-6319678:+	gi|566186652|ref|XP_006379097.1|	322	2.00E-34	hypothetical protein POPTR_0009s06600g, partial [Populus trichocarpa]	gi|743837202|ref|XM_011027136.1|	245	5.00E-124	PREDICTED: Populus euphratica MATE efflux family protein FRD3-like (LOC105126311), transcript variant X1, mRNA	.	.	.	.	.	.	.	.	pfam15046	DUF4532	Protein of unknown function (DUF4532). This family of proteins is functionally uncharacterized. This family of proteins is found in eukaryotes.	.	.	.	.	.
Potri.008G079100.v3.0	10	19	26	13.73491258	8	6	12	2.409756462	1.26888735	0.018688109	0.035587345	up	yes	Potri.008G079100	protein_coding	chrChr08:4919899-4922974:+	gi|566182899|ref|XP_006379649.1|	497	7.00E-62	hypothetical protein POPTR_0008s07850g [Populus trichocarpa]	gi|566182898|ref|XM_006379587.1|	429	0	Populus trichocarpa hypothetical protein (POPTR_0008s07850g) mRNA, complete cds	.	.	.	.	.	.	.	.	pfam13405	EF-hand_6	EF-hand domain.	.	.	.	.	.
Potri.001G287500.v3.0	7	3	10	12.48570495	19	22	17	0.401656436	-1.315966101	0.018577423	0.035388107	down	yes	Potri.001G287500	protein_coding	chrChr01:29343362-29344278:-	gi|224056319|ref|XP_002298800.1|	1208	3.00E-165	hypothetical protein POPTR_0001s29430g [Populus trichocarpa]	gi|566151669|ref|XM_002298764.2|	917	0	Populus trichocarpa hypothetical protein (POPTR_0001s29430g) mRNA, complete cds	.	.	.	.	.	.	.	.	pfam13254	DUF4045	Domain of unknown function (DUF4045). This presumed domain is functionally uncharacterized. This domain family is found in bacteria and eukaryotes, and is typically between 384 and 430 amino acids in length.	.	.	.	.	.
Potri.018G049700.v3.0	5	11	7	13.75807729	27	18	18	0.422312552	-1.243616968	0.018485724	0.035231814	down	yes	Potri.018G049700	protein_coding	chrChr18:5058946-5061274:-	gi|566214383|ref|XP_002324189.2|	2518	0	hypothetical protein POPTR_0018s05520g [Populus trichocarpa]	gi|566214382|ref|XM_002324153.2|	1822	0	Populus trichocarpa hypothetical protein (POPTR_0018s05520g) mRNA, complete cds	Q39117	160	1.00E-40	Trihelix transcription factor GT-2	.	.	.	.	pfam13837	Myb_DNA-bind_4	Myb/SANT-like DNA-binding domain. This presumed domain appears to be related to other Myb/SANT-like DNA binding domains. In particular pfam10545 seems most related. This family is greatly expanded in plants and appears in several proteins annotated as transposon proteins.	GO:0006351|transcription, DNA-templated;	GO:0005634|nucleus;	GO:0003677|DNA binding;GO:0003700|transcription factor activity, sequence-specific DNA binding;	.	.
Potri.006G008700.v3.0	6	4	6	10.54481267	21	16	13	0.373715825	-1.419986437	0.018406707	0.035092667	down	yes	Potri.006G008700	protein_coding	chrChr06:589315-590473:+	.	.	.	.	.	.	.	.	.	.	.	.	.	.	.	.	pfam14093	DUF4271	Domain of unknown function (DUF4271). This family of integral membrane proteins is functionally uncharacterized. This family of proteins is found in bacteria. Proteins in this family are typically between 221 and 326 amino acids in length.	.	.	.	.	.
Potri.002G020100.v3.0	0	0	0	1.690792925	1	6	4	0.058405267	-4.097757707	0.018279892	0.034866825	down	yes	Potri.002G020100	protein_coding	chrChr02:1193638-1195989:-	gi|566155803|ref|XP_002301963.2|	1104	2.00E-148	hypothetical protein POPTR_0002s02160g [Populus trichocarpa]	gi|566155802|ref|XM_002301927.2|	880	0	Populus trichocarpa hypothetical protein (POPTR_0002s02160g) mRNA, complete cds	Q9ZRZ8	99.4	3.00E-21	DEAD-box ATP-dependent RNA helicase 28	.	.	.	.	pfam14613	DUF4449	Protein of unknown function (DUF4449). This is a fungal DUF of unknown function.	GO:0007059|chromosome segregation;GO:0010468|regulation of gene expression;GO:0010501|RNA secondary structure unwinding;GO:0006413|translational initiation;	GO:0036464|cytoplasmic ribonucleoprotein granule;	GO:0005524|ATP binding;GO:0004004|ATP-dependent RNA helicase activity;GO:0003723|RNA binding;	K13181	DDX27, DRS1; ATP-dependent RNA helicase DDX27 [EC:3.6.4.13]
Potri.016G032900.v3.0	0	0	0	1.690792925	1	6	4	0.058405267	-4.097757707	0.018279892	0.034866825	down	yes	Potri.016G032900	protein_coding	chrChr16:1872547-1876343:-	gi|566208444|ref|XP_002323224.2|	3891	0	EXS family protein [Populus trichocarpa]	gi|743896240|ref|XM_011043092.1|	2368	0	PREDICTED: Populus euphratica phosphate transporter PHO1 homolog 3-like (LOC105137364), mRNA	Q6R8G7	865	0	Phosphate transporter PHO1 homolog 3	SPCP1E11.01c_2	110	1.00E-24	COG5409	pfam03124	EXS	EXS family. We have named this region the EXS family after (ERD1, XPR1, and SYG1). This family includes C-terminus portions from the SYG1 G-protein associated signal transduction protein from Saccharomyces cerevisiae, and sequences that are thought to be murine leukaemia virus (MLV) receptors (XPR1). N-terminus portions from these proteins are aligned in the SPX pfam03105 family. The previously n…	GO:0055062|phosphate ion homeostasis;GO:0006817|phosphate ion transport;GO:0055069|zinc ion homeostasis;	GO:0005794|Golgi apparatus;GO:0016021|integral component of membrane;GO:0005886|plasma membrane;GO:0005802|trans-Golgi network;	.	.	.
Potri.005G167700.v3.0	27	25	19	19.03367106	12	11	17	2.061719146	1.043847818	0.018274988	0.034862026	up	yes	Potri.005G167700	protein_coding	chrChr05:17714154-17715725:-	gi|224082162|ref|XP_002306588.1|	763	2.00E-98	senescence-associated family protein [Populus trichocarpa]	gi|566171769|ref|XM_002306552.2|	887	0	Populus trichocarpa senescence-associated family protein (POPTR_0005s16580g) mRNA, complete cds	Q8LGS1	52.4	2.00E-06	Protein MARD1	.	.	.	.	pfam04570	DUF581	Protein of unknown function (DUF581). Family of uncharacterized proteins.	.	.	GO:0046872|metal ion binding;	.	.
Potri.001G288400.v3.0	0	0	0	1.681283779	7	2	2	0.058651614	-4.091685387	0.018166966	0.034685756	down	yes	Potri.001G288400	protein_coding	chrChr01:29411331-29412087:+	gi|566151693|ref|XP_006369712.1|	657	4.00E-83	hypothetical protein POPTR_0001s29540g [Populus trichocarpa]	gi|743857782|ref|XM_011031975.1|	620	0	PREDICTED: Populus euphratica pathogenesis-related protein 1-like (LOC105129766), mRNA	P33154	179	1.00E-54	Pathogenesis-related protein 1	YJL079c	76.3	2.00E-15	COG2340	pfam00188	CAP	Cysteine-rich secretory protein family. This is a large family of cysteine-rich secretory proteins, antigen 5, and pathogenesis-related 1 proteins (CAP) that are found in a wide range of organisms, including prokaryotes and non-vertebrate eukaryotes, The nine subfamilies of the mammalian CAP 'super'family include: the human glioma pathogenesis-related 1 (GLIPR1), Golgi associated pathogenesis rel…	GO:0006952|defense response;GO:0010266|response to vitamin B1;GO:0009414|response to water deprivation;GO:0009627|systemic acquired resistance;	GO:0048046|apoplast;GO:0005618|cell wall;	.	K13449	PR1; pathogenesis-related protein 1
Potri.016G003000.v3.0	5	4	3	2.325222563	1	0	0	13.08120431	3.709423462	0.018131039	0.034630403	up	yes	Potri.016G003000	protein_coding	chrChr16:151180-153479:-	gi|566207915|ref|XP_006373569.1|	1864	0	hypothetical protein POPTR_0016s00470g, partial [Populus trichocarpa]	gi|566207914|ref|XM_006373507.1|	954	0	Populus trichocarpa hypothetical protein (POPTR_0016s00470g) mRNA, partial cds	Q9LY87	477	3.00E-164	E3 ubiquitin-protein ligase RGLG2	.	.	.	.	pfam07002	Copine	Copine. This family represents a conserved region approximately 180 residues long within eukaryotic copines. Copines are Ca(2+)-dependent phospholipid-binding proteins that are thought to be involved in membrane-trafficking, and may also be involved in cell division and growth.	GO:0009850|auxin metabolic process;GO:0009690|cytokinin metabolic process;GO:0080148|negative regulation of response to water deprivation;	GO:0005634|nucleus;GO:0005886|plasma membrane;	GO:0016874|ligase activity;GO:0004842|ubiquitin-protein transferase activity;GO:0008270|zinc ion binding;	K16280	RGLG; E3 ubiquitin-protein ligase RGLG [EC:2.3.2.27]
Potri.014G094400.v3.0	12	8	13	18.27543234	23	29	28	0.479427941	-1.060614103	0.018104067	0.03458341	down	yes	Potri.014G094400	protein_coding	chrChr14:7365253-7367766:+	gi|566203325|ref|XP_002320178.2|	1183	9.00E-158	hypothetical protein POPTR_0014s09010g [Populus trichocarpa]	gi|566203324|ref|XM_002320142.2|	1340	0	Populus trichocarpa hypothetical protein (POPTR_0014s09010g) mRNA, complete cds	.	.	.	.	.	.	.	.	pfam03124	EXS	EXS family. We have named this region the EXS family after (ERD1, XPR1, and SYG1). This family includes C-terminus portions from the SYG1 G-protein associated signal transduction protein from Saccharomyces cerevisiae, and sequences that are thought to be murine leukaemia virus (MLV) receptors (XPR1). N-terminus portions from these proteins are aligned in the SPX pfam03105 family. The previously n…	.	.	.	.	.
Potri.005G133100.v3.0	8	15	3	5.630086495	0	1	5	4.939790672	2.304449908	0.018057093	0.034509479	up	yes	Potri.005G133100	protein_coding	chrChr05:10757127-10758237:-	gi|848864188|ref|XP_012832849.1|	825	1.00E-106	PREDICTED: uncharacterized protein LOC105953700 [Erythranthe guttata]	gi|566185229|ref|XM_006380032.1|	737	0	Populus trichocarpa hypothetical protein (POPTR_0008s21830g) mRNA, complete cds	Q8TGM5	61.2	2.00E-10	Putative uncharacterized protein ART3	.	.	.	.	pfam09590	Env-gp36	Lentivirus surface glycoprotein. This protein is found in feline immunodeficiency retrovirus. It represents the surface glycoprotein which is found in the polyprotein C-terminal to the Env protein.	GO:0008152|metabolic process;GO:0009862|systemic acquired resistance, salicylic acid mediated signaling pathway;	.	GO:0016298|lipase activity;GO:0080031|methyl salicylate esterase activity;	.	.
Potri.004G077700.v3.0	5	1	7	9.389367901	11	21	14	0.329970395	-1.599591506	0.01804627	0.034491052	down	yes	Potri.004G077700	protein_coding	chrChr04:6430705-6436169:-	gi|743910670|ref|XP_011048852.1|	5269	0	PREDICTED: uncharacterized protein LOC105142765 isoform X1 [Populus euphratica]	gi|743910671|ref|XM_011050552.1|	3326	0	PREDICTED: Populus euphratica uncharacterized LOC105142765 (LOC105142765), transcript variant X2, mRNA	B6SFA4	194	1.00E-49	Probable helicase MAGATAMA 3	YLR430w	173	2.00E-42	COG1112	pfam13087	AAA_12	AAA domain. This family of domains contain a P-loop motif that is characteristic of the AAA superfamily. Many of the proteins in this family are conjugative transfer proteins.	GO:0009553|embryo sac development;GO:0010183|pollen tube guidance;GO:0009875|pollen-pistil interaction;	GO:0005634|nucleus;	GO:0005524|ATP binding;GO:0004386|helicase activity;	K10706	SETX, ALS4; senataxin [EC:3.6.4.-]
Potri.T132500.v3.0	13	21	11	11.14011898	6	6	8	2.601184879	1.379168942	0.018023743	0.03445172	up	yes	Potri.T132500	protein_coding	chrscaffold_264:8535-9646:+	gi|566146968|ref|XP_006368483.1|	221	8.00E-20	hypothetical protein POPTR_0001s03260g [Populus trichocarpa]	gi|566146967|ref|XM_006368421.1|	574	0	Populus trichocarpa hypothetical protein (POPTR_0001s03260g) mRNA, complete cds	P43390	62	5.00E-11	Metallothionein-like protein type 2	.	.	.	.	pfam01439	Metallothio_2	Metallothionein. Members of this family are metallothioneins. These proteins are cysteine rich proteins that bind to heavy metals. Members of this family appear to be closest to Class II metallothioneins, seed pfam00131.	.	.	GO:0046872|metal ion binding;	.	.
Potri.003G130000.v3.0	1	6	2	1.574859791	0	0	0	18.62347119	4.219050094	0.018013147	0.034437367	up	yes	Potri.003G130000	protein_coding	chrChr03:14985228-14986306:-	gi|224074992|ref|XP_002304509.1|	1909	0	hypothetical protein POPTR_0003s13010g [Populus trichocarpa]	gi|224074991|ref|XM_002304473.1|	1068	0	Populus trichocarpa hypothetical protein (POPTR_0003s13010g) mRNA, complete cds	Q40541	228	2.00E-66	Mitogen-activated protein kinase kinase kinase NPK1	.	.	.	.	pfam00069	Pkinase	Protein kinase domain.	GO:0000919|cell plate assembly;GO:0006952|defense response;	GO:0005856|cytoskeleton;GO:0005634|nucleus;GO:0009524|phragmoplast;	GO:0005524|ATP binding;GO:0004709|MAP kinase kinase kinase activity;	.	.
Potri.001G400100.v3.0	3	5	4	8.559168219	15	16	11	0.332215193	-1.589810042	0.017990945	0.034403324	down	yes	Potri.001G400100	protein_coding	chrChr01:42186605-42187952:-	gi|566154012|ref|XP_006370261.1|	347	8.00E-38	hypothetical protein POPTR_0001s41080g [Populus trichocarpa]	gi|118488574|gb|EF148116.1|	495	0	Populus trichocarpa clone WS0127_L10 unknown mRNA	Q96386	77	1.00E-16	Metallothionein-like protein type 3	.	.	.	.	pfam10605	3HBOH	3HB-oligomer hydrolase (3HBOH). D-(-)-3-hydroxybutyrate oligomer hydrolase (also known as 3HB-oligomer hydrolase) functions in the degradation of poly-3-hydroxybutyrate (PHB). It catalyses the hydrolysis of D(-)-3-hydroxybutyrate oligomers (3HB-oligomers) into 3HB-monomers.	.	.	GO:0046872|metal ion binding;	.	.
Potri.001G258700.v3.0	17	32	10	14.68616299	16	5	6	2.542800299	1.346418163	0.017896214	0.034237867	up	yes	Potri.001G258700	protein_coding	chrChr01:26778319-26780792:-	gi|529485235|gb|AGT02397.1|	1669	0	MYB transcription factor [Populus trichocarpa]	gi|743924164|ref|XM_011007897.1|	1238	0	PREDICTED: Populus euphratica transcription factor MYB46-like (LOC105112264), transcript variant X1, mRNA	Q9LXV2	220	4.00E-66	Transcription factor MYB46	ECU11g1690	107	4.00E-26	COG5147	pfam00249	Myb_DNA-binding	Myb-like DNA-binding domain. This family contains the DNA binding domains from Myb proteins, as well as the SANT domain family.	GO:0050832|defense response to fungus;GO:0009834|plant-type secondary cell wall biogenesis;GO:1901348|positive regulation of secondary cell wall biogenesis;GO:0045893|positive regulation of transcription, DNA-templated;GO:2000652|regulation of secondary cell wall biogenesis;GO:0009751|response to salicylic acid;GO:0006351|transcription, DNA-templated;	GO:0005634|nucleus;	GO:0003677|DNA binding;GO:0003700|transcription factor activity, sequence-specific DNA binding;	K09422	MYBP; myb proto-oncogene protein, plant
Potri.001G341500.v3.0	1	0	2	4.045918187	6	11	6	0.152318796	-2.714834119	0.017677249	0.033861104	down	yes	Potri.001G341500	protein_coding	chrChr01:34628748-34629921:+	.	.	.	.	.	.	.	.	.	.	.	.	.	.	.	.	pfam00520	Ion_trans	Ion transport protein. This family contains Sodium, Potassium, Calcium ion channels. This family is 6 transmembrane helices in which the last two helices flank a loop which determines ion selectivity. In some sub-families (e.g. Na channels) the domain is repeated four times, whereas in others (e.g. K channels) the protein forms as a tetramer in the membrane. A bacterial structure of the protein i…	.	.	.	.	.
Potri.008G168900.v3.0	20	29	18	17.66740444	11	14	12	2.103063002	1.07249207	0.017675138	0.03385928	up	yes	Potri.008G168900	protein_coding	chrChr08:11534895-11537571:+	gi|566184392|ref|XP_002311683.2|	982	1.00E-127	ROP-INTERACTIVE CRIB MOTIF-CONTAINING protein 1 [Populus trichocarpa]	gi|743854444|ref|XM_011031495.1|	1011	0	PREDICTED: Populus euphratica CRIB domain-containing protein RIC7-like (LOC105129432), transcript variant X3, mRNA	F4IVV0	101	5.00E-23	CRIB domain-containing protein RIC1	.	.	.	.	pfam00786	PBD	P21-Rho-binding domain. Small domains that bind Cdc42p- and/or Rho-like small GTPases. Also known as the Cdc42/Rac interactive binding (CRIB).	GO:0000902|cell morphogenesis;GO:0010215|cellulose microfibril organization;GO:0031122|cytoplasmic microtubule organization;GO:0007275|multicellular organismal development;GO:0009860|pollen tube growth;GO:0040008|regulation of growth;	GO:0016324|apical plasma membrane;GO:0010005|cortical microtubule, transverse to long axis;	.	.	.
Potri.002G005300.v3.0	7	21	12	21.36781034	31	32	30	0.495613662	-1.012712139	0.017621907	0.033763953	down	yes	Potri.002G005300	protein_coding	chrChr02:294183-295689:-	gi|566155551|ref|XP_002301899.2|	610	1.00E-75	hypothetical protein POPTR_0002s00680g, partial [Populus trichocarpa]	gi|743875010|ref|XM_011036513.1|	721	0	PREDICTED: Populus euphratica uncharacterized LOC105132811 (LOC105132811), mRNA	F4IC29	64.7	4.00E-11	Heavy metal-associated isoprenylated plant protein 28	.	.	.	.	pfam00403	HMA	Heavy-metal-associated domain.	GO:0046916|cellular transition metal ion homeostasis;GO:0030001|metal ion transport;	GO:0005737|cytoplasm;	GO:0046914|transition metal ion binding;	.	.
Potri.006G209200.v3.0	3	0	2	5.423173246	15	4	10	0.201202722	-2.313278272	0.0176092	0.033744035	down	yes	Potri.006G209200	protein_coding	chrChr06:22437032-22438791:-	gi|224091959|ref|XP_002309417.1|	1444	0	hypothetical protein POPTR_0006s22580g [Populus trichocarpa]	gi|566177612|ref|XM_002309381.2|	1083	0	Populus trichocarpa hypothetical protein (POPTR_0006s22580g) mRNA, complete cds	Q9FMR3	243	1.00E-76	NAC domain-containing protein 90	.	.	.	.	pfam02365	NAM	No apical meristem (NAM) protein. This is a family of no apical meristem (NAM) proteins these are plant development proteins. Mutations in NAM result in the failure to develop a shoot apical meristem in petunia embryos. NAM is indicated as having a role in determining positions of meristems and primordial. One member of this family NAP (NAC-like, activated by AP3/PI) is encoded by the target gene…	GO:0006351|transcription, DNA-templated;	GO:0005634|nucleus;	GO:0003677|DNA binding;GO:0003700|transcription factor activity, sequence-specific DNA binding;	.	.
Potri.002G195400.v3.0	0	2	1	4.031615952	11	7	5	0.15085266	-2.728787961	0.017547777	0.033641784	down	yes	Potri.002G195400	protein_coding	chrChr02:15638806-15640145:+	gi|566158956|ref|XP_002302769.2|	1316	5.00E-178	hypothetical protein POPTR_0002s19640g [Populus trichocarpa]	gi|566158955|ref|XM_002302733.2|	1115	0	Populus trichocarpa hypothetical protein (POPTR_0002s19640g) mRNA, complete cds	.	.	.	.	.	.	.	.	pfam00860	Xan_ur_permease	Permease family. This family includes permeases for diverse substrates such as xanthine, uracil, and vitamin C. However many members of this family are functionally uncharacterized and may transport other substrates. Members of this family have ten predicted transmembrane helices.	.	.	.	.	.
Potri.009G012100.v3.0	3	1	0	4.771502139	5	11	10	0.181218227	-2.464200027	0.017483858	0.033536853	down	yes	Potri.009G012100	protein_coding	chrChr09:2101448-2102467:-	gi|566185801|ref|XP_002313520.2|	1080	7.00E-145	fasciclin-like AGP 15 family protein [Populus trichocarpa]	gi|566185800|ref|XM_002313484.2|	1020	0	Populus trichocarpa fasciclin-like AGP 15 family protein (POPTR_0009s01730g) mRNA, complete cds	Q8LEE9	168	5.00E-48	Fasciclin-like arabinogalactan protein 12	.	.	.	.	pfam02469	Fasciclin	Fasciclin domain. This extracellular domain is found repeated four times in grasshopper fasciclin I as well as in proteins from mammals, sea urchins, plants, yeast and bacteria.	GO:0009834|plant-type secondary cell wall biogenesis;	GO:0031225|anchored component of membrane;GO:0005886|plasma membrane;	.	.	.
Potri.013G062100.v3.0	0	0	0	1.743193592	1	3	7	0.057003745	-4.13279949	0.017475522	0.033523065	down	yes	Potri.013G062100	protein_coding	chrChr13:4698204-4698923:-	gi|566199671|ref|XP_006375908.1|	372	8.00E-42	hypothetical protein POPTR_0013s05870g [Populus trichocarpa]	gi|566199670|ref|XM_006375846.1|	527	0	Populus trichocarpa hypothetical protein (POPTR_0013s05870g) mRNA, complete cds	O04132	46.6	7.00E-06	Protein SRC1	.	.	.	.	pfam00257	Dehydrin	Dehydrin.	.	.	GO:0046872|metal ion binding;	.	.
Potri.012G125000.v3.0	16	27	27	18.39482255	11	15	13	2.071029577	1.050348157	0.017431316	0.033444855	up	yes	Potri.012G125000	protein_coding	chrChr12:14379100-14380315:-	gi|224120290|ref|XP_002318293.1|	327	5.00E-37	hypothetical protein POPTR_0012s14810g [Populus trichocarpa]	gi|743814343|ref|XM_011021391.1|	312	1.00E-161	PREDICTED: Populus euphratica uncharacterized LOC105122335 (LOC105122335), mRNA	.	.	.	.	.	.	.	.	pfam08565	CDC37_M	Cdc37 Hsp90 binding domain. Cdc37 is a molecular chaperone required for the activity of numerous eukaryotic protein kinases. This domains corresponds to the Hsp90 chaperone (Heat shocked protein 90) binding domain of Cdc37. It is found between the N terminal Cdc37 domain pfam03234, which is predominantly involved in kinase binding, and the C terminal domain of Cdc37 pfam08564 whose function is un…	.	.	.	.	.
Potri.001G408400.v3.0	0	2	3	5.217147216	12	5	11	0.202948947	-2.300811243	0.01741651	0.033418644	down	yes	Potri.001G408400	protein_coding	chrChr01:43095261-43095799:-	gi|566154198|ref|XP_006370354.1|	339	6.00E-38	hypothetical protein POPTR_0001s41890g [Populus trichocarpa]	gi|566154197|ref|XM_006370292.1|	291	8.00E-150	Populus trichocarpa hypothetical protein (POPTR_0001s41890g) mRNA, complete cds	.	.	.	.	.	.	.	.	pfam12609	DUF3774	Wound-induced protein. This family of proteins is found in eukaryotes. Proteins in this family are typically between 81 and 97 amino acids in length. The proteins in the family are often annotated as wound-induced proteins however there is little accompanying literature to confirm this.	.	.	.	.	.
Potri.001G132100.v3.0	5	11	4	4.167189083	1	2	1	5.807064347	2.53780902	0.017361004	0.033323086	up	yes	Potri.001G132100	protein_coding	chrChr01:10634434-10635325:-	gi|566146581|ref|XP_006368303.1|	832	1.00E-109	hypothetical protein POPTR_0001s01430g [Populus trichocarpa]	gi|566146580|ref|XM_006368241.1|	778	0	Populus trichocarpa hypothetical protein (POPTR_0001s01430g) mRNA, complete cds	.	.	.	.	.	.	.	.	pfam14897	EpsG	EpsG family. This family of proteins are related to the EpsG protein from B. subtilis. These proteins are likely glycosyl transferases belonging to the membrane protein GT-C clan.	.	.	.	.	.
Potri.005G120300.v3.0	6	13	12	17.3624288	30	21	26	0.463244914	-1.110152958	0.017329429	0.033273415	down	yes	Potri.005G120300	protein_coding	chrChr05:9341244-9342228:-	gi|566170961|ref|XP_006383168.1|	1398	0	hypothetical protein POPTR_0005s12230g [Populus trichocarpa]	gi|566170960|ref|XM_006383106.1|	846	0	Populus trichocarpa hypothetical protein (POPTR_0005s12230g) mRNA, complete cds	.	.	.	.	.	.	.	.	pfam03601	Cons_hypoth698	Conserved hypothetical protein 698.	.	.	.	.	.
Potri.003G013900.v3.0	0	0	0	1.725726703	1	4	6	0.057468437	-4.121086371	0.017324786	0.033268876	down	yes	Potri.003G013900	protein_coding	chrChr03:1617522-1618794:-	gi|566160408|ref|XP_006385255.1|	641	6.00E-81	hypothetical protein POPTR_0003s02160g [Populus trichocarpa]	gi|104294911|gb|AC184079.2|	549	0	Populus trichocarpa clone Pop1-53P10, complete sequence	F4I171	61.2	3.00E-09	Mediator of RNA polymerase II transcription subunit 15a	.	.	.	.	pfam09606	Med15	ARC105 or Med15 subunit of Mediator complex non-fungal. The approx. 70 residue Med15 domain of the ARC-Mediator co-activator is a three-helix bundle with marked similarity to the KIX domain. The sterol regulatory element binding protein (SREBP) family of transcription activators use the ARC105 subunit to activate target genes in the regulation of cholesterol and fatty acid homeostasis. In additio…	GO:0045723|positive regulation of fatty acid biosynthetic process;GO:0006355|regulation of transcription, DNA-templated;GO:0009751|response to salicylic acid;GO:0006351|transcription, DNA-templated;	GO:0016592|mediator complex;GO:0005634|nucleus;	GO:0031490|chromatin DNA binding;GO:0003713|transcription coactivator activity;	K14972	PAXIP1, PTIP; PAX-interacting protein 1
Potri.T138800.v3.0	1	4	2	6.139498197	12	11	9	0.252945192	-1.983103276	0.017246132	0.033135267	down	yes	Potri.T138800	protein_coding	chrscaffold_316:276-2271:-	gi|566226747|ref|XP_002325326.2|	1926	0	hypothetical protein POPTR_0019s03230g [Populus trichocarpa]	gi|566226746|ref|XM_002325290.2|	1127	0	Populus trichocarpa hypothetical protein (POPTR_0019s03230g) mRNA, complete cds	Q9FKD0	280	3.00E-89	Probable S-adenosylmethionine-dependent methyltransferase At5g37970	.	.	.	.	pfam03492	Methyltransf_7	SAM dependent carboxyl methyltransferase. This family of plant methyltransferases contains enzymes that act on a variety of substrates including salicylic acid, jasmonic acid and 7-Methylxanthine. Caffeine is synthesized through sequential three-step methylation of xanthine derivatives at positions 7-N, 3-N, and 1-N. The protein 7-methylxanthine methyltransferase (designated as CaMXMT) catalyses …	.	.	GO:0008168|methyltransferase activity;	.	.
Potri.002G127200.v3.0	6	7	3	3.203129	1	0	1	9.299542771	3.217159785	0.017235776	0.033119726	up	yes	Potri.002G127200	protein_coding	chrChr02:9534976-9535299:+	.	.	.	.	gi|566157715|ref|XM_002302404.2|	75	5.00E-30	Populus trichocarpa phosphatase 2C family protein (POPTR_0002s12870g) mRNA, complete cds	.	.	.	.	.	.	.	.	pfam05955	Herpes_gp2	Equine herpesvirus glycoprotein gp2. This family consists of a number of glycoprotein gp2 sequences from equine herpesviruses.	.	.	.	.	.
Potri.T083400.v3.0	1	3	5	1.567553773	0	0	0	18.55953943	4.214089004	0.017224888	0.033100982	up	yes	Potri.T083400	protein_coding	chrscaffold_94:64883-65658:+	gi|566175290|ref|XP_006381208.1|	429	3.00E-52	hypothetical protein POPTR_0006s08920g [Populus trichocarpa]	gi|743924545|ref|XR_839752.1|	335	2.00E-174	PREDICTED: Populus euphratica uncharacterized LOC105112396 (LOC105112396), ncRNA	P16064	65.5	3.00E-13	Subtilisin inhibitor 1	.	.	.	.	pfam00280	potato_inhibit	Potato inhibitor I family.	GO:0009611|response to wounding;	.	GO:0004867|serine-type endopeptidase inhibitor activity;	.	.
Potri.008G085200.v3.0	2	1	3	5.769184532	10	6	14	0.229429646	-2.123876273	0.017130165	0.032925454	down	yes	Potri.008G085200	protein_coding	chrChr08:5348290-5349647:+	gi|566182983|ref|XP_006379663.1|	369	2.00E-40	hypothetical protein POPTR_0008s08475g [Populus trichocarpa]	gi|566182982|ref|XM_006379601.1|	879	0	Populus trichocarpa hypothetical protein (POPTR_0008s08475g) mRNA, complete cds	Q9SD62	62.4	3.00E-09	Putative receptor-like protein kinase At3g47110	.	.	.	.	pfam07714	Pkinase_Tyr	Protein tyrosine kinase.	.	GO:0016021|integral component of membrane;GO:0005886|plasma membrane;	GO:0005524|ATP binding;GO:0004674|protein serine/threonine kinase activity;	.	.
Potri.004G206800.v3.0	15	14	9	9.176887017	8	3	4	2.964717498	1.56789464	0.01712111	0.032910216	up	yes	Potri.004G206800	protein_coding	chrChr04:21580092-21581517:-	gi|566167853|ref|XP_006384853.1|	2216	0	amino acid transporter family protein [Populus trichocarpa]	gi|743895076|ref|XM_011042501.1|	1334	0	PREDICTED: Populus euphratica proton-coupled amino acid transporter 3 (LOC105136976), mRNA	F4ILY9	593	0	Amino acid transporter ANTL1	SPAC3H1.09c	133	1.00E-32	COG0814	pfam01490	Aa_trans	Transmembrane amino acid transporter protein. This transmembrane region is found in many amino acid transporters including UNC-47 and MTR. UNC-47 encodes a vesicular amino butyric acid (GABA) transporter, (VGAT). UNC-47 is predicted to have 10 transmembrane domains. MTR is a N system amino acid transporter system protein involved in methyltryptophan resistance. Other members of this family includ…	GO:0003333|amino acid transmembrane transport;	GO:0016021|integral component of membrane;GO:0005886|plasma membrane;	GO:0015171|amino acid transmembrane transporter activity;	K14209	SLC36A, PAT; solute carrier family 36 (proton-coupled amino acid transporter)
Potri.010G018600.v3.0	1	5	3	1.572424451	0	0	0	18.60393522	4.217535916	0.017079636	0.032836977	up	yes	Potri.010G018600	protein_coding	chrChr10:2514022-2518249:-	gi|566188705|ref|XP_006378085.1|	4019	0	hypothetical protein POPTR_0010s01930g [Populus trichocarpa]	gi|566188704|ref|XM_006378023.1|	1876	0	Populus trichocarpa hypothetical protein (POPTR_0010s01930g) mRNA, complete cds	O81832	853	0	G-type lectin S-receptor-like serine/threonine-protein kinase At4g27290	BS_yloP_1	100	8.00E-22	COG0515	pfam00069	Pkinase	Protein kinase domain.	GO:0006952|defense response;GO:0006468|protein phosphorylation;GO:0048544|recognition of pollen;	GO:0005886|plasma membrane;GO:0009506|plasmodesma;	GO:0005524|ATP binding;GO:0005516|calmodulin binding;GO:0030246|carbohydrate binding;GO:0004674|protein serine/threonine kinase activity;	.	.
Potri.011G053400.v3.0	2	0	2	4.675788892	9	12	5	0.181537181	-2.461663035	0.017059678	0.032805086	down	yes	Potri.011G053400	protein_coding	chrChr11:4621028-4622387:+	gi|566193850|ref|XP_006377370.1|	1175	2.00E-159	hypothetical protein POPTR_0011s05320g [Populus trichocarpa]	gi|566193849|ref|XM_006377308.1|	1037	0	Populus trichocarpa hypothetical protein (POPTR_0011s05320g) mRNA, complete cds	.	.	.	.	.	.	.	.	pfam00010	HLH	Helix-loop-helix DNA-binding domain.	.	.	.	.	.
Potri.012G086300.v3.0	16	11	19	11.12694927	5	1	12	2.916706046	1.544339995	0.017051576	0.032791665	up	yes	Potri.012G086300	protein_coding	chrChr12:11324469-11325519:-	gi|566197508|ref|XP_002318672.2|	803	6.00E-104	hypothetical protein POPTR_0012s08820g [Populus trichocarpa]	gi|166197741|gb|AC217035.1|	1051	0	Populus trichocarpa clone POP034-N19, complete sequence	.	.	.	.	.	.	.	.	pfam10962	DUF2764	Protein of unknown function (DUF2764). This bacterial family of proteins has no known function.	.	.	.	.	.
Potri.001G261400.v3.0	0	0	0	1.738439019	4	1	6	0.057128355	-4.129649203	0.016984099	0.032676963	down	yes	Potri.001G261400	protein_coding	chrChr01:27077512-27079481:-	gi|743928129|ref|XP_011008262.1|	205	4.00E-29	PREDICTED: uncharacterized protein LOC105113682 isoform X1 [Populus euphratica]	gi|743928133|ref|XR_840008.1|	355	0	PREDICTED: Populus euphratica uncharacterized LOC105113682 (LOC105113682), transcript variant X4, misc_RNA	.	.	.	.	.	.	.	.	pfam00931	NB-ARC	NB-ARC domain.	.	.	.	.	.
Potri.003G061200.v3.0	0	0	0	1.738439019	4	1	6	0.057128355	-4.129649203	0.016984099	0.032676963	down	yes	Potri.003G061200	protein_coding	chrChr03:8870937-8871497:+	gi|566161095|ref|XP_006385495.1|	229	4.00E-22	hypothetical protein POPTR_0003s05980g [Populus trichocarpa]	gi|566161094|ref|XM_006385433.1|	451	0	Populus trichocarpa hypothetical protein (POPTR_0003s05980g) mRNA, complete cds	.	.	.	.	.	.	.	.	pfam14616	DUF4451	Domain of unknown function (DUF4451). This is family of fungal proteins up-regulated during meiosis.	.	.	.	.	.
Potri.001G055200.v3.0	27	10	16	13.4538893	5	7	12	2.584005488	1.369609134	0.016854525	0.032444765	up	yes	Potri.001G055200	protein_coding	chrChr01:4182265-4187933:+	gi|743818768|ref|XP_011020729.1|	1848	0	PREDICTED: HORMA domain-containing protein 1-like isoform X2 [Populus euphratica]	gi|743818767|ref|XM_011022427.1|	668	0	PREDICTED: Populus euphratica HORMA domain-containing protein 1-like (LOC105122997), transcript variant X2, mRNA	Q5M7C8	95.1	1.00E-19	HORMA domain-containing protein 1	.	.	.	.	pfam02301	HORMA	HORMA domain. The HORMA (for Hop1p, Rev7p and MAD2) domain has been suggested to recognize chromatin states that result from DNA adducts, double stranded breaks or non-attachment to the spindle and acts as an adaptor that recruits other proteins. MAD2 is a spindle checkpoint protein which prevents progression of the cell cycle upon detection of a defect in mitotic spindle integrity.	GO:0042138|meiotic DNA double-strand break formation;GO:0007126|meiotic nuclear division;GO:0051598|meiotic recombination checkpoint;GO:0051177|meiotic sister chromatid cohesion;GO:0048477|oogenesis;GO:0060629|regulation of homologous chromosome segregation;GO:0007283|spermatogenesis;GO:0007130|synaptonemal complex assembly;	GO:0005694|chromosome;GO:0005634|nucleus;	.	.	.
Potri.016G107000.v3.0	1	4	4	1.569989112	0	0	0	18.5826739	4.215886204	0.016852725	0.03244344	up	yes	Potri.016G107000	protein_coding	chrChr16:10845840-10846568:+	gi|566209778|ref|XP_002322947.2|	321	1.00E-32	hypothetical protein POPTR_0016s11621g [Populus trichocarpa]	gi|566209777|ref|XM_002322911.2|	374	0	Populus trichocarpa hypothetical protein (POPTR_0016s11621g) mRNA, complete cds	P22418	102	7.00E-25	Fructose-1,6-bisphosphatase, chloroplastic	RSc2126	87	5.00E-20	COG0158	pfam00316	FBPase	Fructose-1-6-bisphosphatase.	GO:0006001|fructose catabolic process;GO:0019253|reductive pentose-phosphate cycle;	GO:0009507|chloroplast;	GO:0042132|fructose 1,6-bisphosphate 1-phosphatase activity;GO:0046872|metal ion binding;	.	.
Potri.002G178400.v3.0	15	10	12	20.27789195	23	33	32	0.489766931	-1.029832728	0.016752311	0.032265019	down	yes	Potri.002G178400	protein_coding	chrChr02:13780297-13790343:-	gi|743836970|ref|XP_011025383.1|	2896	0	PREDICTED: uncharacterized protein LOC105126260 [Populus euphratica]	gi|743836969|ref|XM_011027081.1|	1643	0	PREDICTED: Populus euphratica uncharacterized LOC105126260 (LOC105126260), mRNA	O81032	808	0	Probable L-gulonolactone oxidase 6	Rv1771	83.2	4.00E-16	COG0277	pfam01565	FAD_binding_4	FAD binding domain. This family consists of various enzymes that use FAD as a co-factor, most of the enzymes are similar to oxygen oxidoreductase. One of the enzymes Vanillyl-alcohol oxidase (VAO) has a solved structure, the alignment includes the FAD binding site, called the PP-loop, between residues 99-110. The FAD molecule is covalently bound in the known structure, however the residue that li…	GO:0019853|L-ascorbic acid biosynthetic process;	GO:0016020|membrane;	GO:0003885|D-arabinono-1,4-lactone oxidase activity;GO:0050660|flavin adenine dinucleotide binding;GO:0050105|L-gulonolactone oxidase activity;	.	.
Potri.001G351100.v3.0	0	0	0	1.672808902	5	4	2	0.058880777	-4.086059492	0.016721852	0.032214854	down	yes	Potri.001G351100	protein_coding	chrChr01:35800327-35801992:+	gi|566212731|ref|XP_002324033.2|	551	7.00E-65	hypothetical protein POPTR_0017s11340g [Populus trichocarpa]	gi|160688514|gb|AC214632.1|	255	8.00E-130	Populus trichocarpa clone POP076-H19, complete sequence	Q54S83	111	1.00E-27	Protein arginine methyltransferase NDUFAF7 homolog, mitochondrial	AGc4024	80.1	4.00E-17	COG1565	pfam02636	Methyltransf_28	Putative S-adenosyl-L-methionine-dependent methyltransferase. This family is a putative S-adenosyl-L-methionine (SAM)-dependent methyltransferase. In eukaryotes it plays a role in mitochondrial complex I activity.	GO:0046034|ATP metabolic process;GO:0031154|culmination involved in sorocarp development;GO:0006536|glutamate metabolic process;GO:0005977|glycogen metabolic process;GO:0032981|mitochondrial respiratory chain complex I assembly;GO:0010507|negative regulation of autophagy;GO:0006909|phagocytosis;GO:0042331|phototaxis;GO:0006907|pinocytosis;GO:0090141|positive regulation of mitochondrial fission;GO…	GO:0005739|mitochondrion;	.	K18164	NDUFAF7; NADH dehydrogenase [ubiquinone] 1 alpha subcomplex assembly factor 7
Potri.012G144100.v3.0	0	0	0	1.672808902	5	4	2	0.058880777	-4.086059492	0.016721852	0.032214854	down	yes	Potri.012G144100	protein_coding	chrChr12:15659116-15659560:+	gi|566198218|ref|XP_006377054.1|	171	7.00E-14	hypothetical protein POPTR_0012s12930g [Populus trichocarpa]	gi|566198217|ref|XM_006376992.1|	292	2.00E-150	Populus trichocarpa hypothetical protein (POPTR_0012s12930g) mRNA, complete cds	.	.	.	.	.	.	.	.	pfam10343	DUF2419	Protein of unknown function (DUF2419). This is a family of conserved proteins found from plants to humans. The function is not known. A few members are annotated as being cobyrinic acid a,c-diamide synthetase but this could not be confirmed.	.	.	.	.	.
Potri.016G007800.v3.0	12	23	9	10.48917719	1	8	8	2.986416242	1.57841526	0.016714893	0.032205696	up	yes	Potri.016G007800	protein_coding	chrChr16:375996-378917:+	gi|743893876|ref|XP_011040181.1|	1522	0	PREDICTED: uncharacterized protein LOC105136498 [Populus euphratica]	gi|743893875|ref|XM_011041879.1|	1154	0	PREDICTED: Populus euphratica uncharacterized LOC105136498 (LOC105136498), mRNA	.	.	.	.	.	.	.	.	pfam08614	ATG16	Autophagy protein 16 (ATG16). Autophagy is a ubiquitous intracellular degradation system for eukaryotic cells. During autophagy, cytoplasmic components are enclosed in autophagosomes and delivered to lysosomes/vacuoles. ATG16 (also known as Apg16) has been shown to be bind to Apg5 and is required for the function of the Apg12p-Apg5p conjugate in the yeast autophagy pathway.	.	.	.	.	.
Potri.019G122000.v3.0	5	16	7	6.163968872	4	2	2	4.030873948	2.011092669	0.016573527	0.031952289	up	yes	Potri.019G122000	protein_coding	chrChr19:15002632-15003357:+	gi|566170865|ref|XP_006383123.1|	537	2.00E-64	ribosomal protein L2 [Populus trichocarpa]	gi|566170864|ref|XM_006383061.1|	566	0	Populus trichocarpa ribosomal protein L2 (POPTR_0005s11780g) mRNA, complete cds	Q42064	206	5.00E-64	60S ribosomal protein L8-3	SPBC839.04	151	3.00E-43	COG0090	pfam03947	Ribosomal_L2_C	Ribosomal Proteins L2, C-terminal domain.	GO:0002181|cytoplasmic translation;	GO:0022625|cytosolic large ribosomal subunit;GO:0022626|cytosolic ribosome;GO:0005886|plasma membrane;GO:0005773|vacuole;	GO:0003723|RNA binding;GO:0003735|structural constituent of ribosome;	K02938	RP-L8e, RPL8; large subunit ribosomal protein L8e
Potri.T145000.v3.0	9	4	5	3.735641717	1	2	0	7.156872779	2.839329334	0.016550198	0.031909419	up	yes	Potri.T145000	protein_coding	chrscaffold_412:56164-56583:+	.	.	.	.	gi|743920109|ref|XM_011005791.1|	333	3.00E-173	PREDICTED: Populus euphratica rho GTPase-activating protein 5 (LOC105110688), mRNA	.	.	.	.	.	.	.	.	pfam05975	EcsB	Bacterial ABC transporter protein EcsB. This family consists of several bacterial ABC transporter proteins which are homologous to the EcsB protein of Bacillus subtilis. EcsB is thought to encode a hydrophobic protein with six membrane-spanning helices in a pattern found in other hydrophobic components of ABC transporters.	.	.	.	.	.
Potri.T114300.v3.0	0	0	1	2.716463842	7	9	1	0.075112585	-3.734801542	0.016550126	0.031909419	down	yes	Potri.T114300	protein_coding	chrscaffold_183:58812-65217:+	gi|743931186|ref|XP_011009855.1|	2170	0	PREDICTED: receptor-like protein 12 isoform X9 [Populus euphratica]	gi|566184744|ref|XM_006379925.1|	731	0	Populus trichocarpa hypothetical protein (POPTR_0008s18680g) mRNA, partial cds	Q9LY03	183	2.00E-47	Probable LRR receptor-like serine/threonine-protein kinase IRK	alr0124_1	99.4	3.00E-21	COG4886	pfam13855	LRR_8	Leucine rich repeat.	.	GO:0016021|integral component of membrane;GO:0005886|plasma membrane;	GO:0005524|ATP binding;GO:0004672|protein kinase activity;	.	.
Potri.014G144200.v3.0	14	13	12	9.439168058	5	8	3	2.86212815	1.517088269	0.016516454	0.031852771	up	yes	Potri.014G144200	protein_coding	chrChr14:11016847-11017290:+	gi|566204217|ref|XP_002320421.2|	485	3.00E-60	hypothetical protein POPTR_0014s14120g, partial [Populus trichocarpa]	gi|566204216|ref|XM_002320385.2|	321	1.00E-166	Populus trichocarpa hypothetical protein (POPTR_0014s14120g) mRNA, partial cds	.	.	.	.	.	.	.	.	pfam10212	TTKRSYEDQ	Predicted coiled-coil domain-containing protein. This is the C-terminal 500 amino acids of a family of proteins with a predicted coiled-coil domain conserved from nematodes to humans. It carries a characteristic TTKRSYEDQ sequence-motif. The function is not known.	.	.	.	.	.
Potri.001G436700.v3.0	1	0	0	2.631556645	8	5	3	0.07871114	-3.667288349	0.016497315	0.031822166	down	yes	Potri.001G436700	protein_coding	chrChr01:46801431-46803617:+	gi|566154416|ref|XP_002298935.2|	1232	4.00E-167	hypothetical protein POPTR_0001s42770g [Populus trichocarpa]	gi|566154415|ref|XM_002298899.2|	1044	0	Populus trichocarpa hypothetical protein (POPTR_0001s42770g) mRNA, complete cds	Q03666	326	3.00E-109	Probable glutathione S-transferase	.	.	.	.	pfam13417	GST_N_3	Glutathione S-transferase, N-terminal domain.	GO:0009734|auxin-activated signaling pathway;	.	GO:0004364|glutathione transferase activity;	.	.
Potri.003G075500.v3.0	12	9	10	17.49955589	24	25	28	0.467973464	-1.095501369	0.016468518	0.031775013	down	yes	Potri.003G075500	protein_coding	chrChr03:10378675-10380707:-	gi|743864200|ref|XP_011031858.1|	1823	0	PREDICTED: polygalacturonase QRT3-like [Populus euphratica]	gi|743864199|ref|XM_011033556.1|	1066	0	PREDICTED: Populus euphratica polygalacturonase QRT3-like (LOC105130857), mRNA	O49432	307	3.00E-97	Polygalacturonase QRT3	.	.	.	.	pfam13229	Beta_helix	Right handed beta helix region. This region contains a parallel beta helix region that shares some similarity with Pectate lyases.	GO:0071555|cell wall organization;GO:0008152|metabolic process;GO:0009556|microsporogenesis;GO:0010584|pollen exine formation;	GO:0005618|cell wall;GO:0005576|extracellular region;	GO:0004650|polygalacturonase activity;	.	.
Potri.013G106900.v3.0	7	6	5	11.58519443	20	16	18	0.387921276	-1.366164192	0.01644291	0.03173399	down	yes	Potri.013G106900	protein_coding	chrChr13:12059165-12061610:-	gi|566200625|ref|XP_006376229.1|	2928	0	proton-dependent oligopeptide transport family protein [Populus trichocarpa]	gi|566200624|ref|XM_006376167.1|	1840	0	Populus trichocarpa proton-dependent oligopeptide transport family protein (POPTR_0013s11160g) mRNA, complete cds	Q0WP01	619	0	Protein NRT1/ PTR FAMILY 5.10	ECU11g1050	113	8.00E-26	COG3104	pfam00854	PTR2	POT family. The POT (proton-dependent oligopeptide transport) family all appear to be proton dependent transporters.	GO:0006857|oligopeptide transport;	GO:0016021|integral component of membrane;	GO:0005215|transporter activity;	.	.
Potri.010G077800.v3.0	14	17	17	11.95119074	4	10	8	2.529293285	1.338734335	0.016386765	0.031631905	up	yes	Potri.010G077800	protein_coding	chrChr10:10304065-10308864:-	gi|566189838|ref|XP_002315733.2|	2132	0	hypothetical protein POPTR_0010s08840g, partial [Populus trichocarpa]	gi|743858979|ref|XM_011032280.1|	1086	0	PREDICTED: Populus euphratica E3 ubiquitin protein ligase DRIP2-like (LOC105129982), mRNA	Q94AY3	352	6.00E-115	E3 ubiquitin protein ligase DRIP2	.	.	.	.	pfam00097	zf-C3HC4	Zinc finger, C3HC4 type (RING finger). The C3HC4 type zinc-finger (RING finger) is a cysteine-rich domain of 40 to 60 residues that coordinates two zinc ions, and has the consensus sequence: C-X2-C-X(9-39)-C-X(1-3)-H-X(2-3)-C-X2-C-X(4-48)-C-X2-C where X is any amino acid. Many proteins containing a RING finger play a key role in the ubiquitination pathway.	GO:0051865|protein autoubiquitination;GO:0016567|protein ubiquitination;GO:0009414|response to water deprivation;	.	GO:0016874|ligase activity;GO:0004842|ubiquitin-protein transferase activity;GO:0008270|zinc ion binding;	K16277	DRIP; E3 ubiquitin-protein ligase DRIP [EC:2.3.2.27]
Potri.014G159200.v3.0	6	14	16	19.73083659	30	38	20	0.474253193	-1.076270609	0.016340061	0.03154592	down	yes	Potri.014G159200	protein_coding	chrChr14:12467936-12469115:-	.	.	.	.	.	.	.	.	.	.	.	.	.	.	.	.	pfam14897	EpsG	EpsG family. This family of proteins are related to the EpsG protein from B. subtilis. These proteins are likely glycosyl transferases belonging to the membrane protein GT-C clan.	.	.	.	.	.
Potri.006G083800.v3.0	2	10	6	11.6321959	17	19	19	0.375615643	-1.412670948	0.016211237	0.03131999	down	yes	Potri.006G083800	protein_coding	chrChr06:6346128-6346974:+	gi|566175194|ref|XP_006381187.1|	476	1.00E-56	hypothetical protein POPTR_0006s08400g [Populus trichocarpa]	gi|156139198|gb|AC208743.1|	847	0	Populus trichocarpa clone JGIACSB1077-L15, complete sequence	.	.	.	.	.	.	.	.	pfam03175	DNA_pol_B_2	DNA polymerase type B, organellar and viral. Like pfam00136, members of this family are also DNA polymerase type B proteins. Those included here are found in plant and fungal mitochondria, and in viruses.	.	.	.	.	.
Potri.010G054100.v3.0	0	0	0	1.695030364	2	5	4	0.058289421	-4.100622121	0.01614484	0.031204097	down	yes	Potri.010G054100	protein_coding	chrChr10:8444538-8446292:-	gi|224107681|ref|XP_002314561.1|	2266	0	transferase family protein [Populus trichocarpa]	gi|162809361|gb|AC215897.1|	1741	0	Populus trichocarpa clone POP034-F24, complete sequence	Q9FI40	278	4.00E-85	BAHD acyltransferase At5g47980	.	.	.	.	pfam02458	Transferase	Transferase family. This family includes a number of transferase enzymes. These include anthranilate N-hydroxycinnamoyl/benzoyltransferase that catalyses the first committed reaction of phytoalexin biosynthesis. Deacetylvindoline 4-O-acetyltransferase EC:2.3.1.107 catalyses the last step in vindoline biosynthesis is also a member of this family. The motif HXXXD is probably part of the active site…	.	.	GO:0016747|transferase activity, transferring acyl groups other than amino-acyl groups;	.	.
Potri.018G116400.v3.0	0	0	0	1.681800914	3	5	3	0.058640579	-4.091956846	0.015992071	0.030929607	down	yes	Potri.018G116400	protein_coding	chrChr18:14076354-14076770:+	.	.	.	.	gi|94173589|gb|AC182722.2|	408	0	Populus trichocarpa clone Pop1-92L17, complete sequence	.	.	.	.	.	.	.	.	pfam10990	DUF2809	Protein of unknown function (DUF2809). Some members in this family of proteins are annotated as yjgA however currently no function for the protein is known.	.	.	.	.	.
Potri.T154000.v3.0	2	6	3	8.346705978	10	21	11	0.304447696	-1.715733701	0.015948214	0.030854697	down	yes	Potri.T154000	protein_coding	chrscaffold_598:5375-10081:-	gi|566147532|ref|XP_006368617.1|	4183	0	hypothetical protein POPTR_0001s06300g, partial [Populus trichocarpa]	gi|743913276|ref|XM_011002241.1|	2124	0	PREDICTED: Populus euphratica beta-galactosidase 7-like (LOC105108086), mRNA	Q9SCV5	1123	0	Beta-galactosidase 7	XF0840	168	4.00E-43	COG1874	pfam01301	Glyco_hydro_35	Glycosyl hydrolases family 35.	GO:0005975|carbohydrate metabolic process;	GO:0048046|apoplast;GO:0005618|cell wall;GO:0005773|vacuole;	GO:0004565|beta-galactosidase activity;GO:0030246|carbohydrate binding;	.	.
Potri.004G027400.v3.0	9	7	12	6.034768526	0	7	0	4.741974347	2.245487858	0.015923293	0.030810105	up	yes	Potri.004G027400	protein_coding	chrChr04:1983782-1987125:-	gi|224078778|ref|XP_002305625.1|	4332	0	hypothetical protein POPTR_0004s02660g [Populus trichocarpa]	gi|566164577|ref|XM_002305589.2|	2551	0	Populus trichocarpa hypothetical protein (POPTR_0004s02660g) mRNA, complete cds	Q9SXB8	863	0	G-type lectin S-receptor-like serine/threonine-protein kinase At1g11330	.	.	.	.	pfam07714	Pkinase_Tyr	Protein tyrosine kinase.	GO:0045087|innate immune response;GO:0006468|protein phosphorylation;GO:0048544|recognition of pollen;	GO:0016021|integral component of membrane;GO:0005886|plasma membrane;GO:0009506|plasmodesma;	GO:0005524|ATP binding;GO:0005516|calmodulin binding;GO:0030246|carbohydrate binding;GO:0004674|protein serine/threonine kinase activity;GO:0031625|ubiquitin protein ligase binding;	.	.
Potri.004G098900.v3.0	0	0	0	1.707742679	5	2	4	0.057945903	-4.109149526	0.015821238	0.030633391	down	yes	Potri.004G098900	protein_coding	chrChr04:8557126-8557589:-	.	.	.	.	gi|743875972|ref|XM_011036771.1|	301	2.00E-155	PREDICTED: Populus euphratica elongator complex protein 5 (LOC105133001), transcript variant X2, mRNA	.	.	.	.	.	.	.	.	pfam08885	GSCFA	GSCFA family. This family of proteins are functionally uncharacterized. They have been named GSCFA after a highly conserved N-terminal motif in the alignment. Distant similarity to the pfam00657 lipases suggests these proteins are likely to be enzymes.	.	.	.	.	.
Potri.006G010300.v3.0	3	8	2	2.459994656	1	0	0	13.96967095	3.804226134	0.015812654	0.03062083	up	yes	Potri.006G010300	protein_coding	chrChr06:663557-665313:-	gi|224089615|ref|XP_002308780.1|	2311	0	hypothetical protein POPTR_0006s01190g [Populus trichocarpa]	gi|566173858|ref|XM_002308744.2|	1754	0	Populus trichocarpa hypothetical protein (POPTR_0006s01190g) mRNA, complete cds	Q70PR7	247	1.00E-73	Vinorine synthase	.	.	.	.	pfam02458	Transferase	Transferase family. This family includes a number of transferase enzymes. These include anthranilate N-hydroxycinnamoyl/benzoyltransferase that catalyses the first committed reaction of phytoalexin biosynthesis. Deacetylvindoline 4-O-acetyltransferase EC:2.3.1.107 catalyses the last step in vindoline biosynthesis is also a member of this family. The motif HXXXD is probably part of the active site…	GO:0009820|alkaloid metabolic process;	.	GO:0050636|vinorine synthase activity;	K12694	E2.3.1.160; vinorine synthase [EC:2.3.1.160]
Potri.002G026100.v3.0	7	11	12	6.743339822	1	2	6	3.79297276	1.92332901	0.0158012	0.030600679	up	yes	Potri.002G026100	protein_coding	chrChr02:1677566-1679594:-	gi|566155915|ref|XP_002301993.2|	2526	0	Cytochrome P450 83A1 family protein [Populus trichocarpa]	gi|566155914|ref|XM_002301957.2|	1503	0	Populus trichocarpa Cytochrome P450 83A1 family protein (POPTR_0002s02770g) mRNA, complete cds	O65782	517	4.00E-176	Cytochrome P450 83B1	BH0579	112	1.00E-25	COG2124	pfam00067	p450	Cytochrome P450. Cytochrome P450s are haem-thiolate proteins involved in the oxidative degradation of various compounds. They are particularly well known for their role in the degradation of environmental toxins and mutagens. They can be divided into 4 classes, according to the method by which electrons from NAD(P)H are delivered to the catalytic site. Sequence conservation is relatively low with…	GO:0048830|adventitious root development;GO:0052544|defense response by callose deposition in cell wall;GO:0042742|defense response to bacterium;GO:0009759|indole glucosinolate biosynthetic process;GO:0009684|indoleacetic acid biosynthetic process;GO:0009682|induced systemic resistance;GO:0040008|regulation of growth;GO:0010114|response to red light;GO:0009641|shade avoidance;GO:0000162|tryptopha…	GO:0005783|endoplasmic reticulum;GO:0016021|integral component of membrane;GO:0016020|membrane;GO:0005739|mitochondrion;GO:0005886|plasma membrane;	GO:0020037|heme binding;GO:0005506|iron ion binding;GO:0016709|oxidoreductase activity, acting on paired donors, with incorporation or reduction of molecular oxygen, NAD(P)H as one donor, and incorporation of one atom of oxygen;	K11818	CYP83B1; cytochrome P450, family 83, subfamily B, polypeptide 1 [EC:1.14.-.-]
Potri.006G025100.v3.0	0	0	0	1.690275791	5	3	3	0.05840962	-4.097650201	0.015776049	0.030562106	down	yes	Potri.006G025100	protein_coding	chrChr06:1732636-1735903:+	gi|743894794|ref|XP_011040657.1|	1278	2.00E-172	PREDICTED: lysosomal amino acid transporter 1 [Populus euphratica]	gi|743894799|ref|XM_011042358.1|	742	0	PREDICTED: Populus euphratica lysosomal amino acid transporter 1 (LOC105136860), transcript variant X4, mRNA	Q95XZ6	68.6	1.00E-11	Lysosomal amino acid transporter 1	.	.	.	.	pfam04193	PQ-loop	PQ loop repeat. Members of this family are all membrane bound proteins possessing a pair of repeats each spanning two transmembrane helices connected by a loop. The PQ motif found on loop 2 is critical for the localisation of cystinosin to lysosomes. However, the PQ motif appears not to be a general lysosome-targeting motif. It is thought likely to possess a more general function. Most probably t…	GO:0080144|amino acid homeostasis;GO:0015809|arginine transport;GO:0015819|lysine transport;	GO:0031301|integral component of organelle membrane;GO:0005765|lysosomal membrane;	GO:0015181|arginine transmembrane transporter activity;GO:0015189|L-lysine transmembrane transporter activity;	.	.
Potri.006G171900.v3.0	2	0	1	4.202036449	11	9	4	0.148239346	-2.753999671	0.015772272	0.030556816	down	yes	Potri.006G171900	protein_coding	chrChr06:18028721-18030855:-	gi|566177003|ref|XP_006381859.1|	769	3.00E-100	hypothetical protein POPTR_0006s188902g [Populus trichocarpa]	gi|566177002|ref|XM_006381797.1|	630	0	Populus trichocarpa hypothetical protein (POPTR_0006s188902g) mRNA, complete cds	Q1PDI2	249	1.00E-77	Diacylglycerol kinase 4	.	.	.	.	pfam00609	DAGK_acc	Diacylglycerol kinase accessory domain. Diacylglycerol (DAG) is a second messenger that acts as a protein kinase C activator. This domain is assumed to be an accessory domain: its function is unknown.	GO:0006952|defense response;GO:0007205|protein kinase C-activating G-protein coupled receptor signaling pathway;	.	GO:0005524|ATP binding;GO:0004143|diacylglycerol kinase activity;	K00901	dgkA, DGK; diacylglycerol kinase (ATP) [EC:2.7.1.107]
Potri.010G225800.v3.0	0	0	0	1.712497253	2	4	5	0.057827142	-4.112109382	0.015706236	0.030455143	down	yes	Potri.010G225800	protein_coding	chrChr10:20908787-20909040:-	gi|566192333|ref|XP_006378774.1|	379	1.00E-45	hypothetical protein POPTR_0010s23270g [Populus trichocarpa]	gi|566192332|ref|XM_006378712.1|	254	1.00E-129	Populus trichocarpa hypothetical protein (POPTR_0010s23270g) mRNA, complete cds	.	.	.	.	.	.	.	.	pfam10505	NARG2_C	NMDA receptor-regulated gene protein 2 C-terminus. The transition of neuronal cells from pre-cursor to mature state is regulated by the N-methyl-d-aspartate (NMDA) receptor, a glutamate-gated ion channel that is permeable to Ca2+. NMDA receptors probably mediate this activity by permitting expression of NARG2. NARG2 is transiently expressed, being a regulatory protein that is present in the nucle…	.	.	.	.	.
Potri.012G018900.v3.0	0	2	0	3.584839545	7	7	7	0.109722836	-3.188064284	0.01569568	0.030438717	down	yes	Potri.012G018900	protein_coding	chrChr12:1745240-1746980:+	gi|566196433|ref|XP_002317795.2|	1864	0	hypothetical protein POPTR_0012s02590g [Populus trichocarpa]	gi|566196432|ref|XM_002317759.2|	1530	0	Populus trichocarpa hypothetical protein (POPTR_0012s02590g) mRNA, complete cds	.	.	.	.	.	.	.	.	pfam12795	MscS_porin	Mechanosensitive ion channel porin domain. The small mechanosensitive channel, MscS, is a part of the turgor-driven solute efflux system that protects bacteria from lysis in the event of osmotic shock. The MscS protein alone is sufficient to form a functional mechanosensitive channel gated directly by tension in the lipid bilayer. The MscS proteins are heptamers of three transmembrane subunits wi…	.	.	.	.	.
Potri.008G115100.v3.0	2	2	5	1.588011651	0	0	0	18.74224657	4.228221989	0.01565567	0.030371209	up	yes	Potri.008G115100	protein_coding	chrChr08:7372035-7372921:-	gi|224101671|ref|XP_002312376.1|	814	2.00E-106	hypothetical protein POPTR_0008s11410g [Populus trichocarpa]	gi|48209782|gb|AC149481.1|	887	0	Populus trichocarpa clone Pop1-16J18, complete sequence	.	.	.	.	.	.	.	.	pfam05078	DUF679	Protein of unknown function (DUF679). This family contains several uncharacterized plant proteins.	.	.	.	.	.
Potri.T128200.v3.0	2	2	5	1.588011651	0	0	0	18.74224657	4.228221989	0.01565567	0.030371209	up	yes	Potri.T128200	protein_coding	chrscaffold_232:51719-57299:+	gi|743905830|ref|XP_011046325.1|	4760	0	PREDICTED: TMV resistance protein N-like isoform X2 [Populus euphratica]	gi|743905829|ref|XM_011048023.1|	2331	0	PREDICTED: Populus euphratica TMV resistance protein N-like (LOC105140972), transcript variant X2, mRNA	Q40392	490	3.00E-151	TMV resistance protein N	alr0124_1	58.9	6.00E-08	COG4886	pfam01582	TIR	TIR domain. The Toll/interleukin-1 receptor (TIR) homology domain is an intracellular signalling domain found in MyD88, interleukin 1 receptor and the Toll receptor. It contains three highly-conserved regions, and mediates protein-protein interactions between the Toll-like receptors (TLRs) and signal-transduction components. TIR-like motifs are also found in plant proteins thought to be involved …	GO:0009626|plant-type hypersensitive response;GO:0007165|signal transduction;	GO:0005737|cytoplasm;	GO:0043531|ADP binding;GO:0005524|ATP binding;	.	.
Potri.006G090100.v3.0	15	19	22	14.28768019	10	8	10	2.308998455	1.207267208	0.015600251	0.030279791	up	yes	Potri.006G090100	protein_coding	chrChr06:6913207-6914206:+	gi|224087478|ref|XP_002308177.1|	431	1.00E-49	hypothetical protein POPTR_0006s09110g [Populus trichocarpa]	gi|566175314|ref|XM_002308141.2|	771	0	Populus trichocarpa hypothetical protein (POPTR_0006s09110g) mRNA, complete cds	.	.	.	.	.	.	.	.	pfam11291	DUF3091	Protein of unknown function (DUF3091). This eukaryotic family of proteins has no known function.	.	.	.	.	.
Potri.005G061900.v3.0	1	0	0	2.649540669	4	7	5	0.078284193	-3.675135159	0.015533059	0.030171431	down	yes	Potri.005G061900	protein_coding	chrChr05:4338914-4343210:-	gi|566257109|ref|XP_006388440.1|	5592	0	hypothetical protein POPTR_0185s002001g, partial [Populus trichocarpa]	gi|743926756|ref|XM_011009250.1|	3174	0	PREDICTED: Populus euphratica uncharacterized LOC105113187 (LOC105113187), transcript variant X2, mRNA	O81825	240	2.00E-64	Probable disease resistance protein At4g27220	.	.	.	.	pfam00931	NB-ARC	NB-ARC domain.	GO:0006952|defense response;	.	GO:0043531|ADP binding;GO:0005524|ATP binding;	.	.
Potri.001G235200.v3.0	1	0	0	2.692949323	6	3	7	0.077251811	-3.694287436	0.015355428	0.029840294	down	yes	Potri.001G235200	protein_coding	chrChr01:24693618-24695823:-	gi|566150719|ref|XP_006369508.1|	1539	0	hypothetical protein POPTR_0001s24190g [Populus trichocarpa]	gi|566150718|ref|XM_006369446.1|	1165	0	Populus trichocarpa hypothetical protein (POPTR_0001s24190g) mRNA, complete cds	.	.	.	.	.	.	.	.	pfam07795	DUF1635	Protein of unknown function (DUF1635). The members of this family include sequences that are parts of hypothetical proteins expressed by plant species. The region in question is about 170 amino acids long.	.	.	.	.	.
Potri.004G044600.v3.0	8	14	9	17.6068197	21	26	31	0.458115432	-1.126216934	0.015343009	0.029818143	down	yes	Potri.004G044600	protein_coding	chrChr04:3382973-3383355:+	.	.	.	.	.	.	.	.	.	.	.	.	.	.	.	.	pfam14897	EpsG	EpsG family. This family of proteins are related to the EpsG protein from B. subtilis. These proteins are likely glycosyl transferases belonging to the membrane protein GT-C clan.	.	.	.	.	.
Potri.007G136800.v3.0	2	5	6	2.425557983	0	1	0	13.83715518	3.79047546	0.01532606	0.029789168	up	yes	Potri.007G136800	protein_coding	chrChr07:14897585-14898509:-	gi|224092928|ref|XP_002309758.1|	175	5.00E-14	hypothetical protein POPTR_0007s01240g [Populus trichocarpa]	gi|566179021|ref|XM_002309722.2|	499	0	Populus trichocarpa hypothetical protein (POPTR_0007s01240g) mRNA, complete cds	.	.	.	.	.	.	.	.	pfam14296	O-ag_pol_Wzy	O-antigen polysaccharide polymerase Wzy. This family includes O-antigen polysaccharide polymerases. These enzymes link O-units via a glycosidic linkage to form a long O-antigen. These enzymes vary in specificity and sequence.	.	.	.	.	.
Potri.008G087000.v3.0	2	0	2	4.71072267	9	10	7	0.180311767	-2.471434544	0.015306347	0.029754813	down	yes	Potri.008G087000	protein_coding	chrChr08:5458919-5459883:-	gi|224101355|ref|XP_002312247.1|	1243	2.00E-170	hypothetical protein POPTR_0008s08670g [Populus trichocarpa]	gi|566183006|ref|XM_002312211.2|	863	0	Populus trichocarpa hypothetical protein (POPTR_0008s08670g) mRNA, complete cds	.	.	.	.	.	.	.	.	pfam05078	DUF679	Protein of unknown function (DUF679). This family contains several uncharacterized plant proteins.	.	.	.	.	.
Potri.009G086800.v3.0	1	1	5	6.314097587	12	10	11	0.243710243	-2.036761209	0.015292537	0.029729946	down	yes	Potri.009G086800	protein_coding	chrChr09:8077467-8083844:-	gi|566187080|ref|XP_002313187.2|	2717	0	hypothetical protein POPTR_0009s09000g [Populus trichocarpa]	gi|566187079|ref|XM_002313151.2|	1990	0	Populus trichocarpa hypothetical protein (POPTR_0009s09000g) mRNA, complete cds	P93039	727	0	Nucleobase-ascorbate transporter 4	PAB1838	135	2.00E-33	COG2233	pfam00860	Xan_ur_permease	Permease family. This family includes permeases for diverse substrates such as xanthine, uracil, and vitamin C. However many members of this family are functionally uncharacterized and may transport other substrates. Members of this family have ten predicted transmembrane helices.	GO:0055085|transmembrane transport;	GO:0016021|integral component of membrane;	GO:0005215|transporter activity;	.	.
Potri.004G167900.v3.0	3	4	5	8.712696522	13	18	12	0.324256672	-1.624791834	0.015248298	0.029651837	down	yes	Potri.004G167900	protein_coding	chrChr04:18735074-18736233:-	gi|224080576|ref|XP_002306168.1|	775	4.00E-102	hypothetical protein POPTR_0004s17520g [Populus trichocarpa]	gi|566167038|ref|XM_002306132.2|	598	0	Populus trichocarpa hypothetical protein (POPTR_0004s17520g) mRNA, complete cds	.	.	.	.	.	.	.	.	pfam10951	DUF2776	Protein of unknown function (DUF2776). This bacterial family of proteins has no known function.	.	.	.	.	.
Potri.017G141800.v3.0	4	3	10	3.314180941	0	1	1	9.762420644	3.287238916	0.01520779	0.029575034	up	yes	Potri.017G141800	protein_coding	chrChr17:14922293-14925344:+	gi|566210754|ref|XP_006372455.1|	2037	0	hypothetical protein POPTR_0017s01790g [Populus trichocarpa]	gi|566210753|ref|XM_006372393.1|	1483	0	Populus trichocarpa hypothetical protein (POPTR_0017s01790g) mRNA, complete cds	Q54GU0	169	1.00E-44	Putative transporter arsB	AF2308	110	1.00E-25	COG1055	pfam03600	CitMHS	Citrate transporter.	GO:0098656|anion transmembrane transport;GO:0015700|arsenite transport;	GO:0016021|integral component of membrane;GO:0005887|integral component of plasma membrane;	GO:0015446|arsenite-transmembrane transporting ATPase activity;GO:0005215|transporter activity;	.	.
Potri.003G161800.v3.0	2	6	5	2.445460211	0	0	1	13.84847247	3.791654946	0.015165375	0.029500407	up	yes	Potri.003G161800	protein_coding	chrChr03:17287803-17288447:-	gi|566156280|ref|XP_006386255.1|	367	2.00E-37	hypothetical protein POPTR_0002s04860g [Populus trichocarpa]	gi|566172912|ref|XM_006383615.1|	203	5.00E-101	Populus trichocarpa hypothetical protein (POPTR_0005s23680g) mRNA, complete cds	F4HZB2	106	5.00E-25	Protein SPIRRIG	.	.	.	.	pfam04376	ATE_N	Arginine-tRNA-protein transferase, N terminus. This family represents the N terminal region of the enzyme arginine-tRNA-protein transferase (EC 2.3.2.8), which catalyses the post-translational conjugation of arginine to the N terminus of a protein. In eukaryotes, this functions as part of the N-end rule pathway of protein degradation by conjugating a de-stabilizing amino acid to the amino termina…	GO:0071472|cellular response to salt stress;GO:0033962|cytoplasmic mRNA processing body assembly;GO:0009825|multidimensional cell growth;GO:1904580|regulation of intracellular mRNA localization;GO:0009737|response to abscisic acid;GO:0010090|trichome morphogenesis;GO:0007033|vacuole organization;	GO:0000932|cytoplasmic mRNA processing body;	.	.	.
Potri.002G128000.v3.0	0	0	0	1.703505241	4	3	4	0.058062146	-4.106258295	0.015163823	0.029499354	down	yes	Potri.002G128000	protein_coding	chrChr02:9585966-9588281:+	gi|224063539|ref|XP_002301194.1|	2042	0	patatin-like family protein [Populus trichocarpa]	gi|566157725|ref|XM_002301158.2|	1506	0	Populus trichocarpa patatin-like family protein (POPTR_0002s12950g) mRNA, complete cds	O48723	545	0	Patatin-like protein 2	VC0178	88.6	2.00E-18	COG3621	pfam01734	Patatin	Patatin-like phospholipase. This family consists of various patatin glycoproteins from plants. The patatin protein accounts for up to 40% of the total soluble protein in potato tubers. Patatin is a storage protein but it also has the enzymatic activity of lipid acyl hydrolase, catalyzing the cleavage of fatty acids from membrane lipids. Members of this family have been found also in vertebrates.	GO:0071456|cellular response to hypoxia;GO:0051607|defense response to virus;GO:0016042|lipid catabolic process;GO:0006629|lipid metabolic process;GO:0031408|oxylipin biosynthetic process;GO:0009626|plant-type hypersensitive response;GO:0046686|response to cadmium ion;	GO:0005737|cytoplasm;GO:0016020|membrane;	GO:0047372|acylglycerol lipase activity;GO:0016298|lipase activity;GO:0004620|phospholipase activity;	.	.
Potri.018G010700.v3.0	0	0	0	1.716734691	3	3	5	0.057716803	-4.114864793	0.015132173	0.029447591	down	yes	Potri.018G010700	protein_coding	chrChr18:766604-772065:-	gi|743903248|ref|XP_011044966.1|	4194	0	PREDICTED: glutamate receptor 2.8-like [Populus euphratica]	gi|566213428|ref|XM_006371629.1|	1687	0	Populus trichocarpa hypothetical protein (POPTR_0018s002301g) mRNA, partial cds	Q8LGN0	906	0	Glutamate receptor 2.7	.	.	.	.	pfam00060	Lig_chan	Ligand-gated ion channel. This family includes the four transmembrane regions of the ionotropic glutamate receptors and NMDA receptors.	GO:0006816|calcium ion transport;GO:0019722|calcium-mediated signaling;GO:0071230|cellular response to amino acid stimulus;	GO:0016021|integral component of membrane;GO:0005886|plasma membrane;GO:0005773|vacuole;	GO:0005262|calcium channel activity;GO:0008066|glutamate receptor activity;GO:0004970|ionotropic glutamate receptor activity;	K05387	GRIP; glutamate receptor, ionotropic, plant
Potri.008G180100.v3.0	0	0	0	1.793838766	3	8	1	0.054730157	-4.191520204	0.01504358	0.029286895	down	yes	Potri.008G180100	protein_coding	chrChr08:12291319-12291625:+	gi|566184616|ref|XP_006379945.1|	278	3.00E-30	hypothetical protein POPTR_0008s18030g [Populus trichocarpa]	gi|566184615|ref|XM_006379883.1|	307	5.00E-159	Populus trichocarpa hypothetical protein (POPTR_0008s18030g) mRNA, complete cds	.	.	.	.	.	.	.	.	pfam14666	RICTOR_M	Rapamycin-insensitive companion of mTOR, middle domain. Rictor appears to serve as a scaffolding protein that is important for maintaining mTORC2 integrity. The mammalian target of rapamycin (mTOR) is a conserved Ser/Thr kinase that forms two functionally distinct complexes, mTROC1 and mTORC2, important for nutrient and growth-factor signalling. This region is the more conserved central section t…	.	.	.	.	.
Potri.011G013200.v3.0	10	11	11	7.438605064	3	3	5	3.360621699	1.748728149	0.015034989	0.029274598	up	yes	Potri.011G013200	protein_coding	chrChr11:1062259-1065176:+	gi|743943739|ref|XP_011016381.1|	3105	0	PREDICTED: TMV resistance protein N-like [Populus euphratica]	gi|743917137|ref|XM_011004251.1|	1788	0	PREDICTED: Populus euphratica TMV resistance protein N-like (LOC105109519), mRNA	Q40392	327	2.00E-95	TMV resistance protein N	.	.	.	.	pfam01582	TIR	TIR domain. The Toll/interleukin-1 receptor (TIR) homology domain is an intracellular signalling domain found in MyD88, interleukin 1 receptor and the Toll receptor. It contains three highly-conserved regions, and mediates protein-protein interactions between the Toll-like receptors (TLRs) and signal-transduction components. TIR-like motifs are also found in plant proteins thought to be involved …	GO:0009626|plant-type hypersensitive response;GO:0007165|signal transduction;	GO:0005737|cytoplasm;	GO:0043531|ADP binding;GO:0005524|ATP binding;	.	.
Potri.003G035300.v3.0	0	1	0	2.650787118	5	5	6	0.077769022	-3.684660592	0.015034393	0.029274598	down	yes	Potri.003G035300	protein_coding	chrChr03:4527875-4531587:+	gi|566160609|ref|XP_006385352.1|	3233	0	Phospholipase D epsilon family protein [Populus trichocarpa]	gi|566160608|ref|XM_006385290.1|	1778	0	Populus trichocarpa Phospholipase D epsilon family protein (POPTR_0003s02990g) mRNA, complete cds	Q9C888	809	0	Phospholipase D alpha 4	ECU11g1180	149	2.00E-36	COG1502	pfam12357	PLD_C	Phospholipase D C terminal. This domain family is found in eukaryotes, and is approximately 70 amino acids in length. The family is found in association with pfam00168, pfam00614. There is a conserved FPD sequence motif. This family is the C terminal of phospholipase D. PLD is a major plant lipid-degrading enzyme which is involved in signal transduction.	GO:0051301|cell division;GO:0016049|cell growth;GO:0006995|cellular response to nitrogen starvation;GO:0016036|cellular response to phosphate starvation;GO:0051365|cellular response to potassium ion starvation;GO:0046470|phosphatidylcholine metabolic process;GO:0009395|phospholipid catabolic process;GO:0045848|positive regulation of nitrogen utilization;GO:0009791|post-embryonic development;GO:00…	GO:0005886|plasma membrane;	GO:0005509|calcium ion binding;GO:0070290|N-acylphosphatidylethanolamine-specific phospholipase D activity;GO:0004630|phospholipase D activity;	K01115	PLD1_2; phospholipase D1/2 [EC:3.1.4.4]
Potri.014G195200.v3.0	19	19	23	15.84292976	11	10	11	2.210079667	1.144098376	0.015033311	0.029274598	up	yes	Potri.014G195200	protein_coding	chrChr14:18383481-18387469:+	gi|224129576|ref|XP_002320620.1|	5799	0	putative leucine-rich repeat transmembrane protein kinase [Populus trichocarpa]	gi|566204970|ref|XM_002320584.2|	3863	0	Populus trichocarpa putative leucine-rich repeat transmembrane protein kinase (POPTR_0014s18480g) mRNA, complete cds	Q9LP24	714	0	Probable leucine-rich repeat receptor-like protein kinase At1g35710	Cgl2127_1	102	8.00E-22	COG0515	pfam00069	Pkinase	Protein kinase domain.	.	GO:0016021|integral component of membrane;	GO:0005524|ATP binding;GO:0004674|protein serine/threonine kinase activity;	.	.
Potri.014G021700.v3.0	4	4	1	1.638668764	0	0	0	19.19172129	4.262412207	0.014997208	0.029212197	up	yes	Potri.014G021700	protein_coding	chrChr14:1914296-1917007:+	gi|566201963|ref|XP_006374862.1|	2397	0	hypothetical protein POPTR_0014s02160g [Populus trichocarpa]	gi|566201966|ref|XM_006374802.1|	1674	0	Populus trichocarpa hypothetical protein (POPTR_0014s02180g) mRNA, complete cds	Q6WNQ8	384	5.00E-125	Cytochrome P450 81E8	BH0579	100	6.00E-22	COG2124	pfam00067	p450	Cytochrome P450. Cytochrome P450s are haem-thiolate proteins involved in the oxidative degradation of various compounds. They are particularly well known for their role in the degradation of environmental toxins and mutagens. They can be divided into 4 classes, according to the method by which electrons from NAD(P)H are delivered to the catalytic site. Sequence conservation is relatively low with…	.	GO:0016021|integral component of membrane;	GO:0020037|heme binding;GO:0005506|iron ion binding;GO:0004497|monooxygenase activity;GO:0016705|oxidoreductase activity, acting on paired donors, with incorporation or reduction of molecular oxygen;	.	.
Potri.T163100.v3.0	4	4	1	1.638668764	0	0	0	19.19172129	4.262412207	0.014997208	0.029212197	up	yes	Potri.T163100	protein_coding	chrscaffold_791:9680-16524:+	gi|591403388|gb|AHL39166.1|	1490	0	class III peroxidase [Populus trichocarpa]	gi|566255809|ref|XM_006387876.1|	1139	0	Populus trichocarpa hypothetical protein (POPTR_0466s00210g) mRNA, complete cds	Q02200	422	3.00E-144	Lignin-forming anionic peroxidase	.	.	.	.	pfam00141	peroxidase	Peroxidase.	GO:0042744|hydrogen peroxide catabolic process;GO:0006979|response to oxidative stress;	GO:0005576|extracellular region;	GO:0020037|heme binding;GO:0046872|metal ion binding;GO:0004601|peroxidase activity;	.	.
Potri.015G116200.v3.0	0	0	3	4.239864156	6	8	10	0.142405136	-2.811926917	0.014981217	0.029186889	down	yes	Potri.015G116200	protein_coding	chrChr15:13168093-13172137:-	gi|566206321|ref|XP_006374419.1|	2934	0	hypothetical protein POPTR_0015s07020g [Populus trichocarpa]	gi|566206320|ref|XM_006374357.1|	1580	0	Populus trichocarpa hypothetical protein (POPTR_0015s07020g) mRNA, complete cds	.	.	.	.	.	.	.	.	pfam13968	DUF4220	Domain of unknown function (DUF4220). This family is found in plants and is often associated with DUF294, pfam04578.	.	.	.	.	.
Potri.017G113700.v3.0	3	3	7	2.44781796	1	0	0	13.91567481	3.798638965	0.014927209	0.029093314	up	yes	Potri.017G113700	protein_coding	chrChr17:12887100-12888414:+	gi|743820744|ref|XP_011021229.1|	1788	0	PREDICTED: probable carboxylesterase 17 [Populus euphratica]	gi|743820743|ref|XM_011022927.1|	1065	0	PREDICTED: Populus euphratica probable carboxylesterase 17 (LOC105123365), mRNA	Q9LFR7	358	4.00E-119	Probable carboxylesterase 17	lin2194	95.5	6.00E-21	COG0657	pfam07859	Abhydrolase_3	alpha/beta hydrolase fold. This catalytic domain is found in a very wide range of enzymes.	GO:0008152|metabolic process;	.	GO:0052689|carboxylic ester hydrolase activity;	.	.
Potri.019G097300.v3.0	8	14	15	8.681895942	4	6	4	3.052642187	1.610058495	0.01491671	0.029076732	up	yes	Potri.019G097300	protein_coding	chrChr19:12772793-12775000:+	gi|743917753|ref|XP_011002869.1|	2225	0	PREDICTED: protein SUPPRESSOR OF npr1-1, CONSTITUTIVE 1-like isoform X4 [Populus euphratica]	gi|566242772|ref|XM_006371458.1|	1410	0	Populus trichocarpa hypothetical protein (POPTR_0019s12730g) mRNA, complete cds	Q40392	318	1.00E-94	TMV resistance protein N	.	.	.	.	pfam00931	NB-ARC	NB-ARC domain.	GO:0009626|plant-type hypersensitive response;GO:0007165|signal transduction;	GO:0005737|cytoplasm;	GO:0043531|ADP binding;GO:0005524|ATP binding;	.	.
Potri.007G050500.v3.0	7	7	4	11.78276463	19	15	21	0.379749251	-1.396880977	0.014902726	0.029053351	down	yes	Potri.007G050500	protein_coding	chrChr07:4911188-4913352:+	gi|743928725|ref|XP_011008574.1|	675	8.00E-86	PREDICTED: apoptosis 1 inhibitor-like [Populus euphratica]	gi|743928724|ref|XM_011010272.1|	658	0	PREDICTED: Populus euphratica apoptosis 1 inhibitor-like (LOC105113911), transcript variant X1, mRNA	Q24307	50.4	9.00E-06	Death-associated inhibitor of apoptosis 2	.	.	.	.	pfam13920	zf-C3HC4_3	Zinc finger, C3HC4 type (RING finger).	GO:0050829|defense response to Gram-negative bacterium;GO:1990001|inhibition of cysteine-type endopeptidase activity involved in apoptotic process;GO:0045087|innate immune response;GO:0090307|mitotic spindle assembly;GO:0043066|negative regulation of apoptotic process;GO:0043154|negative regulation of cysteine-type endopeptidase activity involved in apoptotic process;GO:0061057|peptidoglycan reco…	GO:0005634|nucleus;GO:0048471|perinuclear region of cytoplasm;GO:0005876|spindle microtubule;	GO:0089720|caspase binding;GO:0043027|cysteine-type endopeptidase inhibitor activity involved in apoptotic process;GO:0016874|ligase activity;GO:0061630|ubiquitin protein ligase activity;GO:0031625|ubiquitin protein ligase binding;GO:0008270|zinc ion binding;	K16060	BIRC2_3; baculoviral IAP repeat-containing protein 2/3
Potri.014G151900.v3.0	5	10	11	5.669742877	2	2	3	4.253716265	2.088723804	0.014863599	0.028980941	up	yes	Potri.014G151900	protein_coding	chrChr14:11748727-11749934:-	gi|743922077|ref|XP_011005117.1|	934	3.00E-124	PREDICTED: uncharacterized protein LOC105111456 [Populus euphratica]	gi|743922076|ref|XM_011006815.1|	804	0	PREDICTED: Populus euphratica uncharacterized LOC105111456 (LOC105111456), mRNA	.	.	.	.	.	.	.	.	pfam12633	Adenyl_cycl_N	Adenylate cyclase NT domain.	.	.	.	.	.
Potri.012G023900.v3.0	3	3	7	2.46104741	0	0	1	13.91582824	3.798654872	0.014838204	0.028939155	up	yes	Potri.012G023900	protein_coding	chrChr12:2083877-2085263:-	gi|224120980|ref|XP_002318467.1|	900	7.00E-121	hypothetical protein POPTR_0012s03100g [Populus trichocarpa]	gi|566196523|ref|XM_002318431.2|	636	0	Populus trichocarpa hypothetical protein (POPTR_0012s03100g) mRNA, complete cds	Q9FFI5	89	5.00E-19	NAC domain-containing protein 86	.	.	.	.	pfam02365	NAM	No apical meristem (NAM) protein. This is a family of no apical meristem (NAM) proteins these are plant development proteins. Mutations in NAM result in the failure to develop a shoot apical meristem in petunia embryos. NAM is indicated as having a role in determining positions of meristems and primordial. One member of this family NAP (NAC-like, activated by AP3/PI) is encoded by the target gene…	GO:0090603|sieve element differentiation;GO:0090602|sieve element enucleation;GO:0006351|transcription, DNA-templated;	GO:0005634|nucleus;	GO:0003677|DNA binding;GO:0003700|transcription factor activity, sequence-specific DNA binding;	.	.
Potri.T067600.v3.0	2	4	3	1.592882329	0	0	0	18.78739583	4.2316932	0.014782269	0.028841622	up	yes	Potri.T067600	protein_coding	chrscaffold_73:13985-14801:+	gi|224115914|ref|XP_002317158.1|	755	3.00E-100	hypothetical protein POPTR_0011s01865g [Populus trichocarpa]	gi|224115913|ref|XM_002317122.1|	459	0	Populus trichocarpa hypothetical protein (POPTR_0011s01865g) mRNA, complete cds	Q8W4K1	48.9	5.00E-06	tRNA wybutosine-synthesizing protein 2/3/4	.	.	.	.	pfam02676	TYW3	Methyltransferase TYW3. The methyltransferase TYW3 (tRNA-yW- synthesising protein 3) has been identified in yeast to be involved in wybutosine (yW) biosynthesis. yW is a complexly modified guanosine residue that contains a tricyclic base and is found at the 3' position adjacent the anticodon of phenylalanine tRNA. TYW3 is an N-4 methylase that methylates yW-86 to yield yW-72 in an Ado-Met-depende…	GO:0031591|wybutosine biosynthetic process;	.	GO:0008168|methyltransferase activity;	K15450	TYW3; tRNA wybutosine-synthesizing protein 3 [EC:2.1.1.282]
Potri.010G072000.v3.0	5	3	1	1.659126642	0	0	0	19.37436825	4.276077363	0.014756114	0.028796361	up	yes	Potri.010G072000	protein_coding	chrChr10:9880373-9882023:-	gi|224110984|ref|XP_002315705.1|	2450	0	phosphate transporter 2 family protein [Populus trichocarpa]	gi|224110983|ref|XM_002315669.1|	1648	0	Populus trichocarpa phosphate transporter 2 family protein (POPTR_0010s08270g) mRNA, complete cds	Q96303	763	0	Inorganic phosphate transporter 1-4	.	.	.	.	pfam00083	Sugar_tr	Sugar (and other) transporter.	GO:0006817|phosphate ion transport;GO:0009737|response to abscisic acid;	GO:0005794|Golgi apparatus;GO:0005887|integral component of plasma membrane;GO:0016020|membrane;GO:0005634|nucleus;GO:0005886|plasma membrane;GO:0009506|plasmodesma;GO:0005773|vacuole;	GO:0005315|inorganic phosphate transmembrane transporter activity;GO:0022891|substrate-specific transmembrane transporter activity;GO:0015293|symporter activity;	K08176	PHO84; MFS transporter, PHS family, inorganic phosphate transporter
Potri.010G149200.v3.0	5	3	1	1.659126642	0	0	0	19.37436825	4.276077363	0.014756114	0.028796361	up	yes	Potri.010G149200	protein_coding	chrChr10:15796879-15797450:-	.	.	.	.	gi|566191051|ref|XM_002314933.2|	49	2.00E-15	Populus trichocarpa hypothetical protein (POPTR_0010s15900g) mRNA, complete cds	.	.	.	.	.	.	.	.	pfam01252	Peptidase_A8	Signal peptidase (SPase) II.	.	.	.	.	.
Potri.003G061100.v3.0	4	7	2	2.493681984	0	0	1	14.0602304	3.813548331	0.014742982	0.028776503	up	yes	Potri.003G061100	protein_coding	chrChr03:8862631-8863225:+	gi|566161093|ref|XP_002304154.2|	216	4.00E-20	hypothetical protein POPTR_0003s05970g [Populus trichocarpa]	gi|566161092|ref|XM_002304118.2|	450	0	Populus trichocarpa hypothetical protein (POPTR_0003s05970g) mRNA, complete cds	.	.	.	.	.	.	.	.	pfam14616	DUF4451	Domain of unknown function (DUF4451). This is family of fungal proteins up-regulated during meiosis.	.	.	.	.	.
Potri.004G027700.v3.0	1	1	0	3.704622959	4	13	5	0.107358541	-3.219491121	0.014721647	0.028738703	down	yes	Potri.004G027700	protein_coding	chrChr04:1993642-1994339:-	gi|566164582|ref|XP_006383975.1|	388	2.00E-44	hypothetical protein POPTR_0004s02680g [Populus trichocarpa]	gi|161169059|gb|AC214860.1|	698	0	Populus trichocarpa clone POP004-M19, complete sequence	.	.	.	.	.	.	.	.	pfam05672	MAP7	MAP7 (E-MAP-115) family. The organisation of microtubules varies with the cell type and is presumably controlled by tissue-specific microtubule-associated proteins (MAPs). The 115-kDa epithelial MAP (E-MAP-115/MAP7) has been identified as a microtubule-stabilizing protein predominantly expressed in cell lines of epithelial origin. The binding of this microtubule associated protein is nucleotide i…	.	.	.	.	.
Potri.012G135100.v3.0	18	12	20	12.40188332	11	3	8	2.635404704	1.398024525	0.014533358	0.028401511	up	yes	Potri.012G135100	protein_coding	chrChr12:15154762-15155708:+	gi|224122456|ref|XP_002318841.1|	597	6.00E-75	peptidoglycan-binding LysM domain-containing family protein [Populus trichocarpa]	gi|566198368|ref|XM_002318805.2|	741	0	Populus trichocarpa peptidoglycan-binding LysM domain-containing family protein (POPTR_0012s13770g) mRNA, complete cds	.	.	.	.	.	.	.	.	pfam01476	LysM	LysM domain. The LysM (lysin motif) domain is about 40 residues long. It is found in a variety of enzymes involved in bacterial cell wall degradation. This domain may have a general peptidoglycan binding function. The structure of this domain is known.	.	.	.	.	.
Potri.014G111700.v3.0	4	4	4	8.801219856	12	15	16	0.323361544	-1.628779981	0.014508161	0.028359862	down	yes	Potri.014G111700	protein_coding	chrChr14:8739749-8741024:+	gi|743790934|ref|XP_011040097.1|	755	2.00E-97	PREDICTED: auxin-responsive protein IAA4-like [Populus euphratica]	gi|224128136|ref|XM_002320217.1|	777	0	Populus trichocarpa aux/IAA family protein (POPTR_0014s10730g) mRNA, complete cds	Q9M1R4	151	5.00E-43	Auxin-responsive protein IAA30	.	.	.	.	pfam02309	AUX_IAA	AUX/IAA family. Transcription of the AUX/IAA family of genes is rapidly induced by the plant hormone auxin. Some members of this family are longer and contain an N terminal DNA binding domain. The function of this region is uncertain.	GO:0009734|auxin-activated signaling pathway;GO:0009630|gravitropism;GO:0009733|response to auxin;GO:0048364|root development;GO:0010262|somatic embryogenesis;GO:0006351|transcription, DNA-templated;	GO:0005634|nucleus;	GO:0003700|transcription factor activity, sequence-specific DNA binding;	K14484	IAA; auxin-responsive protein IAA
Potri.008G071700.v3.0	13	14	17	10.6535566	9	2	7	2.81752222	1.494426988	0.014500053	0.028347808	up	yes	Potri.008G071700	protein_coding	chrChr08:4424459-4426190:-	gi|743781678|ref|XP_011001163.1|	1655	0	PREDICTED: uncharacterized protein LOC105108499 [Populus euphratica]	gi|743781679|ref|XM_011002930.1|	1134	0	PREDICTED: Populus euphratica uncharacterized LOC105108499 (LOC105108499), transcript variant X2, mRNA	Q700D9	103	5.00E-24	Putative Myb family transcription factor At1g14600	.	.	.	.	pfam00249	Myb_DNA-binding	Myb-like DNA-binding domain. This family contains the DNA binding domains from Myb proteins, as well as the SANT domain family.	GO:0006355|regulation of transcription, DNA-templated;GO:0006351|transcription, DNA-templated;	GO:0005634|nucleus;	GO:0003677|DNA binding;GO:0003700|transcription factor activity, sequence-specific DNA binding;	.	.
Potri.018G131200.v3.0	9	15	10	7.870133386	5	5	2	3.301511234	1.723126555	0.014491079	0.028332161	up	yes	Potri.018G131200	protein_coding	chrChr18:15246358-15250553:-	gi|566215609|ref|XP_002325225.2|	4368	0	hypothetical protein POPTR_0018s13110g [Populus trichocarpa]	gi|743805842|ref|XM_011019461.1|	2634	0	PREDICTED: Populus euphratica phospholipase D alpha 1-like (LOC105120999), transcript variant X1, mRNA	Q41142	1256	0	Phospholipase D alpha 1	ECU11g1180	157	2.00E-38	COG1502	pfam12357	PLD_C	Phospholipase D C terminal. This domain family is found in eukaryotes, and is approximately 70 amino acids in length. The family is found in association with pfam00168, pfam00614. There is a conserved FPD sequence motif. This family is the C terminal of phospholipase D. PLD is a major plant lipid-degrading enzyme which is involved in signal transduction.	GO:0016042|lipid catabolic process;GO:0046470|phosphatidylcholine metabolic process;	GO:0005783|endoplasmic reticulum;GO:0005886|plasma membrane;GO:0009536|plastid;GO:0005773|vacuole;	GO:0005509|calcium ion binding;GO:0070290|N-acylphosphatidylethanolamine-specific phospholipase D activity;GO:0004630|phospholipase D activity;	K01115	PLD1_2; phospholipase D1/2 [EC:3.1.4.4]
Potri.014G083000.v3.0	1	2	2	5.19239434	9	10	9	0.206506628	-2.275740008	0.014409979	0.028186807	down	yes	Potri.014G083000	protein_coding	chrChr14:6555096-6556766:-	gi|224130250|ref|XP_002320789.1|	878	3.00E-116	hypothetical protein POPTR_0014s07870g [Populus trichocarpa]	gi|566203157|ref|XM_002320753.2|	544	0	Populus trichocarpa hypothetical protein (POPTR_0014s07870g) mRNA, complete cds	Q8GWP5	243	1.00E-75	Riboflavin biosynthesis protein PYRD, chloroplastic	all0082_1	167	6.00E-50	COG0117	pfam00383	dCMP_cyt_deam_1	Cytidine and deoxycytidylate deaminase zinc-binding region.	GO:0055114|oxidation-reduction process;GO:0009231|riboflavin biosynthetic process;	GO:0009507|chloroplast;GO:0009570|chloroplast stroma;	GO:0008835|diaminohydroxyphosphoribosylaminopyrimidine deaminase activity;GO:0008270|zinc ion binding;	K11752	ribD; diaminohydroxyphosphoribosylaminopyrimidine deaminase / 5-amino-6-(5-phosphoribosylamino)uracil reductase [EC:3.5.4.26 1.1.1.193]
Potri.013G156400.v3.0	6	5	11	13.65145818	22	28	14	0.401099965	-1.317966255	0.01440906	0.028186807	down	yes	Potri.013G156400	protein_coding	chrChr13:15901560-15904344:-	gi|566201452|ref|XP_002319967.2|	1692	0	hypothetical protein POPTR_0013s15240g [Populus trichocarpa]	gi|566201451|ref|XM_002319931.2|	1012	0	Populus trichocarpa hypothetical protein (POPTR_0013s15240g) mRNA, complete cds	A7NY33	446	8.00E-154	Peroxidase 4	.	.	.	.	pfam00141	peroxidase	Peroxidase.	GO:0042744|hydrogen peroxide catabolic process;GO:0006979|response to oxidative stress;	GO:0005576|extracellular region;	GO:0020037|heme binding;GO:0046872|metal ion binding;GO:0004601|peroxidase activity;	K00430	E1.11.1.7; peroxidase [EC:1.11.1.7]
Potri.T135500.v3.0	14	22	21	14.4471476	11	7	10	2.345526062	1.229911531	0.014280063	0.027960775	up	yes	Potri.T135500	protein_coding	chrscaffold_289:9520-11491:+	gi|566256471|ref|XP_006388184.1|	1072	2.00E-145	hypothetical protein POPTR_0296s00210g [Populus trichocarpa]	gi|566256470|ref|XM_006388122.1|	856	0	Populus trichocarpa hypothetical protein (POPTR_0296s00210g) mRNA, complete cds	O80513	274	1.00E-90	Cyclin-U4-1	.	.	.	.	pfam08613	Cyclin	Cyclin. This family includes many different cyclin proteins. Members include the G1/S-specific cyclin pas1, and the phosphate system cyclin PHO80/PHO85.	GO:0007049|cell cycle;GO:0051301|cell division;GO:0000079|regulation of cyclin-dependent protein serine/threonine kinase activity;	.	.	.	.
Potri.007G089800.v3.0	3	4	2	1.615775547	0	0	0	18.98743544	4.246973154	0.014215963	0.027852072	up	yes	Potri.007G089800	protein_coding	chrChr07:11606614-11606951:+	.	.	.	.	gi|161169061|gb|AC214862.1|	338	4.00E-176	Populus trichocarpa clone POP030-L10, complete sequence	.	.	.	.	.	.	.	.	pfam13774	Longin	Regulated-SNARE-like domain. Longin is one of the approximately 26 components required for transporting proteins from the ER to the plasma membrane, via the Golgi apparatus. It is necessary for the steps of the transfer from the ER to the Golgi complex. Longins are the only R-SNAREs that are common to all eukaryotes, and they are characterized by a conserved N-terminal domain with a profilin-like…	.	.	.	.	.
Potri.012G014800.v3.0	3	4	2	1.615775547	0	0	0	18.98743544	4.246973154	0.014215963	0.027852072	up	yes	Potri.012G014800	protein_coding	chrChr12:1452997-1453858:-	.	.	.	.	gi|743939762|ref|XR_840900.1|	403	0	PREDICTED: Populus euphratica uncharacterized LOC105118150 (LOC105118150), ncRNA	.	.	.	.	.	.	.	.	pfam06638	Strabismus	Strabismus protein. This family consists of several strabismus (STB) or Van Gogh-like (VANGL) proteins 1 and 2. The exact function of this family is unknown. It is thought, however that STB1 gene and STB2 may be potent tumor suppressor gene candidates.	.	.	.	.	.
Potri.001G287200.v3.0	8	3	2	2.575513496	0	0	1	14.42540626	3.850540045	0.014195101	0.027820532	up	yes	Potri.001G287200	protein_coding	chrChr01:29325151-29327494:+	gi|566151667|ref|XP_002300300.2|	1766	0	hypothetical protein POPTR_0001s29400g [Populus trichocarpa]	gi|743857704|ref|XM_011031953.1|	1425	0	PREDICTED: Populus euphratica transcription factor bHLH18-like (LOC105129752), transcript variant X2, mRNA	Q9T072	216	1.00E-62	Transcription factor bHLH25	.	.	.	.	pfam00010	HLH	Helix-loop-helix DNA-binding domain.	GO:0006355|regulation of transcription, DNA-templated;GO:0006351|transcription, DNA-templated;	GO:0005634|nucleus;	GO:0003677|DNA binding;GO:0003700|transcription factor activity, sequence-specific DNA binding;	.	.
Potri.T014700.v3.0	3	4	6	9.314919437	19	17	10	0.328875843	-1.604385052	0.014190155	0.027814572	down	yes	Potri.T014700	protein_coding	chrscaffold_25:402084-405443:-	gi|566259421|ref|XP_006389269.1|	3303	0	hypothetical protein POPTR_0031s00320g [Populus trichocarpa]	gi|566259420|ref|XM_006389207.1|	2025	0	Populus trichocarpa hypothetical protein (POPTR_0031s00320g) mRNA, complete cds	O81825	270	2.00E-75	Probable disease resistance protein At4g27220	.	.	.	.	pfam00931	NB-ARC	NB-ARC domain.	GO:0006952|defense response;	.	GO:0043531|ADP binding;GO:0005524|ATP binding;	.	.
Potri.001G432400.v3.0	1	3	0	4.969129896	6	6	15	0.168848211	-2.566201203	0.014183269	0.027802938	down	yes	Potri.001G432400	protein_coding	chrChr01:46342671-46345204:+	gi|566154636|ref|XP_002298931.2|	594	3.00E-75	hypothetical protein POPTR_0001s43670g [Populus trichocarpa]	gi|743929656|ref|XM_011010759.1|	350	0	PREDICTED: Populus euphratica N-alpha-acetyltransferase MAK3-like (LOC105114261), transcript variant X1, mRNA	O80438	206	6.00E-66	N-alpha-acetyltransferase MAK3	SPBC15D4.06	121	4.00E-34	COG0456	pfam00583	Acetyltransf_1	Acetyltransferase (GNAT) family. This family contains proteins with N-acetyltransferase functions such as Elp3-related proteins.	GO:0006474|N-terminal protein amino acid acetylation;	GO:0005737|cytoplasm;GO:0031417|NatC complex;	GO:0004596|peptide alpha-N-acetyltransferase activity;	K00670	E2.3.1.88; peptide alpha-N-acetyltransferase [EC:2.3.1.88]
Potri.001G208600.v3.0	4	9	10	14.01681604	17	28	20	0.408707283	-1.290860143	0.014173477	0.027785609	down	yes	Potri.001G208600	protein_coding	chrChr01:20898737-20901171:-	gi|224054296|ref|XP_002298189.1|	2178	0	WRKY transcription factor 9 family protein [Populus trichocarpa]	gi|566150203|ref|XM_002298153.2|	1871	0	Populus trichocarpa WRKY transcription factor 9 family protein (POPTR_0001s21580g) mRNA, complete cds	Q9C9F0	197	6.00E-55	Probable WRKY transcription factor 9	.	.	.	.	pfam03106	WRKY	WRKY DNA -binding domain.	GO:0006351|transcription, DNA-templated;	GO:0005634|nucleus;	GO:0043565|sequence-specific DNA binding;GO:0003700|transcription factor activity, sequence-specific DNA binding;GO:0044212|transcription regulatory region DNA binding;	.	.
Potri.019G087800.v3.0	8	10	11	6.535825289	4	3	2	3.742621332	1.904049088	0.014130308	0.027712143	up	yes	Potri.019G087800	protein_coding	chrChr19:11948286-11949686:+	gi|566241171|ref|XP_006371476.1|	465	4.00E-55	hypothetical protein POPTR_0019s11760g [Populus trichocarpa]	gi|743917066|ref|XM_011004213.1|	643	0	PREDICTED: Populus euphratica uncharacterized LOC105109488 (LOC105109488), mRNA	.	.	.	.	.	.	.	.	pfam04608	PgpA	Phosphatidylglycerophosphatase A. This family represents a family of bacterial phosphatidylglycerophosphatases (EC:3.1.3.27), known as PgpA. It appears that bacteria possess several phosphatidylglycerophosphatases, and thus, PgpA is not essential in Escherichia coli.	.	.	.	.	.
Potri.008G044300.v3.0	4	3	0	6.991245834	14	21	3	0.221576813	-2.174121177	0.014123344	0.027702205	down	yes	Potri.008G044300	protein_coding	chrChr08:2540163-2541289:+	gi|224098063|ref|XP_002311114.1|	254	1.00E-24	hydrophobic family protein, partial [Populus trichocarpa]	gi|743779747|ref|XR_842363.1|	431	0	PREDICTED: Populus euphratica uncharacterized LOC105125918 (LOC105125918), ncRNA	Q9ARD5	90.1	2.00E-21	Low temperature-induced protein lt101.2	AGc727	59.3	2.00E-10	COG0401	pfam01679	Pmp3	Proteolipid membrane potential modulator. Pmp3 is an evolutionarily conserved proteolipid in the plasma membrane which, in S. pombe, is transcriptionally regulated by the Spc1 stress MAPK (mitogen-activated protein kinases) pathway. It functions to modulate the membrane potential, particularly to resist high cellular cation concentration. In eukaryotic organisms, stress-activated mitogen-activate…	.	GO:0016021|integral component of membrane;	.	.	.
Potri.011G145000.v3.0	25	16	35	19.50585251	22	12	5	2.284012828	1.191570754	0.014102478	0.027663136	up	yes	Potri.011G145000	protein_coding	chrChr11:16517301-16520733:+	gi|224115408|ref|XP_002317026.1|	3040	0	3-hydroxy-3-methylglutaryl coenzyme A reductase family protein [Populus trichocarpa]	gi|743859904|ref|XM_011032415.1|	1958	0	PREDICTED: Populus euphratica 3-hydroxy-3-methylglutaryl-coenzyme A reductase 3-like (LOC105130080), mRNA	Q41438	901	0	3-hydroxy-3-methylglutaryl-coenzyme A reductase 3	YLR450w	486	5.00E-155	COG1257	pfam00368	HMG-CoA_red	Hydroxymethylglutaryl-coenzyme A reductase. The HMG-CoA reductases catalyse the conversion of HMG-CoA to mevalonate, which is the rate-limiting step in the synthesis of isoprenoids like cholesterol. Probably because of the critical role of this enzyme in cholesterol homeostasis, mammalian HMG-CoA reductase is heavily regulated at the transcriptional, translational, and post-translational levels.	GO:0015936|coenzyme A metabolic process;GO:0008299|isoprenoid biosynthetic process;	GO:0005789|endoplasmic reticulum membrane;GO:0016021|integral component of membrane;	GO:0004420|hydroxymethylglutaryl-CoA reductase (NADPH) activity;GO:0050661|NADP binding;	K00021	HMGCR; hydroxymethylglutaryl-CoA reductase (NADPH) [EC:1.1.1.34]
Potri.012G003000.v3.0	19	16	6	22.83896285	29	40	31	0.481859688	-1.053314984	0.014069326	0.027605523	down	yes	Potri.012G003000	protein_coding	chrChr12:259027-261490:+	gi|566196297|ref|XP_006376636.1|	3127	0	hypothetical protein POPTR_0012s01760g [Populus trichocarpa]	gi|566196296|ref|XM_006376574.1|	2033	0	Populus trichocarpa hypothetical protein (POPTR_0012s01760g) mRNA, complete cds	P93604	410	4.00E-132	Rust resistance kinase Lr10	.	.	.	.	pfam00069	Pkinase	Protein kinase domain.	.	GO:0016021|integral component of membrane;GO:0005886|plasma membrane;	GO:0005524|ATP binding;GO:0004674|protein serine/threonine kinase activity;	.	.
Potri.011G037300.v3.0	6	8	7	4.388527232	1	0	3	5.997147078	2.584276355	0.014010883	0.027498242	up	yes	Potri.011G037300	protein_coding	chrChr11:3143869-3150231:-	gi|743927914|ref|XP_011008148.1|	4044	0	PREDICTED: G-type lectin S-receptor-like serine/threonine-protein kinase B120 isoform X1 [Populus euphratica]	gi|743927913|ref|XM_011009846.1|	2228	0	PREDICTED: Populus euphratica G-type lectin S-receptor-like serine/threonine-protein kinase B120 (LOC105113606), transcript variant X1, mRNA	O81906	925	0	G-type lectin S-receptor-like serine/threonine-protein kinase B120	.	.	.	.	pfam07714	Pkinase_Tyr	Protein tyrosine kinase.	GO:0006952|defense response;GO:0006468|protein phosphorylation;GO:0048544|recognition of pollen;	GO:0016021|integral component of membrane;GO:0005886|plasma membrane;GO:0009506|plasmodesma;	GO:0005524|ATP binding;GO:0005516|calmodulin binding;GO:0030246|carbohydrate binding;GO:0004674|protein serine/threonine kinase activity;	.	.
Potri.006G013600.v3.0	14	6	6	5.745527745	0	1	5	5.036427586	2.332400771	0.013957206	0.027403943	up	yes	Potri.006G013600	protein_coding	chrChr06:916257-918367:-	gi|566173915|ref|XP_002308793.2|	3361	0	hypothetical protein POPTR_0006s014702g, partial [Populus trichocarpa]	gi|566173914|ref|XM_002308757.2|	2006	0	Populus trichocarpa hypothetical protein (POPTR_0006s014702g) mRNA, partial cds	.	.	.	.	.	.	.	.	pfam13968	DUF4220	Domain of unknown function (DUF4220). This family is found in plants and is often associated with DUF294, pfam04578.	.	.	.	.	.
Potri.004G192700.v3.0	5	2	2	1.656691303	0	0	0	19.34792411	4.274106879	0.013942354	0.027376623	up	yes	Potri.004G192700	protein_coding	chrChr04:20718034-20721714:-	gi|566167567|ref|XP_006384710.1|	3362	0	hypothetical protein POPTR_0004s20410g [Populus trichocarpa]	gi|566258371|ref|XM_006388713.1|	1838	0	Populus trichocarpa hypothetical protein (POPTR_0103s00220g) mRNA, complete cds	Q9LMP1	463	1.00E-149	Wall-associated receptor kinase 2	SPy1625_1	94.7	5.00E-20	COG0515	pfam07714	Pkinase_Tyr	Protein tyrosine kinase.	GO:0007166|cell surface receptor signaling pathway;GO:0009992|cellular water homeostasis;GO:0009311|oligosaccharide metabolic process;GO:0009751|response to salicylic acid;GO:0009826|unidimensional cell growth;	GO:0005623|cell;GO:0016021|integral component of membrane;	GO:0005524|ATP binding;GO:0005509|calcium ion binding;GO:0030247|polysaccharide binding;GO:0004674|protein serine/threonine kinase activity;	.	.
Potri.016G044000.v3.0	8	3	8	3.902834659	2	0	1	7.393111358	2.886181644	0.013929318	0.027358384	up	yes	Potri.016G044000	protein_coding	chrChr16:2747433-2750627:+	gi|566208640|ref|XP_006373730.1|	484	2.00E-58	hypothetical protein POPTR_0016s04330g, partial [Populus trichocarpa]	gi|566174475|ref|XM_006380941.1|	320	9.00E-166	Populus trichocarpa hypothetical protein (POPTR_0006s04640g) mRNA, complete cds	.	.	.	.	.	.	.	.	pfam03025	Papilloma_E5	Papillomavirus E5. The E5 protein from papillomaviruses is about 80 amino acids long. The proteins are contain three regions that are predicted to be transmembrane alpha helices. The function of this protein is unknown.	.	.	.	.	.
Potri.017G095700.v3.0	8	3	8	3.902834659	2	0	1	7.393111358	2.886181644	0.013929318	0.027358384	up	yes	Potri.017G095700	protein_coding	chrChr17:11272390-11273440:+	gi|566213080|ref|XP_006373368.1|	642	4.00E-81	hypothetical protein POPTR_0017s13140g [Populus trichocarpa]	gi|168480180|gb|AC217645.1|	819	0	Populus trichocarpa clone POP103-C01, complete sequence	.	.	.	.	.	.	.	.	pfam14214	Helitron_like_N	Helitron helicase-like domain at N-terminus. This family is found in Helitrons, recently recognized eukaryotic transposons that are predicted to amplify by a rolling-circle mechanism. In many instances a protein-coding gene is disrupted by their insertion.	.	.	.	.	.
Potri.T075900.v3.0	6	7	5	11.94704853	12	19	25	0.370863278	-1.431040671	0.013908034	0.027322092	down	yes	Potri.T075900	protein_coding	chrscaffold_82:89239-91633:+	gi|566210404|ref|XP_002323912.2|	1763	0	hypothetical protein POPTR_0017s00260g [Populus trichocarpa]	gi|566210403|ref|XM_002323876.2|	807	0	Populus trichocarpa hypothetical protein (POPTR_0017s00260g) mRNA, complete cds	Q39172	446	3.00E-154	NADP-dependent alkenal double bond reductase P1	PA1648	224	3.00E-68	COG2130	pfam00107	ADH_zinc_N	Zinc-binding dehydrogenase.	GO:0046686|response to cadmium ion;GO:0006979|response to oxidative stress;	GO:0005829|cytosol;GO:0005634|nucleus;	GO:0032440|2-alkenal reductase [NAD(P)] activity;GO:0008270|zinc ion binding;	K08070	E1.3.1.74; 2-alkenal reductase [EC:1.3.1.74]
Potri.018G038800.v3.0	0	0	0	1.807068216	2	8	2	0.054407976	-4.200038018	0.013878443	0.02726763	down	yes	Potri.018G038800	protein_coding	chrChr18:3208958-3209365:+	.	.	.	.	.	.	.	.	.	.	.	.	.	.	.	.	pfam15390	DUF4613	Domain of unknown function (DUF4613). This family of proteins is found in eukaryotes. Proteins in this family are typically between 625 and 725 amino acids in length.	.	.	.	.	.
Potri.012G116100.v3.0	12	24	7	23.57551732	39	30	34	0.483599737	-1.048114634	0.013847204	0.027209915	down	yes	Potri.012G116100	protein_coding	chrChr12:13654083-13661002:-	gi|566197999|ref|XP_006376968.1|	2428	0	hypothetical protein POPTR_0012s11660g [Populus trichocarpa]	gi|566197998|ref|XM_006376906.1|	485	0	Populus trichocarpa hypothetical protein (POPTR_0012s11660g) mRNA, complete cds	Q2QMH2	385	2.00E-121	Protein ROOT HAIR DEFECTIVE 3 homolog 1	.	.	.	.	pfam05879	RHD3	Root hair defective 3 GTP-binding protein (RHD3). This family consists of several eukaryotic root hair defective 3 like GTP-binding proteins. It has been speculated that the RHD3 protein is a member of a novel class of GTP-binding proteins that is widespread in eukaryotes and required for regulated cell enlargement. The family also contains the homologous yeast synthetic enhancement of YOP1 (SEY1…	GO:0000028|ribosomal small subunit assembly;	GO:0005737|cytoplasm;GO:0005789|endoplasmic reticulum membrane;GO:0016021|integral component of membrane;	GO:0005525|GTP binding;GO:0003924|GTPase activity;GO:0043024|ribosomal small subunit binding;GO:0019843|rRNA binding;	.	.
Potri.007G048400.v3.0	3	3	3	1.613340208	0	0	0	18.96529654	4.245290025	0.013835539	0.027190651	up	yes	Potri.007G048400	protein_coding	chrChr07:4500780-4501597:-	gi|566180614|ref|XP_006380691.1|	412	3.00E-48	hypothetical protein POPTR_0007s10560g [Populus trichocarpa]	gi|158534102|gb|AC213086.1|	395	0	Populus trichocarpa clone POP083-O02, complete sequence	.	.	.	.	.	.	.	.	pfam06945	DUF1289	Protein of unknown function (DUF1289). This family consists of a number of hypothetical bacterial proteins. The aligned region spans around 56 residues and contains 4 highly conserved cysteine residues towards the N-terminus. The function of this family is unknown. Structural modelling suggests this domain may bind nucleic acids.	.	.	.	.	.
Potri.019G056600.v3.0	3	3	3	1.613340208	0	0	0	18.96529654	4.245290025	0.013835539	0.027190651	up	yes	Potri.019G056600	protein_coding	chrChr19:8821575-8822821:-	gi|566235840|ref|XP_002325919.2|	1051	9.00E-138	hypothetical protein POPTR_0019s08400g [Populus trichocarpa]	gi|566236059|ref|XM_006371215.1|	632	0	Populus trichocarpa hypothetical protein (POPTR_0019s08440g) mRNA, complete cds	Q501D5	266	2.00E-83	Mini-chromosome maintenance complex-binding protein	.	.	.	.	pfam13615	Racemase_4	Putative alanine racemase. This is a family of eukaryotic proteins which are putatively alanine racemase.	GO:0051301|cell division;GO:0006260|DNA replication;GO:0006261|DNA-dependent DNA replication;GO:0007067|mitotic nuclear division;GO:0006301|postreplication repair;GO:0007062|sister chromatid cohesion;	GO:0009941|chloroplast envelope;GO:0042555|MCM complex;GO:0000790|nuclear chromatin;GO:0005634|nucleus;	GO:0003682|chromatin binding;	.	.
Potri.003G150200.v3.0	8	2	18	5.873914175	5	1	0	5.44255592	2.444284326	0.013808142	0.027144116	up	yes	Potri.003G150200	protein_coding	chrChr03:16443518-16446381:+	gi|566162729|ref|XP_006385821.1|	4384	0	disease resistance family protein [Populus trichocarpa]	gi|566162728|ref|XM_006385759.1|	2730	0	Populus trichocarpa disease resistance family protein (POPTR_0003s14990g) mRNA, complete cds	P0C8S1	426	6.00E-132	Probable disease resistance RPP8-like protein 2	alr0124_1	53.5	2.00E-06	COG4886	pfam00931	NB-ARC	NB-ARC domain.	GO:0006952|defense response;	.	GO:0043531|ADP binding;GO:0005524|ATP binding;	.	.
Potri.006G006800.v3.0	14	18	15	11.43543071	12	5	3	2.742517502	1.455500827	0.013772883	0.027082095	up	yes	Potri.006G006800	protein_coding	chrChr06:463689-465294:+	gi|566173803|ref|XP_002307860.2|	1562	0	zinc transporter protein ZIP1 [Populus trichocarpa]	gi|743916820|ref|XM_011004087.1|	1161	0	PREDICTED: Populus euphratica zinc transporter 8-like (LOC105109380), mRNA	Q6L8G0	332	2.00E-108	Zinc transporter 5	.	.	.	.	pfam02535	Zip	ZIP Zinc transporter. The ZIP family consists of zinc transport proteins and many putative metal transporters. The main contribution to this family is from the Arabidopsis thaliana ZIP protein family these proteins are responsible for zinc uptake in the plant. Also found within this family are C. elegans proteins of unknown function which are annotated as being similar to human growth arrest indu…	GO:0071577|zinc II ion transmembrane transport;GO:0006829|zinc II ion transport;	GO:0016021|integral component of membrane;GO:0005886|plasma membrane;	GO:0005385|zinc ion transmembrane transporter activity;	K14709	SLC39A1_2_3, ZIP1_2_3; solute carrier family 39 (zinc transporter), member 1/2/3
Potri.003G217400.v3.0	11	7	10	6.283647561	5	1	2	4.090081168	2.032129474	0.013762089	0.027062693	up	yes	Potri.003G217400	protein_coding	chrChr03:21381434-21382712:-	.	.	.	.	gi|743836063|ref|XR_842355.1|	320	1.00E-165	PREDICTED: Populus euphratica uncharacterized LOC105126118 (LOC105126118), ncRNA	.	.	.	.	.	.	.	.	pfam02118	Srg	Srg family chemoreceptor.	.	.	.	.	.
Potri.002G183300.v3.0	4	3	2	1.636233425	0	0	0	19.16585203	4.26046623	0.013733055	0.027012874	up	yes	Potri.002G183300	protein_coding	chrChr02:14338316-14339272:+	.	.	.	.	.	.	.	.	.	.	.	.	.	.	.	.	pfam04620	FlaA	Flagellar filament outer layer protein Flaa. Periplasmic flagella are the organelles of spirochete mobility, and are structurally different from the flagella of other motile bacteria. They reside inside the cell within the periplasmic space, and confer mobility in viscous gel-like media such connective tissue. The flagella are composed of an outer sheath of FlaA proteins and a core filament of Fl…	.	.	.	.	.
Potri.T079100.v3.0	20	25	22	17.50221657	9	15	12	2.160675268	1.111482263	0.013723221	0.026998761	up	yes	Potri.T079100	protein_coding	chrscaffold_86:143795-148287:-	gi|566211488|ref|XP_006372796.1|	1127	2.00E-148	NIN-like protein 2 [Populus trichocarpa]	gi|566211487|ref|XM_006372734.1|	520	0	Populus trichocarpa NIN-like protein 2 (POPTR_0017s05140g) mRNA, complete cds	Q9M1B0	160	1.00E-40	Protein NLP9	.	.	.	.	pfam05699	Dimer_Tnp_hAT	hAT family C-terminal dimerization region. This dimerization region is found at the C terminus of the transposases of elements belonging to the Activator superfamily (hAT element superfamily). The isolated dimerization region forms extremely stable dimers in vitro.	GO:0006351|transcription, DNA-templated;	GO:0005634|nucleus;	GO:0003677|DNA binding;GO:0003700|transcription factor activity, sequence-specific DNA binding;	.	.
Potri.001G376200.v3.0	1	1	3	5.29724228	12	11	6	0.200687578	-2.316976774	0.013703803	0.026962599	down	yes	Potri.001G376200	protein_coding	chrChr01:39179751-39180467:+	gi|566153494|ref|XP_006370040.1|	314	1.00E-33	hypothetical protein POPTR_0001s38530g [Populus trichocarpa]	gi|566153493|ref|XM_006369978.1|	717	0	Populus trichocarpa hypothetical protein (POPTR_0001s38530g) mRNA, complete cds	Q8S8N2	53.1	4.00E-08	CLAVATA3/ESR (CLE)-related protein 5	.	.	.	.	pfam04910	Tcf25	Transcriptional repressor TCF25. Members of this family are transcriptional repressors. They may act by increasing histone deacetylase activity at promoter regions.	GO:0045168|cell-cell signaling involved in cell fate commitment;GO:0007275|multicellular organismal development;	GO:0005615|extracellular space;	GO:0033612|receptor serine/threonine kinase binding;	.	.
Potri.007G114200.v3.0	0	1	0	2.745358082	5	9	3	0.074485523	-3.74689614	0.013677285	0.026915865	down	yes	Potri.007G114200	protein_coding	chrChr07:13583713-13584375:-	gi|224093298|ref|XP_002309872.1|	130	4.00E-07	hydroxyproline-rich glycoprotein [Populus trichocarpa]	gi|566179397|ref|XM_006380290.1|	663	0	Populus trichocarpa hydroxyproline-rich glycoprotein (POPTR_0007s03390g) mRNA, complete cds	.	.	.	.	.	.	.	.	pfam03317	ELF	ELF protein. This is a family of hypothetical proteins from cereal crops.	.	.	.	.	.
Potri.008G006700.v3.0	14	20	37	17.99998121	17	11	8	2.274476146	1.185534304	0.013643339	0.0268563	up	yes	Potri.008G006700	protein_coding	chrChr08:383009-384569:+	gi|224097434|ref|XP_002310933.1|	1968	0	cytokinesis defective 1 family protein [Populus trichocarpa]	gi|224097433|ref|XM_002310897.1|	1152	0	Populus trichocarpa cytokinesis defective 1 family protein (POPTR_0008s00720g) mRNA, complete cds	O22287	619	0	Mannose-1-phosphate guanylyltransferase 1	YDL055c	430	3.00E-148	COG1208	pfam00483	NTP_transferase	Nucleotidyl transferase. This family includes a wide range of enzymes which transfer nucleotides onto phosphosugars.	GO:0030244|cellulose biosynthetic process;GO:0042742|defense response to bacterium;GO:0009298|GDP-mannose biosynthetic process;GO:0019853|L-ascorbic acid biosynthetic process;GO:0060359|response to ammonium ion;GO:0009408|response to heat;GO:0009753|response to jasmonic acid;GO:0010193|response to ozone;GO:0009651|response to salt stress;	GO:0005829|cytosol;GO:0005634|nucleus;	GO:0005525|GTP binding;GO:0004475|mannose-1-phosphate guanylyltransferase activity;	K00966	GMPP; mannose-1-phosphate guanylyltransferase [EC:2.7.7.13]
Potri.007G037000.v3.0	7	3	3	2.53515339	0	1	0	14.31871956	3.839830582	0.013640666	0.026852849	up	yes	Potri.007G037000	protein_coding	chrChr07:2878643-2879879:-	gi|566180826|ref|XP_006380730.1|	1351	0	hypothetical protein POPTR_0007s11690g [Populus trichocarpa]	gi|566180827|ref|XM_006380669.1|	900	0	Populus trichocarpa hypothetical protein (POPTR_0007s11700g) mRNA, complete cds	Q6RYA0	239	2.00E-75	Salicylic acid-binding protein 2	.	.	.	.	pfam12697	Abhydrolase_6	Alpha/beta hydrolase family. This family contains alpha/beta hydrolase enzymes of diverse specificity.	GO:0008152|metabolic process;GO:0009862|systemic acquired resistance, salicylic acid mediated signaling pathway;	.	GO:0016298|lipase activity;GO:0080031|methyl salicylate esterase activity;	.	.
Potri.012G055900.v3.0	1	1	2	4.734190582	7	9	10	0.177442963	-2.494572734	0.013536051	0.026670276	down	yes	Potri.012G055900	protein_coding	chrChr12:5752301-5753139:-	gi|224121294|ref|XP_002318547.1|	854	2.00E-112	VQ motif-containing family protein [Populus trichocarpa]	gi|743904938|ref|XM_011047555.1|	702	0	PREDICTED: Populus euphratica uncharacterized LOC105140643 (LOC105140643), mRNA	Q9LS54	73.2	9.00E-14	VQ motif-containing protein 20	.	.	.	.	pfam05678	VQ	VQ motif. This short motif is found in a variety of plant proteins. These proteins vary greatly in length and are mostly composed of low complexity regions. They all conserve a short motif FXhVQChTG, where X is any amino acid and h is a hydrophobic amino acid. The function of this motif is uncertain, however one protein in this family has been found to bind the SigA sigma factor. It would seem pl…	GO:0006952|defense response;	GO:0005634|nucleus;	.	.	.
Potri.001G217900.v3.0	7	6	10	14.04273876	21	27	17	0.412431312	-1.277774229	0.013483074	0.026569479	down	yes	Potri.001G217900	protein_coding	chrChr01:22375641-22377628:-	gi|743939171|ref|XP_011014037.1|	817	9.00E-103	PREDICTED: histone deacetylase 8-like isoform X2 [Populus euphratica]	gi|156119647|gb|AC208478.1|	539	0	Populus trichocarpa clone JGIACSB1081-D05, complete sequence	Q94EJ2	283	2.00E-90	Histone deacetylase 8	PA3774	102	2.00E-23	COG0123	pfam00850	Hist_deacetyl	Histone deacetylase domain. Histones can be reversibly acetylated on several lysine residues. Regulation of transcription is caused in part by this mechanism. Histone deacetylases catalyse the removal of the acetyl group. Histone deacetylases are related to other proteins.	GO:0006355|regulation of transcription, DNA-templated;GO:0006351|transcription, DNA-templated;	GO:0005634|nucleus;	GO:0032041|NAD-dependent histone deacetylase activity (H3-K14 specific);	.	.
Potri.016G079700.v3.0	14	5	16	8.05871375	2	2	7	3.664901853	1.873774563	0.013458096	0.026525628	up	yes	Potri.016G079700	protein_coding	chrChr16:6125263-6126019:-	gi|566209291|ref|XP_002323428.2|	821	1.00E-108	hypothetical protein POPTR_0016s08060g [Populus trichocarpa]	gi|566209290|ref|XM_002323392.2|	731	0	Populus trichocarpa hypothetical protein (POPTR_0016s08060g) mRNA, complete cds	.	.	.	.	.	.	.	.	pfam14009	DUF4228	Domain of unknown function (DUF4228). This domain is found in plants. The function is not known.	.	.	.	.	.
Potri.006G044000.v3.0	11	11	15	20.22141558	29	36	24	0.484091948	-1.046646998	0.013434338	0.026487039	down	yes	Potri.006G044000	protein_coding	chrChr06:3149108-3149583:-	gi|566174410|ref|XP_002308910.2|	430	8.00E-53	hypothetical protein POPTR_0006s04260g [Populus trichocarpa]	gi|566174409|ref|XM_002308874.2|	270	2.00E-138	Populus trichocarpa hypothetical protein (POPTR_0006s04260g) mRNA, complete cds	Q8LED9	60.5	3.00E-10	Probable carboxylesterase 16	.	.	.	.	pfam14872	GHL5	Hypothetical glycoside hydrolase 5. GHL5 is a family of hypothetical glycoside hydrolases.	GO:0008152|metabolic process;	.	GO:0052689|carboxylic ester hydrolase activity;	.	.
Potri.019G013300.v3.0	25	13	14	13.0399477	12	4	7	2.658508295	1.410616968	0.013410068	0.026455964	up	yes	Potri.019G013300	protein_coding	chrChr19:1510650-1511545:-	gi|566224956|ref|XP_006370978.1|	652	7.00E-83	hypothetical protein POPTR_0019s02310g [Populus trichocarpa]	gi|566224955|ref|XM_006370916.1|	636	0	Populus trichocarpa hypothetical protein (POPTR_0019s02310g) mRNA, complete cds	.	.	.	.	.	.	.	.	pfam05678	VQ	VQ motif. This short motif is found in a variety of plant proteins. These proteins vary greatly in length and are mostly composed of low complexity regions. They all conserve a short motif FXhVQChTG, where X is any amino acid and h is a hydrophobic amino acid. The function of this motif is uncertain, however one protein in this family has been found to bind the SigA sigma factor. It would seem pl…	.	.	.	.	.
Potri.002G221000.v3.0	11	13	16	9.563009904	6	6	4	2.902716104	1.537403478	0.013380411	0.026406374	up	yes	Potri.002G221000	protein_coding	chrChr02:20769754-20773591:+	gi|743925751|ref|XP_011007019.1|	3289	0	PREDICTED: uncharacterized protein LOC105112845 [Populus euphratica]	gi|161789306|gb|AC215624.1|	2420	0	Populus trichocarpa clone POP006-B08, complete sequence	A0AIS3	58.5	2.00E-07	Chaperone protein DnaJ	SA1408	57.4	1.00E-07	COG0484	pfam11926	DUF3444	Domain of unknown function (DUF3444). This presumed domain is functionally uncharacterized. This domain is found in eukaryotes. This domain is about 210 amino acids in length. This domain is found associated with pfam00226. This domain has two conserved sequence motifs: FSH and FSH.	GO:0006260|DNA replication;GO:0006457|protein folding;GO:0009408|response to heat;	GO:0005737|cytoplasm;	GO:0005524|ATP binding;GO:0008270|zinc ion binding;	K03686	dnaJ; molecular chaperone DnaJ
Potri.002G226700.v3.0	6	3	4	2.529727062	0	0	1	14.21564952	3.829408113	0.013332952	0.026328726	up	yes	Potri.002G226700	protein_coding	chrChr02:21601952-21603718:+	gi|566159254|ref|XP_002301611.2|	1528	0	ribonuclease 3 family protein [Populus trichocarpa]	gi|566159253|ref|XM_002301575.2|	885	0	Populus trichocarpa ribonuclease 3 family protein (POPTR_0002s21490g) mRNA, complete cds	Q69KJ0	260	4.00E-83	Ribonuclease 3-like protein 3	lin1919	81.6	3.00E-17	COG0571	pfam14622	Ribonucleas_3_3	Ribonuclease-III-like. Members of this family are involved in rDNA transcription and rRNA processing. They probably also cleave a stem-loop structure at the 3' end of U2 snRNA to ensure formation of the correct U2 3' end; they are involved in polyadenylation-independent transcription termination. Some members may be mitochondrial ribosomal protein subunit L15, others may be 60S ribosomal protein …	GO:0030422|production of siRNA involved in RNA interference;	GO:0005737|cytoplasm;GO:0005634|nucleus;GO:0016442|RISC complex;	GO:0046872|metal ion binding;GO:0004525|ribonuclease III activity;GO:0003723|RNA binding;	.	.
Potri.013G062000.v3.0	6	6	3	10.43653855	14	18	18	0.349300697	-1.517458574	0.013321061	0.026307025	down	yes	Potri.013G062000	protein_coding	chrChr13:4686214-4688400:-	gi|566199669|ref|XP_002319711.2|	2740	0	hypothetical protein POPTR_0013s05860g [Populus trichocarpa]	gi|166091645|gb|AC216914.1|	2187	0	Populus trichocarpa clone POP036-E01, complete sequence	Q4UMH6	155	1.00E-37	Putative ankyrin repeat protein RF_0381	all2748	127	1.00E-30	COG0666	pfam12796	Ank_2	Ankyrin repeats (3 copies).	GO:0015969|guanosine tetraphosphate metabolic process;	.	.	.	.
Potri.002G227900.v3.0	0	1	0	2.837447099	2	6	9	0.072511896	-3.785638486	0.013317491	0.026301752	down	yes	Potri.002G227900	protein_coding	chrChr02:21780566-21781518:+	.	.	.	.	.	.	.	.	.	.	.	.	.	.	.	.	pfam05436	MF_alpha_N	Mating factor alpha precursor N-terminus. This family contains the N-terminal regions of the Saccharomyces mating factor alpha precursor protein. All proteins in this family contain one or more copies pfam04648 further toward their C terminus.	.	.	.	.	.
Potri.001G181300.v3.0	10	9	15	18.99822555	33	25	26	0.46908516	-1.092078236	0.013305448	0.026285078	down	yes	Potri.001G181300	protein_coding	chrChr01:15779104-15782871:-	gi|743926842|ref|XP_011007592.1|	2644	0	PREDICTED: DNA (cytosine-5)-methyltransferase 1-like [Populus euphratica]	gi|743926845|ref|XM_011009292.1|	1697	0	PREDICTED: Populus euphratica DNA (cytosine-5)-methyltransferase 1-like (LOC105113214), transcript variant X3, mRNA	.	.	.	.	.	.	.	.	pfam03398	Ist1	Regulator of Vps4 activity in the MVB pathway. ESCRT-I, -II, and -III are endosomal sorting complexes required for transporting proteins and carry out cargo sorting and vesicle formation in the multivesicular bodies, MVBs, pathway. These complexes are transiently recruited from the cytoplasm to the endosomal membrane where they bind transmembrane proteins previously marked for degradation by mono…	.	.	.	.	.
Potri.017G079000.v3.0	13	9	8	17.52082503	21	27	30	0.447957614	-1.158565865	0.013274744	0.026226195	down	yes	Potri.017G079000	protein_coding	chrChr17:9212657-9214495:-	gi|224141355|ref|XP_002324038.1|	995	2.00E-131	hypothetical protein POPTR_0017s11510g [Populus trichocarpa]	gi|743921999|ref|XM_011006772.1|	1040	0	PREDICTED: Populus euphratica uncharacterized LOC105111429 (LOC105111429), mRNA	.	.	.	.	.	.	.	.	pfam14969	DUF4508	Domain of unknown function (DUF4508). This family of proteins is found in eukaryotes. Proteins in this family are typically between 117 and 253 amino acids in length.	.	.	.	.	.
Potri.004G012200.v3.0	0	0	1	2.755635058	8	6	3	0.074200334	-3.752430514	0.013244006	0.026167238	down	yes	Potri.004G012200	protein_coding	chrChr04:791850-792328:-	gi|566164333|ref|XP_006383921.1|	373	2.00E-43	hypothetical protein POPTR_0004s01240g [Populus trichocarpa]	gi|566164332|ref|XM_006383859.1|	479	0	Populus trichocarpa hypothetical protein (POPTR_0004s01240g) mRNA, complete cds	.	.	.	.	.	.	.	.	pfam13999	MarB	MarB protein. The MarB protein is found in the multiple antibiotic resistance (mar) locus in Escherichia coli. The MarB protein is functionally uncharacterized. This family of proteins is found in bacteria. Proteins in this family are approximately 70 amino acids in length. There is a conserved GSDKSD sequence motif.	.	.	.	.	.
Potri.003G174100.v3.0	17	12	14	10.55672931	6	5	7	2.782695656	1.476483129	0.013218957	0.026121281	up	yes	Potri.003G174100	protein_coding	chrChr03:18313744-18314136:+	gi|566163160|ref|XP_006385912.1|	285	8.00E-31	hypothetical protein POPTR_0003s17270g [Populus trichocarpa]	gi|48209790|gb|AC149482.1|	393	0	Populus trichocarpa clone Pop1-69G3, complete sequence	.	.	.	.	.	.	.	.	pfam01027	Bax1-I	Inhibitor of apoptosis-promoting Bax1. Programmed cell-death involves a set of Bcl-2 family proteins, some of which inhibit apoptosis (Bcl-2 and Bcl-XL) and some of which promote it (Bax and Bak). Human Bax inhibitor, BI-1, is an evolutionarily conserved integral membrane protein containing multiple membrane-spanning segments predominantly localized to intracellular membranes. It has 6-7 membrane…	.	.	.	.	.
Potri.016G012700.v3.0	2	0	0	3.945123192	13	3	7	0.102529705	-3.285886147	0.013167986	0.026031129	down	yes	Potri.016G012700	protein_coding	chrChr16:702251-703930:+	gi|224137304|ref|XP_002322524.1|	2284	0	hypothetical protein POPTR_0016s01410g [Populus trichocarpa]	gi|159647948|gb|AC214098.1|	1680	0	Populus trichocarpa clone POP027-N14, complete sequence	Q9SU30	144	3.00E-36	F-box protein CPR30	.	.	.	.	pfam00646	F-box	F-box domain. This domain is approximately 50 amino acids long, and is usually found in the N-terminal half of a variety of proteins. Two motifs that are commonly found associated with the F-box domain are the leucine rich repeats (LRRs; pfam00560 and pfam07723) and the WD repeat (pfam00400). The F-box domain has a role in mediating protein-protein interactions in a variety of contexts, such as p…	GO:0031348|negative regulation of defense response;GO:0042177|negative regulation of protein catabolic process;GO:0009626|plant-type hypersensitive response;GO:0031146|SCF-dependent proteasomal ubiquitin-dependent protein catabolic process;	GO:0005737|cytoplasm;GO:0005634|nucleus;GO:0019005|SCF ubiquitin ligase complex;	GO:0004842|ubiquitin-protein transferase activity;	.	.
Potri.011G133000.v3.0	2	4	1	6.473284428	16	9	9	0.239451713	-2.062193339	0.013103949	0.025913308	down	yes	Potri.011G133000	protein_coding	chrChr11:15774734-15775939:-	gi|566195322|ref|XP_002317568.2|	308	9.00E-28	hypothetical protein POPTR_0011s13640g [Populus trichocarpa]	gi|156523305|gb|AC209034.1|	1206	0	Populus trichocarpa clone POP003-C07, complete sequence	.	.	.	.	.	.	.	.	pfam00566	RabGAP-TBC	Rab-GTPase-TBC domain. Identification of a TBC domain in GYP6_YEAST and GYP7_YEAST, which are GTPase activator proteins of yeast Ypt6 and Ypt7, implies that these domains are GTPase activator proteins of Rab-like small GTPases.	.	.	.	.	.
Potri.T060900.v3.0	16	25	30	18.26155408	18	8	11	2.21007607	1.144096027	0.013098471	0.025905983	up	yes	Potri.T060900	protein_coding	chrscaffold_61:139523-140568:+	gi|566210722|ref|XP_006372439.1|	963	8.00E-128	hypothetical protein POPTR_0017s01640g [Populus trichocarpa]	gi|158631299|gb|AC213150.1|	1046	0	Populus trichocarpa clone POP009-N05, complete sequence	.	.	.	.	.	.	.	.	pfam01943	Polysacc_synt	Polysaccharide biosynthesis protein. Members of this family are integral membrane proteins. Many members of the family are implicated in production of polysaccharide. The family includes RfbX part of the O antigen biosynthesis operon. The family includes SpoVB from Bacillus subtilis, which is involved in spore cortex biosynthesis.	.	.	.	.	.
Potri.012G078900.v3.0	5	10	10	14.96691089	20	30	19	0.419987825	-1.251580588	0.013071844	0.025863829	down	yes	Potri.012G078900	protein_coding	chrChr12:10481011-10483647:+	gi|224119294|ref|XP_002318035.1|	3595	0	hypothetical protein POPTR_0012s08030g [Populus trichocarpa]	gi|566197366|ref|XM_002317999.2|	2590	0	Populus trichocarpa hypothetical protein (POPTR_0012s08030g) mRNA, complete cds	O80742	514	4.00E-169	U-box domain-containing protein 19	.	.	.	.	pfam04564	U-box	U-box domain. This domain is related to the Ring finger pfam00097 but lacks the zinc binding residues.	GO:0010029|regulation of seed germination;	GO:0005737|cytoplasm;GO:0005634|nucleus;	GO:0016874|ligase activity;GO:0004842|ubiquitin-protein transferase activity;	.	.
Potri.006G133700.v3.0	23	9	15	11.66399454	6	7	7	2.764885725	1.467219854	0.013013008	0.025756142	up	yes	Potri.006G133700	protein_coding	chrChr06:11008636-11010379:+	gi|566176193|ref|XP_006381526.1|	577	2.00E-70	hypothetical protein POPTR_0006s13600g [Populus trichocarpa]	gi|156627646|gb|AC209229.1|	1041	0	Populus trichocarpa clone POP088-C10, complete sequence	.	.	.	.	.	.	.	.	pfam02714	DUF221	Domain of unknown function DUF221. This family consists of hypothetical transmembrane proteins none of which have any function, the aligned region is at 538 residues at maximum length.	.	.	.	.	.
Potri.017G080100.v3.0	6	7	4	3.356479282	1	1	0	9.987503116	3.320124048	0.01285612	0.02547843	up	yes	Potri.017G080100	protein_coding	chrChr17:9394299-9400016:+	gi|743929411|ref|XP_011008939.1|	1967	0	PREDICTED: aldose 1-epimerase-like [Populus euphratica]	gi|566212774|ref|XM_002323807.2|	1386	0	Populus trichocarpa hypothetical protein (POPTR_0017s11650g) mRNA, complete cds	Q5EA79	261	4.00E-81	Aldose 1-epimerase	TM0282	253	4.00E-78	COG2017	pfam01263	Aldose_epim	Aldose 1-epimerase.	GO:0033499|galactose catabolic process via UDP-galactose;GO:0006006|glucose metabolic process;	GO:0005737|cytoplasm;GO:0070062|extracellular exosome;	GO:0004034|aldose 1-epimerase activity;GO:0030246|carbohydrate binding;	K01785	galM, GALM; aldose 1-epimerase [EC:5.1.3.3]
Potri.001G290000.v3.0	2	9	8	12.45130461	26	22	12	0.366440771	-1.448348067	0.012827386	0.025424934	down	yes	Potri.001G290000	protein_coding	chrChr01:29580555-29582033:-	gi|566151728|ref|XP_002298790.2|	1818	0	hypothetical protein POPTR_0001s29730g [Populus trichocarpa]	gi|743857867|ref|XM_011031997.1|	1132	0	PREDICTED: Populus euphratica uncharacterized LOC105129784 (LOC105129784), transcript variant X2, mRNA	.	.	.	.	.	.	.	.	pfam14309	DUF4378	Domain of unknown function (DUF4378).	.	.	.	.	.
Potri.007G089400.v3.0	10	4	11	5.447570688	1	2	3	4.841837353	2.275554617	0.012800417	0.025376647	up	yes	Potri.007G089400	protein_coding	chrChr07:11562776-11565757:-	gi|566179788|ref|XP_002309987.2|	2465	0	hypothetical protein POPTR_0007s05770g [Populus trichocarpa]	gi|566179787|ref|XM_002309951.2|	1537	0	Populus trichocarpa hypothetical protein (POPTR_0007s05770g) mRNA, complete cds	Q5B5X8	155	3.00E-40	Probable glucan 1,3-beta-glucosidase A	YOR190w	122	2.00E-29	COG2730	pfam00150	Cellulase	Cellulase (glycosyl hydrolase family 5).	GO:0006073|cellular glucan metabolic process;GO:0031505|fungal-type cell wall organization;GO:0009251|glucan catabolic process;	GO:0009986|cell surface;GO:0005576|extracellular region;GO:0009277|fungal-type cell wall;	GO:0004338|glucan exo-1,3-beta-glucosidase activity;GO:0046872|metal ion binding;	K01210	E3.2.1.58; glucan 1,3-beta-glucosidase [EC:3.2.1.58]
Potri.005G080400.v3.0	0	4	4	7.352395697	14	5	19	0.236734923	-2.078655546	0.012782275	0.0253424	down	yes	Potri.005G080400	protein_coding	chrChr05:5917690-5918078:+	.	.	.	.	.	.	.	.	.	.	.	.	.	.	.	.	pfam14768	RPA_interact_C	Replication protein A interacting C-terminal. This family of proteins represents the C-terminal domain of replication protein A (RPA) interacting protein. RPA interacting protein is involved in the import of RPA into the nucleus. The C-terminal domain is a putative zinc finger.	.	.	.	.	.
Potri.009G036800.v3.0	0	4	4	7.057731213	8	17	12	0.247977433	-2.011719257	0.012772131	0.025325727	down	yes	Potri.009G036800	protein_coding	chrChr09:4580396-4581028:+	.	.	.	.	.	.	.	.	.	.	.	.	.	.	.	.	pfam03294	Pox_Rap94	RNA polymerase-associated transcription specificity factor, Rap94.	.	.	.	.	.
Potri.014G029000.v3.0	15	11	16	22.92566624	46	26	28	0.48912959	-1.031711352	0.012754817	0.025294831	down	yes	Potri.014G029000	protein_coding	chrChr14:2456255-2459189:+	gi|743787072|ref|XP_011029927.1|	1017	3.00E-132	PREDICTED: uncharacterized protein LOC105129510 isoform X4 [Populus euphratica]	gi|566202120|ref|XM_006374874.1|	665	0	Populus trichocarpa hypothetical protein (POPTR_0014s02900g) mRNA, complete cds	.	.	.	.	.	.	.	.	pfam01529	zf-DHHC	DHHC palmitoyltransferase. This family includes the well known DHHC zinc binding domain as well as three of the four conserved transmembrane regions found in this family of palmitoyltransferase enzymes.	.	.	.	.	.
Potri.002G087500.v3.0	27	27	31	22.84853612	14	13	22	2.001243931	1.000897027	0.012744045	0.025278617	up	yes	Potri.002G087500	protein_coding	chrChr02:6181778-6183868:-	gi|566156989|ref|XP_002302254.2|	1992	0	hypothetical protein POPTR_0002s08810g [Populus trichocarpa]	gi|743845901|ref|XM_011029300.1|	1458	0	PREDICTED: Populus euphratica uncharacterized LOC105127850 (LOC105127850), mRNA	.	.	.	.	.	.	.	.	pfam11045	YbjM	Putative inner membrane protein of Enterobacteriaceae. This family is conserved in the Enterobacteriaceae. It is a putative inner membrane protein, named YbjM, but the function is not known.	.	.	.	.	.
Potri.006G230700.v3.0	14	23	34	18.16800544	12	15	10	2.213068384	1.146048031	0.012709383	0.025220141	up	yes	Potri.006G230700	protein_coding	chrChr06:24126429-24131501:+	gi|566177984|ref|XP_002308569.2|	2699	0	hypothetical protein POPTR_0006s24680g [Populus trichocarpa]	gi|743813321|ref|XM_011021187.1|	2183	0	PREDICTED: Populus euphratica homeobox protein ATH1-like (LOC105122211), transcript variant X4, mRNA	P48731	314	1.00E-95	Homeobox protein ATH1	.	.	.	.	pfam07526	POX	Associated with HOX. The function of this domain is unknown. It is often found in plant proteins associated with pfam00046.	GO:0010227|floral organ abscission;GO:0008285|negative regulation of cell proliferation;GO:0009640|photomorphogenesis;GO:0010371|regulation of gibberellin biosynthetic process;GO:0090470|shoot organ boundary specification;GO:0006351|transcription, DNA-templated;GO:0010228|vegetative to reproductive phase transition of meristem;	GO:0005634|nucleus;	GO:0003677|DNA binding;GO:0043565|sequence-specific DNA binding;GO:0003700|transcription factor activity, sequence-specific DNA binding;	.	.
Potri.007G114500.v3.0	0	0	0	1.907632111	1	3	8	0.052114524	-4.262170691	0.012699198	0.025201643	down	yes	Potri.007G114500	protein_coding	chrChr07:13595627-13599455:+	gi|566179392|ref|XP_002310490.2|	185	1.00E-14	hypothetical protein POPTR_0007s03360g, partial [Populus trichocarpa]	gi|743827543|ref|XM_011024747.1|	630	0	PREDICTED: Populus euphratica periaxin-like (LOC105124646), mRNA	.	.	.	.	.	.	.	.	pfam14897	EpsG	EpsG family. This family of proteins are related to the EpsG protein from B. subtilis. These proteins are likely glycosyl transferases belonging to the membrane protein GT-C clan.	.	.	.	.	.
Potri.017G105700.v3.0	16	13	20	9.649822041	0	6	0	9.78224869	3.290166142	0.012616433	0.025052716	up	yes	Potri.017G105700	protein_coding	chrChr17:12284994-12290743:+	gi|105922769|gb|ABF81436.1|	2006	0	NBS type disease resistance protein [Populus trichocarpa]	gi|105922768|gb|DQ513222.1|	1448	0	Populus trichocarpa clone 35510 NBS type disease resistance protein mRNA, partial cds	Q40392	197	5.00E-53	TMV resistance protein N	.	.	.	.	pfam00931	NB-ARC	NB-ARC domain.	GO:0009626|plant-type hypersensitive response;GO:0007165|signal transduction;	GO:0005737|cytoplasm;	GO:0043531|ADP binding;GO:0005524|ATP binding;	.	.
Potri.012G047600.v3.0	0	0	1	2.76462707	6	7	4	0.074005686	-3.756220073	0.012544715	0.024925558	down	yes	Potri.012G047600	protein_coding	chrChr12:4437703-4439819:-	gi|224121182|ref|XP_002318519.1|	2280	0	hypothetical protein POPTR_0012s04500g [Populus trichocarpa]	gi|224121181|ref|XM_002318483.1|	1743	0	Populus trichocarpa hypothetical protein (POPTR_0012s04500g) mRNA, complete cds	Q9ZPN7	849	0	Tubulin beta-4 chain	ECU03g0820i	701	0	COG5023	pfam00091	Tubulin	Tubulin/FtsZ family, GTPase domain. This family includes the tubulin alpha, beta and gamma chains, as well as the bacterial FtsZ family of proteins. Members of this family are involved in polymer formation. FtsZ is the polymer-forming protein of bacterial cell division. It is part of a ring in the middle of the dividing cell that is required for constriction of cell membrane and cell envelope to …	GO:0007017|microtubule-based process;	GO:0005737|cytoplasm;GO:0005874|microtubule;	GO:0005525|GTP binding;GO:0003924|GTPase activity;GO:0005200|structural constituent of cytoskeleton;	.	.
Potri.008G180800.v3.0	0	0	0	1.916106988	3	1	8	0.05192539	-4.267416045	0.012541937	0.024921734	down	yes	Potri.008G180800	protein_coding	chrChr08:12326800-12327838:+	gi|743853782|ref|XP_011029613.1|	1347	0	PREDICTED: myb-related protein 315-like isoform X1 [Populus euphratica]	gi|743853783|ref|XM_011031312.1|	743	0	PREDICTED: Populus euphratica protein ODORANT1-like (LOC105129314), transcript variant X2, mRNA	P81394	214	1.00E-66	Myb-related protein 315	ECU11g1690	105	5.00E-26	COG5147	pfam00249	Myb_DNA-binding	Myb-like DNA-binding domain. This family contains the DNA binding domains from Myb proteins, as well as the SANT domain family.	GO:0006355|regulation of transcription, DNA-templated;GO:0006351|transcription, DNA-templated;	GO:0005634|nucleus;	GO:0003677|DNA binding;	.	.
Potri.014G089000.v3.0	5	5	7	11.4280653	14	17	23	0.362549993	-1.463748151	0.012528906	0.024897535	down	yes	Potri.014G089000	protein_coding	chrChr14:7005222-7006529:+	.	.	.	.	gi|156151476|gb|AC208811.1|	336	5.00E-175	Populus trichocarpa clone JGIACSB269-L05, complete sequence	.	.	.	.	.	.	.	.	pfam05314	Baculo_ODV-E27	Baculovirus occlusion-derived virus envelope protein EC27. This family consists of several baculovirus occlusion-derived virus envelope proteins (EC27 or E27). The ODV-E27 protein has distinct functional characteristics compared to cellular and viral cyclins. Depending on the cdk protein, and perhaps other viral or cellular proteins yet to be described, the kinase-EC27 complex may have either cyc…	.	.	.	.	.
Potri.004G033000.v3.0	11	6	4	4.480655751	1	1	2	6.177005739	2.626907671	0.012498009	0.024844589	up	yes	Potri.004G033000	protein_coding	chrChr04:2405464-2406275:+	gi|566164698|ref|XP_002304993.2|	849	3.00E-113	hypothetical protein POPTR_0004s03300g [Populus trichocarpa]	gi|566164697|ref|XM_002304957.2|	676	0	Populus trichocarpa hypothetical protein (POPTR_0004s03300g) mRNA, complete cds	P43177	107	3.00E-27	Major pollen allergen Bet v 1-D/H	.	.	.	.	pfam00407	Bet_v_1	Pathogenesis-related protein Bet v I family. This family is named after Bet v 1, the major birch pollen allergen. This protein belongs to family 10 of plant pathogenesis-related proteins (PR-10), cytoplasmic proteins of 15-17 kd that are wide-spread among dicotyledonous plants. In recent years, a number of diverse plant proteins with low sequence similarity to Bet v 1 was identified. A classifica…	GO:0006952|defense response;GO:0009607|response to biotic stimulus;	GO:0005737|cytoplasm;	.	.	.
Potri.017G097900.v3.0	0	0	0	1.828255409	7	3	2	0.053898373	-4.213614462	0.012424027	0.02471266	down	yes	Potri.017G097900	protein_coding	chrChr17:11547722-11548417:-	gi|566258133|ref|XP_006388666.1|	630	3.00E-80	hypothetical protein POPTR_0125s00200g [Populus trichocarpa]	gi|566258132|ref|XM_006388604.1|	519	0	Populus trichocarpa hypothetical protein (POPTR_0125s00200g) mRNA, complete cds	.	.	.	.	.	.	.	.	pfam06691	DUF1189	Protein of unknown function (DUF1189). This family consists of several hypothetical bacterial proteins of around 260 residues in length. The function of this family is unknown.	.	.	.	.	.
Potri.017G036900.v3.0	12	12	9	7.618472792	2	6	3	3.514991182	1.81352107	0.012392476	0.02465494	up	yes	Potri.017G036900	protein_coding	chrChr17:3086473-3089140:-	gi|566211790|ref|XP_006372947.1|	2655	0	Isocitrate lyase family protein [Populus trichocarpa]	gi|566211789|ref|XM_006372885.1|	1704	0	Populus trichocarpa Isocitrate lyase family protein (POPTR_0017s06460g) mRNA, complete cds	P15479	958	0	Isocitrate lyase	YER065c	520	6.00E-176	COG2224	pfam00463	ICL	Isocitrate lyase family.	GO:0006097|glyoxylate cycle;GO:0006099|tricarboxylic acid cycle;	GO:0009514|glyoxysome;	GO:0004451|isocitrate lyase activity;GO:0046872|metal ion binding;	K01637	E4.1.3.1, aceA; isocitrate lyase [EC:4.1.3.1]
Potri.001G438100.v3.0	15	20	15	12.3352195	11	4	7	2.632629087	1.396504273	0.012328555	0.024541144	up	yes	Potri.001G438100	protein_coding	chrChr01:46974318-46975457:-	gi|566154447|ref|XP_006370461.1|	1186	2.00E-162	hypothetical protein POPTR_0001s42920g [Populus trichocarpa]	gi|743938400|ref|XR_840784.1|	762	0	PREDICTED: Populus euphratica uncharacterized protein At4g26485-like (LOC105117594), transcript variant X2, misc_RNA	P0C8L4	207	2.00E-64	Uncharacterized protein At4g26485	.	.	.	.	pfam10354	DUF2431	Domain of unknown function (DUF2431). This is the N-terminal domain of a family of proteins found from plants to humans. The function is not known.	.	GO:0016021|integral component of membrane;GO:0005886|plasma membrane;	.	K19307	BMT5; 25S rRNA (uracil2634-N3)-methyltransferase [EC:2.1.1.313]
Potri.013G023300.v3.0	7	5	7	12.60150653	12	30	18	0.370286798	-1.433284983	0.012287018	0.024466799	down	yes	Potri.013G023300	protein_coding	chrChr13:1533764-1534487:-	gi|566198997|ref|XP_006375764.1|	403	2.00E-47	hypothetical protein POPTR_0013s02420g [Populus trichocarpa]	gi|156523307|gb|AC209036.1|	544	0	Populus trichocarpa clone POP004-K05, complete sequence	.	.	.	.	.	.	.	.	pfam00430	ATP-synt_B	ATP synthase B/B' CF(0). Part of the CF(0) (base unit) of the ATP synthase. The base unit is thought to translocate protons through membrane (inner membrane in mitochondria, thylakoid membrane in plants, cytoplasmic membrane in bacteria). The B subunits are thought to interact with the stalk of the CF(1) subunits. This domain should not be confused with the ab CF(1) proteins (in the head of the A…	.	.	.	.	.
Potri.004G191600.v3.0	11	16	12	21.31328793	38	34	22	0.48366868	-1.047908975	0.012256848	0.024410052	down	yes	Potri.004G191600	protein_coding	chrChr04:20596354-20597681:-	gi|743942388|ref|XP_011015691.1|	602	5.00E-74	PREDICTED: uncharacterized protein LOC105119264 [Populus euphratica]	gi|566167546|ref|XM_006384638.1|	657	0	Populus trichocarpa hypothetical protein (POPTR_0004s20310g) mRNA, complete cds	.	.	.	.	.	.	.	.	pfam13947	GUB_WAK_bind	Wall-associated receptor kinase galacturonan-binding. This cysteine-rich GUB_WAK_bind domain is the extracellular part of this serine/threonine kinase that binds to the cell-wall pectins.	.	.	.	.	.
Potri.001G338100.v3.0	5	0	4	7.764678857	14	16	10	0.265362837	-1.913961755	0.012251427	0.024400918	down	yes	Potri.001G338100	protein_coding	chrChr01:34176754-34177827:-	gi|224055649|ref|XP_002298584.1|	625	5.00E-78	hypothetical protein POPTR_0001s36080g [Populus trichocarpa]	gi|164663926|gb|AC216602.1|	1074	0	Populus trichocarpa clone POP093-D16, complete sequence	.	.	.	.	.	.	.	.	pfam06075	DUF936	Plant protein of unknown function (DUF936). This family consists of several hypothetical proteins from Arabidopsis thaliana and Oryza sativa. The function of this family is unknown.	.	.	.	.	.
Potri.002G078600.v3.0	1	6	5	9.062050482	11	16	18	0.304787188	-1.714125838	0.012237231	0.024375971	down	yes	Potri.002G078600	protein_coding	chrChr02:5424011-5425953:+	gi|224062999|ref|XP_002300962.1|	1664	0	1-aminocyclopropane-1-carboxylate oxidase family protein [Populus trichocarpa]	gi|224062998|ref|XM_002300926.1|	1313	0	Populus trichocarpa 1-aminocyclopropane-1-carboxylate oxidase family protein (POPTR_0002s07880g) mRNA, complete cds	Q0WPW4	456	4.00E-157	1-aminocyclopropane-1-carboxylate oxidase 5	PA0147	117	1.00E-28	COG3491	pfam03171	2OG-FeII_Oxy	2OG-Fe(II) oxygenase superfamily. This family contains members of the 2-oxoglutarate (2OG) and Fe(II)-dependent oxygenase superfamily. This family includes the C-terminal of prolyl 4-hydroxylase alpha subunit. The holoenzyme has the activity EC:1.14.11.2 catalyzing the reaction: Procollagen L-proline + 2-oxoglutarate + O2 <=> procollagen trans- 4-hydroxy-L-proline + succinate + CO2. The full enzy…	GO:0006952|defense response;GO:0009693|ethylene biosynthetic process;	.	GO:0009815|1-aminocyclopropane-1-carboxylate oxidase activity;GO:0051213|dioxygenase activity;GO:0031418|L-ascorbic acid binding;GO:0046872|metal ion binding;	K05933	E1.14.17.4; aminocyclopropanecarboxylate oxidase [EC:1.14.17.4]
Potri.T177300.v3.0	15	12	9	8.536955872	4	4	5	3.235964739	1.694195888	0.012198694	0.024304178	up	yes	Potri.T177300	protein_coding	chrscaffold_1655:24-599:-	gi|566190312|ref|XP_002315856.2|	590	6.00E-73	hypothetical protein POPTR_0010s11670g [Populus trichocarpa]	gi|743822743|ref|XM_011023471.1|	402	0	PREDICTED: Populus euphratica probable UDP-3-O-[3-hydroxymyristoyl] N-acetylglucosamine deacetylase 2 (LOC105123757), transcript variant X3, mRNA	F4IAW1	136	3.00E-37	Probable UDP-3-O-acyl-N-acetylglucosamine deacetylase 5	alr2270	83.2	8.00E-19	COG0774	pfam03331	LpxC	UDP-3-O-acyl N-acetylglycosamine deacetylase. The enzymes in this family catalyse the second step in the biosynthetic pathway for lipid A.	GO:0009245|lipid A biosynthetic process;GO:2001289|lipid X metabolic process;	GO:0005739|mitochondrion;	GO:0046872|metal ion binding;GO:0008759|UDP-3-O-[3-hydroxymyristoyl] N-acetylglucosamine deacetylase activity;	K02535	lpxC; UDP-3-O-[3-hydroxymyristoyl] N-acetylglucosamine deacetylase [EC:3.5.1.108]
Potri.001G010600.v3.0	5	3	1	7.755035121	10	20	10	0.266372672	-1.908482017	0.01205503	0.024039269	down	yes	Potri.001G010600	protein_coding	chrChr01:672116-672875:+	gi|566147243|ref|XP_002297653.2|	297	6.00E-31	hypothetical protein POPTR_0001s04780g, partial [Populus trichocarpa]	gi|743886856|ref|XM_011039663.1|	624	0	PREDICTED: Populus euphratica serine/threonine-protein kinase GRIK1-like (LOC105134996), transcript variant X6, mRNA	.	.	.	.	.	.	.	.	pfam06636	DUF1157	Protein of unknown function (DUF1157). This family consists of several uncharacterized proteins from Melanoplus sanguinipes entomopoxvirus (MsEPV). The function of this family is unknown.	.	.	.	.	.
Potri.013G019900.v3.0	2	0	3	5.561515379	6	11	13	0.192581575	-2.37645841	0.012044418	0.024021389	down	yes	Potri.013G019900	protein_coding	chrChr13:1305523-1309651:+	gi|566198927|ref|XP_002319003.2|	2326	0	flavin-containing monooxygenase family protein [Populus trichocarpa]	gi|566198926|ref|XM_002318967.2|	1648	0	Populus trichocarpa flavin-containing monooxygenase family protein (POPTR_0013s02060g) mRNA, complete cds	Q94BV5	514	4.00E-176	Flavin-containing monooxygenase FMO GS-OX-like 4	mlr7328	124	7.00E-30	COG2072	pfam00743	FMO-like	Flavin-binding monooxygenase-like. This family includes FMO proteins, cyclohexanone mono-oxygenase and a number of different mono-oxygenases.	GO:0055114|oxidation-reduction process;	GO:0005773|vacuole;	GO:0050660|flavin adenine dinucleotide binding;GO:0004497|monooxygenase activity;GO:0004499|N,N-dimethylaniline monooxygenase activity;GO:0050661|NADP binding;	.	.
Potri.001G052500.v3.0	17	19	23	14.93201423	8	14	7	2.369864278	1.244804439	0.011957723	0.02386152	up	yes	Potri.001G052500	protein_coding	chrChr01:4007155-4010927:+	gi|224053453|ref|XP_002297823.1|	4966	0	leucine-rich repeat transmembrane protein kinase [Populus trichocarpa]	gi|224053452|ref|XM_002297787.1|	3459	0	Populus trichocarpa leucine-rich repeat transmembrane protein kinase (POPTR_0001s14220g) mRNA, complete cds	Q9LHP4	1367	0	Receptor-like protein kinase 2	alr0124_1	117	8.00E-27	COG4886	pfam00069	Pkinase	Protein kinase domain.	GO:0010449|root meristem growth;GO:0016032|viral process;	GO:0016021|integral component of membrane;GO:0005886|plasma membrane;	GO:0005524|ATP binding;GO:0004674|protein serine/threonine kinase activity;	.	.
Potri.017G141600.v3.0	7	12	9	16.3469404	27	25	22	0.438554574	-1.18917171	0.011891616	0.02374096	down	yes	Potri.017G141600	protein_coding	chrChr17:14896566-14900829:+	gi|566210758|ref|XP_006372457.1|	2394	0	hypothetical protein POPTR_0017s01820g [Populus trichocarpa]	gi|566210757|ref|XM_006372395.1|	1567	0	Populus trichocarpa hypothetical protein (POPTR_0017s01820g) mRNA, complete cds	Q54GU0	211	1.00E-58	Putative transporter arsB	AF2308	114	2.00E-26	COG1055	pfam03600	CitMHS	Citrate transporter.	GO:0098656|anion transmembrane transport;GO:0015700|arsenite transport;	GO:0016021|integral component of membrane;GO:0005887|integral component of plasma membrane;	GO:0015446|arsenite-transmembrane transporting ATPase activity;GO:0005215|transporter activity;	.	.
Potri.004G175500.v3.0	2	6	4	9.001846694	12	20	13	0.308825484	-1.695136288	0.01188995	0.023740529	down	yes	Potri.004G175500	protein_coding	chrChr04:19391344-19393096:+	gi|566167188|ref|XP_002305522.2|	1063	5.00E-139	hypothetical protein POPTR_0004s18150g [Populus trichocarpa]	gi|743906510|ref|XM_011048375.1|	1254	0	PREDICTED: Populus euphratica probable BOI-related E3 ubiquitin-protein ligase 2 (LOC105141213), mRNA	Q9LDD1	89.7	3.00E-18	Probable BOI-related E3 ubiquitin-protein ligase 3	.	.	.	.	pfam13920	zf-C3HC4_3	Zinc finger, C3HC4 type (RING finger).	GO:0006952|defense response;GO:0043161|proteasome-mediated ubiquitin-dependent protein catabolic process;GO:0031347|regulation of defense response;GO:0043067|regulation of programmed cell death;	GO:0005634|nucleus;	GO:0016874|ligase activity;GO:0004842|ubiquitin-protein transferase activity;GO:0008270|zinc ion binding;	K19042	BOI; E3 ubiquitin-protein ligase BOI and related proteins [EC:2.3.2.27]
Potri.006G164700.v3.0	10	5	9	15.24999874	13	34	24	0.395288963	-1.339020423	0.011702793	0.023392771	down	yes	Potri.006G164700	protein_coding	chrChr06:16633047-16635151:-	gi|566176815|ref|XP_002308600.2|	1835	0	senescence/dehydration-associated family protein [Populus trichocarpa]	gi|743918091|ref|XM_011004744.1|	1174	0	PREDICTED: Populus euphratica uncharacterized LOC105109881 (LOC105109881), mRNA	F4JNX2	178	9.00E-49	Senescence/dehydration-associated protein At4g35985, chloroplastic	.	.	.	.	pfam06911	Senescence	Senescence-associated protein. This family contains a number of plant senescence-associated proteins of approximately 450 residues in length. In Hemerocallis, petals have a genetically based program that leads to senescence and cell death approximately 24 hours after the flower opens, and it is believed that senescence proteins produced around that time have a role in this program. This family ex…	GO:0009409|response to cold;GO:0002239|response to oomycetes;GO:0009651|response to salt stress;	GO:0009507|chloroplast;	.	.	.
Potri.010G197200.v3.0	6	5	15	5.529250329	1	2	3	4.96007261	2.31036124	0.01165293	0.023304264	up	yes	Potri.010G197200	protein_coding	chrChr10:19010653-19012438:+	gi|566191840|ref|XP_002315193.2|	1126	2.00E-152	hypothetical protein POPTR_0010s20460g [Populus trichocarpa]	gi|743879793|ref|XM_011037739.1|	731	0	PREDICTED: Populus euphratica ras-related protein Rab2BV-like (LOC105133660), mRNA	Q39434	377	8.00E-130	Ras-related protein Rab2BV	SPAC18G6.03	285	3.00E-94	COG1100	pfam00071	Ras	Ras family. Includes sub-families Ras, Rab, Rac, Ral, Ran, Rap Ypt1 and more. Shares P-loop motif with GTP_EFTU, arf and myosin_head. See pfam00009 pfam00025, pfam00063. As regards Rab GTPases, these are important regulators of vesicle formation, motility and fusion. They share a fold in common with all Ras GTPases: this is a six-stranded beta-sheet surrounded by five alpha-helices.	GO:0007264|small GTPase mediated signal transduction;	GO:0005622|intracellular;GO:0005886|plasma membrane;	GO:0005525|GTP binding;	K07904	RAB11A; Ras-related protein Rab-11A
Potri.010G235000.v3.0	16	22	18	14.13597402	10	9	8	2.406643218	1.26702228	0.011594682	0.023194129	up	yes	Potri.010G235000	protein_coding	chrChr10:21542077-21544907:+	gi|743867725|ref|XP_011032809.1|	2507	0	PREDICTED: trihelix transcription factor PTL-like [Populus euphratica]	gi|566192493|ref|XM_002316476.2|	1547	0	Populus trichocarpa hypothetical protein (POPTR_0010s24140g) mRNA, complete cds	Q9LZS0	338	6.00E-105	Trihelix transcription factor PTL	.	.	.	.	pfam13837	Myb_DNA-bind_4	Myb/SANT-like DNA-binding domain. This presumed domain appears to be related to other Myb/SANT-like DNA binding domains. In particular pfam10545 seems most related. This family is greatly expanded in plants and appears in several proteins annotated as transposon proteins.	GO:0048498|establishment of petal orientation;GO:0046621|negative regulation of organ growth;GO:0090428|perianth development;GO:0048441|petal development;GO:0009909|regulation of flower development;GO:0006355|regulation of transcription, DNA-templated;GO:0010200|response to chitin;GO:0048442|sepal development;GO:0006351|transcription, DNA-templated;	GO:0005634|nucleus;	GO:0003677|DNA binding;GO:0042803|protein homodimerization activity;GO:0003700|transcription factor activity, sequence-specific DNA binding;	.	.
Potri.011G023500.v3.0	18	26	33	20.05207014	18	14	10	2.122321884	1.08564348	0.01153208	0.023078384	up	yes	Potri.011G023500	protein_coding	chrChr11:1956407-1957794:+	gi|224113867|ref|XP_002316597.1|	1755	0	leucine-rich repeat family protein [Populus trichocarpa]	gi|743913512|ref|XM_011002367.1|	1313	0	PREDICTED: Populus euphratica putative leucine-rich repeat receptor-like serine/threonine-protein kinase At2g24130 (LOC105108168), mRNA	Q8RY65	74.7	7.00E-13	Protein NSP-INTERACTING KINASE 2	.	.	.	.	pfam08263	LRRNT_2	Leucine rich repeat N-terminal domain. Leucine Rich Repeats pfam00560 are short sequence motifs present in a number of proteins with diverse functions and cellular locations. Leucine Rich Repeats are often flanked by cysteine rich domains. This domain is often found at the N-terminus of tandem leucine rich repeats.	GO:0006952|defense response;GO:0016032|viral process;	GO:0016021|integral component of membrane;GO:0005886|plasma membrane;	GO:0005524|ATP binding;GO:0004674|protein serine/threonine kinase activity;	.	.
Potri.T052900.v3.0	0	0	0	1.828772544	3	6	3	0.05388955	-4.21385065	0.011519748	0.023057886	down	yes	Potri.T052900	protein_coding	chrscaffold_48:216548-217065:-	gi|566224644|ref|XP_006370957.1|	454	5.00E-56	hypothetical protein POPTR_0019s02140g [Populus trichocarpa]	gi|566258903|ref|XM_006388961.1|	376	0	Populus trichocarpa hypothetical protein (POPTR_0060s00270g) mRNA, complete cds	.	.	.	.	.	.	.	.	pfam03176	MMPL	MMPL family. Members of this family are putative integral membrane proteins from bacteria. Several of the members are mycobacterial proteins. Many of the proteins contain two copies of this aligned region. The function of these proteins is not known, although it has been suggested that they may be involved in lipid transport.	.	.	.	.	.
Potri.011G083900.v3.0	9	8	6	4.919353955	3	1	1	5.391539833	2.430697368	0.011511915	0.023044345	up	yes	Potri.011G083900	protein_coding	chrChr11:8532739-8533794:-	gi|224114265|ref|XP_002316712.1|	612	2.00E-76	hypothetical protein POPTR_0011s02260g [Populus trichocarpa]	gi|566193309|ref|XM_002316676.2|	889	0	Populus trichocarpa hypothetical protein (POPTR_0011s02260g) mRNA, complete cds	Q8LBM2	68.9	4.00E-13	Protein TIFY 5A	.	.	.	.	pfam06200	tify	tify domain. This short possible domain is found in a variety of plant transcription factors that contain GATA domains as well as other motifs. Although previously known as the Zim domain this is now called the tify domain after its most conserved amino acids. TIFY proteins can be further classified into two groups depending on the presence (group I) or absence (group II) of a C2C2-GATA domain. F…	GO:0006952|defense response;GO:1903507|negative regulation of nucleic acid-templated transcription;GO:0031347|regulation of defense response;GO:2000022|regulation of jasmonic acid mediated signaling pathway;GO:0006355|regulation of transcription, DNA-templated;GO:0009611|response to wounding;GO:0006351|transcription, DNA-templated;	GO:0005634|nucleus;	GO:0003714|transcription corepressor activity;	.	.
Potri.T088800.v3.0	27	34	25	22.66980009	24	17	7	2.099744721	1.070213941	0.011510935	0.023043964	up	yes	Potri.T088800	protein_coding	chrscaffold_109:28842-29767:+	gi|566198097|ref|XP_006377016.1|	749	4.00E-96	hypothetical protein POPTR_0012s12110g [Populus trichocarpa]	gi|118486384|gb|EF146995.1|	667	0	Populus trichocarpa clone WS01225_N18 unknown mRNA	O81865	154	4.00E-44	Protein PHLOEM PROTEIN 2-LIKE A1	.	.	.	.	pfam14299	PP2	Phloem protein 2. Phloem protein 2 (PP2) is one of the most abundant and enigmatic proteins in the phloem sap. PP2 is translocated in the assimilate stream where its lectin activity or RNA-binding properties can exert effects over long distances.	GO:0009625|response to insect;	.	GO:0030246|carbohydrate binding;GO:0043394|proteoglycan binding;	.	.
Potri.019G074300.v3.0	2	7	3	9.034461237	15	16	14	0.308016738	-1.698919342	0.01145798	0.02294739	down	yes	Potri.019G074300	protein_coding	chrChr19:10871047-10874784:+	gi|743943913|ref|XP_011016471.1|	5513	0	PREDICTED: putative disease resistance protein RGA4 [Populus euphratica]	gi|158534104|gb|AC213088.1|	2803	0	Populus trichocarpa clone POP086-B14, complete sequence	Q7XA39	468	5.00E-144	Putative disease resistance protein RGA4	RSp0842	64.7	1.00E-09	COG4886	pfam00931	NB-ARC	NB-ARC domain.	GO:0006952|defense response;	.	GO:0043531|ADP binding;GO:0005524|ATP binding;	.	.
Potri.019G038000.v3.0	4	8	2	2.653705044	1	0	0	15.11582981	3.917988276	0.011446038	0.022925046	up	yes	Potri.019G038000	protein_coding	chrChr19:4308809-4309789:+	gi|566232431|ref|XP_006371177.1|	425	2.00E-47	hypothetical protein POPTR_0019s05400g [Populus trichocarpa]	gi|566232453|ref|XM_002325819.2|	332	2.00E-172	Populus trichocarpa hypothetical protein (POPTR_0019s05420g) mRNA, complete cds	Q8H1D4	62	1.00E-09	Double-stranded RNA-binding protein 4	.	.	.	.	pfam00035	dsrm	Double-stranded RNA binding motif. Sequences gathered for seed by HMM_iterative_training Putative motif shared by proteins that bind to dsRNA. At least some DSRM proteins seem to bind to specific RNA targets. Exemplified by Staufen, which is involved in localisation of at least five different mRNAs in the early Drosophila embryo. Also by interferon-induced protein kinase in humans, which is part …	GO:0051607|defense response to virus;GO:0035196|production of miRNAs involved in gene silencing by miRNA;GO:0070919|production of siRNA involved in chromatin silencing by small RNA;GO:0010267|production of ta-siRNAs involved in RNA interference;GO:0060145|viral gene silencing in virus induced gene silencing;	GO:0005634|nucleus;	GO:0003725|double-stranded RNA binding;	.	.
Potri.009G087800.v3.0	7	3	10	13.09581293	16	27	19	0.375879492	-1.411657891	0.011445155	0.022924849	down	yes	Potri.009G087800	protein_coding	chrChr09:8147214-8150390:-	gi|224103753|ref|XP_002313181.1|	3010	0	hypothetical protein POPTR_0009s09090g [Populus trichocarpa]	gi|743938681|ref|XM_011015477.1|	1841	0	PREDICTED: Populus euphratica uncharacterized LOC105117724 (LOC105117724), transcript variant X1, mRNA	A3DH97	186	2.00E-48	Anti-sigma-I factor RsgI6	TM0070	102	2.00E-22	COG3693	pfam00331	Glyco_hydro_10	Glycosyl hydrolase family 10.	GO:0045493|xylan catabolic process;	GO:0016021|integral component of membrane;GO:0005886|plasma membrane;	GO:0031176|endo-1,4-beta-xylanase activity;	.	.
Potri.002G145500.v3.0	5	11	6	4.504585987	0	3	1	6.385282865	2.674750532	0.011437703	0.022913066	up	yes	Potri.002G145500	protein_coding	chrChr02:10851772-10855069:-	gi|224067693|ref|XP_002302526.1|	2575	0	putative pectin methylesterase LuPME1 family protein [Populus trichocarpa]	gi|566158052|ref|XM_002302490.2|	1842	0	Populus trichocarpa putative pectin methylesterase LuPME1 family protein (POPTR_0002s14640g) mRNA, complete cds	O04887	739	0	Pectinesterase 2	CAC3373	131	8.00E-33	COG4677	pfam01095	Pectinesterase	Pectinesterase.	GO:0042545|cell wall modification;GO:0045490|pectin catabolic process;	GO:0005618|cell wall;GO:0005576|extracellular region;	GO:0045330|aspartyl esterase activity;GO:0004857|enzyme inhibitor activity;GO:0030599|pectinesterase activity;	K01051	E3.1.1.11; pectinesterase [EC:3.1.1.11]
Potri.005G030500.v3.0	29	29	22	21.23666137	9	16	19	2.111103453	1.077997279	0.011395137	0.022840329	up	yes	Potri.005G030500	protein_coding	chrChr05:2271965-2273421:-	gi|566169115|ref|XP_006382531.1|	1552	0	hypothetical protein POPTR_0005s03050g [Populus trichocarpa]	gi|566169114|ref|XM_006382469.1|	1056	0	Populus trichocarpa hypothetical protein (POPTR_0005s03050g) mRNA, complete cds	F4K4C5	132	2.00E-32	Kinesin-like protein KIN-14S	.	.	.	.	pfam13855	LRR_8	Leucine rich repeat.	GO:0007018|microtubule-based movement;	GO:0005871|kinesin complex;GO:0005874|microtubule;	GO:0005524|ATP binding;GO:0016887|ATPase activity;GO:0003777|microtubule motor activity;	K10406	KIFC2_3; kinesin family member C2/C3
Potri.019G099400.v3.0	0	2	2	4.971707917	15	7	6	0.164794868	-2.601256781	0.011339481	0.022745945	down	yes	Potri.019G099400	protein_coding	chrChr19:12925550-12926585:-	gi|566243453|ref|XP_006371551.1|	964	1.00E-129	hypothetical protein POPTR_0019s13090g [Populus trichocarpa]	gi|566243452|ref|XM_006371489.1|	643	0	Populus trichocarpa hypothetical protein (POPTR_0019s13090g) mRNA, complete cds	.	.	.	.	.	.	.	.	pfam06922	CTV_P13	Citrus tristeza virus P13 protein. This family consists of several Citrus tristeza virus (CTV) P13 13-kDa proteins. Citrus tristeza virus (CTV), a member of the closterovirus group, is one of the more complex single-stranded RNA viruses. The function of this family is unknown.	.	.	.	.	.
Potri.017G087400.v3.0	0	0	0	1.841484859	6	3	3	0.053596507	-4.221717197	0.011298319	0.022668049	down	yes	Potri.017G087400	protein_coding	chrChr17:10494846-10495122:-	gi|566212910|ref|XP_006373338.1|	363	4.00E-43	hypothetical protein POPTR_0017s12310g [Populus trichocarpa]	gi|566212909|ref|XM_006373276.1|	271	5.00E-139	Populus trichocarpa hypothetical protein (POPTR_0017s12310g) mRNA, complete cds	.	.	.	.	.	.	.	.	pfam01151	ELO	GNS1/SUR4 family. Members of this family are involved in long chain fatty acid elongation systems that produce the 26-carbon precursors for ceramide and sphingolipid synthesis. Predicted to be integral membrane proteins, in eukaryotes they are probably located on the endoplasmic reticulum. Yeast ELO3 affects plasma membrane H+-ATPase activity, and may act on a glucose-signaling pathway that contr…	.	.	.	.	.
Potri.001G011500.v3.0	7	10	19	7.976653763	2	8	1	3.809779645	1.929707556	0.01128223	0.022637324	up	yes	Potri.001G011500	protein_coding	chrChr01:728820-730637:-	gi|224057152|ref|XP_002299145.1|	1598	0	peroxidase family protein [Populus trichocarpa]	gi|566147257|ref|XM_002299109.2|	1215	0	Populus trichocarpa peroxidase family protein (POPTR_0001s04870g) mRNA, complete cds	Q9LEH3	392	2.00E-132	Peroxidase 15	.	.	.	.	pfam00141	peroxidase	Peroxidase.	GO:0042744|hydrogen peroxide catabolic process;GO:0006979|response to oxidative stress;	GO:0005576|extracellular region;	GO:0020037|heme binding;GO:0046872|metal ion binding;GO:0004601|peroxidase activity;	.	.
Potri.005G050000.v3.0	9	21	9	21.78901296	27	32	37	0.467917625	-1.095673524	0.01126697	0.022612919	down	yes	Potri.005G050000	protein_coding	chrChr05:3608155-3609557:+	gi|566169583|ref|XP_006382760.1|	1456	0	hypothetical protein POPTR_0005s05160g [Populus trichocarpa]	gi|743866433|ref|XM_011034162.1|	1047	0	PREDICTED: Populus euphratica uncharacterized LOC105131259 (LOC105131259), mRNA	.	.	.	.	.	.	.	.	pfam05910	DUF868	Plant protein of unknown function (DUF868). This family consists of several hypothetical proteins from Arabidopsis thaliana and Oryza sativa. The function of this family is unknown.	.	.	.	.	.
Potri.013G145100.v3.0	0	1	0	2.892329712	5	10	3	0.070438213	-3.827497879	0.011208068	0.022505529	down	yes	Potri.013G145100	protein_coding	chrChr13:15086788-15087918:+	gi|566201272|ref|XP_002319374.2|	515	2.00E-61	hypothetical protein POPTR_0013s14140g, partial [Populus trichocarpa]	gi|566201271|ref|XM_002319338.2|	296	3.00E-152	Populus trichocarpa hypothetical protein (POPTR_0013s14140g) mRNA, partial cds	.	.	.	.	.	.	.	.	.	.	.	.	.	.	.	.
Potri.008G028300.v3.0	1	5	4	1.743241622	0	0	0	20.63554367	4.367059543	0.011190216	0.022472535	up	yes	Potri.008G028300	protein_coding	chrChr08:1525738-1526199:+	gi|566182020|ref|XP_006379488.1|	298	1.00E-31	hypothetical protein POPTR_0008s02840g [Populus trichocarpa]	gi|109452637|gb|AC182694.2|	398	0	Populus trichocarpa clone Pop1-45E19, complete sequence	Q0WMV8	114	4.00E-31	PHD finger-like domain-containing protein 5B	.	.	.	.	pfam03660	PHF5	PHF5-like protein. This family of proteins the superfamily of PHD-finger proteins. At least one example, from mouse, may act as a chromatin-associated protein. The S. pombe ini1 gene is essential, required for splicing. It is localized in the nucleus, but not detected in the nucleolus and can be complemented by human ini1.	GO:0000398|mRNA splicing, via spliceosome;	GO:0071013|catalytic step 2 spliceosome;GO:0071011|precatalytic spliceosome;GO:0005689|U12-type spliceosomal complex;GO:0005686|U2 snRNP;	.	K12834	PHF5A; PHD finger-like domain-containing protein 5A
Potri.002G236900.v3.0	0	0	0	1.898640099	3	2	7	0.052330835	-4.256194906	0.011185247	0.022464339	down	yes	Potri.002G236900	protein_coding	chrChr02:23008732-23009169:-	.	.	.	.	.	.	.	.	.	.	.	.	.	.	.	.	pfam03798	TRAM_LAG1_CLN8	TLC domain.	.	.	.	.	.
Potri.014G134500.v3.0	0	1	0	3.01707988	8	10	1	0.067242002	-3.894493518	0.011102921	0.022317415	down	yes	Potri.014G134500	protein_coding	chrChr14:10234820-10235228:-	.	.	.	.	.	.	.	.	.	.	.	.	.	.	.	.	pfam14189	DUF4312	Domain of unknown function (DUF4312). This family of proteins is functionally uncharacterized. This family of proteins is found in bacteria. Proteins in this family are typically between 99 and 118 amino acids in length.	.	.	.	.	.
Potri.T105100.v3.0	6	16	14	8.162990304	5	4	3	3.451711036	1.787311693	0.011061382	0.022241572	up	yes	Potri.T105100	protein_coding	chrscaffold_151:93623-94224:-	gi|566164305|ref|XP_006383907.1|	341	5.00E-39	hypothetical protein POPTR_0004s01120g [Populus trichocarpa]	gi|566164304|ref|XM_006383845.1|	431	0	Populus trichocarpa hypothetical protein (POPTR_0004s01120g) mRNA, complete cds	.	.	.	.	.	.	.	.	pfam12157	DUF3591	Protein of unknown function (DUF3591). This domain is found in eukaryotes and is typically between 445 to 462 amino acids in length. Most members are annotated as being transcription initiation factor TFIID subunit 1, and this region is the conserved central portion of these proteins.	.	.	.	.	.
Potri.018G150500.v3.0	4	5	4	9.544891998	12	20	15	0.321671892	-1.636338215	0.011042277	0.022206216	down	yes	Potri.018G150500	protein_coding	chrChr18:16820048-16820566:-	.	.	.	.	.	.	.	.	.	.	.	.	.	.	.	.	pfam01010	Oxidored_q1_C	NADH-Ubiquinone oxidoreductase (complex I) subunit C-terminus. This sub-family represents a carboxyl terminal extension of pfam00361. It includes subunit 5 from chloroplasts, and bacterial subunit L. This sub-family is part of complex I which catalyses the transfer of two electrons from NADH to ubiquinone in a reaction that is associated with proton translocation across the membrane.	.	.	.	.	.
Potri.017G134600.v3.0	6	13	2	4.236265409	1	0	2	8.038192845	3.00687119	0.011024078	0.02217267	up	yes	Potri.017G134600	protein_coding	chrChr17:14395569-14401810:-	gi|566210906|ref|XP_006372529.1|	1905	0	hypothetical protein POPTR_0017s02500g [Populus trichocarpa]	gi|566210905|ref|XM_006372467.1|	1311	0	Populus trichocarpa hypothetical protein (POPTR_0017s02500g) mRNA, complete cds	Q9FLN0	362	6.00E-120	GDSL esterase/lipase 1	all3634	80.1	1.00E-15	COG3240	pfam00657	Lipase_GDSL	GDSL-like Lipase/Acylhydrolase.	GO:0042742|defense response to bacterium;GO:0050832|defense response to fungus;GO:0009817|defense response to fungus, incompatible interaction;GO:0009866|induced systemic resistance, ethylene mediated signaling pathway;GO:0009871|jasmonic acid and ethylene-dependent systemic resistance, ethylene mediated signaling pathway;GO:0016042|lipid catabolic process;GO:0009620|response to fungus;GO:0009751…	GO:0005615|extracellular space;GO:0005622|intracellular;	GO:0016298|lipase activity;	.	.
Potri.006G172700.v3.0	4	13	14	18.05098338	34	23	25	0.434054289	-1.204052598	0.01101782	0.022163137	down	yes	Potri.006G172700	protein_coding	chrChr06:18150058-18155185:+	gi|566258539|ref|XP_006388853.1|	2284	0	hypothetical protein POPTR_0089s00200g [Populus trichocarpa]	gi|566258538|ref|XM_006388791.1|	1234	0	Populus trichocarpa hypothetical protein (POPTR_0089s00200g) mRNA, complete cds	Q9SHV1	376	5.00E-114	Glutamate receptor 2.2	APE2521	59.3	3.00E-08	COG0683	pfam01094	ANF_receptor	Receptor family ligand binding region. This family includes extracellular ligand binding domains of a wide range of receptors. This family also includes the bacterial amino acid binding proteins of known structure.	GO:0006816|calcium ion transport;GO:0019722|calcium-mediated signaling;GO:0071230|cellular response to amino acid stimulus;	GO:0016021|integral component of membrane;GO:0005622|intracellular;GO:0005886|plasma membrane;	GO:0005262|calcium channel activity;GO:0008066|glutamate receptor activity;GO:0004970|ionotropic glutamate receptor activity;	K05387	GRIP; glutamate receptor, ionotropic, plant
Potri.013G133700.v3.0	7	8	19	19.44936696	34	32	22	0.447355355	-1.16050681	0.01100247	0.022136833	down	yes	Potri.013G133700	protein_coding	chrChr13:14463667-14468025:+	gi|224124524|ref|XP_002319353.1|	3266	0	hypothetical protein POPTR_0013s13720g [Populus trichocarpa]	gi|566201200|ref|XM_002319317.2|	1394	0	Populus trichocarpa hypothetical protein (POPTR_0013s13720g) mRNA, complete cds	Q8LPS2	144	1.00E-34	Protein ACCELERATED CELL DEATH 6	FN0178	65.9	1.00E-10	COG0666	pfam12796	Ank_2	Ankyrin repeats (3 copies).	GO:0008219|cell death;GO:0071446|cellular response to salicylic acid stimulus;GO:0009816|defense response to bacterium, incompatible interaction;GO:1900426|positive regulation of defense response to bacterium;GO:1902290|positive regulation of defense response to oomycetes;GO:0016567|protein ubiquitination;GO:1900150|regulation of defense response to fungus;GO:2000031|regulation of salicylic acid …	GO:0030176|integral component of endoplasmic reticulum membrane;GO:0005887|integral component of plasma membrane;GO:0016020|membrane;	.	.	.
Potri.001G320600.v3.0	0	0	0	1.837247421	5	4	3	0.053692837	-4.219126545	0.010990296	0.022113863	down	yes	Potri.001G320600	protein_coding	chrChr01:32550098-32552309:+	gi|566185647|ref|XP_006378930.1|	522	3.00E-61	hypothetical protein POPTR_0009s00780g, partial [Populus trichocarpa]	.	.	.	.	.	.	.	.	.	.	.	.	pfam10233	Cg6151-P	Uncharacterized conserved protein CG6151-P. This is a family of small, less than 200 residue long, proteins which are named as CG6151-P proteins that are conserved from fungi to humans. The function is unknown. The fungal members have a characteristic ICP sequence motif. Some members are annotated as putative clathrin-coated vesicle protein but this could not be defined.	.	.	.	.	.
Potri.001G033300.v3.0	0	2	3	5.45868981	12	10	8	0.191761931	-2.382611756	0.01098461	0.022103946	down	yes	Potri.001G033300	protein_coding	chrChr01:2423837-2424247:+	.	.	.	.	.	.	.	.	.	.	.	.	.	.	.	.	pfam07136	DUF1385	Protein of unknown function (DUF1385). This family contains a number of hypothetical bacterial proteins of unknown function approximately 300 residues in length. Some family members are predicted to be metal-dependent.	.	.	.	.	.
Potri.010G176200.v3.0	2	2	0	5.170254824	4	16	9	0.162249372	-2.623715205	0.010980738	0.022097677	down	yes	Potri.010G176200	protein_coding	chrChr10:17611873-17612305:+	gi|224109134|ref|XP_002315095.1|	390	3.00E-46	seed maturation protein PM41 [Populus trichocarpa]	gi|566191466|ref|XM_002315059.2|	430	0	Populus trichocarpa seed maturation protein PM41 (POPTR_0010s18380g) mRNA, complete cds	.	.	.	.	.	.	.	.	pfam03344	Daxx	Daxx Family. The Daxx protein (also known as the Fas-binding protein) is thought to play a role in apoptosis, but precise role played by Daxx remains to be determined. Daxx forms a complex with Axin.	.	.	.	.	.
Potri.T137500.v3.0	4	9	7	3.996690996	2	0	1	7.650035559	2.935466454	0.010977881	0.022093449	up	yes	Potri.T137500	protein_coding	chrscaffold_295:20060-24026:-	gi|566188898|ref|XP_006378129.1|	2759	0	hypothetical protein POPTR_0010s03000g [Populus trichocarpa]	gi|743924925|ref|XM_011008292.1|	1665	0	PREDICTED: Populus euphratica protein FAR1-RELATED SEQUENCE 7-like (LOC105112560), mRNA	Q9M8J3	654	0	Protein FAR1-RELATED SEQUENCE 7	.	.	.	.	pfam03101	FAR1	FAR1 DNA-binding domain. This domain contains a WRKY like fold and is therefore most likely a zinc binding DNA-binding domain.	GO:0006355|regulation of transcription, DNA-templated;	GO:0005634|nucleus;	GO:0008270|zinc ion binding;	.	.
Potri.008G174600.v3.0	8	16	22	10.82947457	4	9	5	2.943181691	1.557376607	0.01094515	0.022030613	up	yes	Potri.008G174600	protein_coding	chrChr08:11942483-11944588:+	gi|224100011|ref|XP_002311709.1|	2261	0	flavin-containing monooxygenase family protein [Populus trichocarpa]	gi|743854137|ref|XM_011031408.1|	1315	0	PREDICTED: Populus euphratica probable indole-3-pyruvate monooxygenase YUCCA7 (LOC105129380), mRNA	O23024	682	0	Probable indole-3-pyruvate monooxygenase YUCCA3	mll7934	245	1.00E-74	COG2072	pfam00743	FMO-like	Flavin-binding monooxygenase-like. This family includes FMO proteins, cyclohexanone mono-oxygenase and a number of different mono-oxygenases.	GO:0009851|auxin biosynthetic process;GO:0055114|oxidation-reduction process;	.	GO:0050660|flavin adenine dinucleotide binding;GO:0004497|monooxygenase activity;GO:0004499|N,N-dimethylaniline monooxygenase activity;GO:0050661|NADP binding;	K11816	YUCCA; indole-3-pyruvate monooxygenase [EC:1.14.13.168]
Potri.018G110400.v3.0	0	0	0	1.885410649	4	2	6	0.052623703	-4.248143426	0.010933538	0.022010274	down	yes	Potri.018G110400	protein_coding	chrChr18:13654861-13655379:+	.	.	.	.	gi|162418031|gb|AC215840.1|	519	0	Populus trichocarpa clone POP043-C12, complete sequence	.	.	.	.	.	.	.	.	pfam14750	INTS2	Integrator complex subunit 2. This family of proteins are subunits of the integrator complex involved in snRNA transcription and processing.	.	.	.	.	.
Potri.T012100.v3.0	0	0	1	2.964516501	2	8	8	0.068998849	-3.857283886	0.010888803	0.021924751	down	yes	Potri.T012100	protein_coding	chrscaffold_25:139281-140592:-	gi|566220526|ref|XP_002325306.2|	894	2.00E-130	hypothetical protein POPTR_0019s00700g [Populus trichocarpa]	gi|566220525|ref|XM_002325270.2|	637	0	Populus trichocarpa hypothetical protein (POPTR_0019s00700g) mRNA, complete cds	.	.	.	.	.	.	.	.	pfam02892	zf-BED	BED zinc finger.	.	.	.	.	.
Potri.T179000.v3.0	0	0	0	1.966235027	9	3	1	0.050049824	-4.320491206	0.010881521	0.021914622	down	yes	Potri.T179000	protein_coding	chrscaffold_1912:4297-5479:-	gi|566153572|ref|XP_006370053.1|	234	1.00E-39	hypothetical protein POPTR_0001s38980g [Populus trichocarpa]	gi|155369343|gb|AC208085.1|	366	0	Populus trichocarpa clone JGIACSB05-D05, complete sequence	Q9SYM9	95.1	6.00E-38	Receptor-like serine/threonine-protein kinase At1g78530	lin1934_1	37	7.00E-07	COG0515	pfam00069	Pkinase	Protein kinase domain.	.	GO:0016021|integral component of membrane;GO:0005886|plasma membrane;	GO:0005524|ATP binding;GO:0004674|protein serine/threonine kinase activity;	.	.
Potri.015G018900.v3.0	26	30	25	21.57802225	12	19	15	2.048535924	1.034593193	0.010822773	0.021812854	up	yes	Potri.015G018900	protein_coding	chrChr15:1344677-1348610:+	gi|566205156|ref|XP_002321935.2|	1836	0	hypothetical protein POPTR_0015s00210g [Populus trichocarpa]	gi|566205155|ref|XM_002321899.2|	1089	0	Populus trichocarpa hypothetical protein (POPTR_0015s00210g) mRNA, complete cds	Q94BN2	545	0	Spermine synthase	SPBC12C2.07c	248	4.00E-78	COG0421	pfam01564	Spermine_synth	Spermine/spermidine synthase. Spermine and spermidine are polyamines. This family includes spermidine synthase that catalyses the fifth (last) step in the biosynthesis of spermidine from arginine, and spermine synthase.	GO:0006597|spermine biosynthetic process;	.	GO:0016768|spermine synthase activity;	K00797	speE, SRM; spermidine synthase [EC:2.5.1.16]
Potri.008G089200.v3.0	12	12	6	17.78367901	28	34	19	0.435356317	-1.199731438	0.01078449	0.0217432	down	yes	Potri.008G089200	protein_coding	chrChr08:5598338-5600076:+	gi|566183038|ref|XP_002311317.2|	1871	0	hypothetical protein POPTR_0008s08870g [Populus trichocarpa]	gi|566183037|ref|XM_002311281.2|	1161	0	Populus trichocarpa hypothetical protein (POPTR_0008s08870g) mRNA, complete cds	O49782	206	2.00E-60	Transcription factor MYB51	ECU11g1690	115	7.00E-29	COG5147	pfam00249	Myb_DNA-binding	Myb-like DNA-binding domain. This family contains the DNA binding domains from Myb proteins, as well as the SANT domain family.	GO:0052544|defense response by callose deposition in cell wall;GO:0042742|defense response to bacterium;GO:0009759|indole glucosinolate biosynthetic process;GO:0009682|induced systemic resistance;GO:0009737|response to abscisic acid;GO:0009733|response to auxin;GO:0009617|response to bacterium;GO:0009723|response to ethylene;GO:0009739|response to gibberellin;GO:0009625|response to insect;GO:0009…	GO:0005634|nucleus;	GO:0003677|DNA binding;GO:0003700|transcription factor activity, sequence-specific DNA binding;	K09422	MYBP; myb proto-oncogene protein, plant
Potri.015G016400.v3.0	0	0	0	1.85471431	5	3	4	0.053302965	-4.229640407	0.010704269	0.021585933	down	yes	Potri.015G016400	protein_coding	chrChr15:1163757-1165041:-	gi|743941100|ref|XP_011015031.1|	411	1.00E-45	PREDICTED: probable plastid-lipid-associated protein 14, chloroplastic [Populus euphratica]	gi|158749698|gb|AC213428.1|	307	1.00E-158	Populus trichocarpa clone POP094-E14, complete sequence	Q9LV04	146	6.00E-39	Probable plastid-lipid-associated protein 14, chloroplastic	.	.	.	.	pfam00069	Pkinase	Protein kinase domain.	.	GO:0009507|chloroplast;	GO:0005524|ATP binding;GO:0004672|protein kinase activity;	.	.
Potri.005G176100.v3.0	26	34	34	25.0467909	12	14	27	2.03296141	1.02358283	0.010662224	0.021505601	up	yes	Potri.005G176100	protein_coding	chrChr05:19222997-19226028:+	gi|566171643|ref|XP_002306625.2|	1730	0	hypothetical protein POPTR_0005s15820g [Populus trichocarpa]	gi|566171642|ref|XM_002306589.2|	1301	0	Populus trichocarpa hypothetical protein (POPTR_0005s15820g) mRNA, complete cds	Q9SUF1	424	3.00E-144	WAT1-related protein At4g08290	.	.	.	.	pfam00892	EamA	EamA-like transporter family. This family includes many hypothetical membrane proteins of unknown function. Many of the proteins contain two copies of the aligned region. The family used to be known as DUF6.	GO:0032973|amino acid export;GO:0080144|amino acid homeostasis;GO:0043090|amino acid import;	GO:0016021|integral component of membrane;GO:0005886|plasma membrane;	GO:0015171|amino acid transmembrane transporter activity;	.	.
Potri.001G320800.v3.0	12	6	10	16.78941808	22	28	26	0.429926615	-1.217837669	0.01065167	0.021488766	down	yes	Potri.001G320800	protein_coding	chrChr01:32566530-32567917:-	gi|566152296|ref|XP_002298676.2|	958	6.00E-125	fasciclin-like AGP 15 family protein [Populus trichocarpa]	gi|743919226|ref|XM_011005330.1|	929	0	PREDICTED: Populus euphratica fasciclin-like arabinogalactan protein 12 (LOC105110331), mRNA	Q8LEE9	190	4.00E-55	Fasciclin-like arabinogalactan protein 12	all5264	53.5	2.00E-07	COG2335	pfam02469	Fasciclin	Fasciclin domain. This extracellular domain is found repeated four times in grasshopper fasciclin I as well as in proteins from mammals, sea urchins, plants, yeast and bacteria.	GO:0009834|plant-type secondary cell wall biogenesis;	GO:0031225|anchored component of membrane;GO:0005886|plasma membrane;	.	.	.
Potri.004G206500.v3.0	0	1	0	2.905042027	8	7	3	0.070178553	-3.832825997	0.010642815	0.021472385	down	yes	Potri.004G206500	protein_coding	chrChr04:21525956-21527426:+	.	.	.	.	gi|566167850|ref|XM_006384790.1|	446	0	Populus trichocarpa hypothetical protein (POPTR_0004s21650g) mRNA, complete cds	.	.	.	.	.	.	.	.	pfam04200	Lipoprotein_17	Lipoprotein associated domain. This presumed domain is about 100 amino acids in length. It is found in lipoprotein of unknown function and is greatly expanded in Mycoplasma pulmonis. The domain is found in up to five copies in some proteins. This family also includes the Mycoplasma arthritidis MAA2 variable surface protein. MAA2 is implicated in in cytoadherence and virulence and has been shown t…	.	.	.	.	.
Potri.013G108300.v3.0	2	2	5	7.67069068	11	20	9	0.262313118	-1.930638137	0.010624553	0.021437022	down	yes	Potri.013G108300	protein_coding	chrChr13:12179107-12180893:+	gi|566200647|ref|XP_006376240.1|	421	3.00E-49	Vacuolar ATP synthase subunit G 3 family protein [Populus trichocarpa]	gi|743914326|ref|XM_011002787.1|	480	0	PREDICTED: Populus euphratica V-type proton ATPase subunit G-like (LOC105108466), transcript variant X3, mRNA	.	.	.	.	.	.	.	.	pfam03179	V-ATPase_G	Vacuolar (H+)-ATPase G subunit. This family represents the eukaryotic vacuolar (H+)-ATPase (V-ATPase) G subunit. V-ATPases generate an acidic environment in several intracellular compartments. Correspondingly, they are found as membrane-attached proteins in several organelles. They are also found in the plasma membranes of some specialized cells. V-ATPases consist of peripheral (V1) and membrane …	.	.	.	.	.
Potri.010G056000.v3.0	0	0	0	1.945047835	4	8	1	0.050482601	-4.308069936	0.010622242	0.021433839	down	yes	Potri.010G056000	protein_coding	chrChr10:8557321-8557860:-	gi|224107659|ref|XP_002314552.1|	363	4.00E-41	hypothetical protein POPTR_0010s06610g [Populus trichocarpa]	gi|743896595|ref|XM_011043262.1|	339	2.00E-176	PREDICTED: Populus euphratica DNA polymerase alpha subunit B-like (LOC105137500), transcript variant X1, mRNA	Q8GYK7	72	4.00E-20	TLC domain-containing protein At5g14285	.	.	.	.	pfam03798	TRAM_LAG1_CLN8	TLC domain.	.	GO:0016021|integral component of membrane;	.	.	.
Potri.003G037700.v3.0	20	33	23	19.64270291	8	20	12	2.20636735	1.141673013	0.010585923	0.021364983	up	yes	Potri.003G037700	protein_coding	chrChr03:4909260-4912047:+	gi|566160609|ref|XP_006385352.1|	4145	0	Phospholipase D epsilon family protein [Populus trichocarpa]	gi|566160608|ref|XM_006385290.1|	2277	0	Populus trichocarpa Phospholipase D epsilon family protein (POPTR_0003s02990g) mRNA, complete cds	Q9C888	1031	0	Phospholipase D alpha 4	ECU11g1180	149	2.00E-36	COG1502	pfam12357	PLD_C	Phospholipase D C terminal. This domain family is found in eukaryotes, and is approximately 70 amino acids in length. The family is found in association with pfam00168, pfam00614. There is a conserved FPD sequence motif. This family is the C terminal of phospholipase D. PLD is a major plant lipid-degrading enzyme which is involved in signal transduction.	GO:0051301|cell division;GO:0016049|cell growth;GO:0006995|cellular response to nitrogen starvation;GO:0016036|cellular response to phosphate starvation;GO:0051365|cellular response to potassium ion starvation;GO:0046470|phosphatidylcholine metabolic process;GO:0009395|phospholipid catabolic process;GO:0045848|positive regulation of nitrogen utilization;GO:0009791|post-embryonic development;GO:00…	GO:0005886|plasma membrane;	GO:0005509|calcium ion binding;GO:0070290|N-acylphosphatidylethanolamine-specific phospholipase D activity;GO:0004630|phospholipase D activity;	K01115	PLD1_2; phospholipase D1/2 [EC:3.1.4.4]
Potri.004G230000.v3.0	16	15	25	13.78953247	14	6	5	2.602970074	1.380158725	0.010579878	0.021354258	up	yes	Potri.004G230000	protein_coding	chrChr04:23537458-23539334:+	gi|566168347|ref|XP_006385099.1|	1470	0	hypothetical protein POPTR_0004s23910g [Populus trichocarpa]	gi|566168346|ref|XM_006385037.1|	1254	0	Populus trichocarpa hypothetical protein (POPTR_0004s23910g) mRNA, complete cds	Q40392	164	8.00E-42	TMV resistance protein N	.	.	.	.	pfam01582	TIR	TIR domain. The Toll/interleukin-1 receptor (TIR) homology domain is an intracellular signalling domain found in MyD88, interleukin 1 receptor and the Toll receptor. It contains three highly-conserved regions, and mediates protein-protein interactions between the Toll-like receptors (TLRs) and signal-transduction components. TIR-like motifs are also found in plant proteins thought to be involved …	GO:0009626|plant-type hypersensitive response;GO:0007165|signal transduction;	GO:0005737|cytoplasm;	GO:0043531|ADP binding;GO:0005524|ATP binding;	.	.
Potri.T075400.v3.0	10	7	11	16.92890293	37	25	16	0.420410749	-1.250128537	0.010576382	0.021348677	down	yes	Potri.T075400	protein_coding	chrscaffold_82:47406-49437:-	gi|566211181|ref|XP_006372664.1|	2017	0	hypothetical protein POPTR_0017s03655g [Populus trichocarpa]	gi|566211180|ref|XM_006372602.1|	1259	0	Populus trichocarpa hypothetical protein (POPTR_0017s03655g) mRNA, complete cds	Q9ASS4	257	3.00E-77	Probably inactive leucine-rich repeat receptor-like protein kinase At5g48380	BH2504_1	57.8	2.00E-08	COG0515	pfam00069	Pkinase	Protein kinase domain.	GO:0042742|defense response to bacterium;GO:0060548|negative regulation of cell death;GO:0031348|negative regulation of defense response;	GO:0016021|integral component of membrane;GO:0005886|plasma membrane;GO:0009506|plasmodesma;	GO:0005524|ATP binding;GO:0016301|kinase activity;GO:0004672|protein kinase activity;GO:0033612|receptor serine/threonine kinase binding;	.	.
Potri.001G333400.v3.0	0	0	0	1.863706321	3	4	5	0.053107879	-4.234930266	0.010561864	0.021320846	down	yes	Potri.001G333400	protein_coding	chrChr01:33665746-33669409:-	gi|743925547|ref|XP_011006915.1|	2856	0	PREDICTED: gamma-glutamyltranspeptidase 1-like [Populus euphratica]	gi|566152647|ref|XM_002298572.2|	1918	0	Populus trichocarpa hypothetical protein (POPTR_0001s34100g) mRNA, complete cds	Q8VYW6	767	0	Gamma-glutamyltranspeptidase 1	SPAC664.09	343	2.00E-107	COG0405	pfam01019	G_glu_transpept	Gamma-glutamyltranspeptidase.	GO:0006751|glutathione catabolic process;GO:0006979|response to oxidative stress;	GO:0048046|apoplast;GO:0009505|plant-type cell wall;GO:0009506|plasmodesma;	GO:0003840|gamma-glutamyltransferase activity;GO:0016756|glutathione gamma-glutamylcysteinyltransferase activity;GO:0036374|glutathione hydrolase activity;	K18592	GGT1_5; gamma-glutamyltranspeptidase / glutathione hydrolase / leukotriene-C4 hydrolase [EC:2.3.2.2 3.4.19.13 3.4.19.14]
Potri.017G073100.v3.0	0	0	0	1.863706321	3	4	5	0.053107879	-4.234930266	0.010561864	0.021320846	down	yes	Potri.017G073100	protein_coding	chrChr17:8482764-8484295:-	gi|566212657|ref|XP_006373290.1|	372	7.00E-44	hypothetical protein POPTR_0017s10950g [Populus trichocarpa]	gi|566167288|ref|XM_002306178.2|	263	2.00E-134	Populus trichocarpa hypothetical protein (POPTR_0004s18740g) mRNA, complete cds	Q9S702	89	6.00E-20	Aspartokinase 3, chloroplastic	MJ0571	50.1	4.00E-07	COG0527	pfam01842	ACT	ACT domain. This family of domains generally have a regulatory role. ACT domains are linked to a wide range of metabolic enzymes that are regulated by amino acid concentration. Pairs of ACT domains bind specifically to a particular amino acid leading to regulation of the linked enzyme. The ACT domain is found in: D-3-phosphoglycerate dehydrogenase EC:1.1.1.95, which is inhibited by serine. Aspart…	GO:0009089|lysine biosynthetic process via diaminopimelate;GO:0009088|threonine biosynthetic process;	GO:0009570|chloroplast stroma;	GO:0016597|amino acid binding;GO:0004072|aspartate kinase activity;GO:0005524|ATP binding;	K00928	lysC; aspartate kinase [EC:2.7.2.4]
Potri.005G060300.v3.0	0	0	0	1.850476871	4	4	4	0.053399197	-4.227038149	0.010553003	0.021308851	down	yes	Potri.005G060300	protein_coding	chrChr05:4240845-4243551:+	gi|566255502|ref|XP_006387822.1|	2369	0	hypothetical protein POPTR_0542s00210g [Populus trichocarpa]	gi|566255501|ref|XM_006387760.1|	1362	0	Populus trichocarpa hypothetical protein (POPTR_0542s00210g) mRNA, complete cds	P25141	674	0	Alcohol dehydrogenase 1	YPO1502	372	2.00E-123	COG1062	pfam08240	ADH_N	Alcohol dehydrogenase GroES-like domain. This is the catalytic domain of alcohol dehydrogenases. Many of them contain an inserted zinc binding domain. This domain has a GroES-like structure.	.	GO:0005737|cytoplasm;	GO:0004022|alcohol dehydrogenase (NAD) activity;GO:0008270|zinc ion binding;	.	.
Potri.002G135800.v3.0	0	0	0	1.86794376	4	3	5	0.053012866	-4.237513662	0.010494386	0.021194885	down	yes	Potri.002G135800	protein_coding	chrChr02:10108852-10112072:+	.	.	.	.	gi|391416268|gb|BT083960.2|	37	2.00E-08	Zea mays full-length cDNA clone ZM_BFb0059A17 mRNA, complete cds	.	.	.	.	.	.	.	.	pfam04647	AgrB	Accessory gene regulator B. The arg locus consists of two transcripts: RNAII and RNAIII. RNAII encodes four genes (agrA, B, C, and D) whose gene products assemble a quorum sensing system. AgrB and AgrD are essential for the production of the autoinducing peptide which functions as a signal for quorum sensing. AgrB is a transmembrane protein.	.	.	.	.	.
Potri.018G141600.v3.0	0	0	0	1.86794376	4	3	5	0.053012866	-4.237513662	0.010494386	0.021194885	down	yes	Potri.018G141600	protein_coding	chrChr18:16124602-16126740:+	gi|566215734|ref|XP_006372183.1|	1065	3.00E-143	hypothetical protein POPTR_0018s13840g [Populus trichocarpa]	gi|566215735|ref|XM_002324653.2|	1001	0	Populus trichocarpa hypothetical protein (POPTR_0018s13840g) mRNA, complete cds	Q2HIV9	176	3.00E-51	Transcription factor bHLH35	.	.	.	.	pfam00010	HLH	Helix-loop-helix DNA-binding domain.	GO:0006355|regulation of transcription, DNA-templated;GO:0006351|transcription, DNA-templated;	GO:0005634|nucleus;	GO:0003677|DNA binding;	.	.
Potri.005G189300.v3.0	2	2	3	6.684014578	14	17	5	0.228617251	-2.128993825	0.010477395	0.021167889	down	yes	Potri.005G189300	protein_coding	chrChr05:20689820-20690840:+	gi|224082414|ref|XP_002306685.1|	745	1.00E-94	VQ motif-containing family protein [Populus trichocarpa]	gi|743911880|ref|XM_011001504.1|	890	0	PREDICTED: Populus euphratica protein MKS1-like (LOC105107544), mRNA	F4HWF9	68.2	3.00E-11	Nuclear speckle RNA-binding protein B	.	.	.	.	pfam05678	VQ	VQ motif. This short motif is found in a variety of plant proteins. These proteins vary greatly in length and are mostly composed of low complexity regions. They all conserve a short motif FXhVQChTG, where X is any amino acid and h is a hydrophobic amino acid. The function of this motif is uncertain, however one protein in this family has been found to bind the SigA sigma factor. It would seem pl…	GO:0000398|mRNA splicing, via spliceosome;	GO:0016607|nuclear speck;	GO:0000166|nucleotide binding;GO:0035614|snRNA stem-loop binding;	.	.
Potri.011G167200.v3.0	2	6	2	1.768570179	0	0	0	20.86211842	4.382813757	0.010395999	0.021015072	up	yes	Potri.011G167200	protein_coding	chrChr11:18305888-18308198:+	gi|743893092|ref|XP_011039848.1|	2077	0	PREDICTED: probable amino acid permease 7 [Populus euphratica]	gi|566195949|ref|XM_006377929.1|	1280	0	Populus trichocarpa hypothetical protein (POPTR_0011s17010g) mRNA, complete cds	Q9FF99	518	6.00E-179	Probable amino acid permease 7	.	.	.	.	pfam01490	Aa_trans	Transmembrane amino acid transporter protein. This transmembrane region is found in many amino acid transporters including UNC-47 and MTR. UNC-47 encodes a vesicular amino butyric acid (GABA) transporter, (VGAT). UNC-47 is predicted to have 10 transmembrane domains. MTR is a N system amino acid transporter system protein involved in methyltryptophan resistance. Other members of this family includ…	GO:0003333|amino acid transmembrane transport;GO:0006865|amino acid transport;	GO:0016021|integral component of membrane;GO:0016020|membrane;GO:0005886|plasma membrane;	GO:0015293|symporter activity;	.	.
Potri.003G141400.v3.0	16	19	22	14.3211895	11	7	9	2.441199478	1.287590187	0.010393079	0.021010624	up	yes	Potri.003G141400	protein_coding	chrChr03:15838161-15840489:-	gi|566162581|ref|XP_002304563.2|	1081	1.00E-144	hypothetical protein POPTR_0003s14130g [Populus trichocarpa]	gi|743825322|ref|XM_011024191.1|	767	0	PREDICTED: Populus euphratica calcineurin B-like protein 7 (LOC105124256), transcript variant X2, mRNA	Q3HRP0	249	2.00E-79	Calcineurin B-like protein 7	YKL190w	82.4	1.00E-17	COG5126	pfam13499	EF-hand_7	EF-hand domain pair.	.	GO:0005886|plasma membrane;	GO:0005509|calcium ion binding;	.	.
Potri.001G354100.v3.0	4	5	4	9.540137425	15	18	14	0.321802505	-1.635752536	0.010335603	0.020901666	down	yes	Potri.001G354100	protein_coding	chrChr01:36180315-36181425:-	gi|566152700|ref|XP_006369870.1|	1299	2.00E-178	hypothetical protein POPTR_0001s34350g, partial [Populus trichocarpa]	gi|566152699|ref|XM_006369808.1|	551	0	Populus trichocarpa hypothetical protein (POPTR_0001s34350g) mRNA, partial cds	Q94KD8	244	1.00E-72	Probable beta-D-xylosidase 2	XF0845	127	1.00E-31	COG1472	pfam01915	Glyco_hydro_3_C	Glycosyl hydrolase family 3 C-terminal domain. This domain is involved in catalysis and may be involved in binding beta-glucan. This domain is found associated with pfam00933.	GO:0031222|arabinan catabolic process;GO:0045493|xylan catabolic process;	GO:0009505|plant-type cell wall;GO:0005578|proteinaceous extracellular matrix;	GO:0046556|alpha-L-arabinofuranosidase activity;GO:0009044|xylan 1,4-beta-xylosidase activity;	.	.
Potri.010G209400.v3.0	15	10	11	8.327958323	7	4	1	3.54515267	1.825847758	0.010334911	0.020901666	up	yes	Potri.010G209400	protein_coding	chrChr10:19882730-19883645:-	gi|355477194|gb|AES12473.1|	961	9.00E-129	C2H2-type zinc finger protein 1 [Populus trichocarpa]	gi|743844135|ref|XM_011028829.1|	777	0	PREDICTED: Populus euphratica zinc finger protein ZAT11-like (LOC105127501), mRNA	Q9SLD4	129	1.00E-34	Zinc finger protein ZAT11	.	.	.	.	pfam13912	zf-C2H2_6	C2H2-type zinc finger.	GO:0071289|cellular response to nickel ion;GO:2000280|regulation of root development;GO:0006355|regulation of transcription, DNA-templated;GO:0010200|response to chitin;GO:0006351|transcription, DNA-templated;	GO:0005634|nucleus;	GO:0046872|metal ion binding;GO:0043565|sequence-specific DNA binding;GO:0003700|transcription factor activity, sequence-specific DNA binding;GO:0044212|transcription regulatory region DNA binding;	.	.
Potri.009G133200.v3.0	0	0	1	3.107250693	1	10	8	0.06557682	-3.93067024	0.010278603	0.020796475	down	yes	Potri.009G133200	protein_coding	chrChr09:10783056-10783557:-	gi|566163580|ref|XP_006385987.1|	309	8.00E-34	hypothetical protein POPTR_0003s19640g [Populus trichocarpa]	gi|158749692|gb|AC213422.1|	478	0	Populus trichocarpa clone POP035-B03, complete sequence	.	.	.	.	.	.	.	.	pfam04750	Far-17a_AIG1	FAR-17a/AIG1-like protein. This family includes the hamster androgen-induced FAR-17a protein, and its human homologue, the AIG1 protein. The function of these proteins is unknown. This family also includes homologous regions from a number of other metazoan proteins.	.	.	.	.	.
Potri.004G148700.v3.0	6	2	2	8.322833301	13	15	14	0.279891611	-1.837059847	0.010253279	0.020749551	down	yes	Potri.004G148700	protein_coding	chrChr04:17147955-17151137:+	gi|224077776|ref|XP_002305403.1|	1361	0	hypothetical protein POPTR_0004s15570g [Populus trichocarpa]	gi|566166726|ref|XM_002305367.2|	1215	0	Populus trichocarpa hypothetical protein (POPTR_0004s15570g) mRNA, complete cds	Q1LXS2	99	2.00E-22	Proteasome assembly chaperone 2	.	.	.	.	pfam09754	PAC2	PAC2 family. This PAC2 (Proteasome assembly chaperone) family of proteins is found in bacteria, archaea and eukaryotes. Proteins in this family are typically between 247 and 307 amino acids in length. These proteins function as a chaperone for the 26S proteasome. The 26S proteasome mediates ubiquitin-dependent proteolysis in eukaryotic cells. A number of studies including very recent ones have re…	GO:0043248|proteasome assembly;	GO:0005829|cytosol;GO:0005634|nucleus;GO:0000502|proteasome complex;	.	K11876	PSMG2, PAC2; proteasome assembly chaperone 2
Potri.015G133000.v3.0	0	0	0	1.949285273	5	7	1	0.050390834	-4.310694866	0.010249187	0.020744144	down	yes	Potri.015G133000	protein_coding	chrChr15:14325779-14326853:+	gi|743807875|ref|XP_011018105.1|	179	3.00E-13	PREDICTED: uncharacterized protein LOC105121247 [Populus euphratica]	gi|743896784|ref|XM_011043363.1|	254	4.00E-129	PREDICTED: Populus euphratica cationic amino acid transporter 1-like (LOC105137574), transcript variant X1, mRNA	.	.	.	.	.	.	.	.	pfam05394	AvrB_AvrC	Avirulence protein. This family consists of several avirulence proteins from Pseudomonas syringae and Xanthomonas campestris.	.	.	.	.	.
Potri.012G070800.v3.0	38	21	21	21.12700172	15	19	9	2.205307688	1.140979957	0.010238906	0.020726208	up	yes	Potri.012G070800	protein_coding	chrChr12:9490131-9491648:+	gi|566197220|ref|XP_006376821.1|	485	7.00E-58	hypothetical protein POPTR_0012s07260g [Populus trichocarpa]	gi|166006856|gb|AC216768.1|	675	0	Populus trichocarpa clone POP035-A14, complete sequence	.	.	.	.	.	.	.	.	pfam04479	RTA1	RTA1 like protein. This family is comprised of fungal proteins with multiple transmembrane regions. RTA1 is involved in resistance to 7-aminocholesterol, while RTM1 confers resistance to an an unknown toxic chemical in molasses. These proteins may bind to the toxic substance, and thus prevent toxicity. They are not thought to be involved in the efflux of xenobiotics.	.	.	.	.	.
Potri.010G109800.v3.0	16	17	18	12.63841629	8	9	6	2.582889107	1.368985704	0.01022463	0.020701615	up	yes	Potri.010G109800	protein_coding	chrChr10:12896628-12897146:+	gi|566190372|ref|XP_006378443.1|	289	1.00E-30	hypothetical protein POPTR_0010s12000g [Populus trichocarpa]	gi|566190371|ref|XM_006378381.1|	519	0	Populus trichocarpa hypothetical protein (POPTR_0010s12000g) mRNA, complete cds	.	.	.	.	.	.	.	.	pfam05549	Allexi_40kDa	Allexivirus 40kDa protein.	.	.	.	.	.
Potri.T049000.v3.0	7	2	1	1.873294908	0	0	0	21.80600455	4.446653549	0.010129587	0.020527684	up	yes	Potri.T049000	protein_coding	chrscaffold_47:124540-130116:+	gi|566169177|ref|XP_006382562.1|	2521	0	hypothetical protein POPTR_0005s03330g [Populus trichocarpa]	gi|743883194|ref|XM_011038663.1|	1056	0	PREDICTED: Populus euphratica TMV resistance protein N-like (LOC105134307), mRNA	Q40392	271	3.00E-75	TMV resistance protein N	.	.	.	.	pfam00931	NB-ARC	NB-ARC domain.	GO:0009626|plant-type hypersensitive response;GO:0007165|signal transduction;	GO:0005737|cytoplasm;	GO:0043531|ADP binding;GO:0005524|ATP binding;	.	.
Potri.001G053900.v3.0	10	4	6	4.104406715	2	1	0	7.925640594	2.986527547	0.010081808	0.020439369	up	yes	Potri.001G053900	protein_coding	chrChr01:4107311-4108755:+	gi|566148872|ref|XP_002297832.2|	828	5.00E-110	hydroxyethylthiazole kinase family protein [Populus trichocarpa]	gi|566148871|ref|XM_002297796.2|	615	0	Populus trichocarpa hydroxyethylthiazole kinase family protein (POPTR_0001s14090g) mRNA, complete cds	Q9LIQ4	225	2.00E-71	Hydroxyethylthiazole kinase	ZthiM	127	3.00E-34	COG2145	pfam02110	HK	Hydroxyethylthiazole kinase family.	GO:0009228|thiamine biosynthetic process;GO:0009229|thiamine diphosphate biosynthetic process;GO:0036172|thiamine salvage;	.	GO:0005524|ATP binding;GO:0004417|hydroxyethylthiazole kinase activity;GO:0046872|metal ion binding;	K00878	thiM; hydroxyethylthiazole kinase [EC:2.7.1.50]
Potri.002G119000.v3.0	1	0	0	2.934491917	6	8	4	0.070002747	-3.836444652	0.010059185	0.020397752	down	yes	Potri.002G119000	protein_coding	chrChr02:8916464-8918114:-	gi|743803440|ref|XP_011017120.1|	1428	0	PREDICTED: cyclin-D5-2-like [Populus euphratica]	gi|743803439|ref|XM_011018818.1|	1157	0	PREDICTED: Populus euphratica cyclin-D5-2-like (LOC105120563), mRNA	P42753	119	1.00E-28	Cyclin-D3-1	.	.	.	.	pfam00134	Cyclin_N	Cyclin, N-terminal domain. Cyclins regulate cyclin dependent kinases (CDKs). Human cyclin-O is a Uracil-DNA glycosylase that is related to other cyclins. Cyclins contain two domains of similar all-alpha fold, of which this family corresponds with the N-terminal domain.	GO:0051301|cell division;GO:0000082|G1/S transition of mitotic cell cycle;GO:0007067|mitotic nuclear division;GO:0009735|response to cytokinin;GO:0009744|response to sucrose;GO:0048316|seed development;	GO:0005634|nucleus;	.	K14505	CYCD3; cyclin D3, plant
Potri.010G015400.v3.0	7	7	12	5.534792763	4	1	1	5.02427917	2.328916629	0.010008247	0.020302921	up	yes	Potri.010G015400	protein_coding	chrChr10:1928572-1932936:-	gi|566188705|ref|XP_006378085.1|	4282	0	hypothetical protein POPTR_0010s01930g [Populus trichocarpa]	gi|566188704|ref|XM_006378023.1|	2418	0	Populus trichocarpa hypothetical protein (POPTR_0010s01930g) mRNA, complete cds	O81832	818	0	G-type lectin S-receptor-like serine/threonine-protein kinase At4g27290	BS_yloP_1	99	3.00E-21	COG0515	pfam00069	Pkinase	Protein kinase domain.	GO:0006952|defense response;GO:0006468|protein phosphorylation;GO:0048544|recognition of pollen;	GO:0005886|plasma membrane;GO:0009506|plasmodesma;	GO:0005524|ATP binding;GO:0005516|calmodulin binding;GO:0030246|carbohydrate binding;GO:0004674|protein serine/threonine kinase activity;	.	.
Potri.006G003700.v3.0	1	0	0	2.991647157	3	7	8	0.068925016	-3.858828501	0.009981937	0.020255176	down	yes	Potri.006G003700	protein_coding	chrChr06:273042-275769:-	gi|566173756|ref|XP_006380863.1|	2753	0	hypothetical protein POPTR_0006s00560g, partial [Populus trichocarpa]	gi|566173755|ref|XM_006380801.1|	1589	0	Populus trichocarpa hypothetical protein (POPTR_0006s00560g) mRNA, partial cds	Q9SUA4	692	0	Oligopeptide transporter 5	.	.	.	.	pfam03169	OPT	OPT oligopeptide transporter protein. The OPT family of oligopeptide transporters is distinct from the ABC pfam00005 and PTR pfam00854 transporter families. OPT transporters were first recognized in fungi (Candida albicans and Schizosaccharomyces pombe), but this alignment also includes orthologues from Arabidopsis thaliana. OPT transporters are thought to have 12-14 transmembrane domains and con…	GO:0015031|protein transport;	GO:0005887|integral component of plasma membrane;GO:0016020|membrane;	GO:0035673|oligopeptide transmembrane transporter activity;	.	.
Potri.001G067000.v3.0	16	16	24	13.93521914	9	11	6	2.506283873	1.32554983	0.009979188	0.020251005	up	yes	Potri.001G067000	protein_coding	chrChr01:5313510-5315194:+	gi|224053561|ref|XP_002297873.1|	1248	2.00E-170	hypothetical protein POPTR_0001s13050g [Populus trichocarpa]	gi|566148688|ref|XM_002297837.2|	1017	0	Populus trichocarpa hypothetical protein (POPTR_0001s13050g) mRNA, complete cds	Q9Y5Z4	79.3	7.00E-16	Heme-binding protein 2	.	.	.	.	pfam04832	SOUL	SOUL heme-binding protein. This family represents a group of putative heme-binding proteins. Our family includes archaeal and bacterial homologues.	GO:0010917|negative regulation of mitochondrial membrane potential;GO:0035794|positive regulation of mitochondrial membrane permeability;GO:0010940|positive regulation of necrotic cell death;	GO:0005737|cytoplasm;GO:0070062|extracellular exosome;GO:0005739|mitochondrion;	.	.	.
Potri.010G118400.v3.0	0	1	0	3.010360495	4	4	10	0.068186229	-3.874375782	0.009950165	0.020197721	down	yes	Potri.010G118400	protein_coding	chrChr10:13589160-13589914:+	gi|566190525|ref|XP_002315910.2|	141	6.00E-09	hypothetical protein POPTR_0010s12840g [Populus trichocarpa]	gi|566190524|ref|XM_002315874.2|	123	3.00E-56	Populus trichocarpa hypothetical protein (POPTR_0010s12840g) mRNA, complete cds	.	.	.	.	.	.	.	.	pfam07741	BRF1	Brf1-like TBP-binding domain. This region covers both the Brf homology II and III regions. This region is involved in binding TATA binding protein.	.	.	.	.	.
Potri.002G117100.v3.0	14	13	30	13.96261033	10	6	9	2.621073441	1.390157778	0.009933602	0.020166904	up	yes	Potri.002G117100	protein_coding	chrChr02:8758068-8758762:+	gi|566157531|ref|XP_002301143.2|	847	6.00E-113	hypothetical protein POPTR_0002s11790g [Populus trichocarpa]	gi|566157530|ref|XM_002301107.2|	471	0	Populus trichocarpa hypothetical protein (POPTR_0002s11790g) mRNA, complete cds	.	.	.	.	.	.	.	.	pfam05788	Orbi_VP1	Orbivirus RNA-dependent RNA polymerase (VP1). This family consists of the RNA-dependent RNA polymerase protein VP1 from the Orbiviruses. VP1 may have both enzymatic and structural roles in the virus life cycle.	.	.	.	.	.
Potri.012G093300.v3.0	19	27	25	18.34409642	16	9	12	2.217544999	1.148963381	0.009931189	0.020163408	up	yes	Potri.012G093300	protein_coding	chrChr12:12002990-12005444:+	gi|566197635|ref|XP_002318110.2|	1360	0	hypothetical protein POPTR_0012s09480g [Populus trichocarpa]	gi|743894333|ref|XM_011042114.1|	1140	0	PREDICTED: Populus euphratica uncharacterized LOC105136683 (LOC105136683), transcript variant X1, mRNA	.	.	.	.	.	.	.	.	pfam13639	zf-RING_2	Ring finger domain.	.	.	.	.	.
Potri.001G025500.v3.0	11	30	13	12.96449815	10	4	8	2.816472324	1.493889295	0.009928301	0.020160347	up	yes	Potri.001G025500	protein_coding	chrChr01:1888762-1891351:-	gi|566147528|ref|XP_002297750.2|	1239	2.00E-169	eukaryotic rpb5 RNA polymerase subunit family protein [Populus trichocarpa]	gi|743913272|ref|XM_011002239.1|	922	0	PREDICTED: Populus euphratica DNA-directed RNA polymerase V subunit 5C-like (LOC105108084), mRNA	Q9M1H8	246	3.00E-78	DNA-directed RNA polymerase V subunit 5C	SPAC23C4.15	93.2	2.00E-21	COG2012	pfam01191	RNA_pol_Rpb5_C	RNA polymerase Rpb5, C-terminal domain. The assembly domain of Rpb5. The archaeal equivalent to this domain is subunit H. Subunit H lacks the N-terminal domain.	GO:0006351|transcription, DNA-templated;	GO:0000419|DNA-directed RNA polymerase V complex;	GO:0003677|DNA binding;GO:0003899|DNA-directed RNA polymerase activity;	K03013	RPB5, POLR2E; DNA-directed RNA polymerases I, II, and III subunit RPABC1
Potri.006G070000.v3.0	0	1	1	3.884822343	9	7	7	0.100230164	-3.318611344	0.00991454	0.020138004	down	yes	Potri.006G070000	protein_coding	chrChr06:5234186-5235929:+	gi|566174925|ref|XP_002308086.2|	1823	0	hypothetical protein POPTR_0006s06930g [Populus trichocarpa]	gi|566174924|ref|XM_002308050.2|	1163	0	Populus trichocarpa hypothetical protein (POPTR_0006s06930g) mRNA, complete cds	Q9SLN8	351	5.00E-117	2-alkenal reductase (NADP(+)-dependent)	BS_yfmJ	236	6.00E-73	COG2130	pfam00107	ADH_zinc_N	Zinc-binding dehydrogenase.	.	.	GO:0016491|oxidoreductase activity;GO:0008270|zinc ion binding;	.	.
Potri.009G059400.v3.0	0	4	0	5.159001138	11	9	9	0.158661809	-2.655973188	0.009900083	0.020114235	down	yes	Potri.009G059400	protein_coding	chrChr09:6175464-6179101:+	gi|224106101|ref|XP_002314043.1|	3900	0	cation/hydrogen exchanger family protein [Populus trichocarpa]	gi|743837319|ref|XM_011027160.1|	2547	0	PREDICTED: Populus euphratica cation/H(+) antiporter 28-like (LOC105126329), transcript variant X1, mRNA	Q8L709	803	0	Cation/H(+) antiporter 28	YJL094c	80.5	2.00E-14	COG0475	pfam00999	Na_H_Exchanger	Sodium/hydrogen exchanger family. Na/H antiporters are key transporters in maintaining the pH of actively metabolizing cells. The molecular mechanisms of antiport are unclear. These antiporters contain 10-12 transmembrane regions (M) at the amino-terminus and a large cytoplasmic region at the carboxyl terminus. The transmembrane regions M3-M12 share identity with other members of the family. The …	GO:0006813|potassium ion transport;GO:0006885|regulation of pH;	GO:0012505|endomembrane system;GO:0016021|integral component of membrane;GO:0016020|membrane;	GO:0005451|monovalent cation:proton antiporter activity;	.	.
Potri.012G009900.v3.0	5	1	4	1.825073134	0	0	0	21.36219922	4.416988274	0.009814567	0.019951595	up	yes	Potri.012G009900	protein_coding	chrChr12:847698-850791:+	gi|743922607|ref|XP_011005376.1|	3289	0	PREDICTED: receptor-like protein 12 [Populus euphratica]	gi|566196025|ref|XM_002317804.2|	1233	0	Populus trichocarpa hypothetical protein (POPTR_0012s00240g) mRNA, complete cds	Q9C9H7	321	4.00E-93	Receptor-like protein 12	alr0124_1	68.9	3.00E-11	COG4886	pfam13855	LRR_8	Leucine rich repeat.	.	GO:0016021|integral component of membrane;GO:0005886|plasma membrane;	.	.	.
Potri.018G143700.v3.0	2	1	4	6.639408941	14	10	11	0.23150998	-2.110853709	0.009812427	0.019948634	down	yes	Potri.018G143700	protein_coding	chrChr18:16331737-16332711:-	gi|566215774|ref|XP_002325268.2|	836	1.00E-109	hypothetical protein POPTR_0018s14050g [Populus trichocarpa]	gi|566215773|ref|XM_002325232.2|	859	0	Populus trichocarpa hypothetical protein (POPTR_0018s14050g) mRNA, complete cds	.	.	.	.	.	.	.	.	pfam14009	DUF4228	Domain of unknown function (DUF4228). This domain is found in plants. The function is not known.	.	.	.	.	.
Potri.011G153100.v3.0	7	14	13	7.493034574	5	5	0	3.966830048	1.987986589	0.009809735	0.01994455	up	yes	Potri.011G153100	protein_coding	chrChr11:17154960-17156171:+	gi|566195686|ref|XP_002317058.2|	999	2.00E-132	hypothetical protein POPTR_0011s15620g [Populus trichocarpa]	gi|566195685|ref|XM_002317022.2|	924	0	Populus trichocarpa hypothetical protein (POPTR_0011s15620g) mRNA, complete cds	.	.	.	.	.	.	.	.	pfam14009	DUF4228	Domain of unknown function (DUF4228). This domain is found in plants. The function is not known.	.	.	.	.	.
Potri.014G107600.v3.0	3	2	1	6.169280727	15	9	9	0.213016522	-2.230962761	0.009767235	0.019862289	down	yes	Potri.014G107600	protein_coding	chrChr14:8475202-8476252:-	gi|566203561|ref|XP_002320907.2|	781	2.00E-98	hypothetical protein POPTR_0014s10320g [Populus trichocarpa]	gi|743790757|ref|XM_011041326.1|	568	0	PREDICTED: Populus euphratica NAC domain-containing protein 4-like (LOC105136118), mRNA	Q9LKG8	126	3.00E-32	NAC domain-containing protein 91	.	.	.	.	pfam02365	NAM	No apical meristem (NAM) protein. This is a family of no apical meristem (NAM) proteins these are plant development proteins. Mutations in NAM result in the failure to develop a shoot apical meristem in petunia embryos. NAM is indicated as having a role in determining positions of meristems and primordial. One member of this family NAP (NAC-like, activated by AP3/PI) is encoded by the target gene…	GO:0051607|defense response to virus;GO:0002230|positive regulation of defense response to virus by host;GO:0002237|response to molecule of bacterial origin;GO:0009615|response to virus;GO:0006351|transcription, DNA-templated;GO:0016032|viral process;	GO:0012505|endomembrane system;GO:0016021|integral component of membrane;GO:0005634|nucleus;	GO:0003677|DNA binding;GO:0003713|transcription coactivator activity;GO:0003700|transcription factor activity, sequence-specific DNA binding;GO:0044212|transcription regulatory region DNA binding;	.	.
Potri.004G021100.v3.0	2	5	3	1.76613484	0	0	0	20.84182589	4.381409768	0.009756773	0.01984516	up	yes	Potri.004G021100	protein_coding	chrChr04:1412909-1413645:+	gi|224076345|ref|XP_002304929.1|	833	4.00E-111	hypothetical protein POPTR_0004s02040g [Populus trichocarpa]	gi|743885998|ref|XM_011039416.1|	586	0	PREDICTED: Populus euphratica major allergen Pru ar 1-like (LOC105134853), mRNA	O50001	176	6.00E-54	Major allergen Pru ar 1	.	.	.	.	pfam00407	Bet_v_1	Pathogenesis-related protein Bet v I family. This family is named after Bet v 1, the major birch pollen allergen. This protein belongs to family 10 of plant pathogenesis-related proteins (PR-10), cytoplasmic proteins of 15-17 kd that are wide-spread among dicotyledonous plants. In recent years, a number of diverse plant proteins with low sequence similarity to Bet v 1 was identified. A classifica…	GO:0006952|defense response;GO:0009607|response to biotic stimulus;	.	.	.	.
Potri.012G105600.v3.0	2	5	3	1.76613484	0	0	0	20.84182589	4.381409768	0.009756773	0.01984516	up	yes	Potri.012G105600	protein_coding	chrChr12:12951967-12953027:-	gi|566197830|ref|XP_006376919.1|	1308	3.00E-179	hypothetical protein POPTR_0012s10740g [Populus trichocarpa]	gi|566197829|ref|XM_006376857.1|	1057	0	Populus trichocarpa hypothetical protein (POPTR_0012s10740g) mRNA, complete cds	Q5C9I9	258	1.00E-82	(-)-isopiperitenol/(-)-carveol dehydrogenase, mitochondrial	.	.	.	.	pfam13561	adh_short_C2	Enoyl-(Acyl carrier protein) reductase.	GO:0031525|menthol biosynthetic process;	GO:0005739|mitochondrion;	GO:0018459|carveol dehydrogenase activity;GO:0018458|isopiperitenol dehydrogenase activity;GO:0000166|nucleotide binding;	K15090	E1.1.1.223; isopiperitenol dehydrogenase [EC:1.1.1.223]
Potri.012G139700.v3.0	2	5	3	1.76613484	0	0	0	20.84182589	4.381409768	0.009756773	0.01984516	up	yes	Potri.012G139700	protein_coding	chrChr12:15398444-15399190:+	gi|566198300|ref|XP_002318820.2|	475	7.00E-58	hypothetical protein POPTR_0012s13360g [Populus trichocarpa]	gi|743857073|ref|XM_011031782.1|	478	0	PREDICTED: Populus euphratica putative non-specific lipid-transfer protein 14 (LOC105129640), mRNA	Q9FIT2	100	2.00E-25	Putative non-specific lipid-transfer protein 14	.	.	.	.	pfam00234	Tryp_alpha_amyl	Protease inhibitor/seed storage/LTP family. This family is composed of trypsin-alpha amylase inhibitors, seed storage proteins and lipid transfer proteins from plants.	GO:0006869|lipid transport;	GO:0016020|membrane;	GO:0008289|lipid binding;	.	.
Potri.001G137100.v3.0	6	6	12	5.012383357	2	2	1	5.560986248	2.475340769	0.009671492	0.019688154	up	yes	Potri.001G137100	protein_coding	chrChr01:11004515-11005854:+	gi|703108408|ref|XP_010099022.1|	251	1.00E-23	hypothetical protein L484_005314 [Morus notabilis]	gi|743809357|ref|XM_011020187.1|	553	0	PREDICTED: Populus euphratica uncharacterized LOC105121518 (LOC105121518), mRNA	.	.	.	.	.	.	.	.	pfam09009	Exotox-A_cataly	Exotoxin A catalytic. Members of this family, which are found in prokaryotic exotoxin A, catalyse the transfer of ADP ribose from nicotinamide adenine dinucleotide (NAD) to elongation factor-2 in eukaryotic cells, with subsequent inhibition of protein synthesis.	.	.	.	.	.
Potri.012G101500.v3.0	10	17	25	12.31405628	7	2	11	2.945762138	1.558640941	0.00966906	0.019684575	up	yes	Potri.012G101500	protein_coding	chrChr12:12657817-12660266:-	gi|566197770|ref|XP_002318751.2|	2024	0	hypothetical protein POPTR_0012s10330g [Populus trichocarpa]	gi|566197769|ref|XM_002318715.2|	1542	0	Populus trichocarpa hypothetical protein (POPTR_0012s10330g) mRNA, complete cds	Q9SJE2	328	1.00E-105	Palmitoyl-acyl carrier protein thioesterase, chloroplastic	CAC3591	93.6	2.00E-20	COG3884	pfam01643	Acyl-ACP_TE	Acyl-ACP thioesterase. This family consists of various acyl-acyl carrier protein (ACP) thioesterases (TE) these terminate fatty acyl group extension via hydrolysing an acyl group on a fatty acid.	GO:0006633|fatty acid biosynthetic process;	GO:0009507|chloroplast;GO:0009536|plastid;	GO:0000036|ACP phosphopantetheine attachment site binding involved in fatty acid biosynthetic process;GO:0016297|acyl-[acyl-carrier-protein] hydrolase activity;	K10781	FATB; fatty acyl-ACP thioesterase B [EC:3.1.2.14 3.1.2.21]
Potri.019G101700.v3.0	7	12	27	25.51776204	47	28	38	0.465542464	-1.103015329	0.009667567	0.019682908	down	yes	Potri.019G101700	protein_coding	chrChr19:13088952-13091994:+	gi|566243652|ref|XP_006371573.1|	3199	0	hypothetical protein POPTR_0019s13280g [Populus trichocarpa]	gi|566243651|ref|XM_006371511.1|	2176	0	Populus trichocarpa hypothetical protein (POPTR_0019s13280g) mRNA, complete cds	Q8LPS2	143	3.00E-34	Protein ACCELERATED CELL DEATH 6	FN0178	58.5	3.00E-08	COG0666	pfam12796	Ank_2	Ankyrin repeats (3 copies).	GO:0008219|cell death;GO:0071446|cellular response to salicylic acid stimulus;GO:0009816|defense response to bacterium, incompatible interaction;GO:1900426|positive regulation of defense response to bacterium;GO:1902290|positive regulation of defense response to oomycetes;GO:0016567|protein ubiquitination;GO:1900150|regulation of defense response to fungus;GO:2000031|regulation of salicylic acid …	GO:0030176|integral component of endoplasmic reticulum membrane;GO:0005887|integral component of plasma membrane;GO:0016020|membrane;	.	.	.
Potri.019G001600.v3.0	3	15	1	20.57772009	30	36	45	0.195256333	-2.356558756	0.009639194	0.019633353	down	yes	Potri.019G001600	protein_coding	chrChr19:226159-230340:+	gi|743905828|ref|XP_011046323.1|	4945	0	PREDICTED: TMV resistance protein N-like isoform X1 [Populus euphratica]	gi|743905829|ref|XM_011048023.1|	3037	0	PREDICTED: Populus euphratica TMV resistance protein N-like (LOC105140972), transcript variant X2, mRNA	Q40392	499	3.00E-154	TMV resistance protein N	RSp0875	57	4.00E-07	COG4886	pfam01582	TIR	TIR domain. The Toll/interleukin-1 receptor (TIR) homology domain is an intracellular signalling domain found in MyD88, interleukin 1 receptor and the Toll receptor. It contains three highly-conserved regions, and mediates protein-protein interactions between the Toll-like receptors (TLRs) and signal-transduction components. TIR-like motifs are also found in plant proteins thought to be involved …	GO:0009626|plant-type hypersensitive response;GO:0007165|signal transduction;	GO:0005737|cytoplasm;	GO:0043531|ADP binding;GO:0005524|ATP binding;	.	.
Potri.010G178000.v3.0	1	0	0	3.013351484	4	5	9	0.068520707	-3.867316157	0.009628903	0.019616497	down	yes	Potri.010G178000	protein_coding	chrChr10:17727515-17729943:+	gi|566191506|ref|XP_002315108.2|	3114	0	hypothetical protein POPTR_0010s18550g [Populus trichocarpa]	gi|566191505|ref|XM_002315072.2|	2261	0	Populus trichocarpa hypothetical protein (POPTR_0010s18550g) mRNA, complete cds	Q9ASS4	704	0	Probably inactive leucine-rich repeat receptor-like protein kinase At5g48380	BH2504_1	82	5.00E-16	COG0515	pfam00069	Pkinase	Protein kinase domain.	GO:0042742|defense response to bacterium;GO:0060548|negative regulation of cell death;GO:0031348|negative regulation of defense response;	GO:0016021|integral component of membrane;GO:0005886|plasma membrane;GO:0009506|plasmodesma;	GO:0005524|ATP binding;GO:0016301|kinase activity;GO:0004672|protein kinase activity;GO:0033612|receptor serine/threonine kinase binding;	.	.
Potri.014G015100.v3.0	2	4	4	1.7636995	0	0	0	20.82052012	4.379934204	0.0095938	0.019553167	up	yes	Potri.014G015100	protein_coding	chrChr14:1489589-1494323:-	gi|566201847|ref|XP_002320684.2|	2412	0	xanthine/uracil permease family protein [Populus trichocarpa]	gi|566201846|ref|XM_002320648.2|	1644	0	Populus trichocarpa xanthine/uracil permease family protein (POPTR_0014s01540g) mRNA, complete cds	O04472	611	0	Putative nucleobase-ascorbate transporter 10	PAB1838	94.7	6.00E-20	COG2233	pfam00860	Xan_ur_permease	Permease family. This family includes permeases for diverse substrates such as xanthine, uracil, and vitamin C. However many members of this family are functionally uncharacterized and may transport other substrates. Members of this family have ten predicted transmembrane helices.	GO:0055085|transmembrane transport;	GO:0016021|integral component of membrane;	GO:0005215|transporter activity;	.	.
Potri.002G254200.v3.0	9	10	17	8.212820482	4	5	3	3.475116207	1.797061222	0.00956824	0.019503795	up	yes	Potri.002G254200	protein_coding	chrChr02:24328370-24330177:-	gi|224069997|ref|XP_002303099.1|	2267	0	flavin-containing monooxygenase family protein [Populus trichocarpa]	gi|743833424|ref|XM_011026220.1|	1340	0	PREDICTED: Populus euphratica probable indole-3-pyruvate monooxygenase YUCCA8 (LOC105125666), mRNA	Q9SVU0	694	0	Probable indole-3-pyruvate monooxygenase YUCCA8	mll7934	255	2.00E-78	COG2072	pfam00743	FMO-like	Flavin-binding monooxygenase-like. This family includes FMO proteins, cyclohexanone mono-oxygenase and a number of different mono-oxygenases.	GO:0009851|auxin biosynthetic process;GO:0009742|brassinosteroid mediated signaling pathway;GO:0055114|oxidation-reduction process;	.	GO:0050660|flavin adenine dinucleotide binding;GO:0004497|monooxygenase activity;GO:0004499|N,N-dimethylaniline monooxygenase activity;GO:0050661|NADP binding;	K11816	YUCCA; indole-3-pyruvate monooxygenase [EC:1.14.13.168]
Potri.016G090200.v3.0	1	1	2	4.984208052	9	12	7	0.166433666	-2.586980803	0.009543835	0.019456766	down	yes	Potri.016G090200	protein_coding	chrChr16:7343305-7344222:+	.	.	.	.	.	.	.	.	.	.	.	.	.	.	.	.	pfam10643	Cytochrome-c551	Photosystem P840 reaction-centre cytochrome c-551. A photosynthetic reaction-centre complex is found in certain green sulphur bacteria such as Chlorobium vibrioforme which are anaerobic photo-auto-trophic organisms. The primary electron donor is P840, a probable B-Chl a dimer, and the primary electron acceptor is a B-Chl monomer. Also on the donor side c-type cytochromes are known to function as …	.	.	.	.	.
Potri.019G002200.v3.0	7	8	6	13.49461171	24	18	21	0.386807514	-1.370312275	0.009536325	0.01944417	down	yes	Potri.019G002200	protein_coding	chrChr19:274846-276946:+	gi|566222325|ref|XP_006370906.1|	451	6.00E-53	hypothetical protein POPTR_0019s01610g [Populus trichocarpa]	gi|160957085|emb|CU226258.1|	483	0	Populus EST from leave	Q9ZUZ3	65.5	7.00E-12	Auxin-responsive protein SAUR32	.	.	.	.	pfam02519	Auxin_inducible	Auxin responsive protein. This family consists of the protein products of the ARG7 auxin responsive genes family none of which have any identified functional role.	GO:0009734|auxin-activated signaling pathway;GO:0007275|multicellular organismal development;GO:0040008|regulation of growth;GO:1900140|regulation of seedling development;	GO:0005737|cytoplasm;GO:0005634|nucleus;	.	K14488	SAUR; SAUR family protein
Potri.008G202900.v3.0	7	9	8	14.82146079	24	28	17	0.405703642	-1.30150184	0.009530255	0.01943315	down	yes	Potri.008G202900	protein_coding	chrChr08:14522687-14524098:-	gi|224102609|ref|XP_002312746.1|	984	2.00E-132	basic helix-loop-helix family protein [Populus trichocarpa]	gi|743920391|ref|XM_011005943.1|	691	0	PREDICTED: Populus euphratica transcription factor MUTE (LOC105110778), mRNA	Q9M8K6	250	2.00E-81	Transcription factor MUTE	.	.	.	.	pfam00010	HLH	Helix-loop-helix DNA-binding domain.	GO:0009913|epidermal cell differentiation;GO:0010374|stomatal complex development;GO:0006351|transcription, DNA-templated;	GO:0005634|nucleus;	GO:0003677|DNA binding;GO:0003700|transcription factor activity, sequence-specific DNA binding;	.	.
Potri.014G122100.v3.0	1	2	6	7.825465432	10	20	11	0.253771487	-1.978398112	0.009513196	0.019401075	down	yes	Potri.014G122100	protein_coding	chrChr14:9445173-9446135:-	gi|224131008|ref|XP_002320979.1|	883	2.00E-116	hypothetical protein POPTR_0014s11720g [Populus trichocarpa]	gi|743791465|ref|XM_011043114.1|	677	0	PREDICTED: Populus euphratica uncharacterized LOC105137386 (LOC105137386), mRNA	.	.	.	.	.	.	.	.	pfam14009	DUF4228	Domain of unknown function (DUF4228). This domain is found in plants. The function is not known.	.	.	.	.	.
Potri.006G052000.v3.0	13	8	3	15.58292536	29	26	18	0.388926746	-1.362429644	0.009491032	0.019360127	down	yes	Potri.006G052000	protein_coding	chrChr06:3734407-3734842:-	gi|566174548|ref|XP_006381011.1|	373	2.00E-43	hypothetical protein POPTR_0006s05050g [Populus trichocarpa]	gi|566174547|ref|XM_006380949.1|	430	0	Populus trichocarpa hypothetical protein (POPTR_0006s05050g) mRNA, complete cds	.	.	.	.	.	.	.	.	pfam10949	DUF2777	Protein of unknown function (DUF2777). This family of proteins with unknown function appears to be restricted to Bacillus cereus.	.	.	.	.	.
Potri.003G043400.v3.0	1	0	0	2.973663133	7	5	6	0.069260498	-3.85182342	0.009436615	0.019256999	down	yes	Potri.003G043400	protein_coding	chrChr03:5794190-5794986:-	gi|566160779|ref|XP_006385413.1|	377	1.00E-42	hypothetical protein POPTR_0003s04190g [Populus trichocarpa]	gi|566160778|ref|XM_006385351.1|	797	0	Populus trichocarpa hypothetical protein (POPTR_0003s04190g) mRNA, complete cds	.	.	.	.	.	.	.	.	pfam10856	DUF2678	Protein of unknown function (DUF2678). This family of proteins has no known function.	.	.	.	.	.
Potri.006G030200.v3.0	1	0	2	4.569930083	5	10	11	0.133106802	-2.909343793	0.009433842	0.019252684	down	yes	Potri.006G030200	protein_coding	chrChr06:2049801-2051436:+	gi|566174170|ref|XP_002307941.2|	1477	0	hypothetical protein POPTR_0006s02880g [Populus trichocarpa]	gi|566174169|ref|XM_002307905.2|	1224	0	Populus trichocarpa hypothetical protein (POPTR_0006s02880g) mRNA, complete cds	P02879	199	4.00E-56	Ricin	.	.	.	.	pfam00652	Ricin_B_lectin	Ricin-type beta-trefoil lectin domain.	GO:0006952|defense response;GO:0031640|killing of cells of other organism;GO:0017148|negative regulation of translation;	GO:0005783|endoplasmic reticulum;	GO:0030246|carbohydrate binding;GO:0000166|nucleotide binding;GO:0030598|rRNA N-glycosylase activity;	.	.
Potri.T132100.v3.0	14	20	10	10.48745212	8	5	4	3.018737891	1.593945497	0.009417846	0.01922407	up	yes	Potri.T132100	protein_coding	chrscaffold_263:22753-23503:-	gi|566186015|ref|XP_002313464.2|	407	1.00E-46	hypothetical protein POPTR_0009s02940g [Populus trichocarpa]	gi|566186014|ref|XM_002313428.2|	731	0	Populus trichocarpa hypothetical protein (POPTR_0009s02940g) mRNA, complete cds	.	.	.	.	.	.	.	.	pfam14075	UBN_AB	Ubinuclein conserved middle domain. Ubinuclein 1 and 2 (UBN1, UBN2) are members of a histone chaperone complex involved in the formation of a certain type of facultative heterochromatin, called senescence-associated heterochromatin foci (SAHF). The domain described here is conserved in many eukaryotes such as human, rat, drosophila, and zebra-fish and has been targeted for protein structure deter…	.	.	.	.	.
Potri.011G008700.v3.0	3	5	2	1.789028057	0	0	0	21.04268016	4.395246564	0.009403183	0.019198166	up	yes	Potri.011G008700	protein_coding	chrChr11:652962-658810:-	gi|743917138|ref|XP_011002553.1|	4331	0	PREDICTED: TMV resistance protein N-like [Populus euphratica]	gi|743917137|ref|XM_011004251.1|	2410	0	PREDICTED: Populus euphratica TMV resistance protein N-like (LOC105109519), mRNA	Q40392	384	2.00E-113	TMV resistance protein N	.	.	.	.	pfam01582	TIR	TIR domain. The Toll/interleukin-1 receptor (TIR) homology domain is an intracellular signalling domain found in MyD88, interleukin 1 receptor and the Toll receptor. It contains three highly-conserved regions, and mediates protein-protein interactions between the Toll-like receptors (TLRs) and signal-transduction components. TIR-like motifs are also found in plant proteins thought to be involved …	GO:0009626|plant-type hypersensitive response;GO:0007165|signal transduction;	GO:0005737|cytoplasm;	GO:0043531|ADP binding;GO:0005524|ATP binding;	.	.
Potri.001G029700.v3.0	13	8	21	9.778570039	3	8	4	3.261373061	1.705479477	0.009373346	0.019139924	up	yes	Potri.001G029700	protein_coding	chrChr01:2186522-2187295:+	gi|224072929|ref|XP_002303937.1|	440	2.00E-51	hypothetical protein POPTR_0003s19420g [Populus trichocarpa]	gi|156564451|gb|AC209106.1|	769	0	Populus trichocarpa clone POP088-K11, complete sequence	Q9LDH1	53.9	8.00E-08	Sigma factor binding protein 1, chloroplastic	.	.	.	.	pfam05678	VQ	VQ motif. This short motif is found in a variety of plant proteins. These proteins vary greatly in length and are mostly composed of low complexity regions. They all conserve a short motif FXhVQChTG, where X is any amino acid and h is a hydrophobic amino acid. The function of this motif is uncertain, however one protein in this family has been found to bind the SigA sigma factor. It would seem pl…	GO:0071482|cellular response to light stimulus;GO:0009816|defense response to bacterium, incompatible interaction;GO:0051091|positive regulation of sequence-specific DNA binding transcription factor activity;	GO:0009507|chloroplast;GO:0005634|nucleus;	.	.	.
Potri.001G147200.v3.0	7	12	8	16.26170218	29	28	18	0.419217021	-1.254230802	0.009369928	0.019134283	down	yes	Potri.001G147200	protein_coding	chrChr01:11980149-11982359:-	gi|566146913|ref|XP_006368460.1|	1288	5.00E-175	hypothetical protein POPTR_0001s03010g [Populus trichocarpa]	gi|743810029|ref|XM_011020342.1|	870	0	PREDICTED: Populus euphratica expansin-like B1 (LOC105121617), mRNA	Q850K7	315	2.00E-103	Expansin-like B1	.	.	.	.	pfam03330	DPBB_1	Rare lipoprotein A (RlpA)-like double-psi beta-barrel. Rare lipoprotein A (RlpA) contains a conserved region that has the double-psi beta-barrel (DPBB) fold. The function of RlpA is not well understood, but it has been shown to act as a prc mutant suppressor in Escherichia coli. The DPBB fold is often an enzymatic domain. The members of this family are quite diverse, and if catalytic this family …	.	GO:0005576|extracellular region;	.	.	.
Potri.014G168400.v3.0	3	6	6	10.9873723	28	19	8	0.318292616	-1.651574408	0.009357501	0.019110242	down	yes	Potri.014G168400	protein_coding	chrChr14:13471492-13474132:-	gi|743927755|ref|XP_011008061.1|	1205	3.00E-159	PREDICTED: nudix hydrolase 2 isoform X1 [Populus euphratica]	gi|743940236|ref|XM_011016282.1|	776	0	PREDICTED: Populus euphratica nudix hydrolase 2-like (LOC105118358), transcript variant X1, mRNA	Q94B74	225	2.00E-67	Nudix hydrolase 2	.	.	.	.	pfam00293	NUDIX	NUDIX domain.	GO:0006979|response to oxidative stress;	.	GO:0047631|ADP-ribose diphosphatase activity;GO:0046872|metal ion binding;GO:0051287|NAD binding;GO:0000210|NAD+ diphosphatase activity;	.	.
Potri.013G097600.v3.0	5	10	4	3.678288986	0	2	0	11.12218207	3.475367955	0.009338695	0.019073886	up	yes	Potri.013G097600	protein_coding	chrChr13:10668375-10668871:+	gi|105922648|gb|ABF81428.1|	798	2.00E-96	TIR-NBS-LRR-TIR type disease resistance protein [Populus trichocarpa]	gi|159158046|gb|AC213924.1|	497	0	Populus trichocarpa clone POP042-A21, complete sequence	Q40392	70.5	6.00E-13	TMV resistance protein N	.	.	.	.	pfam01582	TIR	TIR domain. The Toll/interleukin-1 receptor (TIR) homology domain is an intracellular signalling domain found in MyD88, interleukin 1 receptor and the Toll receptor. It contains three highly-conserved regions, and mediates protein-protein interactions between the Toll-like receptors (TLRs) and signal-transduction components. TIR-like motifs are also found in plant proteins thought to be involved …	GO:0009626|plant-type hypersensitive response;GO:0007165|signal transduction;	GO:0005737|cytoplasm;	GO:0043531|ADP binding;GO:0005524|ATP binding;	.	.
Potri.010G223900.v3.0	11	11	17	21.51423012	33	35	27	0.47683077	-1.068450758	0.009316854	0.019036551	down	yes	Potri.010G223900	protein_coding	chrChr10:20798868-20803763:-	gi|224113059|ref|XP_002316376.1|	2215	0	hypothetical protein POPTR_0010s23080g [Populus trichocarpa]	gi|566192301|ref|XM_002316340.2|	1870	0	Populus trichocarpa hypothetical protein (POPTR_0010s23080g) mRNA, complete cds	Q7XA06	589	0	Synaptotagmin-3	YNL087w	70.5	1.00E-11	COG5038	pfam00168	C2	C2 domain.	.	GO:0005783|endoplasmic reticulum;GO:0016021|integral component of membrane;	GO:0008289|lipid binding;GO:0046872|metal ion binding;	.	.
Potri.015G063400.v3.0	24	12	18	13.50797969	9	7	8	2.636753704	1.398762817	0.009313978	0.019032004	up	yes	Potri.015G063400	protein_coding	chrChr15:8741265-8748044:-	gi|566206441|ref|XP_006374477.1|	4395	0	ABC transporter family protein [Populus trichocarpa]	gi|566206440|ref|XM_006374415.1|	2285	0	Populus trichocarpa ABC transporter family protein (POPTR_0015s07470g) mRNA, complete cds	Q8LPK0	1021	0	ABC transporter A family member 8	.	.	.	.	pfam00005	ABC_tran	ABC transporter. ABC transporters for a large family of proteins responsible for translocation of a variety of compounds across biological membranes. ABC transporters are the largest family of proteins in many completely sequenced bacteria. ABC transporters are composed of two copies of this domain and two copies of a transmembrane domain pfam00664. These four domains may belong to a single polyp…	GO:0006869|lipid transport;	GO:0016021|integral component of membrane;GO:0043231|intracellular membrane-bounded organelle;	GO:0005524|ATP binding;GO:0042626|ATPase activity, coupled to transmembrane movement of substances;GO:0005215|transporter activity;	.	.
Potri.008G018700.v3.0	2	3	5	8.32878387	9	22	12	0.270068371	-1.888603407	0.009262289	0.018933007	down	yes	Potri.008G018700	protein_coding	chrChr08:983218-984098:+	.	.	.	.	gi|743868034|ref|XM_011034591.1|	248	1.00E-125	PREDICTED: Populus euphratica uncharacterized LOC105131558 (LOC105131558), mRNA	.	.	.	.	.	.	.	.	pfam11262	Tho2	Transcription factor/nuclear export subunit protein 2. THO and TREX form a eukaryotic complex which functions in messenger ribonucleoprotein metabolizm and plays a role in preventing the transcription-associated genetic instability. Tho2, along with four other subunits forms THO	.	.	.	.	.
Potri.003G005200.v3.0	12	19	10	9.628598136	7	4	4	3.176153777	1.667280764	0.009255771	0.018922333	up	yes	Potri.003G005200	protein_coding	chrChr03:455038-456087:+	gi|566259892|ref|XP_006389500.1|	1674	0	hypothetical protein POPTR_0022s00420g [Populus trichocarpa]	gi|566259891|ref|XM_006389438.1|	1009	0	Populus trichocarpa hypothetical protein (POPTR_0022s00420g) mRNA, complete cds	Q8L5A7	291	3.00E-94	Cytosolic sulfotransferase 15	.	.	.	.	pfam00685	Sulfotransfer_1	Sulfotransferase domain.	GO:0009694|jasmonic acid metabolic process;GO:0009753|response to jasmonic acid;	GO:0005737|cytoplasm;	GO:0080131|hydroxyjasmonate sulfotransferase activity;	.	.
Potri.010G012500.v3.0	1	0	2	4.539233744	6	11	9	0.13386998	-2.901095614	0.009239652	0.018895994	down	yes	Potri.010G012500	protein_coding	chrChr10:1638371-1639589:+	gi|296085338|emb|CBI29070.3|	312	3.00E-44	unnamed protein product [Vitis vinifera]	gi|566188646|ref|XM_006378006.1|	54	1.00E-17	Populus trichocarpa hypothetical protein (POPTR_0010s01630g) mRNA, complete cds	Q9XF43	103	6.00E-23	3-ketoacyl-CoA synthase 6	.	.	.	.	pfam08392	FAE1_CUT1_RppA	FAE1/Type III polyketide synthase-like protein. The members of this family are described as 3-ketoacyl-CoA synthases, type III polyketide synthases, fatty acid elongases and fatty acid condensing enzymes, and are found in both prokaryotic and eukaryotic (mainly plant) species. The region featured in this family contains the active site residues, as well as motifs involved in substrate binding.	GO:0006633|fatty acid biosynthetic process;GO:0009409|response to cold;GO:0009416|response to light stimulus;GO:0009826|unidimensional cell growth;GO:0010025|wax biosynthetic process;	GO:0005783|endoplasmic reticulum;GO:0005789|endoplasmic reticulum membrane;GO:0016021|integral component of membrane;	.	K15397	KCS; 3-ketoacyl-CoA synthase [EC:2.3.1.199]
Potri.011G139400.v3.0	13	14	15	22.9464096	27	37	36	0.486673056	-1.03897519	0.009175592	0.018772873	down	yes	Potri.011G139400	protein_coding	chrChr11:16174986-16175914:+	gi|224115322|ref|XP_002317003.1|	477	1.00E-56	hypothetical protein POPTR_0011s14280g [Populus trichocarpa]	gi|166197740|gb|AC217034.1|	929	0	Populus trichocarpa clone POP025-E19, complete sequence	.	.	.	.	.	.	.	.	pfam14009	DUF4228	Domain of unknown function (DUF4228). This domain is found in plants. The function is not known.	.	.	.	.	.
Potri.004G212200.v3.0	7	8	10	15.46796392	18	24	29	0.40584612	-1.300995274	0.009111531	0.018657492	down	yes	Potri.004G212200	protein_coding	chrChr04:21991286-21994777:-	gi|566167977|ref|XP_006384915.1|	1073	2.00E-144	hypothetical protein POPTR_0004s22210g [Populus trichocarpa]	gi|566167976|ref|XM_006384853.1|	960	0	Populus trichocarpa hypothetical protein (POPTR_0004s22210g) mRNA, complete cds	Q8RUN2	362	3.00E-124	Cytokinin riboside 5'-monophosphate phosphoribohydrolase LOG1	RSc2087	179	2.00E-53	COG1611	pfam03641	Lysine_decarbox	Possible lysine decarboxylase. The members of this family share a highly conserved motif PGGXGTXXE that is probably functionally important. This family includes proteins annotated as lysine decarboxylases, although the evidence for this is not clear.	GO:0009691|cytokinin biosynthetic process;	GO:0005829|cytosol;GO:0005634|nucleus;	GO:0016799|hydrolase activity, hydrolyzing N-glycosyl compounds;	K06966	K06966; uncharacterized protein
Potri.005G096000.v3.0	13	16	17	10.83986054	10	1	6	3.118083317	1.640659478	0.009086337	0.018608513	up	yes	Potri.005G096000	protein_coding	chrChr05:7221774-7222366:+	gi|566180214|ref|XP_006380527.1|	324	1.00E-35	hypothetical protein POPTR_0007s08150g [Populus trichocarpa]	gi|566180213|ref|XM_006380465.1|	207	4.00E-103	Populus trichocarpa hypothetical protein (POPTR_0007s08150g) mRNA, complete cds	.	.	.	.	.	.	.	.	pfam05999	Herpes_U5	Herpesvirus U5-like family. This family of Herpesvirus includes U4, U5 and UL27.	.	.	.	.	.
Potri.009G129200.v3.0	1	3	3	6.639370426	10	12	13	0.229915735	-2.120822888	0.009084857	0.018606787	down	yes	Potri.009G129200	protein_coding	chrChr09:10563548-10564349:+	gi|224105249|ref|XP_002313741.1|	507	1.00E-61	hypothetical protein POPTR_0009s13180g [Populus trichocarpa]	gi|566187760|ref|XM_002313705.2|	607	0	Populus trichocarpa hypothetical protein (POPTR_0009s13180g) mRNA, complete cds	.	.	.	.	.	.	.	.	pfam06196	DUF997	Protein of unknown function (DUF997). Family of predicted bacterial membrane protein with unknown function.	.	.	.	.	.
Potri.017G040900.v3.0	12	19	23	13.12504116	10	4	9	2.691561789	1.428443545	0.009070786	0.018580572	up	yes	Potri.017G040900	protein_coding	chrChr17:3345264-3346363:-	gi|566211888|ref|XP_006372995.1|	805	9.00E-106	hypothetical protein POPTR_0017s06850g [Populus trichocarpa]	gi|118481874|gb|EF144644.1|	824	0	Populus trichocarpa clone WS01116_G03 unknown mRNA	.	.	.	.	.	.	.	.	pfam06749	DUF1218	Protein of unknown function (DUF1218). This family contains hypothetical plant proteins of unknown function. Family members contain a number of conserved cysteine residues.	.	.	.	.	.
Potri.014G062200.v3.0	0	0	2	4.184288006	15	4	6	0.092080712	-3.4409572	0.009020711	0.018485779	down	yes	Potri.014G062200	protein_coding	chrChr14:4812237-4814917:-	gi|566202859|ref|XP_006375297.1|	496	2.00E-59	hypothetical protein POPTR_0014s06020g [Populus trichocarpa]	gi|566257196|ref|XM_006388416.1|	416	0	Populus trichocarpa hypothetical protein (POPTR_0176s00240g) mRNA, complete cds	Q5PP62	125	5.00E-34	SPX domain-containing protein 3	.	.	.	.	pfam03105	SPX	SPX domain. We have named this region the SPX domain after (SYG1, Pho81 and XPR1). This 180 residue length domain is found at the amino terminus of a variety of proteins. In the yeast protein SYG1, the N-terminus directly binds to the G- protein beta subunit and inhibits transduction of the mating pheromone signal. This finding suggests that all the members of this family are involved in G-protei…	GO:0016036|cellular response to phosphate starvation;GO:0080040|positive regulation of cellular response to phosphate starvation;	GO:0005783|endoplasmic reticulum;	.	.	.
Potri.002G225200.v3.0	2	1	0	4.559807727	9	9	8	0.135522153	-2.883399397	0.009012865	0.018472293	down	yes	Potri.002G225200	protein_coding	chrChr02:21395910-21397367:+	gi|224064890|ref|XP_002301602.1|	1760	0	glycosyl hydrolase family 9 family protein [Populus trichocarpa]	gi|566159280|ref|XM_002301566.2|	1082	0	Populus trichocarpa glycosyl hydrolase family 9 family protein (POPTR_0002s21650g) mRNA, complete cds	O48766	466	1.00E-159	Endoglucanase 11	.	.	.	.	pfam00759	Glyco_hydro_9	Glycosyl hydrolase family 9.	GO:0071555|cell wall organization;GO:0030245|cellulose catabolic process;	GO:0005576|extracellular region;	GO:0008810|cellulase activity;	.	.
Potri.005G107900.v3.0	2	3	1	6.145102546	10	13	10	0.211845664	-2.238914496	0.008990927	0.01843121	down	yes	Potri.005G107900	protein_coding	chrChr05:8227973-8230393:+	gi|566170694|ref|XP_006383040.1|	658	6.00E-85	hypothetical protein POPTR_0005s10970g [Populus trichocarpa]	gi|566170693|ref|XM_006382978.1|	673	0	Populus trichocarpa hypothetical protein (POPTR_0005s10970g) mRNA, complete cds	.	.	.	.	.	.	.	.	pfam08414	NADPH_Ox	Respiratory burst NADPH oxidase. This domain is found in plant proteins such as respiratory burst NADPH oxidase proteins which produce reactive oxygen species as a defence mechanism. It tends to occur to the N-terminus of an EF-hand (pfam00036), which suggests a direct regulatory effect of Ca2+ on the activity of the NADPH oxidase in plants.	.	.	.	.	.
Potri.010G050400.v3.0	4	2	4	1.804615256	0	0	0	21.17730944	4.404447402	0.008982885	0.018416018	up	yes	Potri.010G050400	protein_coding	chrChr10:8098917-8099826:+	gi|566189327|ref|XP_002315652.2|	1128	2.00E-147	hypothetical protein POPTR_0010s06000g [Populus trichocarpa]	gi|566189326|ref|XM_002315616.2|	671	0	Populus trichocarpa hypothetical protein (POPTR_0010s06000g) mRNA, complete cds	Q9FXE2	206	7.00E-60	Protein SIEVE ELEMENT OCCLUSION C	.	.	.	.	pfam14577	SEO_C	Sieve element occlusion C-terminus. Sieve element occlusion (SEO) proteins, or forisomes, are phloem proteins which accumulate during sieve element differentiation. This domain represents the C-terminus of SEO proteins.	GO:0010088|phloem development;	.	GO:0042803|protein homodimerization activity;GO:0043621|protein self-association;	.	.
Potri.004G210600.v3.0	0	0	0	1.996931366	8	2	3	0.049434452	-4.338339337	0.008934806	0.018331605	down	yes	Potri.004G210600	protein_coding	chrChr04:21827522-21828762:-	gi|566167943|ref|XP_006384898.1|	1053	1.00E-139	hypothetical protein POPTR_0004s22030g [Populus trichocarpa]	gi|566167942|ref|XM_006384836.1|	1082	0	Populus trichocarpa hypothetical protein (POPTR_0004s22030g) mRNA, complete cds	Q8LEE9	186	5.00E-54	Fasciclin-like arabinogalactan protein 12	.	.	.	.	pfam02469	Fasciclin	Fasciclin domain. This extracellular domain is found repeated four times in grasshopper fasciclin I as well as in proteins from mammals, sea urchins, plants, yeast and bacteria.	GO:0009834|plant-type secondary cell wall biogenesis;	GO:0031225|anchored component of membrane;GO:0005886|plasma membrane;	.	.	.
Potri.017G006000.v3.0	3	4	3	1.786592718	0	0	0	21.02072397	4.393740453	0.00892982	0.018325239	up	yes	Potri.017G006000	protein_coding	chrChr17:382274-384123:+	gi|566211229|ref|XP_006372688.1|	1882	0	hypothetical protein POPTR_0017s03890g [Populus trichocarpa]	gi|566211228|ref|XM_006372626.1|	1447	0	Populus trichocarpa hypothetical protein (POPTR_0017s03890g) mRNA, complete cds	Q39172	484	6.00E-168	NADP-dependent alkenal double bond reductase P1	SA1989	253	1.00E-78	COG2130	pfam00107	ADH_zinc_N	Zinc-binding dehydrogenase.	GO:0046686|response to cadmium ion;GO:0006979|response to oxidative stress;	GO:0005829|cytosol;GO:0005634|nucleus;	GO:0032440|2-alkenal reductase [NAD(P)] activity;GO:0008270|zinc ion binding;	K08070	E1.3.1.74; 2-alkenal reductase [EC:1.3.1.74]
Potri.T027600.v3.0	0	0	0	1.962514723	4	7	2	0.05011322	-4.318664957	0.008907431	0.018284431	down	yes	Potri.T027600	protein_coding	chrscaffold_30:360530-361339:+	gi|566258910|ref|XP_006389026.1|	481	3.00E-70	hypothetical protein POPTR_0060s00290g [Populus trichocarpa]	gi|566258909|ref|XM_006388964.1|	273	9.00E-140	Populus trichocarpa hypothetical protein (POPTR_0060s00290g) mRNA, complete cds	.	.	.	.	.	.	.	.	pfam02948	Amelogenin	Amelogenin. Amelogenins play a role in biomineralisation. They seem to regulate the formation of crystallites during the secretory stage of tooth enamel development. thought to play a major role in the structural organisation and mineralisation of developing enamel. They are found in the extracellular matrix. Mutations in X-chromosomal amelogenin can cause Amelogenesis imperfecta.	.	.	.	.	.
Potri.013G146300.v3.0	0	0	0	2.040857156	6	1	6	0.048590361	-4.363186041	0.008896257	0.018264064	down	yes	Potri.013G146300	protein_coding	chrChr13:15158604-15159979:+	gi|566201293|ref|XP_006376523.1|	2250	0	hypothetical protein POPTR_0013s14250g [Populus trichocarpa]	gi|566201292|ref|XM_006376461.1|	1249	0	Populus trichocarpa hypothetical protein (POPTR_0013s14250g) mRNA, complete cds	Q9SD53	154	6.00E-40	UPF0481 protein At3g47200	.	.	.	.	pfam03140	DUF247	Plant protein of unknown function. The function of the plant proteins constituting this family is unknown.	.	GO:0016021|integral component of membrane;GO:0005886|plasma membrane;	.	.	.
Potri.004G217100.v3.0	5	7	7	3.705916746	0	0	2	10.82957706	3.436904995	0.008839545	0.018156567	up	yes	Potri.004G217100	protein_coding	chrChr04:22382289-22384157:+	gi|566168083|ref|XP_006384968.1|	1903	0	hypothetical protein POPTR_0004s22670g [Populus trichocarpa]	gi|566168082|ref|XM_006384906.1|	1570	0	Populus trichocarpa hypothetical protein (POPTR_0004s22670g) mRNA, complete cds	Q9C8N5	244	3.00E-72	Protein SENSITIVE TO PROTON RHIZOTOXICITY 1	.	.	.	.	pfam00096	zf-C2H2	Zinc finger, C2H2 type. The C2H2 zinc finger is the classical zinc finger domain. The two conserved cysteines and histidines co-ordinate a zinc ion. The following pattern describes the zinc finger. #-X-C-X(1-5)-C-X3-#-X5-#-X2-H-X(3-6)-[H/C] Where X can be any amino acid, and numbers in brackets indicate the number of residues. The positions marked # are those that are important for the stable fol…	GO:0006355|regulation of transcription, DNA-templated;GO:0010447|response to acidic pH;GO:0010044|response to aluminum ion;GO:0006351|transcription, DNA-templated;	GO:0005634|nucleus;	GO:0046872|metal ion binding;GO:0003676|nucleic acid binding;GO:0003700|transcription factor activity, sequence-specific DNA binding;	.	.
Potri.001G002800.v3.0	6	12	9	5.725589751	3	0	3	5.143216021	2.36267075	0.008824133	0.01812746	up	yes	Potri.001G002800	protein_coding	chrChr01:172150-174216:-	gi|224056935|ref|XP_002299097.1|	2578	0	hypothetical protein POPTR_0001s04010g [Populus trichocarpa]	gi|224056934|ref|XM_002299061.1|	1513	0	Populus trichocarpa hypothetical protein (POPTR_0001s04010g) mRNA, complete cds	I7C6E8	493	4.00E-169	Beta-amyrin 28-oxidase	slr0574	241	3.00E-72	COG2124	pfam00067	p450	Cytochrome P450. Cytochrome P450s are haem-thiolate proteins involved in the oxidative degradation of various compounds. They are particularly well known for their role in the degradation of environmental toxins and mutagens. They can be divided into 4 classes, according to the method by which electrons from NAD(P)H are delivered to the catalytic site. Sequence conservation is relatively low with…	.	GO:0016021|integral component of membrane;	GO:0020037|heme binding;GO:0005506|iron ion binding;GO:0004497|monooxygenase activity;GO:0016705|oxidoreductase activity, acting on paired donors, with incorporation or reduction of molecular oxygen;	.	.
Potri.015G003500.v3.0	11	12	8	6.960001973	2	4	3	4.020003494	2.007196755	0.008821722	0.018123782	up	yes	Potri.015G003500	protein_coding	chrChr15:247166-249255:-	gi|591403420|gb|AHL39182.1|	1723	0	class III peroxidase [Populus trichocarpa]	gi|566205236|ref|XM_002321913.2|	993	0	Populus trichocarpa hypothetical protein (POPTR_0015s00580g) mRNA, complete cds	A7QEU4	447	1.00E-154	Peroxidase 5	.	.	.	.	pfam00141	peroxidase	Peroxidase.	GO:0042744|hydrogen peroxide catabolic process;GO:0006979|response to oxidative stress;	GO:0005576|extracellular region;	GO:0020037|heme binding;GO:0046872|metal ion binding;GO:0004601|peroxidase activity;	.	.
Potri.013G037500.v3.0	22	32	34	23.30882628	20	15	15	2.034443957	1.024634539	0.008815519	0.018112313	up	yes	Potri.013G037500	protein_coding	chrChr13:2560772-2565231:+	gi|566199224|ref|XP_006375817.1|	4601	0	hypothetical protein POPTR_0013s03490g [Populus trichocarpa]	gi|566199223|ref|XM_006375755.1|	3016	0	Populus trichocarpa hypothetical protein (POPTR_0013s03490g) mRNA, complete cds	Q8VZG8	664	0	MDIS1-interacting receptor like kinase 2	.	.	.	.	pfam00069	Pkinase	Protein kinase domain.	.	GO:0016021|integral component of membrane;GO:0016020|membrane;GO:0005886|plasma membrane;GO:0009506|plasmodesma;GO:0090406|pollen tube;	GO:0005524|ATP binding;GO:0004674|protein serine/threonine kinase activity;	.	.
Potri.010G033600.v3.0	5	3	2	1.829943813	0	0	0	21.40128977	4.41962584	0.008810567	0.018103413	up	yes	Potri.010G033600	protein_coding	chrChr10:5747967-5748499:+	.	.	.	.	gi|167963541|gb|AC217573.1|	533	0	Populus trichocarpa clone POP098-O14, complete sequence	.	.	.	.	.	.	.	.	pfam13936	HTH_38	Helix-turn-helix domain. This helix-turn-helix domain is often found in transferases and is likely to be DNA-binding.	.	.	.	.	.
Potri.014G147500.v3.0	5	3	3	8.895606326	21	13	11	0.286658181	-1.802596642	0.008778394	0.018044922	down	yes	Potri.014G147500	protein_coding	chrChr14:11280446-11282913:-	gi|743912303|ref|XP_011000027.1|	714	4.00E-87	PREDICTED: uncharacterized WD repeat-containing protein C2A9.03-like isoform X3 [Populus euphratica]	gi|566204277|ref|XM_006375443.1|	933	0	Populus trichocarpa hypothetical protein (POPTR_0014s14470g) mRNA, complete cds	.	.	.	.	.	.	.	.	pfam01151	ELO	GNS1/SUR4 family. Members of this family are involved in long chain fatty acid elongation systems that produce the 26-carbon precursors for ceramide and sphingolipid synthesis. Predicted to be integral membrane proteins, in eukaryotes they are probably located on the endoplasmic reticulum. Yeast ELO3 affects plasma membrane H+-ATPase activity, and may act on a glucose-signaling pathway that contr…	.	.	.	.	.
Potri.001G209900.v3.0	0	0	0	1.975227039	7	4	2	0.049858014	-4.326030777	0.008743618	0.017978498	down	yes	Potri.001G209900	protein_coding	chrChr01:21064694-21066917:+	gi|210110834|gb|ACJ07147.1|	523	7.00E-65	beta-hydroxyacyl-ACP dehydrase 1 [Arachis hypogaea]	gi|566150229|ref|XM_002299637.2|	320	4.00E-166	Populus trichocarpa hypothetical protein (POPTR_0001s21730g) mRNA, complete cds	P73848	101	4.00E-26	3-hydroxyacyl-[acyl-carrier-protein] dehydratase FabZ	sll1605	101	1.00E-26	COG0764	pfam07977	FabA	FabA-like domain. This enzyme domain has a HotDog fold.	GO:0006633|fatty acid biosynthetic process;GO:0009245|lipid A biosynthetic process;	GO:0005737|cytoplasm;	GO:0047451|3-hydroxyoctanoyl-[acyl-carrier-protein] dehydratase activity;	K02372	fabZ; 3-hydroxyacyl-[acyl-carrier-protein] dehydratase [EC:4.2.1.59]
Potri.008G169400.v3.0	7	7	10	5.037711914	2	2	1	5.583481264	2.481164914	0.008734733	0.017961495	up	yes	Potri.008G169400	protein_coding	chrChr08:11569013-11576712:-	gi|566184401|ref|XP_002312589.2|	3731	0	phosphate transporter 1 family protein [Populus trichocarpa]	gi|566184400|ref|XM_002312553.2|	2316	0	Populus trichocarpa phosphate transporter 1 family protein (POPTR_0008s16930g) mRNA, complete cds	Q8S403	1020	0	Phosphate transporter PHO1	YIL047c_2	107	2.00E-23	COG5409	pfam03124	EXS	EXS family. We have named this region the EXS family after (ERD1, XPR1, and SYG1). This family includes C-terminus portions from the SYG1 G-protein associated signal transduction protein from Saccharomyces cerevisiae, and sequences that are thought to be murine leukaemia virus (MLV) receptors (XPR1). N-terminus portions from these proteins are aligned in the SPX pfam03105 family. The previously n…	GO:0016036|cellular response to phosphate starvation;GO:0048016|inositol phosphate-mediated signaling;GO:0006799|polyphosphate biosynthetic process;	GO:0005789|endoplasmic reticulum membrane;GO:0005794|Golgi apparatus;GO:0000139|Golgi membrane;GO:0016021|integral component of membrane;GO:0005886|plasma membrane;GO:0005802|trans-Golgi network;	GO:0000822|inositol hexakisphosphate binding;GO:0015114|phosphate ion transmembrane transporter activity;	.	.
Potri.019G006900.v3.0	2	8	12	4.272636676	2	1	0	8.405963303	3.071413158	0.008706627	0.017907481	up	yes	Potri.019G006900	protein_coding	chrChr19:827285-833444:+	gi|322366610|gb|ADW95385.1|	938	1.00E-125	Kunitz-type trypsin inhibitor [Populus nigra]	gi|566225242|ref|XM_006370943.1|	777	0	Populus trichocarpa truncated Kunitz trypsin inhibitor family protein (POPTR_0019s02560g) mRNA, complete cds	P32765	63.2	1.00E-10	21 kDa seed protein	.	.	.	.	pfam00197	Kunitz_legume	Trypsin and protease inhibitor.	.	.	GO:0004866|endopeptidase inhibitor activity;	.	.
Potri.001G251200.v3.0	1	2	4	6.709284588	13	15	8	0.225740741	-2.147261281	0.008689382	0.01787579	down	yes	Potri.001G251200	protein_coding	chrChr01:26097341-26100765:-	gi|566151007|ref|XP_006369566.1|	1658	0	hypothetical protein POPTR_0001s25830g [Populus trichocarpa]	gi|566151006|ref|XM_006369504.1|	1169	0	Populus trichocarpa hypothetical protein (POPTR_0001s25830g) mRNA, complete cds	Q93Z81	382	8.00E-133	Vacuolar cation/proton exchanger 3	YDL128w	152	2.00E-44	COG0387	pfam01699	Na_Ca_ex	Sodium/calcium exchanger protein. This is a family of sodium/calcium exchanger integral membrane proteins. This family covers the integral membrane regions of the proteins. Sodium/calcium exchangers regulate intracellular Ca2+ concentrations in many cells; cardiac myocytes, epithelial cells, neurons retinal rod photoreceptors and smooth muscle cells. Ca2+ is moved into or out of the cytosol depen…	GO:0006874|cellular calcium ion homeostasis;GO:0030026|cellular manganese ion homeostasis;GO:0006882|cellular zinc ion homeostasis;GO:0055062|phosphate ion homeostasis;GO:0006793|phosphorus metabolic process;GO:0051592|response to calcium ion;GO:0009624|response to nematode;	GO:0016021|integral component of membrane;GO:0009705|plant-type vacuole membrane;GO:0005774|vacuolar membrane;GO:0005773|vacuole;	GO:0015369|calcium:proton antiporter activity;	K07300	chaA, CAX; Ca2+:H+ antiporter
Potri.001G244500.v3.0	18	19	10	11.41368076	7	6	6	2.891651018	1.53189345	0.008671336	0.017842437	up	yes	Potri.001G244500	protein_coding	chrChr01:25531675-25533153:+	gi|566150878|ref|XP_002299851.2|	574	4.00E-63	hypothetical protein POPTR_0001s25140g [Populus trichocarpa]	gi|224054621|ref|XM_002298303.1|	609	0	Populus trichocarpa hypothetical protein (POPTR_0001s25150g) mRNA, complete cds	Q8IYB3	60.5	1.00E-08	Serine/arginine repetitive matrix protein 1	.	.	.	.	pfam01480	PWI	PWI domain.	GO:0031124|mRNA 3'-end processing;GO:0006406|mRNA export from nucleus;GO:0000398|mRNA splicing, via spliceosome;GO:0006405|RNA export from nucleus;GO:0008380|RNA splicing;GO:0000375|RNA splicing, via transesterification reactions;GO:0006369|termination of RNA polymerase II transcription;	GO:0071013|catalytic step 2 spliceosome;GO:0005829|cytosol;GO:0016363|nuclear matrix;GO:0016607|nuclear speck;GO:0005654|nucleoplasm;GO:0005634|nucleus;	GO:0003677|DNA binding;GO:0044822|poly(A) RNA binding;	K13171	SRRM1, SRM160; serine/arginine repetitive matrix protein 1
Potri.002G099300.v3.0	2	7	1	8.549575569	20	11	13	0.262796894	-1.927979872	0.008652834	0.017809386	down	yes	Potri.002G099300	protein_coding	chrChr02:7160769-7161390:+	.	.	.	.	.	.	.	.	.	.	.	.	.	.	.	.	pfam05529	Bap31	B-cell receptor-associated protein 31-like. Bap31 is a polytopic integral protein of the endoplasmic reticulum membrane and a substrate of caspase-8. Bap31 is cleaved within its cytosolic domain, generating pro-apoptotic p20 Bap31.	.	.	.	.	.
Potri.004G235700.v3.0	4	3	3	1.807050596	0	0	0	21.1983165	4.40587779	0.008641883	0.017790305	up	yes	Potri.004G235700	protein_coding	chrChr04:24149004-24150573:-	gi|743849547|ref|XP_011028497.1|	1823	0	PREDICTED: pto-interacting protein 1-like isoform X1 [Populus euphratica]	gi|743849546|ref|XM_011030195.1|	1214	0	PREDICTED: Populus euphratica pto-interacting protein 1-like (LOC105128490), transcript variant X1, mRNA	Q9FX99	167	3.00E-44	Probable receptor-like protein kinase At1g49730	.	.	.	.	pfam00069	Pkinase	Protein kinase domain.	.	GO:0016021|integral component of membrane;GO:0005886|plasma membrane;	GO:0005524|ATP binding;GO:0004674|protein serine/threonine kinase activity;	.	.
Potri.T095700.v3.0	4	3	3	1.807050596	0	0	0	21.1983165	4.40587779	0.008641883	0.017790305	up	yes	Potri.T095700	protein_coding	chrscaffold_128:60528-62570:+	gi|566253270|ref|XP_006387188.1|	2049	0	hypothetical protein POPTR_1581s00200g [Populus trichocarpa]	gi|743887774|ref|XM_011039944.1|	1235	0	PREDICTED: Populus euphratica patatin-like protein 2 (LOC105135186), transcript variant X2, mRNA	O48723	525	0	Patatin-like protein 2	all2302	90.1	7.00E-19	COG3621	pfam01734	Patatin	Patatin-like phospholipase. This family consists of various patatin glycoproteins from plants. The patatin protein accounts for up to 40% of the total soluble protein in potato tubers. Patatin is a storage protein but it also has the enzymatic activity of lipid acyl hydrolase, catalyzing the cleavage of fatty acids from membrane lipids. Members of this family have been found also in vertebrates.	GO:0071456|cellular response to hypoxia;GO:0051607|defense response to virus;GO:0016042|lipid catabolic process;GO:0006629|lipid metabolic process;GO:0031408|oxylipin biosynthetic process;GO:0009626|plant-type hypersensitive response;GO:0046686|response to cadmium ion;	GO:0005737|cytoplasm;GO:0016020|membrane;	GO:0047372|acylglycerol lipase activity;GO:0016298|lipase activity;GO:0004620|phospholipase activity;	.	.
Potri.007G138200.v3.0	13	8	14	20.176754	33	37	21	0.450768399	-1.149541716	0.008624841	0.017759279	down	yes	Potri.007G138200	protein_coding	chrChr07:14989201-14991637:+	gi|743908438|ref|XP_011047673.1|	332	9.00E-35	PREDICTED: phospholipid-transporting ATPase 2-like isoform X1 [Populus euphratica]	gi|566178998|ref|XM_002309717.2|	217	2.00E-108	Populus trichocarpa hypothetical protein (POPTR_0007s01090g) mRNA, complete cds	P98205	91.3	8.00E-19	Phospholipid-transporting ATPase 2	.	.	.	.	pfam08282	Hydrolase_3	haloacid dehalogenase-like hydrolase. This family contains haloacid dehalogenase-like hydrolase enzymes.	.	GO:0005789|endoplasmic reticulum membrane;GO:0016021|integral component of membrane;GO:0031902|late endosome membrane;GO:0005886|plasma membrane;	GO:0005524|ATP binding;GO:0000287|magnesium ion binding;GO:0004012|phospholipid-translocating ATPase activity;	K01530	E3.6.3.1; phospholipid-translocating ATPase [EC:3.6.3.1]
Potri.002G222800.v3.0	1	8	2	1.921364811	0	0	0	22.72530132	4.506227519	0.008620012	0.017750588	up	yes	Potri.002G222800	protein_coding	chrChr02:20941400-20946385:-	gi|566159355|ref|XP_002302843.2|	1802	0	hypothetical protein POPTR_0002s22080g [Populus trichocarpa]	gi|743891407|ref|XM_011041042.1|	1285	0	PREDICTED: Populus euphratica putative MO25-like protein At5g47540 (LOC105135932), mRNA	Q9FGK3	458	3.00E-157	Putative MO25-like protein At5g47540	.	.	.	.	pfam08569	Mo25	Mo25-like. Mo25-like proteins are involved in both polarised growth and cytokinesis. In fission yeast Mo25 is localized alternately to the spindle pole body and to the site cell division in a cell cycle dependent manner.	GO:0055114|oxidation-reduction process;	GO:0016021|integral component of membrane;	GO:0046872|metal ion binding;	K08272	CAB39, MO25; calcium binding protein 39
Potri.T064500.v3.0	0	0	0	1.970989601	6	5	2	0.049940895	-4.323634506	0.008580745	0.017678454	down	yes	Potri.T064500	protein_coding	chrscaffold_67:92342-93321:+	gi|566171535|ref|XP_006383419.1|	1344	0	hypothetical protein POPTR_0005s15320g [Populus trichocarpa]	gi|566171534|ref|XM_006383357.1|	845	0	Populus trichocarpa hypothetical protein (POPTR_0005s15320g) mRNA, complete cds	F4HQ23	108	7.00E-25	LEAF RUST 10 DISEASE-RESISTANCE LOCUS RECEPTOR-LIKE PROTEIN KINASE-like 2.7	.	.	.	.	pfam14380	WAK_assoc	Wall-associated receptor kinase C-terminal. This WAK_assoc domain is cysteine-rich and lies C-terminal to the binding domain, GUB_WAK_bind, pfam13947.	.	GO:0016021|integral component of membrane;	GO:0005524|ATP binding;GO:0004674|protein serine/threonine kinase activity;	.	.
Potri.017G050400.v3.0	16	9	8	7.56424289	4	3	3	3.88940429	1.959549206	0.008557862	0.017636285	up	yes	Potri.017G050400	protein_coding	chrChr17:4200535-4205235:-	gi|566212058|ref|XP_006373044.1|	2684	0	hypothetical protein POPTR_0017s07710g [Populus trichocarpa]	gi|566212057|ref|XM_006372982.1|	2266	0	Populus trichocarpa hypothetical protein (POPTR_0017s07710g) mRNA, complete cds	P47924	714	0	Bifunctional riboflavin biosynthesis protein RIBA 1, chloroplastic	CPn0872_2	234	8.00E-71	COG0807	pfam00926	DHBP_synthase	3,4-dihydroxy-2-butanone 4-phosphate synthase. 3,4-Dihydroxy-2-butanone 4-phosphate is biosynthesized from ribulose 5-phosphate and serves as the biosynthetic precursor for the xylene ring of riboflavin. Sometimes found as a bifunctional enzyme with pfam00925.	GO:0009231|riboflavin biosynthetic process;	GO:0009507|chloroplast;GO:0009570|chloroplast stroma;GO:0016020|membrane;	GO:0008686|3,4-dihydroxy-2-butanone-4-phosphate synthase activity;GO:0005525|GTP binding;GO:0003935|GTP cyclohydrolase II activity;GO:0046872|metal ion binding;	K14652	ribBA; 3,4-dihydroxy 2-butanone 4-phosphate synthase / GTP cyclohydrolase II [EC:4.1.99.12 3.5.4.25]
Potri.006G110300.v3.0	2	1	0	4.771892339	12	4	11	0.129220983	-2.952087744	0.008478442	0.017488658	down	yes	Potri.006G110300	protein_coding	chrChr06:8600466-8600735:+	.	.	.	.	gi|114158735|gb|AC182671.2|	270	2.00E-138	Populus trichocarpa clone Pop1-24F1, complete sequence	.	.	.	.	.	.	.	.	pfam10100	DUF2338	Uncharacterized protein conserved in bacteria (DUF2338). Members of this family of hypothetical bacterial proteins have no known function.	.	.	.	.	.
Potri.016G106600.v3.0	0	1	2	4.629779449	14	8	5	0.128680109	-2.958139029	0.008449523	0.017435163	down	yes	Potri.016G106600	protein_coding	chrChr16:10793334-10794297:-	gi|566209769|ref|XP_002323541.2|	1509	0	hypothetical protein POPTR_0016s11570g [Populus trichocarpa]	gi|566209768|ref|XM_002323505.2|	870	0	Populus trichocarpa hypothetical protein (POPTR_0016s11570g) mRNA, complete cds	Q9LXJ6	65.5	2.00E-10	F-box/FBD/LRR-repeat protein At3g52680	.	.	.	.	pfam00646	F-box	F-box domain. This domain is approximately 50 amino acids long, and is usually found in the N-terminal half of a variety of proteins. Two motifs that are commonly found associated with the F-box domain are the leucine rich repeats (LRRs; pfam00560 and pfam07723) and the WD repeat (pfam00400). The F-box domain has a role in mediating protein-protein interactions in a variety of contexts, such as p…	GO:0051301|cell division;GO:0007067|mitotic nuclear division;	.	GO:0005524|ATP binding;GO:0004693|cyclin-dependent protein serine/threonine kinase activity;GO:0008353|RNA polymerase II carboxy-terminal domain kinase activity;	.	.
Potri.012G018000.v3.0	3	2	4	7.745467429	15	14	11	0.262047601	-1.932099195	0.008426962	0.017389839	down	yes	Potri.012G018000	protein_coding	chrChr12:1666786-1667561:+	gi|566196416|ref|XP_006376655.1|	404	9.00E-47	hypothetical protein POPTR_0012s02500g [Populus trichocarpa]	gi|566196415|ref|XM_006376593.1|	776	0	Populus trichocarpa hypothetical protein (POPTR_0012s02500g) mRNA, complete cds	.	.	.	.	.	.	.	.	pfam06460	NSP13	Coronavirus NSP13. This family covers the NSP13 region of the coronavirus polyprotein. This protein has the predicted function of an mRNA cap-1 methyltransferase function.	.	.	.	.	.
Potri.015G100300.v3.0	13	15	14	23.09674711	42	36	24	0.480523247	-1.057321866	0.008406676	0.017355335	down	yes	Potri.015G100300	protein_coding	chrChr15:11909519-11912233:+	gi|566207027|ref|XP_002321721.2|	2340	0	hypothetical protein POPTR_0015s11240g [Populus trichocarpa]	gi|743831067|ref|XM_011025651.1|	1754	0	PREDICTED: Populus euphratica uncharacterized LOC105125277 (LOC105125277), mRNA	Q8LJW3	483	1.00E-162	ACT domain-containing protein ACR4	SMc01124	52	5.00E-06	COG2844	pfam01842	ACT	ACT domain. This family of domains generally have a regulatory role. ACT domains are linked to a wide range of metabolic enzymes that are regulated by amino acid concentration. Pairs of ACT domains bind specifically to a particular amino acid leading to regulation of the linked enzyme. The ACT domain is found in: D-3-phosphoglycerate dehydrogenase EC:1.1.1.95, which is inhibited by serine. Aspart…	GO:0008152|metabolic process;	GO:0009506|plasmodesma;	GO:0016597|amino acid binding;	.	.
Potri.006G182700.v3.0	3	2	0	5.924358562	14	14	5	0.180292636	-2.471587625	0.008366969	0.017283136	down	yes	Potri.006G182700	protein_coding	chrChr06:19681726-19682901:-	gi|108862431|gb|ABA97308.2|	375	3.00E-38	retrotransposon protein, putative, Ty1-copia subclass [Oryza sativa Japonica Group]	gi|743869816|ref|XR_843516.1|	352	0	PREDICTED: Populus euphratica uncharacterized LOC105131896 (LOC105131896), ncRNA	P10978	104	5.00E-23	Retrovirus-related Pol polyprotein from transposon TNT 1-94	.	.	.	.	pfam14227	UBN2_2	gag-polypeptide of LTR copia-type. This family is found in Plants and fungi, and contains LTR-polyproteins, or retrotransposons of the copia-type.	GO:0015074|DNA integration;	.	GO:0004190|aspartic-type endopeptidase activity;GO:0004519|endonuclease activity;GO:0003676|nucleic acid binding;GO:0003964|RNA-directed DNA polymerase activity;GO:0008270|zinc ion binding;	.	.
Potri.013G108200.v3.0	9	9	9	5.800192836	2	0	4	5.164642062	2.368668366	0.008228006	0.017023782	up	yes	Potri.013G108200	protein_coding	chrChr13:12173969-12176818:-	gi|743914360|ref|XP_011001106.1|	3421	0	PREDICTED: LOW QUALITY PROTEIN: putative cyclic nucleotide-gated ion channel 18 [Populus euphratica]	gi|743914359|ref|XM_011002804.1|	2469	0	PREDICTED: Populus euphratica putative cyclic nucleotide-gated ion channel 18 (LOC105108483), mRNA	Q9LEQ3	949	0	Cyclic nucleotide-gated ion channel 18	.	.	.	.	pfam00027	cNMP_binding	Cyclic nucleotide-binding domain.	GO:0006874|cellular calcium ion homeostasis;GO:0009860|pollen tube growth;GO:0042391|regulation of membrane potential;	GO:0016324|apical plasma membrane;GO:0030659|cytoplasmic vesicle membrane;GO:0005887|integral component of plasma membrane;	GO:0005262|calcium channel activity;GO:0030552|cAMP binding;GO:0030553|cGMP binding;GO:0005249|voltage-gated potassium channel activity;	K05391	CNGF; cyclic nucleotide gated channel, other eukaryote
Potri.002G196800.v3.0	2	13	9	15.40838964	32	20	21	0.377107191	-1.406953432	0.008210478	0.016991128	down	yes	Potri.002G196800	protein_coding	chrChr02:15759451-15760006:-	gi|743897902|ref|XP_011042241.1|	345	2.00E-39	PREDICTED: 60S ribosomal protein L29-1-like, partial [Populus euphratica]	gi|566158988|ref|XM_002301471.2|	445	0	Populus trichocarpa hypothetical protein (POPTR_0002s19790g) mRNA, complete cds	Q9M7X7	95.9	9.00E-25	60S ribosomal protein L29-1	.	.	.	.	pfam01779	Ribosomal_L29e	Ribosomal L29e protein family.	GO:0002181|cytoplasmic translation;	GO:0022625|cytosolic large ribosomal subunit;GO:0005730|nucleolus;	GO:0003735|structural constituent of ribosome;	K02905	RP-L29e, RPL29; large subunit ribosomal protein L29e
Potri.017G022800.v3.0	2	4	1	6.771982262	13	13	10	0.22640411	-2.143027947	0.008182875	0.01693854	down	yes	Potri.017G022800	protein_coding	chrChr17:2014244-2015310:-	gi|566211486|ref|XP_006372795.1|	576	1.00E-73	hypothetical protein POPTR_0017s05130g [Populus trichocarpa]	gi|566211493|ref|XM_006372737.1|	432	0	Populus trichocarpa hypothetical protein (POPTR_0017s05160g) mRNA, complete cds	Q9UUH7	52.4	4.00E-07	GTPase-activating protein gyp7	SPAC630.05	52.4	1.00E-07	COG5210	pfam13929	mRNA_stabil	mRNA stabilisation. This domain is an mRNA stabilisation factor.	GO:0090630|activation of GTPase activity;GO:0006886|intracellular protein transport;GO:0031338|regulation of vesicle fusion;GO:0007165|signal transduction;	GO:0005829|cytosol;GO:0012505|endomembrane system;GO:0005622|intracellular;GO:0005634|nucleus;	GO:0005096|GTPase activator activity;GO:0017137|Rab GTPase binding;	.	.
Potri.011G105200.v3.0	6	7	2	2.86787331	1	0	0	16.35264954	4.031452502	0.008159127	0.016892041	up	yes	Potri.011G105200	protein_coding	chrChr11:12853135-12853557:-	gi|224116960|ref|XP_002317439.1|	375	5.00E-44	DNA repair ATPase-related family protein [Populus trichocarpa]	gi|224116959|ref|XM_002317403.1|	333	2.00E-173	Populus trichocarpa DNA repair ATPase-related family protein (POPTR_0011s10660g) mRNA, complete cds	.	.	.	.	.	.	.	.	pfam15294	Leu_zip	Leucine zipper. This family includes Leucine zipper transcription factor-like protein 1 (LZTFL1) and Leucine zipper protein 2 (LUZP2).	.	.	.	.	.
Potri.006G200100.v3.0	18	11	18	11.38996061	6	7	6	2.888810575	1.530475607	0.008141211	0.016859731	up	yes	Potri.006G200100	protein_coding	chrChr06:21523403-21524535:+	gi|224091471|ref|XP_002309264.1|	525	7.00E-62	hypothetical protein POPTR_0006s21440g [Populus trichocarpa]	gi|566177429|ref|XM_002309228.2|	902	0	Populus trichocarpa hypothetical protein (POPTR_0006s21440g) mRNA, complete cds	.	.	.	.	.	.	.	.	pfam14742	GDE_N_bis	N-terminal domain of (some) glycogen debranching enzymes. This domain is found on the N-terminal of some glycogen debranching enzymes and is usually followed by the GDE_C (PF06202) and in this sense it is analogous (but probably not homologous) to the GDE_N (PF12439). Its exact function is unknown	.	.	.	.	.
[truncated: 5,563 more rows]
