# Supplementary material for: PacBio and Illumina RNA Sequencing Identify Alternative Splicing Events in Response to Cold Stress in Two Poplar Species
Source: Front Plant Sci. 2021 Oct 7;12:737004. doi: 10.3389/fpls.2021.737004 (PMC8529222; doi:10.3389/fpls.2021.737004)
Supplement: Supplementary Data S2 — DEGs between Populus ussuriensis and Populus trichocarpa at 3°C identified by RNA sequencing analysis. [file Data_Sheet_2.xls]

Gene	U4_count	U5_count	U6_count	baseMean	P4_count	P5_count	FoldChange	Log2FoldChange	pval	padj	Up/Down	Significant	GeneName	Biotype	Position	NR:Seq-id	NR:Score	NR:Evalue	NR:Description	NT:Seq-id	NT:Score	NT:Evalue	NT:Description	Uniprot:UniProtKB-AC	Uniprot:Score	Uniprot:Evalue	Uniprot:Description	COG:gene	COG:Score	COG:Eval	COG:num	Pfam:pfam_ID	Pfam:pfam_Name	Pfam:pfam_Description	GO:biological_process	GO:cellular_component	GO:molecular_function	KEGG:KO	KEGG:Description
Potri.001G001100.v3.0	129	118	133	89.81751108	32	26	4.846067802	2.27681459	3.85E-14	8.06E-13	up	yes	Potri.001G001100	protein_coding	chrChr01:92975-94808:+	gi|224052849|ref|XP_002297611.1|	1099	3.00E-146	expansin S1 precursor family protein [Populus trichocarpa]	gi|743909324|ref|XM_011049839.1|	1190	0	PREDICTED: Populus euphratica expansin-A15-like (LOC105142282), mRNA	O80622	362	9.00E-122	Expansin-A15	.	.	.	.	pfam01357	Pollen_allerg_1	Pollen allergen. This family contains allergens lol PI, PII and PIII from Lolium perenne.	GO:0009664|plant-type cell wall organization;GO:0006949|syncytium formation;	GO:0005618|cell wall;GO:0005576|extracellular region;GO:0016020|membrane;	.	.	.
Potri.001G001200.v3.0	17	29	20	16.12832708	5	8	3.728489978	1.898591464	0.004823943	0.016086503	up	yes	Potri.001G001200	protein_coding	chrChr01:95641-101115:+	gi|566147079|ref|XP_002297612.2|	2910	0	proline-rich family protein [Populus trichocarpa]	gi|566147078|ref|XM_002297576.2|	1908	0	Populus trichocarpa proline-rich family protein (POPTR_0001s03840g) mRNA, complete cds	F4I1T7	243	1.00E-64	Nuclear pore complex protein NUP214	.	.	.	.	pfam00038	Filament	Intermediate filament protein.	GO:0051028|mRNA transport;GO:0006606|protein import into nucleus;GO:0006405|RNA export from nucleus;	GO:0044613|nuclear pore central transport channel;GO:0044615|nuclear pore nuclear basket;	GO:0008139|nuclear localization sequence binding;GO:0005487|nucleocytoplasmic transporter activity;GO:0017056|structural constituent of nuclear pore;	.	.
Potri.001G003100.v3.0	955	908	895	679.7808668	264	306	3.565263144	1.834008563	2.16E-39	2.43E-37	up	yes	Potri.001G003100	protein_coding	chrChr01:183587-185893:-	gi|743909382|ref|XP_011048169.1|	2291	0	PREDICTED: beta-amyrin 28-oxidase-like [Populus euphratica]	gi|566147114|ref|XM_002299063.2|	1424	0	Populus trichocarpa hypothetical protein (POPTR_0001s04030g) mRNA, complete cds	I7C6E8	486	2.00E-165	Beta-amyrin 28-oxidase	slr0574	217	8.00E-63	COG2124	pfam00067	p450	Cytochrome P450. Cytochrome P450s are haem-thiolate proteins involved in the oxidative degradation of various compounds. They are particularly well known for their role in the degradation of environmental toxins and mutagens. They can be divided into 4 classes, according to the method by which electrons from NAD(P)H are delivered to the catalytic site. Sequence conservation is relatively low with…	.	GO:0016021|integral component of membrane;	GO:0020037|heme binding;GO:0005506|iron ion binding;GO:0004497|monooxygenase activity;GO:0016705|oxidoreductase activity, acting on paired donors, with incorporation or reduction of molecular oxygen;	.	.
Potri.001G003200.v3.0	5	12	5	22.27477483	38	56	0.171353709	-2.544950677	2.34E-05	0.000141213	down	yes	Potri.001G003200	protein_coding	chrChr01:192674-195322:+	gi|566147117|ref|XP_002297619.2|	3720	0	hypothetical protein POPTR_0001s04040g [Populus trichocarpa]	gi|566147116|ref|XM_002297583.2|	2643	0	Populus trichocarpa hypothetical protein (POPTR_0001s04040g) mRNA, complete cds	Q8VZG8	308	5.00E-88	MDIS1-interacting receptor like kinase 2	alr0124_1	90.5	4.00E-18	COG4886	pfam13855	LRR_8	Leucine rich repeat.	.	GO:0016021|integral component of membrane;GO:0016020|membrane;GO:0005886|plasma membrane;GO:0009506|plasmodesma;GO:0090406|pollen tube;	GO:0005524|ATP binding;GO:0004674|protein serine/threonine kinase activity;	.	.
Potri.001G005600.v3.0	0	0	0	2.433394235	7	6	0.031384494	-4.993804263	0.009672618	0.029022621	down	yes	Potri.001G005600	protein_coding	chrChr01:373545-375275:+	gi|566147157|ref|XP_002297636.2|	1620	0	hypothetical protein POPTR_0001s04280g, partial [Populus trichocarpa]	gi|743909449|ref|XM_011049901.1|	1026	0	PREDICTED: Populus euphratica uncharacterized LOC105142328 (LOC105142328), mRNA	Q9LHN9	426	2.00E-142	IQ domain-containing protein IQM2	.	.	.	.	pfam05999	Herpes_U5	Herpesvirus U5-like family. This family of Herpesvirus includes U4, U5 and UL27.	.	GO:0005737|cytoplasm;GO:0005634|nucleus;	.	.	.
Potri.001G007000.v3.0	165	103	126	243.0969908	264	586	0.338666724	-1.562061855	3.50E-06	2.48E-05	down	yes	Potri.001G007000	protein_coding	chrChr01:493207-494619:+	gi|566147182|ref|XP_002297641.2|	1852	0	hypothetical protein POPTR_0001s04420g [Populus trichocarpa]	gi|566147181|ref|XM_002297605.2|	1371	0	Populus trichocarpa hypothetical protein (POPTR_0001s04420g) mRNA, complete cds	Q9LMR5	198	7.00E-57	F-box/kelch-repeat protein At1g15670	.	.	.	.	pfam01344	Kelch_1	Kelch motif. The kelch motif was initially discovered in Kelch. In this protein there are six copies of the motif. It has been shown that the Drosophila ring canal kelch protein is related to Galactose Oxidase for which a structure has been solved. The kelch motif forms a beta sheet. Several of these sheets associate to form a beta propeller structure as found in pfam00064, pfam00400 and pfam0041…	GO:0080037|negative regulation of cytokinin-activated signaling pathway;GO:0043161|proteasome-mediated ubiquitin-dependent protein catabolic process;GO:0042787|protein ubiquitination involved in ubiquitin-dependent protein catabolic process;GO:2000762|regulation of phenylpropanoid metabolic process;GO:0030162|regulation of proteolysis;	GO:0005829|cytosol;GO:0019005|SCF ubiquitin ligase complex;	GO:0031625|ubiquitin protein ligase binding;	.	.
Potri.001G008400.v3.0	929	927	965	750.4211934	410	465	2.376592779	1.248894724	9.20E-21	3.45E-19	up	yes	Potri.001G008400	protein_coding	chrChr01:554019-555833:-	gi|224057098|ref|XP_002299126.1|	806	1.00E-104	hypothetical protein POPTR_0001s04580g [Populus trichocarpa]	gi|566147209|ref|XM_002299090.2|	1049	0	Populus trichocarpa hypothetical protein (POPTR_0001s04580g) mRNA, complete cds	.	.	.	.	.	.	.	.	pfam04398	DUF538	Protein of unknown function, DUF538. This family consists of several plant proteins of unknown function.	.	.	.	.	.
Potri.001G008500.v3.0	788	785	799	527.6157135	119	69	9.355858115	3.225869983	6.41E-64	1.84E-61	up	yes	Potri.001G008500	protein_coding	chrChr01:560974-562209:-	gi|224057104|ref|XP_002299127.1|	924	9.00E-122	hypothetical protein POPTR_0001s04590g [Populus trichocarpa]	gi|224057103|ref|XM_002299091.1|	571	0	Populus trichocarpa hypothetical protein (POPTR_0001s04590g) mRNA, complete cds	O64864	147	3.00E-40	Protein YLS3	.	.	.	.	pfam14368	LTP_2	Probable lipid transfer. The members of this family are probably involved in lipid transfer. The family has several highly conserved cysteines, paired in various ways.	GO:0006869|lipid transport;	GO:0031225|anchored component of membrane;GO:0005886|plasma membrane;	GO:0008289|lipid binding;	.	.
Potri.001G009300.v3.0	35	28	32	23.09526231	11	7	3.909818599	1.967101673	0.000384468	0.001750227	up	yes	Potri.001G009300	protein_coding	chrChr01:605212-605886:-	gi|743886923|ref|XP_011037982.1|	509	2.00E-62	PREDICTED: uncharacterized protein LOC105135007 [Populus euphratica]	gi|743886922|ref|XM_011039680.1|	534	0	PREDICTED: Populus euphratica uncharacterized LOC105135007 (LOC105135007), mRNA	.	.	.	.	.	.	.	.	pfam11139	DUF2910	Protein of unknown function (DUF2910). Some members in this bacterial family annotate the proteins as cytochrome C biogenesis proteins however this cannot be confirmed. Currently no function for this family is known.	.	.	.	.	.
Potri.001G010700.v3.0	28	26	31	55.08009923	128	73	0.314444592	-1.669122269	7.44E-06	4.97E-05	down	yes	Potri.001G010700	protein_coding	chrChr01:672876-677232:-	gi|743886840|ref|XP_011037959.1|	1739	0	PREDICTED: serine/threonine-protein kinase GRIK1-like isoform X1 [Populus euphratica]	gi|566147244|ref|XM_002299104.2|	1307	0	Populus trichocarpa hypothetical protein (POPTR_0001s04790g) mRNA, complete cds	Q93V58	366	4.00E-121	Serine/threonine-protein kinase GRIK1	.	.	.	.	pfam00069	Pkinase	Protein kinase domain.	GO:0046777|protein autophosphorylation;GO:0006468|protein phosphorylation;GO:0009615|response to virus;	GO:0005737|cytoplasm;GO:0005634|nucleus;	GO:0005524|ATP binding;GO:0016301|kinase activity;GO:0004674|protein serine/threonine kinase activity;	K07359	CAMKK; calcium/calmodulin-dependent protein kinase kinase [EC:2.7.11.17]
Potri.001G011200.v3.0	190	146	148	801.8358844	1578	2144	0.095524343	-3.387987758	6.16E-68	2.04E-65	down	yes	Potri.001G011200	protein_coding	chrChr01:707611-709562:-	gi|566147252|ref|XP_002299142.2|	1659	0	hypothetical protein POPTR_0001s04840g [Populus trichocarpa]	gi|566147251|ref|XM_002299106.2|	1519	0	Populus trichocarpa hypothetical protein (POPTR_0001s04840g) mRNA, complete cds	P00433	387	4.00E-129	Peroxidase C1A	.	.	.	.	pfam00141	peroxidase	Peroxidase.	GO:0042744|hydrogen peroxide catabolic process;GO:0006979|response to oxidative stress;	GO:0005576|extracellular region;GO:0005773|vacuole;	GO:0020037|heme binding;GO:0046872|metal ion binding;GO:0004601|peroxidase activity;	.	.
Potri.001G011300.v3.0	20	20	25	42.2804458	89	65	0.312932342	-1.676077324	1.46E-05	9.18E-05	down	yes	Potri.001G011300	protein_coding	chrChr01:714340-716337:-	gi|1279650|emb|CAA66035.1|	1791	0	peroxidase [Populus trichocarpa]	gi|566147251|ref|XM_002299106.2|	1224	0	Populus trichocarpa hypothetical protein (POPTR_0001s04840g) mRNA, complete cds	P00433	419	2.00E-141	Peroxidase C1A	.	.	.	.	pfam00141	peroxidase	Peroxidase.	GO:0042744|hydrogen peroxide catabolic process;GO:0006979|response to oxidative stress;	GO:0005576|extracellular region;GO:0005773|vacuole;	GO:0020037|heme binding;GO:0046872|metal ion binding;GO:0004601|peroxidase activity;	.	.
Potri.001G013000.v3.0	78	65	74	54.83698871	27	25	3.083856554	1.62473566	3.81E-06	2.68E-05	up	yes	Potri.001G013000	protein_coding	chrChr01:882925-885156:-	gi|566147287|ref|XP_002299152.2|	1780	0	hypothetical protein POPTR_0001s05050g [Populus trichocarpa]	gi|566147286|ref|XM_002299116.2|	1172	0	Populus trichocarpa hypothetical protein (POPTR_0001s05050g) mRNA, complete cds	P00433	416	4.00E-142	Peroxidase C1A	.	.	.	.	pfam00141	peroxidase	Peroxidase.	GO:0042744|hydrogen peroxide catabolic process;GO:0006979|response to oxidative stress;	GO:0005576|extracellular region;GO:0005773|vacuole;	GO:0020037|heme binding;GO:0046872|metal ion binding;GO:0004601|peroxidase activity;	.	.
Potri.001G013400.v3.0	340	273	253	424.701596	635	670	0.489043548	-1.031965156	9.16E-10	1.15E-08	down	yes	Potri.001G013400	protein_coding	chrChr01:905501-908819:-	gi|743886688|ref|XP_011037917.1|	3025	0	PREDICTED: protein NRT1/ PTR FAMILY 7.1-like [Populus euphratica]	gi|743886687|ref|XM_011039615.1|	2185	0	PREDICTED: Populus euphratica protein NRT1/ PTR FAMILY 7.1-like (LOC105134971), transcript variant X1, mRNA	Q3E9B5	757	0	Protein NRT1/ PTR FAMILY 7.1	ECU11g1050	105	3.00E-23	COG3104	pfam00854	PTR2	POT family. The POT (proton-dependent oligopeptide transport) family all appear to be proton dependent transporters.	.	GO:0016021|integral component of membrane;	GO:0005215|transporter activity;	.	.
Potri.001G014200.v3.0	13	11	17	8.539820959	0	0	82.46993693	6.365796399	8.83E-05	0.00046951	up	yes	Potri.001G014200	protein_coding	chrChr01:976672-977697:-	gi|743936510|ref|XP_011012645.1|	1335	0	PREDICTED: uncharacterized protein At2g29880-like [Populus euphratica]	gi|743936509|ref|XM_011014343.1|	610	0	PREDICTED: Populus euphratica uncharacterized protein At2g29880-like (LOC105116847), mRNA	O82368	53.1	1.00E-06	Uncharacterized protein At2g29880	.	.	.	.	pfam12776	Myb_DNA-bind_3	Myb/SANT-like DNA-binding domain. This presumed domain appears to be related to other Myb/SANT like DNA binding domains. In particular pfam10545 seems most related. This family is greatly expanded in plants and appears in several proteins annotated as transposon proteins.	GO:0006468|protein phosphorylation;	GO:0016021|integral component of membrane;GO:0005886|plasma membrane;	GO:0005524|ATP binding;GO:0005516|calmodulin binding;GO:0030246|carbohydrate binding;GO:0004674|protein serine/threonine kinase activity;	.	.
Potri.001G015400.v3.0	683	900	814	1339.645731	2689	1825	0.393814391	-1.344412263	5.83E-15	1.32E-13	down	yes	Potri.001G015400	protein_coding	chrChr01:1090420-1098069:-	gi|566147335|ref|XP_002297796.2|	4653	0	hypothetical protein POPTR_0001s05320g [Populus trichocarpa]	gi|566147334|ref|XM_002297760.2|	3034	0	Populus trichocarpa hypothetical protein (POPTR_0001s05320g) mRNA, complete cds	O24370	1187	0	Linoleate 13S-lipoxygenase 2-1, chloroplastic	.	.	.	.	pfam00305	Lipoxygenase	Lipoxygenase.	GO:0006633|fatty acid biosynthetic process;GO:0010597|green leaf volatile biosynthetic process;GO:0031408|oxylipin biosynthetic process;	GO:0009570|chloroplast stroma;GO:0009534|chloroplast thylakoid;	GO:0016165|linoleate 13S-lipoxygenase activity;GO:0046872|metal ion binding;	K00454	LOX2S; lipoxygenase [EC:1.13.11.12]
Potri.001G015500.v3.0	38	34	25	684.4597246	2225	1342	0.020187115	-5.630421473	3.56E-111	3.49E-108	down	yes	Potri.001G015500	protein_coding	chrChr01:1105670-1110895:-	gi|566147337|ref|XP_006368563.1|	3231	0	hypothetical protein POPTR_0001s05330g [Populus trichocarpa]	gi|566147338|ref|XM_006368502.1|	1935	0	Populus trichocarpa hypothetical protein (POPTR_0001s05330g) mRNA, complete cds	O24370	770	0	Linoleate 13S-lipoxygenase 2-1, chloroplastic	.	.	.	.	pfam00305	Lipoxygenase	Lipoxygenase.	GO:0006633|fatty acid biosynthetic process;GO:0010597|green leaf volatile biosynthetic process;GO:0031408|oxylipin biosynthetic process;	GO:0009570|chloroplast stroma;GO:0009534|chloroplast thylakoid;	GO:0016165|linoleate 13S-lipoxygenase activity;GO:0046872|metal ion binding;	K00454	LOX2S; lipoxygenase [EC:1.13.11.12]
Potri.001G015600.v3.0	25	21	23	329.7098553	804	875	0.030289861	-5.045021228	1.10E-101	8.41E-99	down	yes	Potri.001G015600	protein_coding	chrChr01:1118168-1123930:-	gi|566256300|ref|XP_006388115.1|	4540	0	hypothetical protein POPTR_0328s00200g [Populus trichocarpa]	gi|566256299|ref|XM_006388053.1|	3055	0	Populus trichocarpa hypothetical protein (POPTR_0328s00200g) mRNA, complete cds	O24370	1168	0	Linoleate 13S-lipoxygenase 2-1, chloroplastic	.	.	.	.	pfam00305	Lipoxygenase	Lipoxygenase.	GO:0006633|fatty acid biosynthetic process;GO:0010597|green leaf volatile biosynthetic process;GO:0031408|oxylipin biosynthetic process;	GO:0009570|chloroplast stroma;GO:0009534|chloroplast thylakoid;	GO:0016165|linoleate 13S-lipoxygenase activity;GO:0046872|metal ion binding;	K00454	LOX2S; lipoxygenase [EC:1.13.11.12]
Potri.001G017700.v3.0	172	139	112	291.5698564	583	506	0.286817137	-1.801796868	8.18E-20	2.84E-18	down	yes	Potri.001G017700	protein_coding	chrChr01:1276680-1279016:+	gi|566257233|ref|XP_006388494.1|	2210	0	hypothetical protein POPTR_0172s00210g [Populus trichocarpa]	gi|566257232|ref|XM_006388432.1|	1338	0	Populus trichocarpa hypothetical protein (POPTR_0172s00210g) mRNA, complete cds	Q9SD53	151	3.00E-38	UPF0481 protein At3g47200	.	.	.	.	pfam03140	DUF247	Plant protein of unknown function. The function of the plant proteins constituting this family is unknown.	.	GO:0016021|integral component of membrane;GO:0005886|plasma membrane;	.	.	.
Potri.001G017900.v3.0	0	0	0	4.13822051	10	12	0.018464908	-5.759070149	0.000505439	0.002228938	down	yes	Potri.001G017900	protein_coding	chrChr01:1287072-1288875:-	gi|566257231|ref|XP_006388493.1|	2260	0	hypothetical protein POPTR_0172s00200g [Populus trichocarpa]	gi|566257230|ref|XM_006388431.1|	1269	0	Populus trichocarpa hypothetical protein (POPTR_0172s00200g) mRNA, complete cds	Q9SD53	172	1.00E-45	UPF0481 protein At3g47200	.	.	.	.	pfam03140	DUF247	Plant protein of unknown function. The function of the plant proteins constituting this family is unknown.	.	GO:0016021|integral component of membrane;GO:0005886|plasma membrane;	.	.	.
Potri.001G019100.v3.0	1043	1138	1140	891.5984001	641	441	2.276023582	1.186515506	2.60E-14	5.53E-13	up	yes	Potri.001G019100	protein_coding	chrChr01:1400372-1406121:+	gi|224057465|ref|XP_002299234.1|	5071	0	hypothetical protein POPTR_0001s05650g [Populus trichocarpa]	gi|743886360|ref|XM_011039523.1|	3260	0	PREDICTED: Populus euphratica probable copper-transporting ATPase HMA5 (LOC105134922), transcript variant X1, mRNA	Q9SH30	1043	0	Probable copper-transporting ATPase HMA5	CAC3655	600	0	COG2217	pfam00122	E1-E2_ATPase	E1-E2 ATPase.	GO:0010273|detoxification of copper ion;GO:0046688|response to copper ion;	GO:0005887|integral component of plasma membrane;GO:0043231|intracellular membrane-bounded organelle;	GO:0005524|ATP binding;GO:0005507|copper ion binding;GO:0043682|copper-transporting ATPase activity;	K17686	copA, ATP7; Cu+-exporting ATPase [EC:3.6.3.54]
Potri.001G019400.v3.0	289	263	223	192.4147509	104	66	3.375852985	1.755252078	1.09E-13	2.17E-12	up	yes	Potri.001G019400	protein_coding	chrChr01:1414854-1417838:+	gi|224057451|ref|XP_002299232.1|	1819	0	hypothetical protein POPTR_0001s05690g [Populus trichocarpa]	gi|566147392|ref|XM_002299196.2|	1544	0	Populus trichocarpa hypothetical protein (POPTR_0001s05690g) mRNA, complete cds	P25083	588	0	ADP,ATP carrier protein, mitochondrial	.	.	.	.	pfam00153	Mito_carr	Mitochondrial carrier protein.	GO:0055085|transmembrane transport;	GO:0016021|integral component of membrane;GO:0005743|mitochondrial inner membrane;	GO:0005215|transporter activity;	.	.
Potri.001G022900.v3.0	59	55	46	42.72102877	28	23	2.317238105	1.212406294	0.001539865	0.005969281	up	yes	Potri.001G022900	protein_coding	chrChr01:1750927-1753095:-	gi|566147451|ref|XP_002297770.2|	2028	0	hypothetical protein POPTR_0001s06020g [Populus trichocarpa]	gi|161984673|gb|AC215649.1|	1658	0	Populus trichocarpa clone POP051-C10, complete sequence	Q8MY12	89	6.00E-17	Myosin heavy chain kinase C	all0283_3	77.4	6.00E-14	COG2319	pfam00400	WD40	WD domain, G-beta repeat.	GO:0006935|chemotaxis;GO:0000281|mitotic cytokinesis;GO:0031037|myosin II filament disassembly;GO:0018107|peptidyl-threonine phosphorylation;GO:0006468|protein phosphorylation;	GO:0005826|actomyosin contractile ring;GO:0005938|cell cortex;GO:0032154|cleavage furrow;GO:0016020|membrane;	GO:0005524|ATP binding;GO:0016905|myosin heavy chain kinase activity;GO:0045159|myosin II binding;GO:0004674|protein serine/threonine kinase activity;	.	.
Potri.001G023800.v3.0	260	225	216	176.9065997	94	74	3.085233817	1.625379829	6.70E-14	1.37E-12	up	yes	Potri.001G023800	protein_coding	chrChr01:1794327-1795595:-	gi|566147462|ref|XP_002297761.2|	982	5.00E-130	hypothetical protein POPTR_0001s06120g [Populus trichocarpa]	gi|111154124|gb|AC184073.2|	1245	0	Populus trichocarpa clone Pop1-50D1, complete sequence	Q9LID5	168	4.00E-48	Dirigent protein 7	.	.	.	.	pfam03018	Dirigent	Dirigent-like protein. This family contains a number of proteins which are induced during disease response in plants. Members of this family are involved in lignification.	GO:0009699|phenylpropanoid biosynthetic process;	GO:0048046|apoplast;	GO:0042349|guiding stereospecific synthesis activity;	.	.
Potri.001G025500.v3.0	27	28	18	17.72928832	8	6	3.848102929	1.944147389	0.002138496	0.007980959	up	yes	Potri.001G025500	protein_coding	chrChr01:1888762-1891351:-	gi|566147528|ref|XP_002297750.2|	1239	2.00E-169	eukaryotic rpb5 RNA polymerase subunit family protein [Populus trichocarpa]	gi|743913272|ref|XM_011002239.1|	922	0	PREDICTED: Populus euphratica DNA-directed RNA polymerase V subunit 5C-like (LOC105108084), mRNA	Q9M1H8	246	3.00E-78	DNA-directed RNA polymerase V subunit 5C	SPAC23C4.15	93.2	2.00E-21	COG2012	pfam01191	RNA_pol_Rpb5_C	RNA polymerase Rpb5, C-terminal domain. The assembly domain of Rpb5. The archaeal equivalent to this domain is subunit H. Subunit H lacks the N-terminal domain.	GO:0006351|transcription, DNA-templated;	GO:0000419|DNA-directed RNA polymerase V complex;	GO:0003677|DNA binding;GO:0003899|DNA-directed RNA polymerase activity;	K03013	RPB5, POLR2E; DNA-directed RNA polymerases I, II, and III subunit RPABC1
Potri.001G025600.v3.0	124	122	137	199.0574067	305	331	0.444205375	-1.170701245	1.13E-09	1.40E-08	down	yes	Potri.001G025600	protein_coding	chrChr01:1892227-1895809:+	gi|566147530|ref|XP_002299213.2|	1257	1.00E-170	SKP1-INTERACTING PARTNER 5 family protein [Populus trichocarpa]	gi|743913274|ref|XM_011002240.1|	853	0	PREDICTED: Populus euphratica F-box protein SKIP5-like (LOC105108085), mRNA	Q94FT2	369	7.00E-125	F-box protein SKIP5	.	.	.	.	pfam12937	F-box-like	F-box-like. This is an F-box-like family.	GO:0016567|protein ubiquitination;	.	.	.	.
Potri.001G032100.v3.0	3	6	4	9.843438978	17	21	0.25150016	-1.991368775	0.010975047	0.032250773	down	yes	Potri.001G032100	protein_coding	chrChr01:2355223-2358952:+	gi|224057230|ref|XP_002299184.1|	1338	2.00E-180	hypothetical protein POPTR_0001s06940g [Populus trichocarpa]	gi|224057229|ref|XM_002299148.1|	892	0	Populus trichocarpa hypothetical protein (POPTR_0001s06940g) mRNA, complete cds	Q94JU2	189	2.00E-53	WAT1-related protein At3g28050	.	.	.	.	pfam00892	EamA	EamA-like transporter family. This family includes many hypothetical membrane proteins of unknown function. Many of the proteins contain two copies of the aligned region. The family used to be known as DUF6.	GO:0006810|transport;	GO:0016021|integral component of membrane;GO:0005886|plasma membrane;	GO:0022857|transmembrane transporter activity;	.	.
Potri.001G032900.v3.0	376	391	408	643.1243968	1275	864	0.407630103	-1.294667498	1.96E-14	4.23E-13	down	yes	Potri.001G032900	protein_coding	chrChr01:2411696-2413690:+	gi|224057220|ref|XP_002299179.1|	1041	1.00E-140	cysteine protease inhibitor family protein [Populus trichocarpa]	gi|743874526|ref|XM_011036388.1|	768	0	PREDICTED: Populus euphratica cysteine proteinase inhibitor 12-like (LOC105132723), mRNA	Q0JNR2	285	3.00E-94	Cysteine proteinase inhibitor 12	.	.	.	.	pfam00031	Cystatin	Cystatin domain. Very diverse family. Attempts to define separate sub-families failed. Typically, either the N-terminal or C-terminal end is very divergent. But splitting into two domains would make very short families. pfam00666 are related to this family but have not been included.	GO:0006952|defense response;GO:2000117|negative regulation of cysteine-type endopeptidase activity;	GO:0005576|extracellular region;	GO:0004869|cysteine-type endopeptidase inhibitor activity;GO:0002020|protease binding;	.	.
Potri.001G035300.v3.0	18	18	21	32.55944452	66	45	0.380896791	-1.392527962	0.001206627	0.004826189	down	yes	Potri.001G035300	protein_coding	chrChr01:2518350-2521263:-	gi|566147693|ref|XP_002297706.2|	1753	0	hypothetical protein POPTR_0001s07260g [Populus trichocarpa]	gi|743874365|ref|XM_011036345.1|	1543	0	PREDICTED: Populus euphratica uncharacterized LOC105132703 (LOC105132703), transcript variant X1, mRNA	.	.	.	.	.	.	.	.	pfam02536	mTERF	mTERF. This family contains one sequence of known function Human mitochondrial transcription termination factor (mTERF) the rest of the family consists of hypothetical proteins none of which have any functional information. mTERF is a multizipper protein possessing three putative leucine zippers one of which is bipartite. The protein binds DNA as a monomer. The leucine zippers are not implicated …	.	.	.	.	.
Potri.001G035500.v3.0	74	75	77	60.6841995	32	41	2.280640649	1.189439145	0.000275775	0.001300331	up	yes	Potri.001G035500	protein_coding	chrChr01:2526621-2529084:-	gi|224053103|ref|XP_002297705.1|	2116	0	hypothetical protein POPTR_0001s07280g [Populus trichocarpa]	gi|566147698|ref|XM_006368589.1|	1431	0	Populus trichocarpa S haplotype-specific F-box protein 1 (POPTR_0001s07280g) mRNA, complete cds	Q9SU30	287	2.00E-88	F-box protein CPR30	.	.	.	.	pfam00646	F-box	F-box domain. This domain is approximately 50 amino acids long, and is usually found in the N-terminal half of a variety of proteins. Two motifs that are commonly found associated with the F-box domain are the leucine rich repeats (LRRs; pfam00560 and pfam07723) and the WD repeat (pfam00400). The F-box domain has a role in mediating protein-protein interactions in a variety of contexts, such as p…	GO:0031348|negative regulation of defense response;GO:0042177|negative regulation of protein catabolic process;GO:0009626|plant-type hypersensitive response;GO:0031146|SCF-dependent proteasomal ubiquitin-dependent protein catabolic process;	GO:0005737|cytoplasm;GO:0005634|nucleus;GO:0019005|SCF ubiquitin ligase complex;	GO:0004842|ubiquitin-protein transferase activity;	.	.
Potri.001G035700.v3.0	303	276	319	247.5073089	173	152	2.043562874	1.031086631	1.23E-08	1.30E-07	up	yes	Potri.001G035700	protein_coding	chrChr01:2532115-2537208:+	gi|566147704|ref|XP_002299171.2|	2222	0	hypothetical protein POPTR_0001s07300g [Populus trichocarpa]	gi|566147703|ref|XM_002299135.2|	1543	0	Populus trichocarpa hypothetical protein (POPTR_0001s07300g) mRNA, complete cds	Q67XV2	457	7.00E-156	SAC3 family protein C	SPCC576.05	124	4.00E-29	COG5079	pfam03399	SAC3_GANP	SAC3/GANP/Nin1/mts3/eIF-3 p25 family. This large family includes diverse proteins involved in large complexes. The alignment contains one highly conserved negatively charged residue and one highly conserved positively charged residue that are probably important for the function of these proteins. The family includes the yeast nuclear export factor Sac3, and mammalian GANP/MCM3-associated proteins…	GO:0031348|negative regulation of defense response;GO:0042177|negative regulation of protein catabolic process;GO:0009626|plant-type hypersensitive response;GO:0031146|SCF-dependent proteasomal ubiquitin-dependent protein catabolic process;	GO:0005737|cytoplasm;GO:0005634|nucleus;GO:0019005|SCF ubiquitin ligase complex;	GO:0004842|ubiquitin-protein transferase activity;	.	.
Potri.001G036500.v3.0	48	49	46	31.20434499	2	6	13.14757186	3.716724477	6.46E-09	7.15E-08	up	yes	Potri.001G036500	protein_coding	chrChr01:2591143-2592120:-	gi|566147715|ref|XP_006368653.1|	1257	4.00E-172	hypothetical protein POPTR_0001s07360g [Populus trichocarpa]	gi|566147714|ref|XM_006368591.1|	384	0	Populus trichocarpa hypothetical protein (POPTR_0001s07360g) mRNA, complete cds	Q8L5A7	212	2.00E-64	Cytosolic sulfotransferase 15	.	.	.	.	pfam00685	Sulfotransfer_1	Sulfotransferase domain.	GO:0009694|jasmonic acid metabolic process;GO:0009753|response to jasmonic acid;	GO:0005737|cytoplasm;	GO:0080131|hydroxyjasmonate sulfotransferase activity;	.	.
Potri.001G037000.v3.0	110	61	48	143.5934418	288	237	0.308115111	-1.698458656	1.27E-07	1.16E-06	down	yes	Potri.001G037000	protein_coding	chrChr01:2620654-2623618:-	gi|566147728|ref|XP_006368656.1|	2059	0	hypothetical protein POPTR_0001s07410g [Populus trichocarpa]	gi|566147727|ref|XM_006368594.1|	1262	0	Populus trichocarpa hypothetical protein (POPTR_0001s07410g) mRNA, complete cds	A5YVF1	97.4	1.00E-19	Protein SUPPRESSOR OF GENE SILENCING 3	.	.	.	.	pfam15035	Rootletin	Ciliary rootlet component, centrosome cohesion.	GO:0031047|gene silencing by RNA;GO:0050688|regulation of defense response to virus;GO:0090502|RNA phosphodiester bond hydrolysis, endonucleolytic;	GO:0005655|nucleolar ribonuclease P complex;GO:0048471|perinuclear region of cytoplasm;	GO:0004526|ribonuclease P activity;	.	.
Potri.001G037100.v3.0	0	0	0	3.398727822	7	11	0.022491433	-5.474480589	0.001841713	0.006988133	down	yes	Potri.001G037100	protein_coding	chrChr01:2624928-2626083:-	gi|743874274|ref|XP_011034624.1|	992	1.00E-127	PREDICTED: protein SUPPRESSOR OF GENE SILENCING 3-like [Populus euphratica]	gi|743874273|ref|XM_011036322.1|	606	0	PREDICTED: Populus euphratica protein SUPPRESSOR OF GENE SILENCING 3-like (LOC105132689), mRNA	A5YVF1	193	3.00E-55	Protein SUPPRESSOR OF GENE SILENCING 3	.	.	.	.	pfam03468	XS	XS domain. The XS (rice gene X and SGS3) domain is found in a family of plant proteins including gene X and SGS3. SGS3 is thought to be involved in post-transcriptional gene silencing (PTGS). This domain contains a conserved aspartate residue that may be functionally important. The XS domain has recently been predicted to possess an RRM-like RNA-binding domain by fold recognition.	GO:0031047|gene silencing by RNA;GO:0050688|regulation of defense response to virus;GO:0090502|RNA phosphodiester bond hydrolysis, endonucleolytic;	GO:0005655|nucleolar ribonuclease P complex;GO:0048471|perinuclear region of cytoplasm;	GO:0004526|ribonuclease P activity;	.	.
Potri.001G039800.v3.0	10	14	13	7.681679718	0	0	74.23098458	6.213949599	0.000146555	0.000739355	up	yes	Potri.001G039800	protein_coding	chrChr01:2873456-2874345:-	gi|566147766|ref|XP_006368670.1|	1427	0	putative wall-associated kinase family protein [Populus trichocarpa]	gi|566147765|ref|XM_006368608.1|	878	0	Populus trichocarpa putative wall-associated kinase family protein (POPTR_0001s07590g) mRNA, complete cds	Q9SA25	145	2.00E-37	Wall-associated receptor kinase-like 8	.	.	.	.	pfam13947	GUB_WAK_bind	Wall-associated receptor kinase galacturonan-binding. This cysteine-rich GUB_WAK_bind domain is the extracellular part of this serine/threonine kinase that binds to the cell-wall pectins.	GO:0007166|cell surface receptor signaling pathway;	GO:0016021|integral component of membrane;GO:0005886|plasma membrane;	GO:0005524|ATP binding;GO:0005509|calcium ion binding;GO:0030247|polysaccharide binding;GO:0004674|protein serine/threonine kinase activity;	.	.
Potri.001G040100.v3.0	325	314	325	224.2456342	63	65	5.559494433	2.474953694	3.57E-34	3.02E-32	up	yes	Potri.001G040100	protein_coding	chrChr01:2894774-2897360:-	gi|566146966|ref|XP_006368482.1|	1631	0	hypothetical protein POPTR_0001s03250g [Populus trichocarpa]	gi|566146965|ref|XM_006368420.1|	1018	0	Populus trichocarpa hypothetical protein (POPTR_0001s03250g) mRNA, complete cds	.	.	.	.	.	.	.	.	pfam03435	Saccharop_dh	Saccharopine dehydrogenase. This family comprised of three structural domains that can not be separated in the linear sequence. In some organisms this enzyme is found as a bifunctional polypeptide with lysine ketoglutarate reductase. The saccharopine dehydrogenase can also function as a saccharopine reductase.	.	.	.	.	.
Potri.001G040200.v3.0	42	36	33	273.4892447	826	518	0.061301548	-4.02793268	3.27E-56	7.42E-54	down	yes	Potri.001G040200	protein_coding	chrChr01:2899277-2900091:-	gi|566146968|ref|XP_006368483.1|	232	1.00E-21	hypothetical protein POPTR_0001s03260g [Populus trichocarpa]	gi|118482130|gb|EF144778.1|	709	0	Populus trichocarpa clone WS01118_C23 unknown mRNA	P43390	61.6	3.00E-11	Metallothionein-like protein type 2	.	.	.	.	pfam01439	Metallothio_2	Metallothionein. Members of this family are metallothioneins. These proteins are cysteine rich proteins that bind to heavy metals. Members of this family appear to be closest to Class II metallothioneins, seed pfam00131.	.	.	GO:0046872|metal ion binding;	.	.
Potri.001G041500.v3.0	13	18	17	34.39890584	61	69	0.272055344	-1.878027925	9.74E-06	6.35E-05	down	yes	Potri.001G041500	protein_coding	chrChr01:3019091-3023485:-	gi|566146973|ref|XP_002297679.2|	1278	4.00E-170	hypothetical protein POPTR_0001s03300g [Populus trichocarpa]	gi|566146972|ref|XM_002297643.2|	1099	0	Populus trichocarpa hypothetical protein (POPTR_0001s03300g) mRNA, complete cds	Q94AN4	266	4.00E-82	AP2-like ethylene-responsive transcription factor At1g16060	.	.	.	.	pfam00847	AP2	AP2 domain. This 60 amino acid residue domain can bind to DNA and is found in transcription factor proteins.	GO:0009873|ethylene-activated signaling pathway;GO:0007275|multicellular organismal development;GO:0010187|negative regulation of seed germination;GO:1901959|positive regulation of cutin biosynthetic process;GO:0045723|positive regulation of fatty acid biosynthetic process;GO:0040008|regulation of growth;GO:0009737|response to abscisic acid;GO:0009651|response to salt stress;GO:0009414|response t…	GO:0005634|nucleus;	GO:0003677|DNA binding;GO:0000981|RNA polymerase II transcription factor activity, sequence-specific DNA binding;GO:0003700|transcription factor activity, sequence-specific DNA binding;	K09285	OVM, ANT; AP2-like factor, ANT lineage
Potri.001G043800.v3.0	11	5	10	5.417386163	0	0	52.31472127	5.70914507	0.000990426	0.00406231	up	yes	Potri.001G043800	protein_coding	chrChr01:3166228-3170084:-	gi|566147018|ref|XP_006368502.1|	4191	0	hypothetical protein POPTR_0001s03540g [Populus trichocarpa]	gi|566147017|ref|XM_006368440.1|	2502	0	Populus trichocarpa hypothetical protein (POPTR_0001s03540g) mRNA, complete cds	Q9C9H7	251	5.00E-69	Receptor-like protein 12	alr0124_1	88.2	2.00E-17	COG4886	pfam08263	LRRNT_2	Leucine rich repeat N-terminal domain. Leucine Rich Repeats pfam00560 are short sequence motifs present in a number of proteins with diverse functions and cellular locations. Leucine Rich Repeats are often flanked by cysteine rich domains. This domain is often found at the N-terminus of tandem leucine rich repeats.	.	GO:0016021|integral component of membrane;GO:0005886|plasma membrane;	.	.	.
Potri.001G043900.v3.0	18	8	15	9.663966892	3	3	5.055827948	2.337947369	0.010447448	0.0309329	up	yes	Potri.001G043900	protein_coding	chrChr01:3172345-3176133:+	gi|566147020|ref|XP_006368503.1|	3571	0	cyclic nucleotide gated channel 7 family protein [Populus trichocarpa]	gi|566147019|ref|XM_006368441.1|	2238	0	Populus trichocarpa cyclic nucleotide gated channel 7 family protein (POPTR_0001s03550g) mRNA, complete cds	Q9FXH6	967	0	Putative cyclic nucleotide-gated ion channel 8	.	.	.	.	pfam00520	Ion_trans	Ion transport protein. This family contains Sodium, Potassium, Calcium ion channels. This family is 6 transmembrane helices in which the last two helices flank a loop which determines ion selectivity. In some sub-families (e.g. Na channels) the domain is repeated four times, whereas in others (e.g. K channels) the protein forms as a tetramer in the membrane. A bacterial structure of the protein i…	GO:0009860|pollen tube growth;GO:0042391|regulation of membrane potential;	GO:0005887|integral component of plasma membrane;	GO:0030552|cAMP binding;GO:0030553|cGMP binding;GO:0005249|voltage-gated potassium channel activity;	K05391	CNGF; cyclic nucleotide gated channel, other eukaryote
Potri.001G045200.v3.0	0	0	0	82.39315909	287	156	0.000926566	-10.07581936	2.10E-16	5.51E-15	down	yes	Potri.001G045200	protein_coding	chrChr01:3276419-3281199:+	gi|566147050|ref|XP_006368517.1|	3916	0	Potassium transporter 5 family protein [Populus trichocarpa]	gi|566147049|ref|XM_006368455.1|	2483	0	Populus trichocarpa Potassium transporter 5 family protein (POPTR_0001s03680g) mRNA, complete cds	Q9M7K4	978	0	Potassium transporter 5	SMc00873	281	2.00E-82	COG3158	pfam02705	K_trans	K+ potassium transporter. This is a family of K+ potassium transporters that are conserved across phyla, having both bacterial (KUP), yeast (HAK), and plant (AtKT) sequences as members.	.	GO:0016021|integral component of membrane;GO:0016020|membrane;GO:0005886|plasma membrane;	GO:0015079|potassium ion transmembrane transporter activity;GO:0009674|potassium:sodium symporter activity;	K03549	kup; KUP system potassium uptake protein
Potri.001G046000.v3.0	12	8	4	68.63501644	198	143	0.052084401	-4.263004834	4.57E-23	2.04E-21	down	yes	Potri.001G046000	protein_coding	chrChr01:3395071-3398496:-	gi|566149035|ref|XP_006368926.1|	2275	0	hypothetical protein POPTR_0001s14920g [Populus trichocarpa]	gi|566149034|ref|XM_006368864.1|	1778	0	Populus trichocarpa hypothetical protein (POPTR_0001s14920g) mRNA, complete cds	Q9SD53	186	4.00E-50	UPF0481 protein At3g47200	.	.	.	.	pfam03140	DUF247	Plant protein of unknown function. The function of the plant proteins constituting this family is unknown.	.	GO:0016021|integral component of membrane;GO:0005886|plasma membrane;	.	.	.
Potri.001G046400.v3.0	1	1	1	7.223775165	32	4	0.062777048	-3.993618994	0.002282119	0.008433232	down	yes	Potri.001G046400	protein_coding	chrChr01:3452737-3455521:-	gi|224057545|ref|XP_002299260.1|	1702	0	hypothetical protein POPTR_0001s14910g [Populus trichocarpa]	gi|566149033|ref|XM_002299224.2|	1061	0	Populus trichocarpa hypothetical protein (POPTR_0001s14910g) mRNA, complete cds	Q9S9N9	510	6.00E-180	Cinnamoyl-CoA reductase 1	SA0317	110	2.00E-26	COG0451	pfam01370	Epimerase	NAD dependent epimerase/dehydratase family. This family of proteins utilize NAD as a cofactor. The proteins in this family use nucleotide-sugar substrates for a variety of chemical reactions.	GO:0007623|circadian rhythm;GO:0009809|lignin biosynthetic process;GO:0009409|response to cold;	GO:0005829|cytosol;	GO:0016621|cinnamoyl-CoA reductase activity;GO:0050662|coenzyme binding;	K09753	CCR; cinnamoyl-CoA reductase [EC:1.2.1.44]
Potri.001G048200.v3.0	24	21	29	37.81503611	69	51	0.457303458	-1.128776265	0.004790971	0.015995821	down	yes	Potri.001G048200	protein_coding	chrChr01:3566553-3567609:+	gi|566148998|ref|XP_002297803.2|	816	3.00E-107	hypothetical protein POPTR_0001s14720g [Populus trichocarpa]	gi|566148997|ref|XM_002297767.2|	617	0	Populus trichocarpa hypothetical protein (POPTR_0001s14720g) mRNA, complete cds	Q94AW5	162	3.00E-47	Ethylene-responsive transcription factor ERF003	.	.	.	.	pfam00847	AP2	AP2 domain. This 60 amino acid residue domain can bind to DNA and is found in transcription factor proteins.	GO:0009873|ethylene-activated signaling pathway;GO:0006351|transcription, DNA-templated;	GO:0005634|nucleus;	GO:0003677|DNA binding;GO:0003700|transcription factor activity, sequence-specific DNA binding;	.	.
Potri.001G049100.v3.0	65	72	79	44.8908232	0	0	433.7107094	8.760589257	3.26E-09	3.77E-08	up	yes	Potri.001G049100	protein_coding	chrChr01:3703148-3709032:-	gi|743873799|ref|XP_011034490.1|	4045	0	PREDICTED: lupeol synthase-like isoform X1 [Populus euphratica]	gi|743873798|ref|XM_011036188.1|	2371	0	PREDICTED: Populus euphratica lupeol synthase-like (LOC105132608), transcript variant X1, mRNA	Q2XPU7	1315	0	Lupeol synthase	YHR072w	401	1.00E-125	COG1657	pfam13249	Prenyltrans_2	Prenyltransferase-like.	GO:0042335|cuticle development;GO:0019745|pentacyclic triterpenoid biosynthetic process;	.	GO:0042299|lupeol synthase activity;	.	.
Potri.001G049200.v3.0	59	86	83	50.51398602	11	6	9.931478456	3.312008501	8.44E-12	1.35E-10	up	yes	Potri.001G049200	protein_coding	chrChr01:3710401-3719721:-	gi|743873799|ref|XP_011034490.1|	4042	0	PREDICTED: lupeol synthase-like isoform X1 [Populus euphratica]	gi|743873798|ref|XM_011036188.1|	2403	0	PREDICTED: Populus euphratica lupeol synthase-like (LOC105132608), transcript variant X1, mRNA	A8CDT3	1311	0	Lupeol synthase	YHR072w	400	3.00E-125	COG1657	pfam13249	Prenyltrans_2	Prenyltransferase-like.	GO:0016104|triterpenoid biosynthetic process;	.	GO:0042299|lupeol synthase activity;	.	.
Potri.001G049300.v3.0	66	80	73	134.084452	264	210	0.341798787	-1.548780818	1.34E-11	2.10E-10	down	yes	Potri.001G049300	protein_coding	chrChr01:3732868-3736928:-	gi|566148966|ref|XP_006368909.1|	1161	7.00E-155	hypothetical protein POPTR_0001s14590g, partial [Populus trichocarpa]	gi|566148965|ref|XM_006368847.1|	574	0	Populus trichocarpa hypothetical protein (POPTR_0001s14590g) mRNA, partial cds	Q8LBL5	90.9	2.00E-18	E3 ubiquitin-protein ligase PRT1	.	.	.	.	pfam13923	zf-C3HC4_2	Zinc finger, C3HC4 type (RING finger).	GO:0071596|ubiquitin-dependent protein catabolic process via the N-end rule pathway;	GO:0005737|cytoplasm;	GO:0016874|ligase activity;GO:0061630|ubiquitin protein ligase activity;GO:0008270|zinc ion binding;	.	.
Potri.001G051000.v3.0	36	50	29	23.97685606	1	0	84.72416647	6.404701633	2.13E-05	0.000129723	up	yes	Potri.001G051000	protein_coding	chrChr01:3883303-3884908:+	gi|224053442|ref|XP_002297820.1|	1673	0	hypothetical protein POPTR_0001s14380g [Populus trichocarpa]	gi|224053441|ref|XM_002297784.1|	1011	0	Populus trichocarpa hypothetical protein (POPTR_0001s14380g) mRNA, complete cds	Q9M8Y4	79	4.00E-16	Two-component response regulator ARR22	.	.	.	.	pfam00072	Response_reg	Response regulator receiver domain. This domain receives the signal from the sensor partner in bacterial two-component systems. It is usually found N-terminal to a DNA binding effector domain.	GO:0009736|cytokinin-activated signaling pathway;GO:0000160|phosphorelay signal transduction system;GO:0006355|regulation of transcription, DNA-templated;GO:0006351|transcription, DNA-templated;	GO:0005737|cytoplasm;GO:0005634|nucleus;	GO:0008969|phosphohistidine phosphatase activity;GO:0000156|phosphorelay response regulator activity;	.	.
Potri.001G053900.v3.0	10	6	10	5.414320382	0	0	52.28918956	5.708440805	0.000903177	0.003744807	up	yes	Potri.001G053900	protein_coding	chrChr01:4107311-4108755:+	gi|566148872|ref|XP_002297832.2|	828	5.00E-110	hydroxyethylthiazole kinase family protein [Populus trichocarpa]	gi|566148871|ref|XM_002297796.2|	615	0	Populus trichocarpa hydroxyethylthiazole kinase family protein (POPTR_0001s14090g) mRNA, complete cds	Q9LIQ4	225	2.00E-71	Hydroxyethylthiazole kinase	ZthiM	127	3.00E-34	COG2145	pfam02110	HK	Hydroxyethylthiazole kinase family.	GO:0009228|thiamine biosynthetic process;GO:0009229|thiamine diphosphate biosynthetic process;GO:0036172|thiamine salvage;	.	GO:0005524|ATP binding;GO:0004417|hydroxyethylthiazole kinase activity;GO:0046872|metal ion binding;	K00878	thiM; hydroxyethylthiazole kinase [EC:2.7.1.50]
Potri.001G054600.v3.0	6	9	11	20.29129175	34	45	0.242308633	-2.045082287	0.000323364	0.001499868	down	yes	Potri.001G054600	protein_coding	chrChr01:4134520-4137117:-	gi|224057692|ref|XP_002299296.1|	2926	0	laccase family protein [Populus trichocarpa]	gi|566148862|ref|XM_002299260.2|	1979	0	Populus trichocarpa laccase family protein (POPTR_0001s14010g) mRNA, complete cds	Q9FJD5	905	0	Laccase-17	YFL041w	126	1.00E-29	COG2132	pfam07732	Cu-oxidase_3	Multicopper oxidase. This entry contains many divergent copper oxidase-like domains that are not recognized by the pfam00394 model.	GO:0009809|lignin biosynthetic process;GO:0046274|lignin catabolic process;GO:0009698|phenylpropanoid metabolic process;	GO:0048046|apoplast;	GO:0005507|copper ion binding;GO:0052716|hydroquinone:oxygen oxidoreductase activity;GO:0016491|oxidoreductase activity;GO:0016722|oxidoreductase activity, oxidizing metal ions;	K05909	E1.10.3.2; laccase [EC:1.10.3.2]
Potri.001G055400.v3.0	40	38	50	116.304584	257	222	0.197755681	-2.338208954	6.30E-20	2.20E-18	down	yes	Potri.001G055400	protein_coding	chrChr01:4192874-4193559:-	gi|118481338|gb|ABK92612.1|	486	3.00E-59	unknown [Populus trichocarpa]	gi|118481337|gb|EF144369.1|	315	5.00E-163	Populus trichocarpa clone PX0019_B06 unknown mRNA	.	.	.	.	.	.	.	.	pfam00249	Myb_DNA-binding	Myb-like DNA-binding domain. This family contains the DNA binding domains from Myb proteins, as well as the SANT domain family.	.	.	.	.	.
Potri.001G056700.v3.0	959	1013	1011	797.7195595	490	461	2.31666905	1.212051961	2.95E-25	1.53E-23	up	yes	Potri.001G056700	protein_coding	chrChr01:4281271-4283377:-	gi|118487538|gb|ABK95596.1|	1321	3.00E-177	unknown [Populus trichocarpa]	gi|566148818|ref|XM_006368816.1|	1787	0	Populus trichocarpa hypothetical protein (POPTR_0001s13800g) mRNA, complete cds	P10708	465	9.00E-160	Chlorophyll a-b binding protein 7, chloroplastic	.	.	.	.	pfam00504	Chloroa_b-bind	Chlorophyll A-B binding protein.	GO:0009768|photosynthesis, light harvesting in photosystem I;GO:0018298|protein-chromophore linkage;GO:0009416|response to light stimulus;	GO:0009941|chloroplast envelope;GO:0009535|chloroplast thylakoid membrane;GO:0016021|integral component of membrane;GO:0009522|photosystem I;GO:0009523|photosystem II;GO:0010287|plastoglobule;	GO:0016168|chlorophyll binding;GO:0046872|metal ion binding;GO:0031409|pigment binding;	K08908	LHCA2; light-harvesting complex I chlorophyll a/b binding protein 2
Potri.001G057300.v3.0	436	384	365	880.6006899	1604	1774	0.258398082	-1.952332732	4.22E-46	6.33E-44	down	yes	Potri.001G057300	protein_coding	chrChr01:4344742-4346559:-	gi|703077610|ref|XP_010090636.1|	268	2.00E-25	hypothetical protein L484_017436 [Morus notabilis]	gi|160957718|emb|CU226790.1|	298	3.00E-153	Populus EST from severe drought-stressed leaves	.	.	.	.	.	.	.	.	pfam06624	RAMP4	Ribosome associated membrane protein RAMP4. This family consists of several ribosome associated membrane protein RAMP4 (or SERP1) sequences. Stabilisation of membrane proteins in response to stress involves the concerted action of a rescue unit in the ER membrane comprised of SERP1/RAMP4, other components of the translocon, and molecular chaperones in the ER.	.	.	.	.	.
Potri.001G059500.v3.0	105	122	99	237.2517721	394	507	0.265863884	-1.911240284	1.17E-19	4.00E-18	down	yes	Potri.001G059500	protein_coding	chrChr01:4567300-4569280:-	gi|224057790|ref|XP_002299325.1|	1179	7.00E-158	hypothetical protein POPTR_0001s13550g [Populus trichocarpa]	gi|566148772|ref|XM_002299289.2|	1241	0	Populus trichocarpa hypothetical protein (POPTR_0001s13550g) mRNA, complete cds	.	.	.	.	.	.	.	.	pfam01757	Acyl_transf_3	Acyltransferase family. This family includes a range of acyltransferase enzymes. This domain is found in many as yet uncharacterized C. elegans proteins and it is approximately 300 amino acids long.	.	.	.	.	.
Potri.001G060000.v3.0	72	62	55	98.23506508	146	168	0.443151145	-1.174129253	7.54E-06	5.03E-05	down	yes	Potri.001G060000	protein_coding	chrChr01:4606886-4608711:+	gi|743880106|ref|XP_011036116.1|	1449	0	PREDICTED: transcription factor TCP20-like [Populus euphratica]	gi|743880105|ref|XM_011037814.1|	1267	0	PREDICTED: Populus euphratica transcription factor TCP20-like (LOC105133724), transcript variant X1, mRNA	Q9LSD5	215	6.00E-63	Transcription factor TCP20	.	.	.	.	pfam03634	TCP	TCP family transcription factor. This is a family of TCP plant transcription factors. TCP proteins were named after the first characterized members (TB1, CYC and PCFs) and they are involved in multiple developmental control pathways. This region contains a DNA binding basic-Helix-Loop-Helix (bHLP) structure.	GO:0009653|anatomical structure morphogenesis;GO:0006351|transcription, DNA-templated;	GO:0005634|nucleus;	GO:0000987|core promoter proximal region sequence-specific DNA binding;GO:0043565|sequence-specific DNA binding;GO:0003700|transcription factor activity, sequence-specific DNA binding;	.	.
Potri.001G060400.v3.0	58	52	35	32.84705901	7	8	7.115734922	2.831012768	1.88E-07	1.66E-06	up	yes	Potri.001G060400	protein_coding	chrChr01:4645272-4646631:-	gi|566148758|ref|XP_002299329.2|	1007	1.00E-132	hypothetical protein POPTR_0001s13460g [Populus trichocarpa]	gi|566148757|ref|XM_002299293.2|	1292	0	Populus trichocarpa hypothetical protein (POPTR_0001s13460g) mRNA, complete cds	Q9SGU2	53.5	3.00E-07	Auxin-responsive protein SAUR71	.	.	.	.	pfam02519	Auxin_inducible	Auxin responsive protein. This family consists of the protein products of the ARG7 auxin responsive genes family none of which have any identified functional role.	GO:0009734|auxin-activated signaling pathway;GO:0007275|multicellular organismal development;GO:0040008|regulation of growth;	GO:0005737|cytoplasm;	.	K14488	SAUR; SAUR family protein
Potri.001G061100.v3.0	21	34	30	42.65365415	61	72	0.470565516	-1.087532495	0.005026924	0.016670268	down	yes	Potri.001G061100	protein_coding	chrChr01:4702152-4705468:+	gi|566148745|ref|XP_002297859.2|	2045	0	hypothetical protein POPTR_0001s13390g [Populus trichocarpa]	gi|566148744|ref|XM_002297823.2|	1608	0	Populus trichocarpa hypothetical protein (POPTR_0001s13390g) mRNA, complete cds	Q9SGA2	446	6.00E-150	Glycerophosphodiester phosphodiesterase GDPD1, chloroplastic	SPAPB1E7.05_3	157	1.00E-41	COG0584	pfam03009	GDPD	Glycerophosphoryl diester phosphodiesterase family. Escherichia coli has two sequence related isozymes of glycerophosphoryl diester phosphodiesterase (GDPD) - periplasmic and cytosolic. This family also includes agrocinopine synthase, the similarity to GDPD has been noted. This family appears to have weak but not significant matches to mammalian phospholipase C pfam00388, which suggests that this…	GO:0030643|cellular phosphate ion homeostasis;GO:0006071|glycerol metabolic process;GO:0046475|glycerophospholipid catabolic process;	GO:0009507|chloroplast;GO:0009536|plastid;	GO:0008889|glycerophosphodiester phosphodiesterase activity;GO:0000287|magnesium ion binding;	.	.
Potri.001G061500.v3.0	675	518	502	428.2415103	194	213	3.068955593	1.61774777	3.15E-18	9.71E-17	up	yes	Potri.001G061500	protein_coding	chrChr01:4748584-4756469:+	gi|743880197|ref|XP_011036141.1|	2532	0	PREDICTED: uncharacterized protein At2g33490-like isoform X2 [Populus euphratica]	gi|743880198|ref|XM_011037840.1|	2347	0	PREDICTED: Populus euphratica uncharacterized protein At2g33490-like (LOC105133742), transcript variant X3, mRNA	O22799	444	1.00E-141	Uncharacterized protein At2g33490	.	.	.	.	pfam03114	BAR	BAR domain. BAR domains are dimerization, lipid binding and curvature sensing modules found in many different protein families. A BAR domain with an additional N-terminal amphipathic helix (an N-BAR) can drive membrane curvature. These N-BAR domains are found in amphiphysin, endophilin, BRAP and Nadrin. BAR domains are also frequently found alongside domains that determine lipid specificity, like…	.	GO:0005886|plasma membrane;	.	.	.
Potri.001G061600.v3.0	301	315	251	236.3268839	141	160	2.120427446	1.08435512	1.75E-08	1.81E-07	up	yes	Potri.001G061600	protein_coding	chrChr01:4757656-4760392:-	gi|224057810|ref|XP_002299335.1|	1126	3.00E-152	hypothetical protein POPTR_0001s13330g [Populus trichocarpa]	gi|566148735|ref|XM_002299299.2|	932	0	Populus trichocarpa hypothetical protein (POPTR_0001s13330g) mRNA, complete cds	Q94AG2	230	1.00E-67	Somatic embryogenesis receptor kinase 1	.	.	.	.	pfam08263	LRRNT_2	Leucine rich repeat N-terminal domain. Leucine Rich Repeats pfam00560 are short sequence motifs present in a number of proteins with diverse functions and cellular locations. Leucine Rich Repeats are often flanked by cysteine rich domains. This domain is often found at the N-terminus of tandem leucine rich repeats.	GO:0009742|brassinosteroid mediated signaling pathway;GO:0009793|embryo development ending in seed dormancy;GO:0010227|floral organ abscission;GO:0007030|Golgi organization;GO:0009556|microsporogenesis;GO:0010152|pollen maturation;GO:0046777|protein autophosphorylation;GO:0006468|protein phosphorylation;	GO:0005789|endoplasmic reticulum membrane;GO:0016021|integral component of membrane;GO:0005886|plasma membrane;	GO:0005524|ATP binding;GO:0033612|receptor serine/threonine kinase binding;GO:0004675|transmembrane receptor protein serine/threonine kinase activity;GO:0004714|transmembrane receptor protein tyrosine kinase activity;	K13418	SERK1; somatic embryogenesis receptor kinase 1 [EC:2.7.10.1 2.7.11.1]
Potri.001G061700.v3.0	11	11	8	6.398044765	1	0	22.15486831	4.469551847	0.006767138	0.021468405	up	yes	Potri.001G061700	protein_coding	chrChr01:4773957-4775930:-	gi|743880211|ref|XP_011036145.1|	916	4.00E-122	PREDICTED: somatic embryogenesis receptor kinase 1-like [Populus euphratica]	gi|743880210|ref|XM_011037843.1|	717	0	PREDICTED: Populus euphratica somatic embryogenesis receptor kinase 1-like (LOC105133744), mRNA	Q94AG2	214	6.00E-63	Somatic embryogenesis receptor kinase 1	.	.	.	.	pfam08263	LRRNT_2	Leucine rich repeat N-terminal domain. Leucine Rich Repeats pfam00560 are short sequence motifs present in a number of proteins with diverse functions and cellular locations. Leucine Rich Repeats are often flanked by cysteine rich domains. This domain is often found at the N-terminus of tandem leucine rich repeats.	GO:0009742|brassinosteroid mediated signaling pathway;GO:0009793|embryo development ending in seed dormancy;GO:0010227|floral organ abscission;GO:0007030|Golgi organization;GO:0009556|microsporogenesis;GO:0010152|pollen maturation;GO:0046777|protein autophosphorylation;GO:0006468|protein phosphorylation;	GO:0005789|endoplasmic reticulum membrane;GO:0016021|integral component of membrane;GO:0005886|plasma membrane;	GO:0005524|ATP binding;GO:0033612|receptor serine/threonine kinase binding;GO:0004675|transmembrane receptor protein serine/threonine kinase activity;GO:0004714|transmembrane receptor protein tyrosine kinase activity;	K13418	SERK1; somatic embryogenesis receptor kinase 1 [EC:2.7.10.1 2.7.11.1]
Potri.001G061800.v3.0	438	422	394	342.7028277	247	194	2.103021015	1.072463266	2.84E-11	4.26E-10	up	yes	Potri.001G061800	protein_coding	chrChr01:4779288-4782485:-	gi|545722184|gb|AGW52155.1|	2205	0	COL [Populus tomentosa]	gi|743880214|ref|XM_011037844.1|	1626	0	PREDICTED: Populus euphratica zinc finger protein CONSTANS-LIKE 15-like (LOC105133745), transcript variant X1, mRNA	Q9C7E8	216	5.00E-61	Zinc finger protein CONSTANS-LIKE 15	.	.	.	.	pfam06203	CCT	CCT motif. This short motif is found in a number of plant proteins. It is rich in basic amino acids and has been called a CCT motif after Co, Col and Toc1. The CCT motif is about 45 amino acids long and contains a putative nuclear localisation signal within the second half of the CCT motif. Toc1 mutants have been identified in this region.	GO:0006355|regulation of transcription, DNA-templated;	GO:0005634|nucleus;	GO:0003700|transcription factor activity, sequence-specific DNA binding;GO:0008270|zinc ion binding;	.	.
Potri.001G062100.v3.0	261	248	269	204.5030326	106	122	2.516383616	1.331351874	1.68E-11	2.59E-10	up	yes	Potri.001G062100	protein_coding	chrChr01:4817345-4820010:+	.	.	.	.	gi|566148726|ref|XM_006368799.1|	451	0	Populus trichocarpa hypothetical protein (POPTR_0001s13280g) mRNA, complete cds	.	.	.	.	.	.	.	.	pfam03845	Spore_permease	Spore germination protein.	.	.	.	.	.
Potri.001G063000.v3.0	39	47	45	30.14673303	13	3	6.093855362	2.607355258	5.30E-06	3.62E-05	up	yes	Potri.001G063000	protein_coding	chrChr01:4937901-4939347:+	gi|566193850|ref|XP_006377370.1|	1168	7.00E-158	hypothetical protein POPTR_0011s05320g [Populus trichocarpa]	gi|566193849|ref|XM_006377308.1|	1145	0	Populus trichocarpa hypothetical protein (POPTR_0011s05320g) mRNA, complete cds	Q9SYA0	57	2.00E-07	G-type lectin S-receptor-like serine/threonine-protein kinase At1g61500	.	.	.	.	pfam00010	HLH	Helix-loop-helix DNA-binding domain.	GO:0045087|innate immune response;GO:0006468|protein phosphorylation;GO:0048544|recognition of pollen;	GO:0016021|integral component of membrane;GO:0005886|plasma membrane;GO:0009506|plasmodesma;	GO:0005524|ATP binding;GO:0005516|calmodulin binding;GO:0030246|carbohydrate binding;GO:0004674|protein serine/threonine kinase activity;GO:0031625|ubiquitin protein ligase binding;	.	.
Potri.001G064100.v3.0	0	0	3	31.32734885	89	75	0.013553024	-6.205241372	3.43E-11	5.09E-10	down	yes	Potri.001G064100	protein_coding	chrChr01:5048535-5053298:-	gi|743931186|ref|XP_011009855.1|	3107	0	PREDICTED: receptor-like protein 12 isoform X9 [Populus euphratica]	gi|118445263|gb|AC182721.2|	1373	0	Populus trichocarpa clone Pop1-92B14, complete sequence	Q9LVP0	228	3.00E-61	Probable leucine-rich repeat receptor-like protein kinase At5g63930	MA2301_1	92	2.00E-19	COG4886	pfam13855	LRR_8	Leucine rich repeat.	.	GO:0016021|integral component of membrane;GO:0005886|plasma membrane;	GO:0005524|ATP binding;GO:0004674|protein serine/threonine kinase activity;	.	.
Potri.001G064600.v3.0	0	0	0	31.75806504	115	56	0.002403279	-8.700780007	9.04E-12	1.45E-10	down	yes	Potri.001G064600	protein_coding	chrChr01:5086018-5090843:-	gi|743805410|ref|XP_011017628.1|	2674	0	PREDICTED: LRR receptor-like serine/threonine-protein kinase GSO1 isoform X3 [Populus euphratica]	gi|743805430|ref|XM_011019332.1|	1491	0	PREDICTED: Populus euphratica LRR receptor-like serine/threonine-protein kinase GSO1 (LOC105120916), transcript variant X9, mRNA	Q9ZPS9	217	6.00E-57	Serine/threonine-protein kinase BRI1-like 2	MA2301_1	94	6.00E-20	COG4886	pfam13855	LRR_8	Leucine rich repeat.	GO:0009734|auxin-activated signaling pathway;GO:0009742|brassinosteroid mediated signaling pathway;GO:0010305|leaf vascular tissue pattern formation;GO:0010233|phloem transport;GO:0010051|xylem and phloem pattern formation;	GO:0016021|integral component of membrane;GO:0005886|plasma membrane;	GO:0005524|ATP binding;GO:0004675|transmembrane receptor protein serine/threonine kinase activity;	.	.
Potri.001G064900.v3.0	1	0	0	15.37911641	25	55	0.009816171	-6.670623895	8.30E-07	6.60E-06	down	yes	Potri.001G064900	protein_coding	chrChr01:5136281-5140626:-	gi|566215791|ref|XP_002324703.2|	2881	0	hypothetical protein POPTR_0018s14150g [Populus trichocarpa]	gi|566215790|ref|XM_002324667.2|	875	0	Populus trichocarpa hypothetical protein (POPTR_0018s14150g) mRNA, complete cds	Q9ZPS9	176	3.00E-44	Serine/threonine-protein kinase BRI1-like 2	MA2301_1	76.6	2.00E-14	COG4886	pfam13855	LRR_8	Leucine rich repeat.	GO:0009734|auxin-activated signaling pathway;GO:0009742|brassinosteroid mediated signaling pathway;GO:0010305|leaf vascular tissue pattern formation;GO:0010233|phloem transport;GO:0010051|xylem and phloem pattern formation;	GO:0016021|integral component of membrane;GO:0005886|plasma membrane;	GO:0005524|ATP binding;GO:0004675|transmembrane receptor protein serine/threonine kinase activity;	.	.
Potri.001G066100.v3.0	52	50	46	80.58306488	136	130	0.410654493	-1.284003013	1.77E-06	1.33E-05	down	yes	Potri.001G066100	protein_coding	chrChr01:5240525-5242957:-	gi|743880328|ref|XP_011036166.1|	4080	0	PREDICTED: pentatricopeptide repeat-containing protein At5g13270, chloroplastic-like [Populus euphratica]	gi|743880327|ref|XM_011037864.1|	2285	0	PREDICTED: Populus euphratica pentatricopeptide repeat-containing protein At5g13270, chloroplastic-like (LOC105133761), mRNA	Q9LYU9	977	0	Pentatricopeptide repeat-containing protein At5g13270, chloroplastic	.	.	.	.	pfam14432	DYW_deaminase	DYW family of nucleic acid deaminases. A family of nucleic acid deaminases prototyped by the plant PPR DYW proteins that are implicated in chloroplast and mitochondrial RNA transcript maturation by numerous C to U editing events. The name derives from the DYW motif present at the C-terminus of the classical plant PPR DYW deaminases. Members of this family are present in bacteria, plants, Naegleri…	GO:0009451|RNA modification;	GO:0009507|chloroplast;	GO:0008270|zinc ion binding;	.	.
Potri.001G066300.v3.0	0	0	0	6.294728581	7	26	0.012152315	-6.362625071	6.95E-05	0.000378638	down	yes	Potri.001G066300	protein_coding	chrChr01:5262614-5263485:+	.	.	.	.	.	.	.	.	.	.	.	.	.	.	.	.	pfam00712	DNA_pol3_beta	DNA polymerase III beta subunit, N-terminal domain. A dimer of the beta subunit of DNA polymerase beta forms a ring which encircles duplex DNA. Each monomer contains three domains of identical topology and DNA clamp fold.	.	.	.	.	.
Potri.001G067700.v3.0	151	172	167	132.5839002	93	72	2.196987731	1.135526813	9.47E-07	7.45E-06	up	yes	Potri.001G067700	protein_coding	chrChr01:5394592-5399140:-	gi|566148678|ref|XP_002299354.2|	3376	0	zinc finger family protein [Populus trichocarpa]	gi|566148677|ref|XM_002299318.2|	2182	0	Populus trichocarpa zinc finger family protein (POPTR_0001s12980g) mRNA, complete cds	Q8VYZ0	805	0	E3 ubiquitin-protein ligase ORTHRUS 2	DR1533	119	1.00E-28	COG3440	pfam02182	SAD_SRA	SAD/SRA domain. The domain goes by several names including SAD, SRA and YDG. It adopts a beta barrel, modified PUA-like, fold that is widely present in eukaryotic chromatin proteins and in bacteria. Versions of this domain are known to bind hemi-methylated CpG dinucleotides and also other 5mC containing dinucleotides. The domain binds DNA by flipping out the methylated cytosine base from the DNA …	GO:0051301|cell division;GO:0016569|covalent chromatin modification;GO:0032776|DNA methylation on cytosine;GO:0010424|DNA methylation on cytosine within a CG sequence;GO:0010216|maintenance of DNA methylation;GO:0031508|pericentric heterochromatin assembly;GO:0090309|positive regulation of methylation-dependent chromatin silencing;GO:0016567|protein ubiquitination;	GO:0010369|chromocenter;GO:0005720|nuclear heterochromatin;GO:0005634|nucleus;	GO:0003682|chromatin binding;GO:0010385|double-stranded methylated DNA binding;GO:0042393|histone binding;GO:0016874|ligase activity;GO:0008327|methyl-CpG binding;GO:0010428|methyl-CpNpG binding;GO:0010429|methyl-CpNpN binding;GO:0061630|ubiquitin protein ligase activity;GO:0004842|ubiquitin-protein transferase activity;GO:0008270|zinc ion binding;	K10638	UHRF1, NP95; E3 ubiquitin-protein ligase UHRF1 [EC:2.3.2.27]
Potri.001G068500.v3.0	113	95	92	151.434077	268	209	0.465386814	-1.10349776	5.48E-07	4.48E-06	down	yes	Potri.001G068500	protein_coding	chrChr01:5453586-5456940:-	gi|566148660|ref|XP_002299357.2|	995	3.00E-131	hypothetical protein POPTR_0001s12900g [Populus trichocarpa]	gi|566148659|ref|XM_002299321.2|	1061	0	Populus trichocarpa hypothetical protein (POPTR_0001s12900g) mRNA, complete cds	F4KF27	81.3	3.00E-16	Mediator-associated protein 2	.	.	.	.	pfam04415	DUF515	Protein of unknown function (DUF515). Family of hypothetical Archaeal proteins.	.	GO:0016592|mediator complex;GO:0005730|nucleolus;	.	.	.
Potri.001G069000.v3.0	599	635	574	433.2867907	125	183	4.312957332	2.108677443	2.64E-28	1.70E-26	up	yes	Potri.001G069000	protein_coding	chrChr01:5486248-5489094:-	gi|224057862|ref|XP_002299361.1|	3159	0	auxin-responsive GH3 family protein [Populus trichocarpa]	gi|566148650|ref|XM_002299325.2|	2384	0	Populus trichocarpa auxin-responsive GH3 family protein (POPTR_0001s12850g) mRNA, complete cds	Q9FZ87	901	0	Indole-3-acetic acid-amido synthetase GH3.17	.	.	.	.	pfam03321	GH3	GH3 auxin-responsive promoter.	GO:0010252|auxin homeostasis;GO:0009733|response to auxin;	GO:0005737|cytoplasm;GO:0005634|nucleus;	GO:0010279|indole-3-acetic acid amido synthetase activity;	K14487	GH3; auxin responsive GH3 gene family
Potri.001G069200.v3.0	31	21	39	45.06486866	68	71	0.484157386	-1.046451993	0.007616611	0.023730591	down	yes	Potri.001G069200	protein_coding	chrChr01:5509758-5512628:+	gi|566148648|ref|XP_002297885.2|	890	8.00E-119	MutT/nudix family protein [Populus trichocarpa]	gi|743880490|ref|XM_011037911.1|	705	0	PREDICTED: Populus euphratica nudix hydrolase 12, mitochondrial-like (LOC105133790), transcript variant X2, mRNA	Q93ZY7	220	7.00E-70	Nudix hydrolase 12, mitochondrial	alr4993	68.9	1.00E-13	COG0494	pfam00293	NUDIX	NUDIX domain.	GO:0009164|nucleoside catabolic process;	GO:0005737|cytoplasm;GO:0005739|mitochondrion;GO:0005634|nucleus;	GO:0016818|hydrolase activity, acting on acid anhydrides, in phosphorus-containing anhydrides;GO:0046872|metal ion binding;	.	.
Potri.001G069500.v3.0	65	53	43	109.8873332	207	201	0.291013862	-1.780840218	5.14E-12	8.47E-11	down	yes	Potri.001G069500	protein_coding	chrChr01:5528912-5532435:+	gi|224053589|ref|XP_002297887.1|	4982	0	hypothetical protein POPTR_0001s12800g [Populus trichocarpa]	gi|566148642|ref|XM_002297851.2|	3398	0	Populus trichocarpa hypothetical protein (POPTR_0001s12800g) mRNA, complete cds	Q9CAA7	123	5.00E-27	Putative U-box domain-containing protein 42	.	.	.	.	pfam04564	U-box	U-box domain. This domain is related to the Ring finger pfam00097 but lacks the zinc binding residues.	.	.	GO:0016874|ligase activity;GO:0004842|ubiquitin-protein transferase activity;	.	.
Potri.001G070400.v3.0	153	86	105	332.5605688	807	591	0.182426643	-2.454611644	2.94E-24	1.43E-22	down	yes	Potri.001G070400	protein_coding	chrChr01:5609032-5610471:+	gi|224053603|ref|XP_002297893.1|	1645	0	hypothetical protein POPTR_0001s12710g [Populus trichocarpa]	gi|566148628|ref|XM_002297857.2|	1323	0	Populus trichocarpa hypothetical protein (POPTR_0001s12710g) mRNA, complete cds	O04133	63.9	6.00E-10	Protein SRC2	.	.	.	.	pfam00168	C2	C2 domain.	.	GO:0005789|endoplasmic reticulum membrane;GO:0016021|integral component of membrane;GO:0005886|plasma membrane;GO:0032586|protein storage vacuole membrane;	.	.	.
Potri.001G071300.v3.0	12	23	16	12.62485042	6	5	3.421191656	1.774498926	0.016732978	0.045991898	up	yes	Potri.001G071300	protein_coding	chrChr01:5690702-5692402:+	gi|566254810|ref|XP_006387594.1|	2327	0	hypothetical protein POPTR_0797s00210g [Populus trichocarpa]	gi|566254809|ref|XM_006387532.1|	1371	0	Populus trichocarpa hypothetical protein (POPTR_0797s00210g) mRNA, complete cds	Q9SD53	196	2.00E-54	UPF0481 protein At3g47200	.	.	.	.	pfam03140	DUF247	Plant protein of unknown function. The function of the plant proteins constituting this family is unknown.	.	GO:0016021|integral component of membrane;GO:0005886|plasma membrane;	.	.	.
Potri.001G071500.v3.0	99	116	103	87.31984712	62	52	2.061072009	1.04339491	0.000114885	0.000596968	up	yes	Potri.001G071500	protein_coding	chrChr01:5695547-5701591:-	gi|566148614|ref|XP_002299365.2|	2133	0	hypothetical protein POPTR_0001s12610g [Populus trichocarpa]	gi|743920544|ref|XM_011006020.1|	1357	0	PREDICTED: Populus euphratica heparan-alpha-glucosaminide N-acetyltransferase-like (LOC105110844), mRNA	Q3UDW8	79.7	2.00E-14	Heparan-alpha-glucosaminide N-acetyltransferase	all1887	104	1.00E-23	COG4299	pfam07786	DUF1624	Protein of unknown function (DUF1624). These sequences are found in hypothetical proteins of unknown function expressed by bacterial and archaeal species. The region in question is approximately 230 residues long.	GO:0007041|lysosomal transport;GO:0051259|protein oligomerization;	GO:0016021|integral component of membrane;GO:0005765|lysosomal membrane;	GO:0015019|heparan-alpha-glucosaminide N-acetyltransferase activity;GO:0016746|transferase activity, transferring acyl groups;	K10532	HGSNAT; heparan-alpha-glucosaminide N-acetyltransferase [EC:2.3.1.78]
Potri.001G075600.v3.0	1568	1253	1299	1045.774288	663	360	2.995862006	1.582971173	1.01E-13	2.04E-12	up	yes	Potri.001G075600	protein_coding	chrChr01:6011411-6017370:+	gi|566148544|ref|XP_002297915.2|	3235	0	hypothetical protein POPTR_0001s12220g [Populus trichocarpa]	gi|743928064|ref|XM_011009925.1|	2201	0	PREDICTED: Populus euphratica vacuolar-sorting receptor 6-like (LOC105113666), mRNA	Q9FYH7	908	0	Vacuolar-sorting receptor 6	.	.	.	.	pfam12662	cEGF	Complement Clr-like EGF-like. cEGF, or complement Clr-like EGF, domains have six conserved cysteine residues disulfide-bonded into the characteristic pattern 'ababcc'. They are found in blood coagulation proteins such as fibrillin, Clr and Cls, thrombomodulin, and the LDL receptor. The core fold of the EGF domain consists of two small beta-hairpins packed against each other. Two major structural …	GO:0015031|protein transport;	GO:0030665|clathrin-coated vesicle membrane;GO:0000139|Golgi membrane;GO:0016021|integral component of membrane;GO:0031902|late endosome membrane;	GO:0005509|calcium ion binding;	.	.
Potri.001G076300.v3.0	128	102	96	71.9031158	17	6	10.51100231	3.393828344	2.00E-15	4.74E-14	up	yes	Potri.001G076300	protein_coding	chrChr01:6054195-6057305:-	gi|224057918|ref|XP_002299389.1|	748	1.00E-95	hypothetical protein POPTR_0001s12160g [Populus trichocarpa]	gi|566148533|ref|XM_002299353.2|	1133	0	Populus trichocarpa hypothetical protein (POPTR_0001s12160g) mRNA, complete cds	.	.	.	.	.	.	.	.	pfam13851	GAS	Growth-arrest specific micro-tubule binding. This family is the highly conserved central region of a number of metazoan proteins referred to as growth-arrest proteins. In mouse, Gas8 is predominantly a testicular protein, whose expression is developmentally regulated during puberty and spermatogenesis. In humans, it is absent in infertile males who lack the ability to generate gametes. The locali…	.	.	.	.	.
Potri.001G076400.v3.0	885	994	980	734.5345056	381	370	2.810684728	1.490921637	2.38E-31	1.76E-29	up	yes	Potri.001G076400	protein_coding	chrChr01:6064245-6068866:-	gi|566148531|ref|XP_006368833.1|	1532	0	hypothetical protein POPTR_0001s12150g [Populus trichocarpa]	gi|566148530|ref|XM_006368771.1|	1845	0	Populus trichocarpa hypothetical protein (POPTR_0001s12150g) mRNA, complete cds	.	.	.	.	.	.	.	.	pfam13870	DUF4201	Domain of unknown function (DUF4201). This is a family of coiled-coil proteins from eukaryotes. The function is not known.	.	.	.	.	.
Potri.001G076800.v3.0	26	9	19	11.43936047	0	1	39.89219645	5.318034655	0.000890023	0.003695302	up	yes	Potri.001G076800	protein_coding	chrChr01:6090205-6091918:-	gi|224057926|ref|XP_002299393.1|	1680	0	hypothetical protein POPTR_0001s12090g [Populus trichocarpa]	gi|224057925|ref|XM_002299357.1|	942	0	Populus trichocarpa hypothetical protein (POPTR_0001s12090g) mRNA, complete cds	.	.	.	.	.	.	.	.	pfam10174	Cast	RIM-binding protein of the cytomatrix active zone. This is a family of proteins that form part of the CAZ (cytomatrix at the active zone) complex which is involved in determining the site of synaptic vesicle fusion. The C-terminus is a PDZ-binding motif that binds directly to RIM (a small G protein Rab-3A effector). The family also contains four coiled-coil domains.	.	.	.	.	.
Potri.001G077400.v3.0	31	30	27	249.6355713	664	572	0.052622307	-4.248181693	9.34E-80	4.44E-77	down	yes	Potri.001G077400	protein_coding	chrChr01:6140647-6148248:-	gi|743842426|ref|XP_011026693.1|	834	2.00E-108	PREDICTED: uncharacterized protein LOC105127203 isoform X1 [Populus euphratica]	gi|743842429|ref|XM_011028392.1|	754	0	PREDICTED: Populus euphratica uncharacterized LOC105127203 (LOC105127203), transcript variant X2, mRNA	.	.	.	.	.	.	.	.	pfam06837	Fijivirus_P9-2	Fijivirus P9-2 protein. This family consists of several Fijivirus specific P9-2 proteins from Rice black streaked dwarf virus (RBSDV) and Fiji disease virus. The function of this family is unknown.	.	.	.	.	.
Potri.001G077500.v3.0	0	1	0	3.034283824	6	9	0.052607345	-4.248591958	0.014776955	0.041473007	down	yes	Potri.001G077500	protein_coding	chrChr01:6149116-6149916:-	gi|566148507|ref|XP_006368826.1|	214	6.00E-19	hypothetical protein POPTR_0001s12000g [Populus trichocarpa]	gi|566148506|ref|XM_006368764.1|	787	0	Populus trichocarpa hypothetical protein (POPTR_0001s12000g) mRNA, complete cds	.	.	.	.	.	.	.	.	pfam11294	DUF3095	Protein of unknown function (DUF3095). Some members in this bacterial family of proteins are annotated as adenylyl cyclase however this cannot be confirmed. Currently no function is known.	.	.	.	.	.
Potri.001G077900.v3.0	18	37	58	106.285196	152	285	0.189906019	-2.396642461	5.95E-08	5.74E-07	down	yes	Potri.001G077900	protein_coding	chrChr01:6159094-6163093:-	gi|743842410|ref|XP_011026689.1|	1258	7.00E-172	PREDICTED: uncharacterized protein LOC105127200 [Populus euphratica]	gi|743842417|ref|XM_011028389.1|	748	0	PREDICTED: Populus euphratica uncharacterized LOC105127200 (LOC105127200), transcript variant X3, mRNA	.	.	.	.	.	.	.	.	pfam00170	bZIP_1	bZIP transcription factor. The Pfam entry includes the basic region and the leucine zipper region.	.	.	.	.	.
Potri.001G078200.v3.0	1	0	0	3.948059556	11	9	0.039755458	-4.652703256	0.00421437	0.014336393	down	yes	Potri.001G078200	protein_coding	chrChr01:6189574-6190631:-	gi|566148492|ref|XP_006368820.1|	496	8.00E-61	hypothetical protein POPTR_0001s11940g [Populus trichocarpa]	gi|566148491|ref|XM_006368758.1|	506	0	Populus trichocarpa hypothetical protein (POPTR_0001s11940g) mRNA, complete cds	.	.	.	.	.	.	.	.	pfam05911	DUF869	Plant protein of unknown function (DUF869). This family consists of a number of sequences found in Arabidopsis thaliana, Oryza sativa and Lycopersicon esculentum (Tomato). The function of this family is unknown.	.	.	.	.	.
Potri.001G078300.v3.0	25	20	16	44.82161736	59	111	0.262425278	-1.930021403	1.48E-05	9.28E-05	down	yes	Potri.001G078300	protein_coding	chrChr01:6197681-6199531:-	gi|224057944|ref|XP_002299402.1|	482	2.00E-57	hypothetical protein POPTR_0001s11930g [Populus trichocarpa]	gi|566148490|ref|XM_002299366.2|	366	0	Populus trichocarpa hypothetical protein (POPTR_0001s11930g) mRNA, complete cds	.	.	.	.	.	.	.	.	pfam01348	Intron_maturas2	Type II intron maturase. Group II introns use intron-encoded reverse transcriptase, maturase and DNA endonuclease activities for site-specific insertion into DNA. Although this type of intron is self splicing in vitro they require a maturase protein for splicing in vivo. It has been shown that a specific region of the aI2 intron is needed for the maturase function. This region was found to be con…	.	.	.	.	.
Potri.001G078400.v3.0	25	19	13	37.82121414	75	64	0.302719233	-1.723947755	3.95E-05	0.00022787	down	yes	Potri.001G078400	protein_coding	chrChr01:6202623-6203585:-	gi|224057946|ref|XP_002299403.1|	513	4.00E-63	hypothetical protein POPTR_0001s11920g [Populus trichocarpa]	gi|566148489|ref|XM_002299367.2|	563	0	Populus trichocarpa hypothetical protein (POPTR_0001s11920g) mRNA, complete cds	.	.	.	.	.	.	.	.	pfam03580	Herpes_UL14	Herpesvirus UL14-like protein. This is a family of Herpesvirus proteins including UL14. UL14 protein is a minor component of the virion tegument and is expressed late in infection. UL14 protein can influence the intracellular localisation patterns of a number of proteins belonging to the capsid or the DNA encapsidation machinery.	.	.	.	.	.
Potri.001G079000.v3.0	734	645	578	975.360746	1237	1782	0.475517118	-1.072430817	1.24E-08	1.31E-07	down	yes	Potri.001G079000	protein_coding	chrChr01:6257724-6264650:-	gi|566148471|ref|XP_006368816.1|	3587	0	hypothetical protein POPTR_0001s11860g [Populus trichocarpa]	gi|566148470|ref|XM_006368754.1|	3059	0	Populus trichocarpa hypothetical protein (POPTR_0001s11860g) mRNA, complete cds	Q8RWS6	805	0	Ferric reduction oxidase 6	.	.	.	.	pfam01794	Ferric_reduct	Ferric reductase like transmembrane component. This family includes a common region in the transmembrane proteins mammalian cytochrome B-245 heavy chain (gp91-phox), ferric reductase transmembrane component in yeast and respiratory burst oxidase from mouse-ear cress. This may be a family of flavocytochromes capable of moving electrons across the plasma membrane. The Frp1 protein from S. pombe is …	GO:0006811|ion transport;GO:0009416|response to light stimulus;	GO:0016021|integral component of membrane;GO:0005886|plasma membrane;	GO:0000293|ferric-chelate reductase activity;GO:0046872|metal ion binding;	.	.
Potri.001G082500.v3.0	38	40	34	56.23881563	89	87	0.469427476	-1.091025808	0.00055071	0.002410425	down	yes	Potri.001G082500	protein_coding	chrChr01:6511365-6512545:+	gi|224053711|ref|XP_002297941.1|	1129	6.00E-152	hypothetical protein POPTR_0001s11500g [Populus trichocarpa]	gi|566148411|ref|XM_002297905.2|	996	0	Populus trichocarpa hypothetical protein (POPTR_0001s11500g) mRNA, complete cds	.	.	.	.	.	.	.	.	pfam04307	DUF457	Predicted membrane-bound metal-dependent hydrolase (DUF457). Family of predicted membrane-bound metal-dependent hydrolases, based on CA_C0507. May act as phospholipases.	.	.	.	.	.
Potri.001G082900.v3.0	1731	1840	1688	1297.837012	512	586	3.527482649	1.818638987	5.64E-50	9.99E-48	up	yes	Potri.001G082900	protein_coding	chrChr01:6537993-6548358:+	gi|743842745|ref|XP_011026778.1|	5236	0	PREDICTED: probable LRR receptor-like serine/threonine-protein kinase At1g56140 [Populus euphratica]	gi|743842744|ref|XM_011028476.1|	3109	0	PREDICTED: Populus euphratica probable LRR receptor-like serine/threonine-protein kinase At1g56140 (LOC105127249), mRNA	C0LGH3	1098	0	Probable LRR receptor-like serine/threonine-protein kinase At1g56140	BS_yloP_1	95.9	4.00E-20	COG0515	pfam11721	Malectin	Di-glucose binding within endoplasmic reticulum. Malectin is a membrane-anchored protein of the endoplasmic reticulum that recognizes and binds Glc2-N-glycan. It carries a signal peptide from residues 1-26, a C-terminal transmembrane helix from residues 255-274, and a highly conserved central part of approximately 190 residues followed by an acidic, glutamate-rich region. Carbohydrate-binding is …	.	GO:0016021|integral component of membrane;GO:0005886|plasma membrane;	GO:0005524|ATP binding;GO:0004674|protein serine/threonine kinase activity;	.	.
Potri.001G083400.v3.0	83	88	105	170.4232082	275	326	0.338479188	-1.562860964	3.37E-12	5.68E-11	down	yes	Potri.001G083400	protein_coding	chrChr01:6577749-6581487:+	gi|566148401|ref|XP_002297946.2|	2081	0	hydrolase family protein [Populus trichocarpa]	gi|743842753|ref|XM_011028479.1|	1342	0	PREDICTED: Populus euphratica uncharacterized LOC105127252 (LOC105127252), mRNA	O22977	446	3.00E-147	Probable lysophospholipase BODYGUARD 3	.	.	.	.	pfam12697	Abhydrolase_6	Alpha/beta hydrolase family. This family contains alpha/beta hydrolase enzymes of diverse specificity.	.	.	GO:0016787|hydrolase activity;	.	.
Potri.001G083600.v3.0	18	23	22	93.17232557	268	162	0.108808949	-3.200130874	2.74E-21	1.07E-19	down	yes	Potri.001G083600	protein_coding	chrChr01:6608926-6610764:-	gi|743842762|ref|XP_011026783.1|	2825	0	PREDICTED: galactose oxidase-like [Populus euphratica]	gi|743842761|ref|XM_011028481.1|	1565	0	PREDICTED: Populus euphratica galactose oxidase-like (LOC105127255), mRNA	Q9FYG4	429	2.00E-140	Aldehyde oxidase GLOX1	.	.	.	.	pfam07250	Glyoxal_oxid_N	Glyoxal oxidase N-terminus. This family represents the N-terminus (approximately 300 residues) of a number of plant and fungal glyoxal oxidase enzymes. Glyoxal oxidase catalyses the oxidation of aldehydes to carboxylic acids, coupled with reduction of dioxygen to hydrogen peroxide. It is an essential component of the extracellular lignin degradation pathways of the wood-rot fungus Phanerochaete c…	GO:0007275|multicellular organismal development;	GO:0005576|extracellular region;	GO:0004031|aldehyde oxidase activity;	.	.
Potri.001G083900.v3.0	1137	961	979	716.2179884	204	208	5.511151617	2.462353818	1.26E-62	3.49E-60	up	yes	Potri.001G083900	protein_coding	chrChr01:6649663-6652501:+	gi|566148394|ref|XP_002297948.2|	2745	0	hypothetical protein POPTR_0001s11360g [Populus trichocarpa]	gi|566148393|ref|XM_002297912.2|	1910	0	Populus trichocarpa hypothetical protein (POPTR_0001s11360g) mRNA, complete cds	Q9ZNR0	687	0	Cytochrome P450 78A6	alr1450	101	6.00E-22	COG2124	pfam00067	p450	Cytochrome P450. Cytochrome P450s are haem-thiolate proteins involved in the oxidative degradation of various compounds. They are particularly well known for their role in the degradation of environmental toxins and mutagens. They can be divided into 4 classes, according to the method by which electrons from NAD(P)H are delivered to the catalytic site. Sequence conservation is relatively low with…	GO:0040008|regulation of growth;GO:0044550|secondary metabolite biosynthetic process;GO:0048316|seed development;	GO:0016021|integral component of membrane;GO:0016020|membrane;	GO:0020037|heme binding;GO:0005506|iron ion binding;GO:0016709|oxidoreductase activity, acting on paired donors, with incorporation or reduction of molecular oxygen, NAD(P)H as one donor, and incorporation of one atom of oxygen;	.	.
Potri.001G084600.v3.0	11	14	5	27.14040676	44	67	0.197709294	-2.338547404	2.01E-05	0.000122773	down	yes	Potri.001G084600	protein_coding	chrChr01:6719137-6721315:-	gi|566148386|ref|XP_002299432.2|	943	4.00E-124	hypothetical protein POPTR_0001s11290g [Populus trichocarpa]	gi|743842810|ref|XM_011028494.1|	938	0	PREDICTED: Populus euphratica uncharacterized LOC105127266 (LOC105127266), transcript variant X1, mRNA	.	.	.	.	.	.	.	.	pfam01061	ABC2_membrane	ABC-2 type transporter.	.	.	.	.	.
Potri.001G084900.v3.0	0	0	0	5.391364987	19	10	0.014155051	-6.142539265	9.32E-05	0.000493506	down	yes	Potri.001G084900	protein_coding	chrChr01:6736702-6738069:+	gi|743842827|ref|XP_011026801.1|	638	9.00E-115	PREDICTED: uncharacterized protein LOC105127268 [Populus euphratica]	gi|743842826|ref|XM_011028499.1|	957	0	PREDICTED: Populus euphratica uncharacterized LOC105127268 (LOC105127268), mRNA	A6TBU6	75.5	2.00E-22	2-keto-3-deoxy-L-rhamnonate aldolase	yfaU	72.8	8.00E-27	COG3836	pfam03328	HpcH_HpaI	HpcH/HpaI aldolase/citrate lyase family. This family includes 2,4-dihydroxyhept-2-ene-1,7-dioic acid aldolase and 4-hydroxy-2-oxovalerate aldolase.	.	.	GO:0016832|aldehyde-lyase activity;GO:0000287|magnesium ion binding;	K12660	rhmA; 2-dehydro-3-deoxy-L-rhamnonate aldolase [EC:4.1.2.53]
Potri.001G087900.v3.0	256	206	223	163.357239	68	45	4.490835899	2.166984005	3.11E-18	9.59E-17	up	yes	Potri.001G087900	protein_coding	chrChr01:6954857-6959591:-	gi|224058103|ref|XP_002299449.1|	4600	0	RWP-RK domain-containing family protein [Populus trichocarpa]	gi|566148337|ref|XM_002299413.2|	2714	0	Populus trichocarpa RWP-RK domain-containing family protein (POPTR_0001s10970g) mRNA, complete cds	Q84TH9	1000	0	Protein NLP7	.	.	.	.	pfam02042	RWP-RK	RWP-RK domain. This domain is named RWP-RK after a conserved motif at the C terminus of the presumed domain. The domain is found in algal minus dominance proteins as well as plant proteins involved in nitrogen-controlled development.	GO:0042128|nitrate assimilation;GO:0010167|response to nitrate;GO:0009414|response to water deprivation;GO:0010118|stomatal movement;GO:0006351|transcription, DNA-templated;	GO:0005634|nucleus;	GO:0003677|DNA binding;GO:0003700|transcription factor activity, sequence-specific DNA binding;	.	.
Potri.001G088700.v3.0	82	91	93	209.4120996	451	373	0.238820282	-2.066002733	1.75E-26	1.00E-24	down	yes	Potri.001G088700	protein_coding	chrChr01:7016850-7020501:-	gi|224058150|ref|XP_002299456.1|	2444	0	hypothetical protein POPTR_0001s10890g [Populus trichocarpa]	gi|566148321|ref|XM_002299420.2|	2096	0	Populus trichocarpa hypothetical protein (POPTR_0001s10890g) mRNA, complete cds	P52410	655	0	3-oxoacyl-[acyl-carrier-protein] synthase I, chloroplastic	CPn0916	384	2.00E-125	COG0304	pfam00109	ketoacyl-synt	Beta-ketoacyl synthase, N-terminal domain. The structure of beta-ketoacyl synthase is similar to that of the thiolase family (pfam00108) and also chalcone synthase. The active site of beta-ketoacyl synthase is located between the N and C-terminal domains. The N-terminal domain contains most of the structures involved in dimer formation and also the active site cysteine.	GO:0006633|fatty acid biosynthetic process;	GO:0009570|chloroplast stroma;	GO:0004315|3-oxoacyl-[acyl-carrier-protein] synthase activity;	K09458	fabF; 3-oxoacyl-[acyl-carrier-protein] synthase II [EC:2.3.1.179]
Potri.001G089000.v3.0	13	9	16	8.112988848	0	1	28.0803078	4.811486844	0.002959314	0.010535464	up	yes	Potri.001G089000	protein_coding	chrChr01:7033984-7035159:+	gi|566148316|ref|XP_002297968.2|	1064	1.00E-142	hypothetical protein POPTR_0001s10860g [Populus trichocarpa]	gi|566148315|ref|XM_002297932.2|	1003	0	Populus trichocarpa hypothetical protein (POPTR_0001s10860g) mRNA, complete cds	.	.	.	.	.	.	.	.	pfam14009	DUF4228	Domain of unknown function (DUF4228). This domain is found in plants. The function is not known.	.	.	.	.	.
Potri.001G089500.v3.0	117	136	124	236.9438987	389	455	0.328850178	-1.604497645	4.19E-17	1.16E-15	down	yes	Potri.001G089500	protein_coding	chrChr01:7052478-7054984:-	gi|566148296|ref|XP_006368782.1|	792	3.00E-99	hypothetical protein POPTR_0001s10810g [Populus trichocarpa]	gi|566148307|ref|XM_006368725.1|	1705	0	Populus trichocarpa hypothetical protein (POPTR_0001s10810g) mRNA, complete cds	.	.	.	.	.	.	.	.	pfam07986	TBCC	Tubulin binding cofactor C. Members of this family are involved in the folding pathway of tubulins and form a beta helix structure.	.	.	.	.	.
Potri.001G092700.v3.0	27	43	29	22.917364	9	4	5.637852701	2.495145785	5.86E-05	0.000324588	up	yes	Potri.001G092700	protein_coding	chrChr01:7307398-7308436:+	gi|566148246|ref|XP_002297981.2|	500	7.00E-61	hypothetical protein POPTR_0001s10510g [Populus trichocarpa]	gi|743843236|ref|XM_011028605.1|	666	0	PREDICTED: Populus euphratica uncharacterized LOC105127346 (LOC105127346), mRNA	.	.	.	.	.	.	.	.	pfam05922	Inhibitor_I9	Peptidase inhibitor I9. This family includes the proteinase B inhibitor from Saccharomyces cerevisiae and the activation peptides from peptidases of the subtilisin family. The subtilisin propeptides are known to function as molecular chaperones, assisting in the folding of the mature peptidase, but have also been shown to act as 'temporary inhibitors'.	.	.	.	.	.
Potri.001G093100.v3.0	89	138	129	246.2337501	698	234	0.285949506	-1.806167682	0.002176682	0.008112531	down	yes	Potri.001G093100	protein_coding	chrChr01:7332784-7333630:+	.	.	.	.	gi|743843252|ref|XR_842610.1|	487	0	PREDICTED: Populus euphratica uncharacterized LOC105127350 (LOC105127350), ncRNA	.	.	.	.	.	.	.	.	.	.	.	.	.	.	.	.
Potri.001G093300.v3.0	85	74	82	61.97414787	24	39	2.813156681	1.492189907	2.31E-05	0.00013954	up	yes	Potri.001G093300	protein_coding	chrChr01:7339475-7341388:-	gi|566148238|ref|XP_002299482.2|	1437	0	hypothetical protein POPTR_0001s10460g [Populus trichocarpa]	gi|743843259|ref|XM_011028611.1|	845	0	PREDICTED: Populus euphratica dihydroflavonol-4-reductase-like (LOC105127351), transcript variant X2, mRNA	P51107	177	1.00E-49	Dihydroflavonol 4-reductase	SA0317	93.2	2.00E-20	COG0451	pfam01370	Epimerase	NAD dependent epimerase/dehydratase family. This family of proteins utilize NAD as a cofactor. The proteins in this family use nucleotide-sugar substrates for a variety of chemical reactions.	GO:0009718|anthocyanin-containing compound biosynthetic process;	.	GO:0050662|coenzyme binding;GO:0045552|dihydrokaempferol 4-reductase activity;	K13082	DFR; bifunctional dihydroflavonol 4-reductase/flavanone 4-reductase [EC:1.1.1.219 1.1.1.234]
Potri.001G093600.v3.0	59	61	86	106.2269342	229	112	0.450848072	-1.149286743	0.000812184	0.003411667	down	yes	Potri.001G093600	protein_coding	chrChr01:7355831-7363715:-	gi|224058347|ref|XP_002299485.1|	2306	0	amino acid transporter family protein [Populus trichocarpa]	gi|743843269|ref|XM_011028613.1|	1473	0	PREDICTED: Populus euphratica probable GABA transporter 2 (LOC105127353), mRNA	Q8L4X4	729	0	Probable GABA transporter 2	.	.	.	.	pfam01490	Aa_trans	Transmembrane amino acid transporter protein. This transmembrane region is found in many amino acid transporters including UNC-47 and MTR. UNC-47 encodes a vesicular amino butyric acid (GABA) transporter, (VGAT). UNC-47 is predicted to have 10 transmembrane domains. MTR is a N system amino acid transporter system protein involved in methyltryptophan resistance. Other members of this family includ…	GO:0003333|amino acid transmembrane transport;	GO:0016021|integral component of membrane;GO:0005886|plasma membrane;	GO:0015171|amino acid transmembrane transporter activity;	.	.
Potri.001G094900.v3.0	1770	1586	1691	1334.568811	736	788	2.442695223	1.288473869	5.40E-27	3.17E-25	up	yes	Potri.001G094900	protein_coding	chrChr01:7480957-7485185:-	gi|763772011|gb|KJB39134.1|	793	3.00E-103	hypothetical protein B456_007G025200, partial [Gossypium raimondii]	gi|566148219|ref|XM_002299458.2|	927	0	Populus trichocarpa ubiquitin conjugating-like enzyme family protein (POPTR_0001s10290g) mRNA, complete cds	P35135	303	2.00E-102	Ubiquitin-conjugating enzyme E2-17 kDa	SPBC119.02	261	3.00E-86	COG5078	pfam00179	UQ_con	Ubiquitin-conjugating enzyme. Proteins destined for proteasome-mediated degradation may be ubiquitinated. Ubiquitination follows conjugation of ubiquitin to a conserved cysteine residue of UBC homologues. TSG101 is one of several UBC homologues that lacks this active site cysteine.	GO:0016567|protein ubiquitination;	.	GO:0005524|ATP binding;GO:0016740|transferase activity;	.	.
Potri.001G095600.v3.0	36	38	24	64.57687728	152	86	0.305396331	-1.711245367	3.22E-06	2.30E-05	down	yes	Potri.001G095600	protein_coding	chrChr01:7525353-7532522:+	gi|566148212|ref|XP_002297990.2|	7650	0	hypothetical protein POPTR_0001s10240g [Populus trichocarpa]	gi|566148211|ref|XM_002297954.2|	4878	0	Populus trichocarpa hypothetical protein (POPTR_0001s10240g) mRNA, complete cds	Q9LYS2	1639	0	ABC transporter C family member 10	SPAC3F10.11c	692	0	COG1132	pfam00005	ABC_tran	ABC transporter. ABC transporters for a large family of proteins responsible for translocation of a variety of compounds across biological membranes. ABC transporters are the largest family of proteins in many completely sequenced bacteria. ABC transporters are composed of two copies of this domain and two copies of a transmembrane domain pfam00664. These four domains may belong to a single polyp…	.	GO:0016021|integral component of membrane;GO:0005774|vacuolar membrane;	GO:0005524|ATP binding;GO:0042626|ATPase activity, coupled to transmembrane movement of substances;GO:0008559|xenobiotic-transporting ATPase activity;	.	.
Potri.001G096900.v3.0	63	46	67	47.11457436	30	26	2.32681908	1.218359039	0.001506102	0.005848826	up	yes	Potri.001G096900	protein_coding	chrChr01:7624960-7625790:+	gi|224053823|ref|XP_002297997.1|	886	1.00E-117	pathogenesis-related family protein [Populus trichocarpa]	gi|566148197|ref|XM_002297961.2|	809	0	Populus trichocarpa pathogenesis-related family protein (POPTR_0001s10120g) mRNA, complete cds	P13240	231	5.00E-74	Disease resistance response protein 206	.	.	.	.	pfam03018	Dirigent	Dirigent-like protein. This family contains a number of proteins which are induced during disease response in plants. Members of this family are involved in lignification.	GO:0006952|defense response;GO:0009607|response to biotic stimulus;	GO:0048046|apoplast;	.	.	.
Potri.001G097300.v3.0	98	89	59	62.96737392	30	34	2.827490338	1.499522094	3.08E-05	0.000180756	up	yes	Potri.001G097300	protein_coding	chrChr01:7644745-7648417:-	gi|224058425|ref|XP_002299503.1|	2703	0	hypothetical protein POPTR_0001s10080g [Populus trichocarpa]	gi|743843470|ref|XM_011028657.1|	1861	0	PREDICTED: Populus euphratica aluminum-activated malate transporter 9-like (LOC105127387), mRNA	Q9LS46	307	1.00E-92	Aluminum-activated malate transporter 9	.	.	.	.	pfam11744	ALMT	Aluminium activated malate transporter.	GO:0015743|malate transport;	GO:0016021|integral component of membrane;GO:0009705|plant-type vacuole membrane;	GO:0005253|anion channel activity;GO:0015140|malate transmembrane transporter activity;	.	.
Potri.001G102300.v3.0	1460	974	933	820.9434717	396	260	3.805440544	1.92806348	6.39E-18	1.92E-16	up	yes	Potri.001G102300	protein_coding	chrChr01:8178843-8180768:+	gi|566148105|ref|XP_002298028.2|	2421	0	potassium channel tetramerisation domain-containing family protein [Populus trichocarpa]	gi|566148104|ref|XM_002297992.2|	1803	0	Populus trichocarpa potassium channel tetramerisation domain-containing family protein (POPTR_0001s09580g) mRNA, complete cds	Q9FN67	567	0	BTB/POZ domain-containing protein At5g41330	.	.	.	.	pfam02214	BTB_2	BTB/POZ domain. In voltage-gated K+ channels this domain is responsible for subfamily-specific assembly of alpha-subunits into functional tetrameric channels. In KCTD1 this domain functions as a transcriptional repressor. It also mediates homomultimerization of KCTD1 and interaction of KCTD1 with the transcription factor AP-2-alpha.	GO:0051260|protein homooligomerization;GO:0016567|protein ubiquitination;	.	.	.	.
Potri.001G102400.v3.0	5850	5706	5584	9260.335548	9105	20943	0.41607513	-1.265084038	0.004943891	0.016432632	down	yes	Potri.001G102400	protein_coding	chrChr01:8187840-8188878:-	gi|566148103|ref|XP_002299521.2|	1207	3.00E-164	hypothetical protein POPTR_0001s09570g [Populus trichocarpa]	gi|566148102|ref|XM_002299485.2|	1017	0	Populus trichocarpa hypothetical protein (POPTR_0001s09570g) mRNA, complete cds	P50700	360	1.00E-122	Osmotin-like protein OSM34	.	.	.	.	pfam00314	Thaumatin	Thaumatin family.	GO:0009816|defense response to bacterium, incompatible interaction;GO:0009817|defense response to fungus, incompatible interaction;GO:0009651|response to salt stress;	.	.	.	.
Potri.001G102500.v3.0	35	38	38	27.53261855	14	10	3.422419596	1.775016648	0.000309328	0.001442901	up	yes	Potri.001G102500	protein_coding	chrChr01:8193211-8195024:+	gi|566148101|ref|XP_006368760.1|	1111	1.00E-147	hypothetical protein POPTR_0001s09560g [Populus trichocarpa]	gi|566148100|ref|XM_006368698.1|	1152	0	Populus trichocarpa hypothetical protein (POPTR_0001s09560g) mRNA, complete cds	Q8W4E1	237	4.00E-69	DEAD-box ATP-dependent RNA helicase 47, mitochondrial	BH3348	95.5	1.00E-20	COG0513	pfam00271	Helicase_C	Helicase conserved C-terminal domain. The Prosite family is restricted to DEAD/H helicases, whereas this domain family is found in a wide variety of helicases and helicase related proteins. It may be that this is not an autonomously folding unit, but an integral part of the helicase.	GO:0009663|plasmodesma organization;GO:0010497|plasmodesmata-mediated intercellular transport;GO:0010501|RNA secondary structure unwinding;	GO:0005739|mitochondrion;	GO:0005524|ATP binding;GO:0004004|ATP-dependent RNA helicase activity;GO:0003723|RNA binding;	.	.
Potri.001G107600.v3.0	373	330	329	2389.06594	5487	6088	0.065681948	-3.928359285	1.47E-216	1.12E-212	down	yes	Potri.001G107600	protein_coding	chrChr01:8553622-8554809:-	gi|566148018|ref|XP_002299547.2|	1154	2.00E-155	P21 family protein [Populus trichocarpa]	gi|566148017|ref|XM_002299511.2|	952	0	Populus trichocarpa P21 family protein (POPTR_0001s09030g) mRNA, complete cds	P50700	352	5.00E-119	Osmotin-like protein OSM34	.	.	.	.	pfam00314	Thaumatin	Thaumatin family.	GO:0009816|defense response to bacterium, incompatible interaction;GO:0009817|defense response to fungus, incompatible interaction;GO:0009651|response to salt stress;	.	.	.	.
Potri.001G110300.v3.0	381	364	375	279.5485965	157	95	3.297530151	1.721385851	1.83E-16	4.84E-15	up	yes	Potri.001G110300	protein_coding	chrChr01:8763778-8766010:+	gi|743852157|ref|XP_011029180.1|	1796	0	PREDICTED: BAG family molecular chaperone regulator 2-like [Populus euphratica]	gi|743852156|ref|XM_011030878.1|	1529	0	PREDICTED: Populus euphratica BAG family molecular chaperone regulator 2-like (LOC105129000), mRNA	Q0WUQ1	239	1.00E-70	BAG family molecular chaperone regulator 1	.	.	.	.	pfam02179	BAG	BAG domain. Domain present in Hsp70 regulators.	.	GO:0005739|mitochondrion;	.	.	.
Potri.001G110900.v3.0	42	38	25	25.8356979	14	8	3.53004706	1.819687417	0.000786308	0.003313944	up	yes	Potri.001G110900	protein_coding	chrChr01:8806295-8809863:+	gi|566147975|ref|XP_002298068.2|	1881	0	hypothetical protein POPTR_0001s08700g [Populus trichocarpa]	gi|743939388|ref|XM_011015842.1|	1461	0	PREDICTED: Populus euphratica uncharacterized LOC105118004 (LOC105118004), mRNA	.	.	.	.	.	.	.	.	pfam12243	CTK3	CTD kinase subunit gamma CTK3. The C-terminal domain kinase (CTDK-1), is a three-subunit complex comprised of Ctk1, Ctk2, and Ctk3, that plays a key role in regulation of transcription and translation and in coordinating these two processes. Both Ctk2 and Ctk3 are regulated at the level of protein turnover, and are unstable proteins processed through a ubiquitin-proteasome pathway. Their physical…	.	.	.	.	.
Potri.001G112400.v3.0	62	41	61	42.38570138	22	22	2.755988406	1.462569819	0.000421787	0.001898261	up	yes	Potri.001G112400	protein_coding	chrChr01:8979540-8992141:+	gi|743852021|ref|XP_011029143.1|	1103	5.00E-148	PREDICTED: agamous-like MADS-box protein AGL19 [Populus euphratica]	gi|743852024|ref|XM_011030842.1|	1065	0	PREDICTED: Populus euphratica agamous-like MADS-box protein AGL19 (LOC105128978), transcript variant X2, mRNA	O82743	253	2.00E-80	Agamous-like MADS-box protein AGL19	YMR043w	66.6	2.00E-11	COG5068	pfam01486	K-box	K-box region. The K-box region is commonly found associated with SRF-type transcription factors see pfam00319. The K-box is a possible coiled-coil structure. Possible role in multimer formation.	GO:0009908|flower development;GO:0000165|MAPK cascade;GO:0045944|positive regulation of transcription from RNA polymerase II promoter;GO:0048510|regulation of timing of transition from vegetative to reproductive phase;GO:0006351|transcription, DNA-templated;GO:0010048|vernalization response;	GO:0005634|nucleus;	GO:0000977|RNA polymerase II regulatory region sequence-specific DNA binding;GO:0003700|transcription factor activity, sequence-specific DNA binding;	.	.
Potri.001G113100.v3.0	2914	2361	2369	1798.778805	596	535	4.993354203	2.320009248	2.17E-67	7.11E-65	up	yes	Potri.001G113100	protein_coding	chrChr01:9040437-9042353:+	gi|224054011|ref|XP_002298081.1|	1754	0	Leucoanthocyanidin dioxygenase family protein [Populus trichocarpa]	gi|224054010|ref|XM_002298045.1|	1471	0	Populus trichocarpa Leucoanthocyanidin dioxygenase family protein (POPTR_0001s08410g) mRNA, complete cds	P51091	564	0	Leucoanthocyanidin dioxygenase	PA4191	81.3	6.00E-16	COG3491	pfam14226	DIOX_N	non-haem dioxygenase in morphine synthesis N-terminal. This is the highly conserved N-terminal region of proteins with 2-oxoglutarate/Fe(II)-dependent dioxygenase activity.	GO:0009718|anthocyanin-containing compound biosynthetic process;	.	GO:0031418|L-ascorbic acid binding;GO:0050589|leucocyanidin oxygenase activity;GO:0046872|metal ion binding;	.	.
Potri.001G113200.v3.0	143	143	151	248.6972258	390	450	0.383321146	-1.383374509	3.85E-14	8.06E-13	down	yes	Potri.001G113200	protein_coding	chrChr01:9051008-9051812:-	gi|566147931|ref|XP_002299574.2|	933	5.00E-125	hypothetical protein POPTR_0001s08400g [Populus trichocarpa]	gi|566147930|ref|XM_002299538.2|	802	0	Populus trichocarpa hypothetical protein (POPTR_0001s08400g) mRNA, complete cds	Q9LE33	239	2.00E-75	Glyoxylate/hydroxypyruvate reductase HPR3	.	.	.	.	pfam02826	2-Hacid_dh_C	D-isomer specific 2-hydroxyacid dehydrogenase, NAD binding domain. This domain is inserted into the catalytic domain, the large dehydrogenase and D-lactate dehydrogenase families in SCOP. N-terminal portion of which is represented by family pfam00389.	GO:0009854|oxidative photosynthetic carbon pathway;GO:0009853|photorespiration;	.	GO:0030267|glyoxylate reductase (NADP) activity;GO:0016618|hydroxypyruvate reductase activity;GO:0051287|NAD binding;	K15919	HPR2; hydroxypyruvate reductase 2
Potri.001G113300.v3.0	118	105	109	170.2016189	275	265	0.453944789	-1.139411254	5.09E-09	5.72E-08	down	yes	Potri.001G113300	protein_coding	chrChr01:9056892-9058472:-	gi|566147929|ref|XP_006368737.1|	815	2.00E-107	hypothetical protein POPTR_0001s08390g [Populus trichocarpa]	gi|566147928|ref|XM_006368675.1|	750	0	Populus trichocarpa hypothetical protein (POPTR_0001s08390g) mRNA, complete cds	Q9LE33	110	8.00E-27	Glyoxylate/hydroxypyruvate reductase HPR3	YPO2536	67.4	2.00E-12	COG1052	pfam00389	2-Hacid_dh	D-isomer specific 2-hydroxyacid dehydrogenase, catalytic domain. This family represents the largest portion of the catalytic domain of 2-hydroxyacid dehydrogenases as the NAD binding domain is inserted within the structural domain.	GO:0009854|oxidative photosynthetic carbon pathway;GO:0009853|photorespiration;	.	GO:0030267|glyoxylate reductase (NADP) activity;GO:0016618|hydroxypyruvate reductase activity;GO:0051287|NAD binding;	K15919	HPR2; hydroxypyruvate reductase 2
Potri.001G113900.v3.0	489	493	446	303.1272529	13	23	29.22756914	4.86925794	2.28E-65	6.86E-63	up	yes	Potri.001G113900	protein_coding	chrChr01:9111448-9113448:-	gi|566147921|ref|XP_002299579.2|	2581	0	hypothetical protein POPTR_0001s08320g [Populus trichocarpa]	gi|566147920|ref|XM_002299543.2|	1883	0	Populus trichocarpa hypothetical protein (POPTR_0001s08320g) mRNA, complete cds	Q8VWZ7	599	0	Geraniol 8-hydroxylase	BH0579	127	1.00E-30	COG2124	pfam00067	p450	Cytochrome P450. Cytochrome P450s are haem-thiolate proteins involved in the oxidative degradation of various compounds. They are particularly well known for their role in the degradation of environmental toxins and mutagens. They can be divided into 4 classes, according to the method by which electrons from NAD(P)H are delivered to the catalytic site. Sequence conservation is relatively low with…	GO:0016099|monoterpenoid biosynthetic process;	GO:0005789|endoplasmic reticulum membrane;GO:0016021|integral component of membrane;	GO:0020037|heme binding;GO:0005506|iron ion binding;GO:0016709|oxidoreductase activity, acting on paired donors, with incorporation or reduction of molecular oxygen, NAD(P)H as one donor, and incorporation of one atom of oxygen;	K15099	CYP76B6, G10H; geraniol 8-hydroxylase [EC:1.14.13.152]
Potri.001G114000.v3.0	190	189	228	157.4322824	77	89	2.698394802	1.432101444	7.41E-10	9.39E-09	up	yes	Potri.001G114000	protein_coding	chrChr01:9120535-9121920:+	gi|566147919|ref|XP_002298083.2|	827	6.00E-107	hypothetical protein POPTR_0001s08310g [Populus trichocarpa]	gi|566147918|ref|XM_002298047.2|	834	0	Populus trichocarpa hypothetical protein (POPTR_0001s08310g) mRNA, complete cds	Q6AWX7	135	1.00E-35	Growth-regulating factor 12	.	.	.	.	pfam08879	WRC	WRC. The WRC domain, named after the conserved Trp-Arg-Cys motif, contains two distinctive features: a putative nuclear localisation signal and a zinc-finger motif (C3H). It is suggested that the WRC domain functions in DNA binding.	GO:0032502|developmental process;GO:0006355|regulation of transcription, DNA-templated;GO:0006351|transcription, DNA-templated;	GO:0005634|nucleus;	GO:0005524|ATP binding;	.	.
Potri.001G114900.v3.0	58	48	51	39.16867124	18	17	3.313116249	1.728188825	3.04E-05	0.000178481	up	yes	Potri.001G114900	protein_coding	chrChr01:9176245-9177725:-	gi|566147904|ref|XP_006368732.1|	482	7.00E-56	hypothetical protein POPTR_0001s08220g [Populus trichocarpa]	gi|743851913|ref|XR_842978.1|	913	0	PREDICTED: Populus euphratica uncharacterized LOC105128954 (LOC105128954), transcript variant X1, ncRNA	.	.	.	.	.	.	.	.	pfam05758	Ycf1	Ycf1. The chloroplast genomes of most higher plants contain two giant open reading frames designated ycf1 and ycf2. Although the function of Ycf1 is unknown, it is known to be an essential gene.	.	.	.	.	.
Potri.001G118300.v3.0	809	713	795	1523.200572	2724	2826	0.308071095	-1.698664767	3.97E-47	6.42E-45	down	yes	Potri.001G118300	protein_coding	chrChr01:9497091-9500697:+	gi|566147823|ref|XP_002299418.2|	2286	0	hypothetical protein POPTR_0001s07870g [Populus trichocarpa]	gi|566147822|ref|XM_002299382.2|	1450	0	Populus trichocarpa hypothetical protein (POPTR_0001s07870g) mRNA, complete cds	Q8H1H9	447	3.00E-141	Primary amine oxidase	alr3431	164	3.00E-41	COG3733	pfam01179	Cu_amine_oxid	Copper amine oxidase, enzyme domain. Copper amine oxidases are a ubiquitous and novel group of quinoenzymes that catalyse the oxidative deamination of primary amines to the corresponding aldehydes, with concomitant reduction of molecular oxygen to hydrogen peroxide. The enzymes are dimers of identical 70-90 kDa subunits, each of which contains a single copper ion and a covalently bound cofactor f…	GO:0009738|abscisic acid-activated signaling pathway;GO:0009308|amine metabolic process;GO:0006809|nitric oxide biosynthetic process;	.	GO:0052595|aliphatic-amine oxidase activity;GO:0052594|aminoacetone:oxygen oxidoreductase(deaminating) activity;GO:0005507|copper ion binding;GO:0052596|phenethylamine:oxygen oxidoreductase (deaminating) activity;GO:0008131|primary amine oxidase activity;GO:0048038|quinone binding;GO:0052593|tryptamine:oxygen oxidoreductase (deaminating) activity;	K00276	AOC3, AOC2, tynA; primary-amine oxidase [EC:1.4.3.21]
Potri.001G120700.v3.0	54	50	34	30.10272797	2	6	12.65720338	3.661886771	3.53E-08	3.50E-07	up	yes	Potri.001G120700	protein_coding	chrChr01:9724379-9726103:-	gi|566146317|ref|XP_006368178.1|	1249	4.00E-167	hypothetical protein POPTR_0001s00290g [Populus trichocarpa]	gi|743808481|ref|XM_011019968.1|	1172	0	PREDICTED: Populus euphratica uncharacterized LOC105121369 (LOC105121369), transcript variant X1, mRNA	Q9SUV9	229	6.00E-69	Protein INAPERTURATE POLLEN1	.	.	.	.	pfam14144	DOG1	Seed dormancy control. This family of plant proteins appears to be a highly specific controller seed dormancy.	GO:0010584|pollen exine formation;GO:0006351|transcription, DNA-templated;	GO:0005737|cytoplasm;	GO:0043565|sequence-specific DNA binding;	.	.
Potri.001G121300.v3.0	53	48	50	36.93476619	20	10	3.734399271	1.900876184	2.48E-05	0.000148399	up	yes	Potri.001G121300	protein_coding	chrChr01:9788352-9790660:+	gi|566146329|ref|XP_002297623.2|	1485	0	hypothetical protein POPTR_0001s00350g [Populus trichocarpa]	gi|743808518|ref|XM_011019978.1|	1452	0	PREDICTED: Populus euphratica probable WRKY transcription factor 17 (LOC105121373), transcript variant X2, mRNA	Q9SV15	144	3.00E-37	Probable WRKY transcription factor 11	.	.	.	.	pfam03106	WRKY	WRKY DNA -binding domain.	GO:0042742|defense response to bacterium;GO:0010200|response to chitin;GO:0006351|transcription, DNA-templated;	GO:0005634|nucleus;	GO:0005516|calmodulin binding;GO:0043565|sequence-specific DNA binding;GO:0003700|transcription factor activity, sequence-specific DNA binding;	.	.
Potri.001G121600.v3.0	112	129	126	93.42437572	50	42	2.948664464	1.560061664	1.15E-08	1.23E-07	up	yes	Potri.001G121600	protein_coding	chrChr01:9820694-9821823:-	gi|566146337|ref|XP_006368187.1|	1290	7.00E-176	hypothetical protein POPTR_0001s00380g [Populus trichocarpa]	gi|743808529|ref|XM_011019982.1|	1010	0	PREDICTED: Populus euphratica uncharacterized LOC105121376 (LOC105121376), mRNA	.	.	.	.	.	.	.	.	pfam03251	Tymo_45kd_70kd	Tymovirus 45/70Kd protein. Tymoviruses are single stranded RNA viruses. This family includes a protein of unknown function that has been named based on its molecular weight. Tymoviruses such as the ononis yellow mosaic tymovirus encode only three proteins. Of these two are overlapping this protein overlaps a larger ORF that is thought to be the polymerase.	.	.	.	.	.
Potri.001G122200.v3.0	624	686	665	979.3114146	1424	1605	0.480328869	-1.057905573	1.67E-16	4.42E-15	down	yes	Potri.001G122200	protein_coding	chrChr01:9894066-9897903:-	gi|566146357|ref|XP_006368197.1|	455	7.00E-53	hypothetical protein POPTR_0001s00430g [Populus trichocarpa]	gi|566146356|ref|XM_006368135.1|	930	0	Populus trichocarpa hypothetical protein (POPTR_0001s00430g) mRNA, complete cds	Q9FGK0	143	4.00E-40	NADH dehydrogenase [ubiquinone] 1 beta subcomplex subunit 8, mitochondrial	.	.	.	.	pfam05821	NDUF_B8	NADH-ubiquinone oxidoreductase ASHI subunit (CI-ASHI or NDUFB8). This family consists of several eukaryotic NADH-ubiquinone oxidoreductase ASHI subunit (CI-ASHI) proteins. NADH:ubiquinone oxidoreductase (complex I) is an extremely complicated multiprotein complex located in the inner mitochondrial membrane. Its main function is the transport of electrons from NADH to ubiquinone, which is accompan…	GO:0055114|oxidation-reduction process;	GO:0016021|integral component of membrane;GO:0005747|mitochondrial respiratory chain complex I;	.	.	.
Potri.001G122500.v3.0	4	5	6	11.40752756	19	25	0.250969794	-1.994414359	0.005987916	0.019341469	down	yes	Potri.001G122500	protein_coding	chrChr01:9912930-9916621:+	gi|703089111|ref|XP_010093711.1|	237	3.00E-22	hypothetical protein L484_019052 [Morus notabilis]	gi|743808583|ref|XR_841540.1|	278	9.00E-143	PREDICTED: Populus euphratica uncharacterized LOC105121385 (LOC105121385), transcript variant X1, ncRNA	.	.	.	.	.	.	.	.	pfam02175	7TM_GPCR_Srb	Serpentine type 7TM GPCR chemoreceptor Srb. Chemoreception is mediated in Caenorhabditis elegans by members of the seven-transmembrane G-protein-coupled receptor class (7TM GPCRs) of proteins which are of the serpentine type. Srb is part of the Sra superfamily of chemoreceptors. Chemoperception is one of the central senses of soil nematodes like C. elegans which are otherwise 'blind' and 'deaf'.	.	.	.	.	.
Potri.001G123300.v3.0	9	14	9	6.625838613	0	0	64.06288016	6.001416756	0.000326602	0.001513272	up	yes	Potri.001G123300	protein_coding	chrChr01:9986209-9986694:+	gi|566146383|ref|XP_006368210.1|	469	4.00E-57	hypothetical protein POPTR_0001s00540g [Populus trichocarpa]	gi|159459640|gb|AC214027.1|	486	0	Populus trichocarpa clone POP018-L01, complete sequence	.	.	.	.	.	.	.	.	pfam08696	Dna2	DNA replication factor Dna2. Dna2 is a DNA replication factor with single-stranded DNA-dependent ATPase, ATP-dependent nuclease, ( 5'-flap endonuclease) and helicase activities. It is required for Okazaki fragment processing and is involved in DNA repair pathways.	.	.	.	.	.
Potri.001G124400.v3.0	67	61	49	85.89143229	127	135	0.497673236	-1.006729292	0.000218807	0.001058607	down	yes	Potri.001G124400	protein_coding	chrChr01:10122046-10123206:+	gi|566146407|ref|XP_006368221.1|	1193	8.00E-162	peroxisomal biogenesis factor 11 family protein [Populus trichocarpa]	gi|159459640|gb|AC214027.1|	1161	0	Populus trichocarpa clone POP018-L01, complete sequence	Q7XU74	332	2.00E-111	Peroxisomal membrane protein 11-4	.	.	.	.	pfam05648	PEX11	Peroxisomal biogenesis factor 11 (PEX11). This family consists of several peroxisomal biogenesis factor 11 (PEX11) proteins from several eukaryotic species. The PEX11 peroxisomal membrane proteins promote peroxisome division in multiple eukaryotes.	GO:0016559|peroxisome fission;GO:0044375|regulation of peroxisome size;	GO:0005779|integral component of peroxisomal membrane;GO:0005778|peroxisomal membrane;	.	.	.
Potri.001G126700.v3.0	117	152	115	101.3148933	62	54	2.443012956	1.288661515	1.74E-06	1.31E-05	up	yes	Potri.001G126700	protein_coding	chrChr01:10284222-10289138:+	gi|566146451|ref|XP_006368240.1|	2284	0	hypothetical protein POPTR_0001s00880g [Populus trichocarpa]	gi|566146450|ref|XM_006368178.1|	1742	0	Populus trichocarpa hypothetical protein (POPTR_0001s00880g) mRNA, complete cds	Q8GW43	611	0	8-amino-7-oxononanoate synthase	BS_kbl	196	4.00E-55	COG0156	pfam00155	Aminotran_1_2	Aminotransferase class I and II.	GO:0009102|biotin biosynthetic process;	GO:0005829|cytosol;GO:0005777|peroxisome;	GO:0008710|8-amino-7-oxononanoate synthase activity;GO:0030170|pyridoxal phosphate binding;	K00652	bioF; 8-amino-7-oxononanoate synthase [EC:2.3.1.47]
Potri.001G130600.v3.0	61	85	85	58.26646167	31	24	3.10766653	1.635831703	5.84E-06	3.96E-05	up	yes	Potri.001G130600	protein_coding	chrChr01:10529418-10531169:+	gi|566146543|ref|XP_006368285.1|	1279	1.00E-174	hypothetical protein POPTR_0001s01280g [Populus trichocarpa]	gi|566146542|ref|XM_006368223.1|	849	0	Populus trichocarpa hypothetical protein (POPTR_0001s01280g) mRNA, complete cds	Q94B60	345	4.00E-116	ATP-dependent Clp protease proteolytic subunit 4, chloroplastic	TM0695	182	1.00E-54	COG0740	pfam00574	CLP_protease	Clp protease. The Clp protease has an active site catalytic triad. In Escherichia coli Clp protease, ser-111, his-136 and asp-185 form the catalytic triad. Cyanophora parodoxa clpP-B has lost all of these active site residues and is therefore inactive. Some members contain one or two large insertions.	GO:0009658|chloroplast organization;GO:0048510|regulation of timing of transition from vegetative to reproductive phase;	GO:0009507|chloroplast;GO:0009941|chloroplast envelope;GO:0009570|chloroplast stroma;GO:0009535|chloroplast thylakoid membrane;GO:0009840|chloroplastic endopeptidase Clp complex;GO:0009532|plastid stroma;GO:0009579|thylakoid;	GO:0004252|serine-type endopeptidase activity;	K01358	clpP, CLPP; ATP-dependent Clp protease, protease subunit [EC:3.4.21.92]
Potri.001G130800.v3.0	34	27	28	21.66437252	9	8	3.867657699	1.951460117	0.000549561	0.002406089	up	yes	Potri.001G130800	protein_coding	chrChr01:10537385-10543071:+	gi|743847638|ref|XP_011028029.1|	1785	0	PREDICTED: uncharacterized protein LOC105128180 isoform X2 [Populus euphratica]	gi|566146548|ref|XM_002297635.2|	951	0	Populus trichocarpa hypothetical protein (POPTR_0001s01310g) mRNA, complete cds	.	.	.	.	.	.	.	.	pfam14662	CCDC155	Coiled-coil region of CCDC155. This is a small family of eukaryotic proteins of unknown function.ThiS is the central coiled-coil region.	.	.	.	.	.
Potri.001G131500.v3.0	6	2	1	43.6915906	112	111	0.02976007	-5.070478252	4.81E-17	1.33E-15	down	yes	Potri.001G131500	protein_coding	chrChr01:10589326-10596230:+	gi|566146565|ref|XP_006368295.1|	676	2.00E-84	hypothetical protein POPTR_0001s01390g [Populus trichocarpa]	gi|566146564|ref|XM_006368233.1|	1125	0	Populus trichocarpa hypothetical protein (POPTR_0001s01390g) mRNA, complete cds	.	.	.	.	.	.	.	.	pfam05672	MAP7	MAP7 (E-MAP-115) family. The organisation of microtubules varies with the cell type and is presumably controlled by tissue-specific microtubule-associated proteins (MAPs). The 115-kDa epithelial MAP (E-MAP-115/MAP7) has been identified as a microtubule-stabilizing protein predominantly expressed in cell lines of epithelial origin. The binding of this microtubule associated protein is nucleotide i…	.	.	.	.	.
Potri.001G133000.v3.0	666	635	568	504.0364159	262	355	2.225712841	1.15426747	9.69E-11	1.37E-09	up	yes	Potri.001G133000	protein_coding	chrChr01:10698727-10700853:-	gi|566146601|ref|XP_006368313.1|	2230	0	hypothetical protein POPTR_0001s01520g [Populus trichocarpa]	gi|566146600|ref|XM_006368251.1|	1683	0	Populus trichocarpa hypothetical protein (POPTR_0001s01520g) mRNA, complete cds	Q7Y232	164	1.00E-42	UDP-glycosyltransferase 73B4	.	.	.	.	pfam00201	UDPGT	UDP-glucoronosyl and UDP-glucosyl transferase.	GO:0009813|flavonoid biosynthetic process;GO:0052696|flavonoid glucuronidation;GO:0051707|response to other organism;GO:0009636|response to toxic substance;	GO:0005829|cytosol;GO:0043231|intracellular membrane-bounded organelle;	GO:0047893|flavonol 3-O-glucosyltransferase activity;GO:0080043|quercetin 3-O-glucosyltransferase activity;GO:0080044|quercetin 7-O-glucosyltransferase activity;GO:0035251|UDP-glucosyltransferase activity;	.	.
Potri.001G133200.v3.0	152	108	102	198.5467471	365	295	0.40561835	-1.301805173	8.79E-09	9.51E-08	down	yes	Potri.001G133200	protein_coding	chrChr01:10705862-10707591:-	gi|566146605|ref|XP_006368315.1|	1662	0	hypothetical protein POPTR_0001s01540g [Populus trichocarpa]	gi|566146604|ref|XM_006368253.1|	1117	0	Populus trichocarpa hypothetical protein (POPTR_0001s01540g) mRNA, complete cds	E6Y2X0	556	0	Bifunctional pinoresinol-lariciresinol reductase 2	slr0399	69.3	3.00E-12	COG0702	pfam05368	NmrA	NmrA-like family. NmrA is a negative transcriptional regulator involved in the post-translational modification of the transcription factor AreA. NmrA is part of a system controlling nitrogen metabolite repression in fungi. This family only contains a few sequences as iteration results in significant matches to other Rossmann fold families.	GO:1902132|(+)-lariciresinol biosynthetic process;GO:1902131|(+)-lariciresinol catabolic process;GO:1902125|(+)-pinoresinol catabolic process;GO:1902138|(-)-secoisolariciresinol biosynthetic process;GO:0009807|lignan biosynthetic process;	.	GO:0010284|lariciresinol reductase activity;GO:0010283|pinoresinol reductase activity;	.	.
Potri.001G133500.v3.0	136	161	133	111.6620128	63	57	2.644722363	1.403116279	2.07E-08	2.12E-07	up	yes	Potri.001G133500	protein_coding	chrChr01:10725414-10733806:-	gi|566146611|ref|XP_006368318.1|	2032	0	hypothetical protein POPTR_0001s01580g [Populus trichocarpa]	gi|566146610|ref|XM_006368256.1|	1484	0	Populus trichocarpa hypothetical protein (POPTR_0001s01580g) mRNA, complete cds	Q8IUF1	211	5.00E-59	COBW domain-containing protein 2	all1751	312	2.00E-97	COG0523	pfam02492	cobW	CobW/HypB/UreG, nucleotide-binding domain. This domain is found in HypB, a hydrogenase expression / formation protein, and UreG a urease accessory protein. Both these proteins contain a P-loop nucleotide binding motif. HypB has GTPase activity and is a guanine nucleotide binding protein. It is not known whether UreG binds GTP or some other nucleotide. Both enzymes are involved in nickel binding. …	.	.	GO:0005524|ATP binding;	.	.
Potri.001G134100.v3.0	186	207	208	295.4828286	478	433	0.487481925	-1.036579368	7.11E-11	1.02E-09	down	yes	Potri.001G134100	protein_coding	chrChr01:10773586-10780120:-	gi|566146629|ref|XP_006368327.1|	1270	4.00E-169	hypothetical protein POPTR_0001s01640g [Populus trichocarpa]	gi|566146628|ref|XM_006368265.1|	1154	0	Populus trichocarpa hypothetical protein (POPTR_0001s01640g) mRNA, complete cds	Q9C6X2	365	2.00E-120	Secretory carrier-associated membrane protein 4	.	.	.	.	pfam04144	SCAMP	SCAMP family. In vertebrates, secretory carrier membrane proteins (SCAMPs) 1-3 constitute a family of putative membrane-trafficking proteins composed of cytoplasmic N-terminal sequences with NPF repeats, four central transmembrane regions (TMRs), and a cytoplasmic tail. SCAMPs probably function in endocytosis by recruiting EH-domain proteins to the N-terminal NPF repeats but may have additional f…	GO:0015031|protein transport;	GO:0005794|Golgi apparatus;GO:0016021|integral component of membrane;GO:0005739|mitochondrion;GO:0005886|plasma membrane;GO:0030658|transport vesicle membrane;	.	.	.
Potri.001G136500.v3.0	1	1	2	38.62203277	111	91	0.014654369	-6.092525356	5.73E-14	1.18E-12	down	yes	Potri.001G136500	protein_coding	chrChr01:10964849-10968400:-	.	.	.	.	.	.	.	.	.	.	.	.	.	.	.	.	pfam15156	CLN6	Ceroid-lipofuscinosis neuronal protein 6. This family of proteins is found in eukaryotes. Proteins in this family are typically between 190 and 310 amino acids in length.	.	.	.	.	.
Potri.001G139600.v3.0	8	7	8	16.62269318	47	17	0.268452078	-1.897263525	0.004599525	0.015437895	down	yes	Potri.001G139600	protein_coding	chrChr01:11224533-11232333:+	gi|743809541|ref|XP_011018526.1|	6269	0	PREDICTED: ABC transporter B family member 2-like isoform X1 [Populus euphratica]	gi|743809540|ref|XM_011020224.1|	4029	0	PREDICTED: Populus euphratica ABC transporter B family member 2-like (LOC105121544), transcript variant X1, mRNA	Q8LPK2	1963	0	ABC transporter B family member 2	SPCC663.03	392	7.00E-113	COG1132	pfam00664	ABC_membrane	ABC transporter transmembrane region. This family represents a unit of six transmembrane helices. Many members of the ABC transporter family (pfam00005) have two such regions.	GO:0055085|transmembrane transport;	GO:0016021|integral component of membrane;GO:0016020|membrane;	GO:0005524|ATP binding;GO:0042626|ATPase activity, coupled to transmembrane movement of substances;	K05658	ABCB1; ATP-binding cassette, subfamily B (MDR/TAP), member 1 [EC:3.6.3.44]
Potri.001G139700.v3.0	303	343	311	236.5928986	93	109	3.490550151	1.80345444	1.19E-20	4.44E-19	up	yes	Potri.001G139700	protein_coding	chrChr01:11237952-11246798:+	gi|566146745|ref|XP_006368377.1|	6255	0	P-glycoprotein [Populus trichocarpa]	gi|743809574|ref|XM_011020227.1|	3749	0	PREDICTED: Populus euphratica ABC transporter B family member 2-like (LOC105121546), transcript variant X1, mRNA	Q8LPK2	1867	0	ABC transporter B family member 2	SPCC663.03	390	2.00E-112	COG1132	pfam00005	ABC_tran	ABC transporter. ABC transporters for a large family of proteins responsible for translocation of a variety of compounds across biological membranes. ABC transporters are the largest family of proteins in many completely sequenced bacteria. ABC transporters are composed of two copies of this domain and two copies of a transmembrane domain pfam00664. These four domains may belong to a single polyp…	GO:0055085|transmembrane transport;	GO:0016021|integral component of membrane;GO:0016020|membrane;	GO:0005524|ATP binding;GO:0042626|ATPase activity, coupled to transmembrane movement of substances;	K05658	ABCB1; ATP-binding cassette, subfamily B (MDR/TAP), member 1 [EC:3.6.3.44]
Potri.001G140400.v3.0	687	690	637	453.5483143	84	105	7.850022067	2.97269671	1.07E-66	3.36E-64	up	yes	Potri.001G140400	protein_coding	chrChr01:11296010-11298024:+	gi|566146757|ref|XP_006368383.1|	1366	0	hypothetical protein POPTR_0001s02280g [Populus trichocarpa]	gi|566146756|ref|XM_006368321.1|	1191	0	Populus trichocarpa hypothetical protein (POPTR_0001s02280g) mRNA, complete cds	.	.	.	.	.	.	.	.	pfam05110	AF-4	AF-4 proto-oncoprotein. This family consists of AF4 (Proto-oncogene AF4) and FMR2 (Fragile X E mental retardation syndrome) nuclear proteins. These proteins have been linked to human diseases such as acute lymphoblastic leukaemia and mental retardation. The family also contains a Drosophila AF4 protein homologue Lilliputian which contains an AT-hook domain. Lilliputian represents a novel pair-rul…	.	.	.	.	.
Potri.001G141100.v3.0	1265	1252	1224	1014.147467	603	661	2.181560491	1.125360478	1.20E-21	4.83E-20	up	yes	Potri.001G141100	protein_coding	chrChr01:11342732-11345630:+	gi|566146769|ref|XP_006368389.1|	1462	0	hypothetical protein POPTR_0001s02350g [Populus trichocarpa]	gi|566146768|ref|XM_006368327.1|	1531	0	Populus trichocarpa hypothetical protein (POPTR_0001s02350g) mRNA, complete cds	Q56XR0	222	5.00E-65	Transcription factor bHLH71	.	.	.	.	pfam00010	HLH	Helix-loop-helix DNA-binding domain.	GO:0007275|multicellular organismal development;GO:0006355|regulation of transcription, DNA-templated;GO:0006351|transcription, DNA-templated;	GO:0005634|nucleus;	GO:0003677|DNA binding;GO:0003700|transcription factor activity, sequence-specific DNA binding;	.	.
Potri.001G141700.v3.0	208	201	154	369.4311356	882	477	0.307758499	-1.700129396	4.25E-12	7.09E-11	down	yes	Potri.001G141700	protein_coding	chrChr01:11424288-11426064:+	gi|743809697|ref|XP_011018559.1|	180	2.00E-12	PREDICTED: keratin, type I cytoskeletal 16-like isoform X2 [Populus euphratica]	gi|743809714|ref|XM_011020261.1|	281	5.00E-144	PREDICTED: Populus euphratica glycine-rich protein DOT1-like (LOC105121567), transcript variant X6, mRNA	.	.	.	.	.	.	.	.	.	.	.	.	.	.	.	.
Potri.001G141800.v3.0	92	77	86	145.5275004	312	185	0.381307331	-1.390973827	1.64E-07	1.47E-06	down	yes	Potri.001G141800	protein_coding	chrChr01:11430543-11432305:+	gi|743810279|ref|XP_011018705.1|	192	1.00E-13	PREDICTED: glycine-rich cell wall structural protein 1.8-like [Populus euphratica]	gi|743810278|ref|XM_011020403.1|	329	1.00E-170	PREDICTED: Populus euphratica glycine-rich cell wall structural protein 1.8-like (LOC105121678), mRNA	.	.	.	.	.	.	.	.	.	.	.	.	.	.	.	.
Potri.001G142800.v3.0	1	3	0	5.331820705	11	13	0.121993714	-3.035121281	0.013219351	0.037816062	down	yes	Potri.001G142800	protein_coding	chrChr01:11542659-11544254:-	gi|566146805|ref|XP_006368407.1|	1214	1.00E-161	DNA-binding family protein [Populus trichocarpa]	gi|566146804|ref|XM_006368345.1|	1596	0	Populus trichocarpa DNA-binding family protein (POPTR_0001s02520g) mRNA, complete cds	O23620	301	2.00E-96	AT-hook motif nuclear-localized protein 23	.	.	.	.	pfam03479	DUF296	Domain of unknown function (DUF296). This putative domain is found in proteins that contain AT-hook motifs pfam02178, which strongly suggests a DNA-binding function for the proteins as a whole. There are three highly conserved histidine residues, eg at 117, 119 and 133 in Reut_B5223, which should be a structurally conserved metal-binding unit, based on structural comparison with known metal-bindi…	GO:0006351|transcription, DNA-templated;GO:0010228|vegetative to reproductive phase transition of meristem;	GO:0005634|nucleus;	GO:0003680|AT DNA binding;GO:0003700|transcription factor activity, sequence-specific DNA binding;	.	.
Potri.001G143300.v3.0	2	1	0	10.62074259	21	32	0.04146948	-4.591806239	2.81E-05	0.00016631	down	yes	Potri.001G143300	protein_coding	chrChr01:11643978-11644981:+	.	.	.	.	.	.	.	.	.	.	.	.	.	.	.	.	pfam06437	ISN1	IMP-specific 5'-nucleotidase. The Saccharomyces cerevisiae ISN1 (YOR155c) gene encodes an IMP-specific 5'-nucleotidase, which catalyses degradation of IMP to inosine as part of the purine salvage pathway.	.	.	.	.	.
Potri.001G144100.v3.0	21	27	23	48.69891405	107	75	0.288952548	-1.791095502	1.08E-06	8.39E-06	down	yes	Potri.001G144100	protein_coding	chrChr01:11708624-11711083:-	gi|566146835|ref|XP_006368422.1|	2546	0	hypothetical protein POPTR_0001s02670g [Populus trichocarpa]	gi|566146834|ref|XM_006368360.1|	1578	0	Populus trichocarpa hypothetical protein (POPTR_0001s02670g) mRNA, complete cds	Q8S7M7	501	4.00E-170	Plant intracellular Ras-group-related LRR protein 5	alr0124_1	145	6.00E-37	COG4886	pfam13855	LRR_8	Leucine rich repeat.	GO:0009416|response to light stimulus;	.	.	.	.
Potri.001G144300.v3.0	530	463	455	394.1840997	252	247	2.141636798	1.098713833	7.29E-13	1.31E-11	up	yes	Potri.001G144300	protein_coding	chrChr01:11722116-11725523:+	gi|566146839|ref|XP_006368424.1|	2721	0	hypothetical protein POPTR_0001s02700g [Populus trichocarpa]	gi|566146838|ref|XM_006368362.1|	2019	0	Populus trichocarpa hypothetical protein (POPTR_0001s02700g) mRNA, complete cds	O49696	634	0	Aluminum-activated malate transporter 12	.	.	.	.	pfam11744	ALMT	Aluminium activated malate transporter.	GO:0010118|stomatal movement;GO:0008272|sulfate transport;	GO:0012505|endomembrane system;GO:0016021|integral component of membrane;GO:0009705|plant-type vacuole membrane;GO:0005886|plasma membrane;	GO:0008509|anion transmembrane transporter activity;GO:0015140|malate transmembrane transporter activity;	.	.
Potri.001G144900.v3.0	0	0	1	8.820186793	25	21	0.017279436	-5.854800054	2.94E-05	0.000173449	down	yes	Potri.001G144900	protein_coding	chrChr01:11782566-11783235:-	gi|118489297|gb|ABK96453.1|	163	1.00E-21	unknown [Populus trichocarpa x Populus deltoides]	gi|134142793|gb|EF150632.1|	239	6.00E-121	Populus tremuloides mitochondrial glycine decarboxylase complex H-protein (gdcH4) mRNA, complete cds; nuclear gene for mitochondrial product	P46485	62	9.00E-17	Glycine cleavage system H protein, mitochondrial	.	.	.	.	pfam01597	GCV_H	Glycine cleavage H-protein. This is a family of glycine cleavage H-proteins, part of the glycine cleavage multienzyme complex (GCV) found in bacteria and the mitochondria of eukaryotes. GCV catalyses the catabolism of glycine in eukaryotes. A lipoyl group is attached to a completely conserved lysine residue. The H protein shuttles the methylamine group of glycine from the P protein to the T prote…	GO:0019464|glycine decarboxylation via glycine cleavage system;	GO:0005960|glycine cleavage complex;GO:0005739|mitochondrion;	.	.	.
Potri.001G145200.v3.0	36	35	26	54.64516366	72	111	0.388566873	-1.363765183	0.000243593	0.001162633	down	yes	Potri.001G145200	protein_coding	chrChr01:11820141-11825920:+	gi|566146859|ref|XP_006368434.1|	3067	0	proton-dependent oligopeptide transport family protein [Populus trichocarpa]	gi|743809872|ref|XM_011020307.1|	2095	0	PREDICTED: Populus euphratica protein NRT1/ PTR FAMILY 7.3 (LOC105121595), mRNA	Q9LQL2	949	0	Protein NRT1/ PTR FAMILY 7.3	ECU11g1050	115	3.00E-26	COG3104	pfam00854	PTR2	POT family. The POT (proton-dependent oligopeptide transport) family all appear to be proton dependent transporters.	GO:0010150|leaf senescence;GO:0015706|nitrate transport;GO:0055075|potassium ion homeostasis;GO:0010167|response to nitrate;	GO:0016021|integral component of membrane;GO:0005886|plasma membrane;	GO:0015112|nitrate transmembrane transporter activity;GO:0015293|symporter activity;	.	.
Potri.001G145800.v3.0	82	76	96	57.0024077	7	15	8.501541747	3.087724497	3.21E-12	5.42E-11	up	yes	Potri.001G145800	protein_coding	chrChr01:11866526-11868449:-	gi|591403266|gb|AHL39105.1|	1754	0	class III peroxidase [Populus trichocarpa]	gi|743809929|ref|XM_011020320.1|	1077	0	PREDICTED: Populus euphratica peroxidase 20 (LOC105121603), mRNA	Q9SLH7	459	8.00E-159	Peroxidase 20	.	.	.	.	pfam00141	peroxidase	Peroxidase.	GO:0042744|hydrogen peroxide catabolic process;GO:0006979|response to oxidative stress;	GO:0005576|extracellular region;	GO:0020037|heme binding;GO:0046872|metal ion binding;GO:0004601|peroxidase activity;	K00430	E1.11.1.7; peroxidase [EC:1.11.1.7]
Potri.001G146000.v3.0	33	6	17	34.84865313	51	72	0.335107841	-1.577302649	0.008130225	0.025066616	down	yes	Potri.001G146000	protein_coding	chrChr01:11882678-11884784:-	gi|566146877|ref|XP_006368442.1|	1368	0	hypothetical protein POPTR_0001s02890g [Populus trichocarpa]	gi|743809947|ref|XM_011020324.1|	1067	0	PREDICTED: Populus euphratica uncharacterized LOC105121605 (LOC105121605), mRNA	.	.	.	.	.	.	.	.	pfam07695	7TMR-DISM_7TM	7TM diverse intracellular signalling. This entry represents the transmembrane region of the 7TM-DISM (7TM Receptors with Diverse Intracellular Signalling Modules).	.	.	.	.	.
Potri.001G147400.v3.0	17	8	9	20.21218193	33	37	0.357879318	-1.482454921	0.008746883	0.02667611	down	yes	Potri.001G147400	protein_coding	chrChr01:11991088-11993252:+	gi|566146917|ref|XP_006368462.1|	1299	8.00E-178	haloacid dehalogenase-like hydrolase family protein [Populus trichocarpa]	gi|566146916|ref|XM_006368400.1|	929	0	Populus trichocarpa haloacid dehalogenase-like hydrolase family protein (POPTR_0001s03030g) mRNA, complete cds	Q9ZVJ5	348	1.00E-117	Haloacid dehalogenase-like hydrolase domain-containing protein Sgpp	alr0728	162	3.00E-46	COG0637	pfam13419	HAD_2	Haloacid dehalogenase-like hydrolase.	.	GO:0005737|cytoplasm;GO:0005829|cytosol;GO:0005886|plasma membrane;	GO:0000287|magnesium ion binding;GO:0016791|phosphatase activity;GO:0050308|sugar-phosphatase activity;	.	.
Potri.001G149000.v3.0	73	76	70	56.67468985	33	27	2.697395343	1.431566985	1.95E-05	0.000119889	up	yes	Potri.001G149000	protein_coding	chrChr01:12282304-12282935:+	gi|566160684|ref|XP_006385388.1|	290	1.00E-30	hypothetical protein POPTR_0003s03320g [Populus trichocarpa]	gi|566160683|ref|XM_006385326.1|	521	0	Populus trichocarpa hypothetical protein (POPTR_0003s03320g) mRNA, complete cds	.	.	.	.	.	.	.	.	pfam13966	zf-RVT	zinc-binding in reverse transcriptase. This domain would appear to be a zinc-binding region of a putative reverse transcriptase.	.	.	.	.	.
Potri.001G149500.v3.0	0	0	0	3.901454884	14	7	0.019559391	-5.675994745	0.000850038	0.003548644	down	yes	Potri.001G149500	protein_coding	chrChr01:12324688-12325409:+	gi|566160672|ref|XP_006385382.1|	412	1.00E-48	hypothetical protein POPTR_0003s03260g [Populus trichocarpa]	gi|566160671|ref|XM_006385320.1|	587	0	Populus trichocarpa hypothetical protein (POPTR_0003s03260g) mRNA, complete cds	.	.	.	.	.	.	.	.	pfam06862	DUF1253	Protein of unknown function (DUF1253). This family represents the C-terminal portion (approximately 500 residues) of several hypothetical eukaryotic proteins of unknown function.	.	.	.	.	.
Potri.001G150700.v3.0	15	22	21	12.22684696	1	0	42.87636504	5.422110697	0.000499526	0.002206698	up	yes	Potri.001G150700	protein_coding	chrChr01:12414036-12416903:-	gi|743908219|ref|XP_011047557.1|	2715	0	PREDICTED: cationic amino acid transporter 6, chloroplastic-like [Populus euphratica]	gi|743908218|ref|XM_011049255.1|	1769	0	PREDICTED: Populus euphratica cationic amino acid transporter 6, chloroplastic-like (LOC105141878), mRNA	Q9LZ20	516	1.00E-174	Cationic amino acid transporter 6, chloroplastic	XF2207	182	3.00E-49	COG0531	pfam13520	AA_permease_2	Amino acid permease.	GO:0009624|response to nematode;	GO:0031969|chloroplast membrane;GO:0005887|integral component of plasma membrane;GO:0005886|plasma membrane;	GO:0015171|amino acid transmembrane transporter activity;GO:0015297|antiporter activity;GO:0015179|L-amino acid transmembrane transporter activity;	.	.
Potri.001G151500.v3.0	79	111	124	65.85570402	1	2	77.32030779	6.272775475	1.90E-12	3.28E-11	up	yes	Potri.001G151500	protein_coding	chrChr01:12495858-12497372:+	gi|566149084|ref|XP_006368949.1|	1341	0	Expansin-related protein 1 precursor [Populus trichocarpa]	gi|566149083|ref|XM_006368887.1|	902	0	Populus trichocarpa Expansin-related protein 1 precursor (POPTR_0001s15150g) mRNA, complete cds	O23547	302	2.00E-99	Expansin-like B1	.	.	.	.	pfam01357	Pollen_allerg_1	Pollen allergen. This family contains allergens lol PI, PII and PIII from Lolium perenne.	GO:0019953|sexual reproduction;	GO:0005576|extracellular region;	.	.	.
Potri.001G151600.v3.0	24	29	38	22.87584045	11	10	3.20684066	1.681152672	0.00232224	0.008556702	up	yes	Potri.001G151600	protein_coding	chrChr01:12499921-12501426:+	gi|566149086|ref|XP_006368950.1|	1527	0	hypothetical protein POPTR_0001s15160g [Populus trichocarpa]	gi|566149085|ref|XM_006368888.1|	1472	0	Populus trichocarpa hypothetical protein (POPTR_0001s15160g) mRNA, complete cds	.	.	.	.	.	.	.	.	pfam10328	7TM_GPCR_Srx	Serpentine type 7TM GPCR chemoreceptor Srx. Chemoreception is mediated in Caenorhabditis elegans by members of the seven-transmembrane G-protein-coupled receptor class (7TM GPCRs) of proteins which are of the serpentine type. Srx is part of the Srg superfamily of chemoreceptors. Chemoperception is one of the central senses of soil nematodes like C. elegans which are otherwise 'blind' and 'deaf'.	.	.	.	.	.
Potri.001G153100.v3.0	95	49	39	47.95249021	36	18	2.514856427	1.330476039	0.007069569	0.02227697	up	yes	Potri.001G153100	protein_coding	chrChr01:12630051-12631690:-	gi|566149118|ref|XP_006368966.1|	2765	0	hypothetical protein POPTR_0001s15300g [Populus trichocarpa]	gi|156447066|gb|AC208999.1|	1640	0	Populus trichocarpa clone POP021-B12, complete sequence	O23522	575	0	Phospholipase A1-Ibeta2, chloroplastic	sll0482	53.9	7.00E-07	COG3675	pfam01764	Lipase_3	Lipase (class 3).	GO:0016042|lipid catabolic process;	GO:0009507|chloroplast;	GO:0047714|galactolipase activity;GO:0008970|phosphatidylcholine 1-acylhydrolase activity;GO:0004806|triglyceride lipase activity;	.	.
Potri.001G154000.v3.0	12	2	17	6.498440911	0	0	62.71815875	5.970811301	0.000928813	0.003836127	up	yes	Potri.001G154000	protein_coding	chrChr01:12704075-12705504:+	gi|566149138|ref|XP_006368976.1|	351	2.00E-39	hypothetical protein POPTR_0001s15380g [Populus trichocarpa]	gi|566149139|ref|XM_006368915.1|	599	0	Populus trichocarpa hypothetical protein (POPTR_0001s15380g) mRNA, complete cds	.	.	.	.	.	.	.	.	pfam10189	DUF2356	Conserved protein (DUF2356). This is a 200 amino acid region of a family of proteins conserved from plants to humans. Some members have been putatively annotated as being integrator complex subunit 3 but this could not be confirmed. The function is unknown.	.	.	.	.	.
Potri.001G154100.v3.0	859	567	536	490.687024	209	236	3.246231573	1.69876592	2.63E-14	5.58E-13	up	yes	Potri.001G154100	protein_coding	chrChr01:12708418-12709598:-	gi|566149142|ref|XP_006368978.1|	1172	1.00E-157	hypothetical protein POPTR_0001s15390g [Populus trichocarpa]	gi|156447066|gb|AC208999.1|	1181	0	Populus trichocarpa clone POP021-B12, complete sequence	O80337	223	4.00E-68	Ethylene-responsive transcription factor 1A	.	.	.	.	pfam00847	AP2	AP2 domain. This 60 amino acid residue domain can bind to DNA and is found in transcription factor proteins.	GO:0051301|cell division;GO:0006952|defense response;GO:0009873|ethylene-activated signaling pathway;GO:0010200|response to chitin;GO:0006351|transcription, DNA-templated;GO:0001944|vasculature development;	GO:0005634|nucleus;	GO:0003677|DNA binding;GO:0003700|transcription factor activity, sequence-specific DNA binding;	K09286	EREBP; EREBP-like factor
Potri.001G154800.v3.0	1	1	0	3.787607002	9	9	0.081724555	-3.613086567	0.015542026	0.043248102	down	yes	Potri.001G154800	protein_coding	chrChr01:12786735-12787583:-	.	.	.	.	.	.	.	.	.	.	.	.	.	.	.	.	pfam14714	KH_dom-like	KH-domain-like of EngA bacterial GTPase enzymes, C-terminal. The KH-like domain at the C-terminus of the EngA subfamily of essential bacterial GTPases has a unique domain structure position. The two adjacent GTPase domains (GD1 and GD2), two domains of family MMR_HSR1, pfam01926, pack at either side of the C-terminal domain. This C-terminal domain resembles a KH domain but is missing the distinct…	.	.	.	.	.
Potri.001G155700.v3.0	50	39	49	67.2420231	112	94	0.495786087	-1.01221031	0.000808175	0.003397523	down	yes	Potri.001G155700	protein_coding	chrChr01:12889832-12891148:+	gi|566149180|ref|XP_006368997.1|	1005	3.00E-132	hypothetical protein POPTR_0001s15550g [Populus trichocarpa]	gi|743915014|ref|XM_011003148.1|	992	0	PREDICTED: Populus euphratica ethylene-responsive transcription factor ERF039-like (LOC105108726), mRNA	Q8LBQ7	161	4.00E-44	Ethylene-responsive transcription factor ERF034	.	.	.	.	pfam00847	AP2	AP2 domain. This 60 amino acid residue domain can bind to DNA and is found in transcription factor proteins.	GO:0009873|ethylene-activated signaling pathway;GO:0006351|transcription, DNA-templated;	GO:0005634|nucleus;	GO:0003700|transcription factor activity, sequence-specific DNA binding;GO:0044212|transcription regulatory region DNA binding;	.	.
Potri.001G156600.v3.0	212	226	204	322.4313388	477	530	0.469625688	-1.090416772	1.17E-11	1.84E-10	down	yes	Potri.001G156600	protein_coding	chrChr01:12977623-12982087:+	gi|743915039|ref|XP_011001464.1|	1468	0	PREDICTED: formyltetrahydrofolate deformylase 1, mitochondrial-like isoform X3 [Populus euphratica]	gi|566149203|ref|XM_006368947.1|	1230	0	Populus trichocarpa hypothetical protein (POPTR_0001s15650g) mRNA, complete cds	Q93YQ3	462	5.00E-157	Formyltetrahydrofolate deformylase 1, mitochondrial	aq_1818	210	3.00E-61	COG0788	pfam00551	Formyl_trans_N	Formyl transferase. This family includes the following members. Glycinamide ribonucleotide transformylase catalyses the third step in de novo purine biosynthesis, the transfer of a formyl group to 5'-phosphoribosylglycinamide. Formyltetrahydrofolate deformylase produces formate from formyl- tetrahydrofolate. Methionyl-tRNA formyltransferase transfers a formyl group onto the amino terminus of the …	GO:0006189|'de novo' IMP biosynthetic process;GO:0006730|one-carbon metabolic process;GO:0009853|photorespiration;GO:0046653|tetrahydrofolate metabolic process;	GO:0005739|mitochondrion;	GO:0008864|formyltetrahydrofolate deformylase activity;GO:0016742|hydroxymethyl-, formyl- and related transferase activity;	K01433	purU; formyltetrahydrofolate deformylase [EC:3.5.1.10]
Potri.001G157700.v3.0	67	72	66	53.95117899	34	27	2.48424793	1.312809163	0.000117826	0.000610715	up	yes	Potri.001G157700	protein_coding	chrChr01:13109295-13110342:+	gi|566149234|ref|XP_006369024.1|	1443	0	hypothetical protein POPTR_0001s15790g [Populus trichocarpa]	gi|566149233|ref|XM_006368962.1|	997	0	Populus trichocarpa hypothetical protein (POPTR_0001s15790g) mRNA, complete cds	Q9M202	166	7.00E-47	Zinc finger protein ZAT9	.	.	.	.	pfam13912	zf-C2H2_6	C2H2-type zinc finger.	GO:0006355|regulation of transcription, DNA-templated;GO:0006351|transcription, DNA-templated;	GO:0005634|nucleus;	GO:0046872|metal ion binding;GO:0043565|sequence-specific DNA binding;GO:0003700|transcription factor activity, sequence-specific DNA binding;GO:0044212|transcription regulatory region DNA binding;	.	.
Potri.001G159400.v3.0	410	358	393	307.725854	185	170	2.416846184	1.273125658	2.50E-14	5.33E-13	up	yes	Potri.001G159400	protein_coding	chrChr01:13282188-13288010:-	gi|743877720|ref|XP_011035478.1|	1179	5.00E-156	PREDICTED: choline-phosphate cytidylyltransferase 1-like isoform X1 [Populus euphratica]	gi|743877719|ref|XM_011037176.1|	833	0	PREDICTED: Populus euphratica choline-phosphate cytidylyltransferase 1-like (LOC105133262), transcript variant X1, mRNA	Q9ZV56	361	8.00E-119	Choline-phosphate cytidylyltransferase 1	SPCC1827.02c	194	5.00E-55	COG0615	pfam01467	CTP_transf_2	Cytidylyltransferase. This family includes: Cholinephosphate cytidylyltransferase and Glycerol-3-phosphate cytidylyltransferase.	GO:0006656|phosphatidylcholine biosynthetic process;GO:0008654|phospholipid biosynthetic process;	.	GO:0004105|choline-phosphate cytidylyltransferase activity;	K00968	PCYT1; choline-phosphate cytidylyltransferase [EC:2.7.7.15]
Potri.001G159900.v3.0	17	21	17	11.59879077	0	1	40.50948323	5.340187776	0.000608751	0.002638672	up	yes	Potri.001G159900	protein_coding	chrChr01:13332808-13334885:-	gi|566149282|ref|XP_006369048.1|	2460	0	QUARTET 3 family protein [Populus trichocarpa]	gi|566149281|ref|XM_006368986.1|	1510	0	Populus trichocarpa QUARTET 3 family protein (POPTR_0001s15990g) mRNA, complete cds	O49432	604	0	Polygalacturonase QRT3	.	.	.	.	pfam12708	Pectate_lyase_3	Pectate lyase superfamily protein. This family of proteins possesses a beta helical structure like Pectate lyase. This family is most closely related to glycosyl hydrolase family 28.	GO:0071555|cell wall organization;GO:0008152|metabolic process;GO:0009556|microsporogenesis;GO:0010584|pollen exine formation;	GO:0005618|cell wall;GO:0005576|extracellular region;	GO:0004650|polygalacturonase activity;	.	.
Potri.001G162400.v3.0	2116	2089	1928	1669.431992	982	1128	2.139992575	1.097605791	6.72E-20	2.34E-18	up	yes	Potri.001G162400	protein_coding	chrChr01:13572080-13577414:+	gi|566256880|ref|XP_006388348.1|	3037	0	hypothetical protein POPTR_0214s00200g [Populus trichocarpa]	gi|566256879|ref|XM_006388286.1|	2123	0	Populus trichocarpa hypothetical protein (POPTR_0214s00200g) mRNA, complete cds	P83948	858	0	Pectinesterase 3	CAC3373	149	9.00E-39	COG4677	pfam01095	Pectinesterase	Pectinesterase.	GO:0042545|cell wall modification;GO:0045490|pectin catabolic process;	GO:0005618|cell wall;GO:0005576|extracellular region;	GO:0045330|aspartyl esterase activity;GO:0004857|enzyme inhibitor activity;GO:0030599|pectinesterase activity;	.	.
Potri.001G162600.v3.0	2067	1952	1803	1595.965714	946	1116	2.077876925	1.055110204	4.58E-16	1.16E-14	up	yes	Potri.001G162600	protein_coding	chrChr01:13596152-13598490:+	gi|566149348|ref|XP_006369081.1|	3033	0	hypothetical protein POPTR_0001s16280g [Populus trichocarpa]	gi|566149345|ref|XM_006369018.1|	2073	0	Populus trichocarpa putative pectin methylesterase LuPME5 family protein (POPTR_0001s16270g) mRNA, complete cds	P83948	603	0	Pectinesterase 3	CAC3373	137	1.00E-34	COG4677	pfam01095	Pectinesterase	Pectinesterase.	GO:0042545|cell wall modification;GO:0045490|pectin catabolic process;	GO:0005618|cell wall;GO:0005576|extracellular region;	GO:0045330|aspartyl esterase activity;GO:0004857|enzyme inhibitor activity;GO:0030599|pectinesterase activity;	.	.
Potri.001G162700.v3.0	283	253	268	190.3035623	76	49	4.765444132	2.252610677	1.53E-22	6.54E-21	up	yes	Potri.001G162700	protein_coding	chrChr01:13601229-13603989:+	gi|566149350|ref|XP_006369082.1|	2781	0	hypothetical protein POPTR_0001s16291g [Populus trichocarpa]	gi|566149349|ref|XM_006369020.1|	1747	0	Populus trichocarpa hypothetical protein (POPTR_0001s16291g) mRNA, complete cds	Q43867	651	0	Pectinesterase 1	CAC3373	110	1.00E-25	COG4677	pfam01095	Pectinesterase	Pectinesterase.	GO:0042545|cell wall modification;GO:0045490|pectin catabolic process;	GO:0005618|cell wall;GO:0005768|endosome;GO:0005576|extracellular region;GO:0005794|Golgi apparatus;GO:0000139|Golgi membrane;GO:0016020|membrane;GO:0005886|plasma membrane;GO:0009506|plasmodesma;GO:0005802|trans-Golgi network;GO:0005774|vacuolar membrane;	GO:0045330|aspartyl esterase activity;GO:0030599|pectinesterase activity;GO:0046910|pectinesterase inhibitor activity;	.	.
Potri.001G163400.v3.0	792	367	372	378.8416836	228	102	3.45773224	1.789826154	0.003386818	0.011868678	up	yes	Potri.001G163400	protein_coding	chrChr01:13670464-13671595:+	gi|566149366|ref|XP_006369090.1|	856	1.00E-112	hypothetical protein POPTR_0001s16370g [Populus trichocarpa]	gi|566149365|ref|XM_006369028.1|	814	0	Populus trichocarpa hypothetical protein (POPTR_0001s16370g) mRNA, complete cds	Q8LGS1	53.5	8.00E-07	Protein MARD1	.	.	.	.	pfam04570	DUF581	Protein of unknown function (DUF581). Family of uncharacterized proteins.	.	.	GO:0046872|metal ion binding;	.	.
Potri.001G164800.v3.0	799	858	722	1304.458847	2125	2196	0.405695494	-1.301530816	4.26E-30	2.91E-28	down	yes	Potri.001G164800	protein_coding	chrChr01:13812983-13814595:+	gi|566149398|ref|XP_006369106.1|	657	2.00E-79	hypothetical protein POPTR_0001s16520g [Populus trichocarpa]	gi|743910173|ref|XM_011050289.1|	612	0	PREDICTED: Populus euphratica auxin-repressed 12.5 kDa protein-like (LOC105142590), transcript variant X4, mRNA	F4HV65	68.9	2.00E-12	Dormancy-associated protein homolog 4	.	.	.	.	pfam05564	Auxin_repressed	Dormancy/auxin associated protein. This family contains several plant dormancy-associated and auxin-repressed proteins the function of which are poorly understood.	.	GO:0005739|mitochondrion;	.	.	.
Potri.001G165500.v3.0	86	64	82	48.24172108	0	0	466.0502858	8.864341817	2.16E-09	2.56E-08	up	yes	Potri.001G165500	protein_coding	chrChr01:13878147-13879114:+	gi|566256614|ref|XP_006388241.1|	360	1.00E-39	hypothetical protein POPTR_0268s00195g [Populus trichocarpa]	gi|566256613|ref|XM_006388179.1|	837	0	Populus trichocarpa hypothetical protein (POPTR_0268s00195g) mRNA, complete cds	Q5ZA07	54.7	4.00E-07	E3 ubiquitin-protein ligase makorin	.	.	.	.	pfam10325	7TM_GPCR_Srz	Serpentine type 7TM GPCR chemoreceptor Srz. Chemoreception is mediated in Caenorhabditis elegans by members of the seven-transmembrane G-protein-coupled receptor class (7TM GPCRs) of proteins which are of the serpentine type. Srz is a solo families amongst the superfamilies of chemoreceptors. Chemoperception is one of the central senses of soil nematodes like C. elegans which are otherwise 'blind…	GO:0016567|protein ubiquitination;	.	GO:0003677|DNA binding;GO:0016874|ligase activity;GO:0008270|zinc ion binding;	K15687	MKRN; E3 ubiquitin-protein ligase makorin [EC:2.3.2.27]
Potri.001G166800.v3.0	57	62	54	96.84288143	182	144	0.392480678	-1.349306465	1.32E-07	1.20E-06	down	yes	Potri.001G166800	protein_coding	chrChr01:14009482-14016958:-	gi|743878811|ref|XP_011035743.1|	3788	0	PREDICTED: inter-alpha-trypsin inhibitor heavy chain H3-like isoform X1 [Populus euphratica]	gi|743878810|ref|XM_011037441.1|	2262	0	PREDICTED: Populus euphratica inter-alpha-trypsin inhibitor heavy chain H3-like (LOC105133437), transcript variant X1, mRNA	Q54DU5	82.8	9.00E-15	von Willebrand factor A domain-containing protein DDB_G0292028	alr4412	105	2.00E-22	COG2304	pfam00092	VWA	von Willebrand factor type A domain.	GO:0009631|cold acclimation;GO:0000290|deadenylation-dependent decapping of nuclear-transcribed mRNA;GO:0042538|hyperosmotic salinity response;GO:0006397|mRNA processing;GO:0009414|response to water deprivation;GO:0016070|RNA metabolic process;	GO:0000932|cytoplasmic mRNA processing body;GO:0005634|nucleus;	GO:0003723|RNA binding;GO:0000339|RNA cap binding;	.	.
Potri.001G167600.v3.0	93	83	82	57.50795243	10	11	9.065261182	3.180348587	5.39E-14	1.12E-12	up	yes	Potri.001G167600	protein_coding	chrChr01:14074002-14074800:+	gi|566149452|ref|XP_006369131.1|	454	2.00E-53	hypothetical protein POPTR_0001s16770g [Populus trichocarpa]	gi|566149451|ref|XM_006369069.1|	772	0	Populus trichocarpa hypothetical protein (POPTR_0001s16770g) mRNA, complete cds	.	.	.	.	.	.	.	.	pfam14256	YwiC	YwiC-like protein. The YwiC-like protein family includes the B. subtilis YwiC protein, which is functionally uncharacterized. This domain family is found in bacteria, and is approximately 130 amino acids in length. There is a single completely conserved residue G that may be functionally important.	.	.	.	.	.
Potri.001G167900.v3.0	4098	4192	3888	3008.55744	1349	1219	3.502391933	1.808340537	1.26E-90	8.35E-88	up	yes	Potri.001G167900	protein_coding	chrChr01:14128781-14130847:+	gi|566149460|ref|XP_006369135.1|	2452	0	hypothetical protein POPTR_0001s16800g [Populus trichocarpa]	gi|566149459|ref|XM_006369073.1|	1764	0	Populus trichocarpa hypothetical protein (POPTR_0001s16800g) mRNA, complete cds	P24465	405	8.00E-133	Cytochrome P450 71A1	alr1450	113	5.00E-26	COG2124	pfam00067	p450	Cytochrome P450. Cytochrome P450s are haem-thiolate proteins involved in the oxidative degradation of various compounds. They are particularly well known for their role in the degradation of environmental toxins and mutagens. They can be divided into 4 classes, according to the method by which electrons from NAD(P)H are delivered to the catalytic site. Sequence conservation is relatively low with…	GO:0009835|fruit ripening;	GO:0005789|endoplasmic reticulum membrane;GO:0016021|integral component of membrane;GO:0031090|organelle membrane;	GO:0020037|heme binding;GO:0005506|iron ion binding;GO:0004497|monooxygenase activity;GO:0016705|oxidoreductase activity, acting on paired donors, with incorporation or reduction of molecular oxygen;	.	.
Potri.001G168100.v3.0	102	111	104	185.2668921	269	365	0.367432654	-1.444448251	1.79E-10	2.44E-09	down	yes	Potri.001G168100	protein_coding	chrChr01:14152110-14160951:-	gi|743878743|ref|XP_011035725.1|	4906	0	PREDICTED: exportin-T-like isoform X1 [Populus euphratica]	gi|743878741|ref|XR_843802.1|	3319	0	PREDICTED: Populus euphratica exportin-T-like (LOC105133425), transcript variant X1, misc_RNA	Q7PC79	1415	0	Exportin-T	.	.	.	.	pfam08389	Xpo1	Exportin 1-like protein. The sequences featured in this family are similar to a region close to the N-terminus of yeast exportin 1 (Xpo1, Crm1). This region is found just C-terminal to an importin-beta N-terminal domain (pfam03810) in many members of this family. Exportin 1 is a nuclear export receptor that interacts with leucine-rich nuclear export signal (NES) sequences, and Ran-GTP, and is inv…	GO:0009908|flower development;GO:0010014|meristem initiation;GO:0006409|tRNA export from nucleus;GO:0008033|tRNA processing;GO:0071528|tRNA re-export from nucleus;	GO:0005829|cytosol;GO:0016363|nuclear matrix;	GO:0015932|nucleobase-containing compound transmembrane transporter activity;GO:0008536|Ran GTPase binding;GO:0000049|tRNA binding;	K14288	XPOT; exportin-T
Potri.001G168600.v3.0	56	70	65	51.03356142	36	25	2.31787889	1.212805187	0.000753027	0.003189129	up	yes	Potri.001G168600	protein_coding	chrChr01:14205113-14207022:+	gi|566149479|ref|XP_002298091.2|	1659	0	hydrolase family protein [Populus trichocarpa]	gi|743878731|ref|XM_011037420.1|	1389	0	PREDICTED: Populus euphratica uncharacterized LOC105133422 (LOC105133422), mRNA	.	.	.	.	Ta0887	56.2	4.00E-08	COG0596	pfam12697	Abhydrolase_6	Alpha/beta hydrolase family. This family contains alpha/beta hydrolase enzymes of diverse specificity.	.	.	.	.	.
Potri.001G171300.v3.0	20	27	29	46.15536706	84	78	0.346681651	-1.528316616	2.77E-05	0.000164493	down	yes	Potri.001G171300	protein_coding	chrChr01:14537548-14538983:+	gi|743878576|ref|XP_011035679.1|	1837	0	PREDICTED: pentatricopeptide repeat-containing protein At1g80150, mitochondrial-like isoform X1 [Populus euphratica]	gi|743878589|ref|XM_011037378.1|	1272	0	PREDICTED: Populus euphratica pentatricopeptide repeat-containing protein At1g80150, mitochondrial-like (LOC105133401), transcript variant X2, mRNA	Q8GW57	474	3.00E-163	Pentatricopeptide repeat-containing protein At1g80150, mitochondrial	.	.	.	.	pfam13041	PPR_2	PPR repeat family. This repeat has no known function. It is about 35 amino acids long and is found in up to 18 copies in some proteins. The family appears to be greatly expanded in plants and fungi. The repeat has been called PPR.	.	GO:0005739|mitochondrion;	.	.	.
Potri.001G171400.v3.0	10	4	7	16.56969496	32	33	0.238579596	-2.067457432	0.001000319	0.004096261	down	yes	Potri.001G171400	protein_coding	chrChr01:14541376-14542178:+	gi|566149522|ref|XP_006369145.1|	444	2.00E-52	hypothetical protein POPTR_0001s17140g [Populus trichocarpa]	gi|566149521|ref|XM_006369083.1|	753	0	Populus trichocarpa hypothetical protein (POPTR_0001s17140g) mRNA, complete cds	.	.	.	.	.	.	.	.	pfam06149	DUF969	Protein of unknown function (DUF969). Family of uncharacterized bacterial membrane proteins.	.	.	.	.	.
Potri.001G173100.v3.0	59	60	75	52.14628141	34	29	2.279045067	1.188429454	0.000827143	0.003465894	up	yes	Potri.001G173100	protein_coding	chrChr01:14678608-14682103:-	gi|743878521|ref|XP_011035660.1|	1385	0	PREDICTED: WD repeat-containing protein 43-like [Populus euphratica]	gi|566149552|ref|XM_006369090.1|	1518	0	Populus trichocarpa hypothetical protein (POPTR_0001s17320g) mRNA, complete cds	P69326	82.4	2.00E-17	Ubiquitin	SPAC1805.12c_1	79.7	4.00E-17	COG5272	pfam00240	ubiquitin	Ubiquitin family. This family contains a number of ubiquitin-like proteins: SUMO (smt3 homologue) Nedd8, Elongin B, Rub1, and Parkin. A number of them are thought to carry a distinctive five-residue motif termed the proteasome-interacting motif (PIM), which may have a biologically significant role in protein delivery to proteasomes and recruitment of proteasomes to transcription sites.	.	GO:0005737|cytoplasm;GO:0005634|nucleus;	.	.	.
Potri.001G173300.v3.0	2	5	0	24.98728068	53	72	0.041010464	-4.607864123	7.40E-10	9.38E-09	down	yes	Potri.001G173300	protein_coding	chrChr01:14693689-14697262:-	gi|743878521|ref|XP_011035660.1|	1373	0	PREDICTED: WD repeat-containing protein 43-like [Populus euphratica]	gi|566149552|ref|XM_006369090.1|	1556	0	Populus trichocarpa hypothetical protein (POPTR_0001s17320g) mRNA, complete cds	P69310	82.4	2.00E-17	Ubiquitin	SPAC1805.12c_1	79.7	5.00E-17	COG5272	pfam00240	ubiquitin	Ubiquitin family. This family contains a number of ubiquitin-like proteins: SUMO (smt3 homologue) Nedd8, Elongin B, Rub1, and Parkin. A number of them are thought to carry a distinctive five-residue motif termed the proteasome-interacting motif (PIM), which may have a biologically significant role in protein delivery to proteasomes and recruitment of proteasomes to transcription sites.	.	GO:0005737|cytoplasm;GO:0005634|nucleus;	.	.	.
Potri.001G174000.v3.0	64	60	95	108.483067	185	151	0.483435009	-1.048606142	0.000237255	0.001137194	down	yes	Potri.001G174000	protein_coding	chrChr01:14745511-14747258:+	gi|566149565|ref|XP_006369154.1|	547	4.00E-64	hypothetical protein POPTR_0001s17390g [Populus trichocarpa]	gi|743878435|ref|XM_011037345.1|	1376	0	PREDICTED: Populus euphratica uncharacterized LOC105133379 (LOC105133379), transcript variant X1, mRNA	.	.	.	.	.	.	.	.	pfam04279	IspA	Intracellular septation protein A.	.	.	.	.	.
Potri.001G175500.v3.0	165	227	189	153.7683474	120	59	2.412040145	1.270253919	1.56E-05	9.75E-05	up	yes	Potri.001G175500	protein_coding	chrChr01:14887311-14890870:-	gi|566149592|ref|XP_006369159.1|	3617	0	hypothetical protein POPTR_0001s17550g [Populus trichocarpa]	gi|566149591|ref|XM_006369097.1|	2201	0	Populus trichocarpa hypothetical protein (POPTR_0001s17550g) mRNA, complete cds	.	.	.	.	.	.	.	.	pfam15346	ARGLU	Arginine and glutamate-rich 1. ARGLU, arginine and glutamate-rich 1 protein family, is required for the oestrogen-dependent expression of ESR1 target genes. It functions in cooperation with MED1. The family of proteins is found in eukaryotes.	.	.	.	.	.
Potri.001G176600.v3.0	235	225	214	149.2707063	26	24	9.952704135	3.315088557	2.44E-33	1.93E-31	up	yes	Potri.001G176600	protein_coding	chrChr01:15079500-15081723:-	gi|224058719|ref|XP_002299619.1|	1981	0	gibberellin 3-beta-hydroxylase family protein [Populus trichocarpa]	gi|566149601|ref|XM_002299583.2|	1602	0	Populus trichocarpa gibberellin 3-beta-hydroxylase family protein (POPTR_0001s17680g) mRNA, complete cds	O24648	531	0	Gibberellin 3-beta-dioxygenase 1	PA0147	118	2.00E-28	COG3491	pfam03171	2OG-FeII_Oxy	2OG-Fe(II) oxygenase superfamily. This family contains members of the 2-oxoglutarate (2OG) and Fe(II)-dependent oxygenase superfamily. This family includes the C-terminal of prolyl 4-hydroxylase alpha subunit. The holoenzyme has the activity EC:1.14.11.2 catalyzing the reaction: Procollagen L-proline + 2-oxoglutarate + O2 <=> procollagen trans- 4-hydroxy-L-proline + succinate + CO2. The full enzy…	GO:0009686|gibberellin biosynthetic process;	.	GO:0016707|gibberellin 3-beta-dioxygenase activity;GO:0046872|metal ion binding;	.	.
Potri.001G177700.v3.0	138	158	131	89.86786085	4	3	45.01824188	5.492437811	2.81E-20	1.01E-18	up	yes	Potri.001G177700	protein_coding	chrChr01:15248284-15252687:-	gi|566149618|ref|XP_006369164.1|	1721	0	hypothetical protein POPTR_0001s17800g [Populus trichocarpa]	gi|566149617|ref|XM_006369102.1|	1666	0	Populus trichocarpa hypothetical protein (POPTR_0001s17800g) mRNA, complete cds	Q5R4J9	91.3	8.00E-18	N-alpha-acetyltransferase 15, NatA auxiliary subunit	.	.	.	.	pfam12569	NARP1	NMDA receptor-regulated protein 1. This domain family is found in eukaryotes, and is approximately 40 amino acids in length. The family is found in association with pfam07719, pfam00515. There is a single completely conserved residue L that may be functionally important. NARP1 is the mammalian homologue of a yeast N-terminal acetyltransferase that regulates entry into the G(0) phase of the cell c…	.	GO:0005737|cytoplasm;GO:0005634|nucleus;	.	K00670	E2.3.1.88; peptide alpha-N-acetyltransferase [EC:2.3.1.88]
Potri.001G180600.v3.0	6	3	7	11.93555544	26	20	0.258116928	-1.953903336	0.006826292	0.021622273	down	yes	Potri.001G180600	protein_coding	chrChr01:15651249-15655801:-	gi|566149667|ref|XP_002299644.2|	1032	2.00E-137	hypothetical protein POPTR_0001s18090g [Populus trichocarpa]	gi|566149666|ref|XM_002299608.2|	951	0	Populus trichocarpa hypothetical protein (POPTR_0001s18090g) mRNA, complete cds	.	.	.	.	.	.	.	.	pfam03168	LEA_2	Late embryogenesis abundant protein. Different types of LEA proteins are expressed at different stages of late embryogenesis in higher plant seed embryos and under conditions of dehydration stress. The function of these proteins is unknown. This family represents a group of LEA proteins that appear to be distinct from those in pfam02987. The family DUF1511, pfam07427, has now been merged into thi…	.	.	.	.	.
Potri.001G181000.v3.0	29	25	33	45.42427913	79	67	0.441078157	-1.180893779	0.001031188	0.004206265	down	yes	Potri.001G181000	protein_coding	chrChr01:15740488-15743139:-	gi|224059052|ref|XP_002299693.1|	2218	0	hypothetical protein POPTR_0001s18120g [Populus trichocarpa]	gi|566149672|ref|XM_002299657.2|	1349	0	Populus trichocarpa hypothetical protein (POPTR_0001s18120g) mRNA, complete cds	Q9FLS0	54.3	1.00E-06	F-box protein At5g07610	.	.	.	.	pfam15013	CCSMST1	CCSMST1 family. This family of proteins was discovered in a screen of Bos taurus placental ESTs. The B. taurus member of this family was named cattle cerebrum and skeletal muscle-specific transcript 1. This family of proteins is found in eukaryotes. Proteins in this family are typically between 97 and 157 amino acids in length. There is a single completely conserved residue D that may be function…	GO:0045892|negative regulation of transcription, DNA-templated;GO:0006351|transcription, DNA-templated;	GO:0005634|nucleus;	.	.	.
Potri.001G181700.v3.0	47	46	33	68.40804132	104	121	0.411908352	-1.279604716	3.97E-05	0.000229086	down	yes	Potri.001G181700	protein_coding	chrChr01:15846471-15847339:-	gi|566149685|ref|XP_006369178.1|	213	2.00E-19	hypothetical protein POPTR_0001s18200g [Populus trichocarpa]	gi|566149684|ref|XM_006369116.1|	372	0	Populus trichocarpa hypothetical protein (POPTR_0001s18200g) mRNA, complete cds	.	.	.	.	.	.	.	.	pfam03148	Tektin	Tektin family. Tektins are cytoskeletal proteins. They have been demonstrated in such cellular sites as centrioles, basal bodies, and along ciliary and flagellar doublet microtubules. Tektins form unique protofilaments, organized as longitudinal polymers of tektin heterodimers with axial periodicity matching tubulin. Tektin polypeptides consist of several alpha-helical regions that are predicted …	.	.	.	.	.
Potri.001G182000.v3.0	46	53	56	39.24711936	27	11	3.034544035	1.601479756	0.000427131	0.001919475	up	yes	Potri.001G182000	protein_coding	chrChr01:15874724-15877167:+	gi|224054348|ref|XP_002298215.1|	1511	0	mitochondrial substrate carrier family protein [Populus trichocarpa]	gi|566149691|ref|XM_002298179.2|	1618	0	Populus trichocarpa mitochondrial substrate carrier family protein (POPTR_0001s18230g) mRNA, complete cds	Q9CA93	424	3.00E-144	Mitochondrial arginine transporter BAC2	.	.	.	.	pfam00153	Mito_carr	Mitochondrial carrier protein.	GO:0006972|hyperosmotic response;GO:0043091|L-arginine import;GO:0006561|proline biosynthetic process;GO:0006412|translation;	GO:0016021|integral component of membrane;GO:0005743|mitochondrial inner membrane;GO:0005739|mitochondrion;	GO:0015181|arginine transmembrane transporter activity;GO:0005290|L-histidine transmembrane transporter activity;GO:0015189|L-lysine transmembrane transporter activity;GO:0000064|L-ornithine transmembrane transporter activity;GO:0003735|structural constituent of ribosome;	K15109	SLC25A20_29, CACT, CACL, CRC1; solute carrier family 25 (mitochondrial carnitine/acylcarnitine transporter), member 20/29
Potri.001G184200.v3.0	18	16	15	11.69167647	2	6	4.490245545	2.16679434	0.007191842	0.02261779	up	yes	Potri.001G184200	protein_coding	chrChr01:16135760-16137838:-	gi|743943603|ref|XP_011016309.1|	1376	0	PREDICTED: BTB/POZ and MATH domain-containing protein 5-like isoform X1 [Populus euphratica]	gi|743943602|ref|XM_011018007.1|	1091	0	PREDICTED: Populus euphratica BTB/POZ and MATH domain-containing protein 4-like (LOC105119816), transcript variant X1, mRNA	Q9SRV1	308	5.00E-98	BTB/POZ and MATH domain-containing protein 4	.	.	.	.	pfam00651	BTB	BTB/POZ domain. The BTB (for BR-C, ttk and bab) or POZ (for Pox virus and Zinc finger) domain is present near the N-terminus of a fraction of zinc finger (pfam00096) proteins and in proteins that contain the pfam01344 motif such as Kelch and a family of pox virus proteins. The BTB/POZ domain mediates homomeric dimerization and in some instances heteromeric dimerization. The structure of the dimer…	GO:0071472|cellular response to salt stress;GO:0042631|cellular response to water deprivation;GO:0016567|protein ubiquitination;GO:0006970|response to osmotic stress;	GO:0005829|cytosol;	.	K10523	SPOP; speckle-type POZ protein
Potri.001G185000.v3.0	47	54	55	78.76963159	121	126	0.465953782	-1.101741233	6.24E-05	0.000344064	down	yes	Potri.001G185000	protein_coding	chrChr01:16192612-16197978:+	gi|566160921|ref|XP_002303293.2|	1925	0	hypothetical protein POPTR_0003s05060g [Populus trichocarpa]	gi|156447067|gb|AC209000.1|	992	0	Populus trichocarpa clone POP023-H09, complete sequence	Q0WVL7	371	4.00E-115	Golgin candidate 5	.	.	.	.	pfam12329	TMF_DNA_bd	TATA element modulatory factor 1 DNA binding. This is the middle region of a family of TATA element modulatory factor 1 proteins conserved in eukaryotes that contains at its N-terminal section a number of leucine zippers that could potentially form coiled coil structures. The whole proteins bind to the TATA element of some RNA polymerase II promoters and repress their activity. by competing with …	.	GO:0005794|Golgi apparatus;	.	.	.
Potri.001G187600.v3.0	24	21	25	16.46071003	2	8	5.131446183	2.359365474	0.001080725	0.004380515	up	yes	Potri.001G187600	protein_coding	chrChr01:16580452-16582705:-	gi|743921694|ref|XP_011004912.1|	2739	0	PREDICTED: ankyrin repeat-containing protein At3g12360-like [Populus euphratica]	gi|743921693|ref|XM_011006610.1|	1243	0	PREDICTED: Populus euphratica ankyrin repeat-containing protein At3g12360-like (LOC105111302), mRNA	Q9C7A2	82	6.00E-15	Ankyrin repeat-containing protein ITN1	all2748	57.4	6.00E-08	COG0666	pfam13962	PGG	Domain of unknown function. The PGG domain is named for the highly conserved sequence motif found at the startt of the domain. The function is not known.	GO:0034613|cellular protein localization;GO:0009651|response to salt stress;GO:0007165|signal transduction;	GO:0016021|integral component of membrane;GO:0005634|nucleus;GO:0005886|plasma membrane;	.	.	.
Potri.001G188700.v3.0	95	79	100	71.05730378	37	38	2.699112094	1.432484893	5.20E-06	3.55E-05	up	yes	Potri.001G188700	protein_coding	chrChr01:16694309-16695137:+	gi|566149815|ref|XP_002298238.2|	949	2.00E-127	hypothetical protein POPTR_0001s18920g [Populus trichocarpa]	gi|566149814|ref|XM_002298202.2|	799	0	Populus trichocarpa hypothetical protein (POPTR_0001s18920g) mRNA, complete cds	.	.	.	.	.	.	.	.	pfam07911	DUF1677	Protein of unknown function (DUF1677). The sequences found in this family are all derived from hypothetical plant proteins of unknown function. The region features a number of highly conserved cysteine residues.	.	.	.	.	.
Potri.001G190100.v3.0	985	931	920	764.8271407	448	489	2.231262932	1.157860531	6.18E-20	2.16E-18	up	yes	Potri.001G190100	protein_coding	chrChr01:17056343-17057938:+	gi|224054408|ref|XP_002298245.1|	1644	0	hypothetical protein POPTR_0001s19100g [Populus trichocarpa]	gi|566149837|ref|XM_002298209.2|	1332	0	Populus trichocarpa hypothetical protein (POPTR_0001s19100g) mRNA, complete cds	Q9LIG0	499	3.00E-174	Clavaminate synthase-like protein At3g21360	.	.	.	.	pfam02668	TauD	Taurine catabolism dioxygenase TauD, TfdA family. This family consists of taurine catabolism dioxygenases of the TauD, TfdA family. TauD from Escherichia coli is an alpha-ketoglutarate-dependent taurine dioxygenase. This enzyme catalyses the oxygenolytic release of sulfite from taurine. TfdA from Burkholderia sp. is a 2,4-dichlorophenoxyacetic acid/alpha-ketoglutarate dioxygenase. TfdA from Alcal…	.	GO:0005634|nucleus;	GO:0046872|metal ion binding;GO:0016491|oxidoreductase activity;	.	.
Potri.001G191600.v3.0	71	75	73	45.47028488	0	0	439.3915996	8.779363478	2.83E-09	3.32E-08	up	yes	Potri.001G191600	protein_coding	chrChr01:17332046-17333968:-	gi|566149865|ref|XP_006369216.1|	1743	0	hypothetical protein POPTR_0001s19240g [Populus trichocarpa]	gi|566149864|ref|XM_006369154.1|	990	0	Populus trichocarpa hypothetical protein (POPTR_0001s19240g) mRNA, complete cds	Q9LU14	396	4.00E-134	GDSL esterase/lipase APG	all3634	72.8	3.00E-13	COG3240	pfam00657	Lipase_GDSL	GDSL-like Lipase/Acylhydrolase.	GO:0016042|lipid catabolic process;	GO:0048046|apoplast;	GO:0016788|hydrolase activity, acting on ester bonds;	.	.
Potri.001G192000.v3.0	220	181	183	150.6438548	84	73	2.748684899	1.45874153	1.40E-10	1.94E-09	up	yes	Potri.001G192000	protein_coding	chrChr01:17473959-17475521:+	gi|224054420|ref|XP_002298251.1|	1061	2.00E-142	hypothetical protein POPTR_0001s19270g [Populus trichocarpa]	gi|566149871|ref|XM_002298215.2|	1098	0	Populus trichocarpa hypothetical protein (POPTR_0001s19270g) mRNA, complete cds	Q9LVZ8	281	7.00E-92	Protein LURP-one-related 12	.	.	.	.	pfam04525	Tub_2	Tubby C 2. The structure of this family has been solved. It comprises a 12-stranded beta barrel with a central C-terminal alpha helix. This helix is thought to be a transmembrane helix. It is structurally similar to the C-terminal domain of the Tubby protein. In plants it plays a role in defense against pathogens.	GO:0006952|defense response;	.	.	.	.
Potri.001G192200.v3.0	40	39	30	53.43598029	75	89	0.488936645	-1.032280558	0.002292133	0.008464072	down	yes	Potri.001G192200	protein_coding	chrChr01:17498760-17501485:-	gi|743935945|ref|XP_011012352.1|	2077	0	PREDICTED: glucan endo-1,3-beta-glucosidase 14-like [Populus euphratica]	gi|743935944|ref|XM_011014050.1|	1404	0	PREDICTED: Populus euphratica glucan endo-1,3-beta-glucosidase 14-like (LOC105116620), mRNA	Q9ZQG9	328	2.00E-104	Glucan endo-1,3-beta-glucosidase 14	.	.	.	.	pfam00332	Glyco_hydro_17	Glycosyl hydrolases family 17.	GO:0005975|carbohydrate metabolic process;GO:0071555|cell wall organization;GO:0006952|defense response;	GO:0046658|anchored component of plasma membrane;GO:0005618|cell wall;GO:0005737|cytoplasm;GO:0005576|extracellular region;GO:0005634|nucleus;	GO:0042973|glucan endo-1,3-beta-D-glucosidase activity;GO:0004553|hydrolase activity, hydrolyzing O-glycosyl compounds;GO:0030247|polysaccharide binding;	.	.
Potri.001G195000.v3.0	0	0	0	188.4640184	492	512	0.000405339	-11.268582	3.73E-21	1.45E-19	down	yes	Potri.001G195000	protein_coding	chrChr01:18197189-18197531:-	gi|566149919|ref|XP_006369233.1|	569	3.00E-72	hypothetical protein POPTR_0001s19960g [Populus trichocarpa]	gi|566149918|ref|XM_006369171.1|	343	6.00E-179	Populus trichocarpa hypothetical protein (POPTR_0001s19960g) mRNA, complete cds	.	.	.	.	.	.	.	.	pfam03154	Atrophin-1	Atrophin-1 family. Atrophin-1 is the protein product of the dentatorubral-pallidoluysian atrophy (DRPLA) gene. DRPLA OMIM:125370 is a progressive neurodegenerative disorder. It is caused by the expansion of a CAG repeat in the DRPLA gene on chromosome 12p. This results in an extended polyglutamine region in atrophin-1, that is thought to confer toxicity to the protein, possibly through altering i…	.	.	.	.	.
Potri.001G195600.v3.0	159	187	166	106.2443046	0	0	1026.774211	10.00390325	7.31E-12	1.18E-10	up	yes	Potri.001G195600	protein_coding	chrChr01:18250038-18252466:-	gi|566149931|ref|XP_006369239.1|	512	2.00E-60	hypothetical protein POPTR_0001s20020g [Populus trichocarpa]	gi|743943697|ref|XR_841203.1|	371	0	PREDICTED: Populus euphratica uncharacterized LOC105119865 (LOC105119865), ncRNA	.	.	.	.	.	.	.	.	pfam06653	Claudin_3	Tight junction protein, Claudin-like. This is a family of probable membrane tight junction, Claudin-like, proteins.	.	.	.	.	.
Potri.001G195900.v3.0	433	445	477	366.7768853	220	234	2.202419241	1.139089119	4.45E-13	8.22E-12	up	yes	Potri.001G195900	protein_coding	chrChr01:18310456-18313744:+	gi|566149937|ref|XP_006369242.1|	1970	0	hypothetical protein POPTR_0001s20050g [Populus trichocarpa]	gi|743910901|ref|XM_011000997.1|	1519	0	PREDICTED: Populus euphratica uncharacterized LOC105107168 (LOC105107168), transcript variant X1, mRNA	.	.	.	.	.	.	.	.	pfam02485	Branch	Core-2/I-Branching enzyme. This is a family of two different beta-1,6-N-acetylglucosaminyltransferase enzymes, I-branching enzyme and core-2 branching enzyme. I-branching enzyme is responsible for the production of the blood group I-antigen during embryonic development. Core-2 branching enzyme forms crucial side-chain branches in O-glycans.	.	.	.	.	.
Potri.001G196100.v3.0	0	0	0	54.07375279	140	148	0.00141281	-9.467217122	9.28E-15	2.08E-13	down	yes	Potri.001G196100	protein_coding	chrChr01:18317424-18319267:+	.	.	.	.	gi|159885771|gb|AC214283.1|	305	2.00E-157	Populus trichocarpa clone POP036-B20, complete sequence	.	.	.	.	.	.	.	.	pfam05875	Ceramidase	Ceramidase. This family consists of several ceramidases. Ceramidases are enzymes involved in regulating cellular levels of ceramides, sphingoid bases, and their phosphates, EC:3.5.1.23.	.	.	.	.	.
Potri.001G198900.v3.0	34	57	34	79.88089193	181	109	0.319370795	-1.646695704	2.47E-06	1.80E-05	down	yes	Potri.001G198900	protein_coding	chrChr01:19243799-19245648:+	gi|566150019|ref|XP_006369280.1|	1929	0	hydroxyproline-rich glycoprotein [Populus trichocarpa]	gi|566150018|ref|XM_006369218.1|	1782	0	Populus trichocarpa hydroxyproline-rich glycoprotein (POPTR_0001s20610g) mRNA, complete cds	.	.	.	.	.	.	.	.	pfam05553	DUF761	Cotton fibre expressed protein. This family consists of several plant proteins of unknown function. Three of the sequences (from Gossypium hirsutum) in this family are described as cotton fibre expressed proteins. The remaining sequences, found in Arabidopsis thaliana, are uncharacterized.	.	.	.	.	.
Potri.001G200700.v3.0	3	3	2	9.117133094	24	16	0.148136663	-2.754999353	0.001414829	0.005536748	down	yes	Potri.001G200700	protein_coding	chrChr01:19601828-19603210:-	gi|566150055|ref|XP_006369295.1|	1061	2.00E-140	hypothetical protein POPTR_0001s20790g [Populus trichocarpa]	gi|743937009|ref|XM_011014600.1|	1188	0	PREDICTED: Populus euphratica uncharacterized LOC105117058 (LOC105117058), mRNA	.	.	.	.	.	.	.	.	pfam08267	Meth_synt_1	Cobalamin-independent synthase, N-terminal domain. The N-terminal domain and C-terminal domains of cobalamin-independent synthases together define a catalytic cleft in the enzyme. The N-terminal domain is thought to bind the substrate, in particular, the negatively charged polyglutamate chain. The N-terminal domain is also thought to stabilize a loop from the C-terminal domain.	.	.	.	.	.
Potri.001G201500.v3.0	824	868	796	1295.552388	2281	1884	0.441736391	-1.178742405	8.39E-26	4.54E-24	down	yes	Potri.001G201500	protein_coding	chrChr01:19747598-19753454:-	gi|566150071|ref|XP_002299933.2|	1984	0	hypothetical protein POPTR_0001s20870g [Populus trichocarpa]	gi|566150070|ref|XM_002299897.2|	1285	0	Populus trichocarpa hypothetical protein (POPTR_0001s20870g) mRNA, complete cds	Q6Q3H0	67.4	6.00E-11	Haloalkane dehalogenase	all1353	181	3.00E-51	COG0596	pfam12697	Abhydrolase_6	Alpha/beta hydrolase family. This family contains alpha/beta hydrolase enzymes of diverse specificity.	GO:0019260|1,2-dichloroethane catabolic process;GO:0009636|response to toxic substance;	.	GO:0018786|haloalkane dehalogenase activity;	.	.
Potri.001G204100.v3.0	121	95	100	87.16933398	60	55	2.029877243	1.021392483	0.000238946	0.00114404	up	yes	Potri.001G204100	protein_coding	chrChr01:20241155-20243544:+	gi|566150127|ref|XP_002299689.2|	1347	0	hypothetical protein POPTR_0001s21110g [Populus trichocarpa]	gi|743931259|ref|XM_011011591.1|	1145	0	PREDICTED: Populus euphratica phosphatidylcholine:diacylglycerol cholinephosphotransferase 1-like (LOC105114885), transcript variant X1, mRNA	Q9LVZ7	335	7.00E-110	Phosphatidylcholine:diacylglycerol cholinephosphotransferase 1	.	.	.	.	pfam14378	PAP2_3	PAP2 superfamily.	GO:0006629|lipid metabolic process;GO:0046470|phosphatidylcholine metabolic process;	GO:0016021|integral component of membrane;	GO:0004142|diacylglycerol cholinephosphotransferase activity;	.	.
Potri.001G212300.v3.0	1	4	0	6.114852284	11	16	0.13504337	-2.888505286	0.013935675	0.039570304	down	yes	Potri.001G212300	protein_coding	chrChr01:21407977-21408717:-	gi|224054248|ref|XP_002298165.1|	679	2.00E-87	hypothetical protein POPTR_0001s21980g [Populus trichocarpa]	gi|157311793|gb|AC210335.1|	741	0	Populus trichocarpa clone POP024-E12, complete sequence	.	.	.	.	.	.	.	.	pfam07181	VirC2	VirC2 protein. This family consists of several VirC2 proteins which seem to be found exclusively in Agrobacterium species and Rhizobium etli. VirC2 is known to be involved in virulence in Agrobacterium species but its exact function is unclear.	.	.	.	.	.
Potri.001G212800.v3.0	73	76	54	42.98798662	3	2	29.9467111	4.904325663	1.94E-11	2.96E-10	up	yes	Potri.001G212800	protein_coding	chrChr01:21490929-21492784:+	gi|255565519|ref|XP_002523750.1|	799	3.00E-100	PREDICTED: lysosomal Pro-X carboxypeptidase [Ricinus communis]	gi|166064081|gb|AC216837.1|	224	2.00E-112	Populus trichocarpa clone POP023-C23, complete sequence	Q5RBU7	127	7.00E-32	Lysosomal Pro-X carboxypeptidase	.	.	.	.	pfam05577	Peptidase_S28	Serine carboxypeptidase S28. These serine proteases include several eukaryotic enzymes such as lysosomal Pro-X carboxypeptidase, dipeptidyl-peptidase II, and thymus-specific serine peptidase.	.	GO:0005764|lysosome;	GO:0004180|carboxypeptidase activity;GO:0008236|serine-type peptidase activity;	K01285	PRCP; lysosomal Pro-X carboxypeptidase [EC:3.4.16.2]
Potri.001G213200.v3.0	19	10	14	38.96112945	115	47	0.198210579	-2.334894129	5.38E-06	3.67E-05	down	yes	Potri.001G213200	protein_coding	chrChr01:21556115-21561132:+	gi|566150290|ref|XP_006369367.1|	2314	0	hypothetical protein POPTR_0001s220902g [Populus trichocarpa]	gi|566150289|ref|XM_006369305.1|	1638	0	Populus trichocarpa hypothetical protein (POPTR_0001s220902g) mRNA, complete cds	Q7TMR0	278	4.00E-84	Lysosomal Pro-X carboxypeptidase	.	.	.	.	pfam05577	Peptidase_S28	Serine carboxypeptidase S28. These serine proteases include several eukaryotic enzymes such as lysosomal Pro-X carboxypeptidase, dipeptidyl-peptidase II, and thymus-specific serine peptidase.	GO:0060055|angiogenesis involved in wound healing;GO:0097009|energy homeostasis;GO:0042593|glucose homeostasis;GO:0003085|negative regulation of systemic arterial blood pressure;GO:0002353|plasma kallikrein-kinin cascade;GO:0006508|proteolysis;GO:0043535|regulation of blood vessel endothelial cell migration;GO:2000377|regulation of reactive oxygen species metabolic process;GO:0002155|regulation o…	GO:0045178|basal part of cell;GO:0070062|extracellular exosome;GO:0005764|lysosome;	GO:0008239|dipeptidyl-peptidase activity;GO:0004185|serine-type carboxypeptidase activity;	K01285	PRCP; lysosomal Pro-X carboxypeptidase [EC:3.4.16.2]
Potri.001G213300.v3.0	7	16	7	6.581368536	0	2	10.93039505	3.450273639	0.010793805	0.03180991	up	yes	Potri.001G213300	protein_coding	chrChr01:21575135-21578923:+	gi|743922690|ref|XP_011005419.1|	2437	0	PREDICTED: lysosomal Pro-X carboxypeptidase-like [Populus euphratica]	gi|743922689|ref|XM_011007117.1|	1461	0	PREDICTED: Populus euphratica lysosomal Pro-X carboxypeptidase-like (LOC105111678), mRNA	Q5RBU7	311	8.00E-97	Lysosomal Pro-X carboxypeptidase	.	.	.	.	pfam05577	Peptidase_S28	Serine carboxypeptidase S28. These serine proteases include several eukaryotic enzymes such as lysosomal Pro-X carboxypeptidase, dipeptidyl-peptidase II, and thymus-specific serine peptidase.	.	GO:0005764|lysosome;	GO:0004180|carboxypeptidase activity;GO:0008236|serine-type peptidase activity;	K01285	PRCP; lysosomal Pro-X carboxypeptidase [EC:3.4.16.2]
Potri.001G215100.v3.0	54	53	81	121.767168	215	225	0.315804436	-1.662896659	7.29E-10	9.25E-09	down	yes	Potri.001G215100	protein_coding	chrChr01:21787450-21789219:-	gi|566150331|ref|XP_006369376.1|	1447	0	hypothetical protein POPTR_0001s22240g [Populus trichocarpa]	gi|566150330|ref|XM_006369314.1|	1273	0	Populus trichocarpa hypothetical protein (POPTR_0001s22240g) mRNA, complete cds	Q04960	356	2.00E-117	DnaJ protein homolog	SPBC1734.11	183	9.00E-52	COG0484	pfam01556	CTDII	DnaJ C terminal domain. This family consists of the C terminal region form the DnaJ protein. It is always found associated with pfam00226 and pfam00684. DnaJ is a chaperone associated with the Hsp70 heat-shock system involved in protein folding and renaturation after stress. The two C-terminal domains CTDI and this, CTDII, are necessary for maintaining the J-domains in their specific relative pos…	GO:0006457|protein folding;GO:0009408|response to heat;	GO:0005886|plasma membrane;	GO:0005524|ATP binding;GO:0046872|metal ion binding;	.	.
Potri.001G217700.v3.0	163	225	181	287.5697456	419	483	0.464177509	-1.107251474	1.20E-08	1.27E-07	down	yes	Potri.001G217700	protein_coding	chrChr01:22363237-22367602:-	gi|566150371|ref|XP_002299778.2|	4332	0	hypothetical protein POPTR_0001s22540g [Populus trichocarpa]	gi|743931474|ref|XM_011011708.1|	3298	0	PREDICTED: Populus euphratica probable receptor protein kinase TMK1 (LOC105114966), transcript variant X1, mRNA	P43298	722	0	Receptor protein kinase TMK1	.	.	.	.	pfam00069	Pkinase	Protein kinase domain.	GO:0007165|signal transduction;	GO:0005576|extracellular region;GO:0016021|integral component of membrane;GO:0005886|plasma membrane;	GO:0005524|ATP binding;GO:0004675|transmembrane receptor protein serine/threonine kinase activity;	K00924	E2.7.1.-
Potri.001G219300.v3.0	2240	1899	1824	1608.58438	1267	726	2.223624966	1.152913486	3.34E-09	3.86E-08	up	yes	Potri.001G219300	protein_coding	chrChr01:22519261-22523987:-	gi|118488761|gb|ABK96191.1|	3146	0	unknown [Populus trichocarpa]	gi|566150396|ref|XM_002299746.2|	2048	0	Populus trichocarpa ascorbate oxidase precursor family protein (POPTR_0001s22680g) mRNA, complete cds	Q40588	841	0	L-ascorbate oxidase	SPAC1F7.08	174	2.00E-45	COG2132	pfam07732	Cu-oxidase_3	Multicopper oxidase. This entry contains many divergent copper oxidase-like domains that are not recognized by the pfam00394 model.	.	GO:0005576|extracellular region;	GO:0005507|copper ion binding;GO:0008447|L-ascorbate oxidase activity;	.	.
Potri.001G221800.v3.0	223	357	371	524.0197648	1158	598	0.403669798	-1.308752444	0.002602569	0.009428582	down	yes	Potri.001G221800	protein_coding	chrChr01:22882578-22883871:-	gi|566150446|ref|XP_006369403.1|	1175	3.00E-160	hypothetical protein POPTR_0001s22910g [Populus trichocarpa]	gi|566150445|ref|XM_006369341.1|	942	0	Populus trichocarpa hypothetical protein (POPTR_0001s22910g) mRNA, complete cds	P50694	307	1.00E-102	Glucan endo-1,3-beta-glucosidase	.	.	.	.	pfam00314	Thaumatin	Thaumatin family.	GO:0008152|metabolic process;	GO:0005576|extracellular region;	GO:0042973|glucan endo-1,3-beta-D-glucosidase activity;	.	.
Potri.001G222900.v3.0	153	209	223	130.9867304	23	27	8.634992837	3.110194981	7.83E-23	3.41E-21	up	yes	Potri.001G222900	protein_coding	chrChr01:23151529-23154551:-	gi|566150486|ref|XP_006369422.1|	2733	0	hypothetical protein POPTR_0001s23070g [Populus trichocarpa]	gi|566150487|ref|XM_006369361.1|	1731	0	Populus trichocarpa linamarase family protein (POPTR_0001s23080g) mRNA, complete cds	B8AVF0	580	0	Beta-glucosidase 12	BH1923	285	8.00E-88	COG2723	pfam00232	Glyco_hydro_1	Glycosyl hydrolase family 1.	GO:0005975|carbohydrate metabolic process;	GO:0005576|extracellular region;	GO:0008422|beta-glucosidase activity;	.	.
Potri.001G223400.v3.0	3	27	32	13.2799753	2	0	23.16460589	4.533850232	0.000940425	0.003879698	up	yes	Potri.001G223400	protein_coding	chrChr01:23238443-23241386:+	gi|566150488|ref|XP_006369423.1|	2727	0	linamarase family protein [Populus trichocarpa]	gi|566150487|ref|XM_006369361.1|	1744	0	Populus trichocarpa linamarase family protein (POPTR_0001s23080g) mRNA, complete cds	B8AVF0	577	0	Beta-glucosidase 12	BH1923	283	3.00E-87	COG2723	pfam00232	Glyco_hydro_1	Glycosyl hydrolase family 1.	GO:0005975|carbohydrate metabolic process;	GO:0005576|extracellular region;	GO:0008422|beta-glucosidase activity;	.	.
Potri.001G225500.v3.0	391	383	407	608.0948229	1027	910	0.450766842	-1.149546699	8.64E-20	2.99E-18	down	yes	Potri.001G225500	protein_coding	chrChr01:23603335-23605465:+	gi|224054224|ref|XP_002298153.1|	694	3.00E-89	hypothetical protein POPTR_0001s23270g [Populus trichocarpa]	gi|224054223|ref|XM_002298117.1|	758	0	Populus trichocarpa hypothetical protein (POPTR_0001s23270g) mRNA, complete cds	Q9FMN4	171	2.00E-51	Thioredoxin-like protein Clot	.	.	.	.	pfam06110	DUF953	Eukaryotic protein of unknown function (DUF953). This family consists of several hypothetical eukaryotic proteins of unknown function.	GO:0045454|cell redox homeostasis;	GO:0005829|cytosol;	GO:0047134|protein-disulfide reductase activity;	.	.
Potri.001G225700.v3.0	35	40	51	33.9159349	20	21	2.270925733	1.183280525	0.007060229	0.022256754	up	yes	Potri.001G225700	protein_coding	chrChr01:23616826-23618418:-	gi|224058933|ref|XP_002299653.1|	1422	0	ribose 5-phosphate isomerase family protein [Populus trichocarpa]	gi|160858267|gb|AC214689.1|	1593	0	Populus trichocarpa clone POP004-L15, complete sequence	Q9ZU38	379	5.00E-127	Probable ribose-5-phosphate isomerase 2	PAB0522	175	8.00E-50	COG0120	pfam06026	Rib_5-P_isom_A	Ribose 5-phosphate isomerase A (phosphoriboisomerase A). This family consists of several ribose 5-phosphate isomerase A or phosphoriboisomerase A (EC:5.3.1.6) from bacteria, eukaryotes and archaea.	GO:0008219|cell death;GO:0009052|pentose-phosphate shunt, non-oxidative branch;GO:0010228|vegetative to reproductive phase transition of meristem;	GO:0005737|cytoplasm;	GO:0004751|ribose-5-phosphate isomerase activity;	K01807	rpiA; ribose 5-phosphate isomerase A [EC:5.3.1.6]
Potri.001G226000.v3.0	33	65	65	34.2362729	2	0	60.39399921	5.916333304	1.17E-07	1.07E-06	up	yes	Potri.001G226000	protein_coding	chrChr01:23719697-23724810:+	gi|566150531|ref|XP_002298156.2|	2517	0	linamarase family protein [Populus trichocarpa]	gi|566150530|ref|XM_002298120.2|	1488	0	Populus trichocarpa linamarase family protein (POPTR_0001s23320g) mRNA, complete cds	Q75W17	514	2.00E-176	Furcatin hydrolase	BH1923	254	2.00E-77	COG2723	pfam00232	Glyco_hydro_1	Glycosyl hydrolase family 1.	GO:0005975|carbohydrate metabolic process;	GO:0009507|chloroplast;	GO:0033956|beta-apiosyl-beta-glucosidase activity;	.	.
Potri.001G226300.v3.0	0	0	0	6.968672907	16	21	0.010966617	-6.510737612	1.08E-05	6.94E-05	down	yes	Potri.001G226300	protein_coding	chrChr01:23792265-23793403:+	.	.	.	.	gi|111154126|gb|AC184095.2|	1051	0	Populus trichocarpa clone Pop1-65H17, complete sequence	.	.	.	.	.	.	.	.	pfam04499	SAPS	SIT4 phosphatase-associated protein. This family includes a conserved region from a group of yeast proteins that associate with the SIT4 phosphatase. This association is required for SIT4's role in G1 cyclin transcription and for bud formation. This family also includes homologous regions from other eukaryotes.	.	.	.	.	.
Potri.001G226400.v3.0	1	1	3	7.586277121	20	15	0.106111455	-3.23634769	0.00147931	0.005757264	down	yes	Potri.001G226400	protein_coding	chrChr01:23793912-23794599:+	gi|566150548|ref|XP_006369435.1|	145	1.00E-14	hypothetical protein POPTR_0001s23385g [Populus trichocarpa]	gi|111154126|gb|AC184095.2|	614	0	Populus trichocarpa clone Pop1-65H17, complete sequence	.	.	.	.	.	.	.	.	pfam05478	Prominin	Prominin. The prominins are an emerging family of proteins that among the multispan membrane proteins display a novel topology. Mouse prominin and human prominin (mouse)-like 1 (PROML1) are predicted to contain five membrane spanning domains, with an N-terminal domain exposed to the extracellular space followed by four, alternating small cytoplasmic and large extracellular, loops and a cytoplasmi…	.	.	.	.	.
Potri.001G226700.v3.0	0	0	0	29.57593953	85	73	0.002582171	-8.597199588	6.97E-12	1.13E-10	down	yes	Potri.001G226700	protein_coding	chrChr01:23818982-23819370:+	gi|657950894|ref|XP_008350139.1|	134	9.00E-09	PREDICTED: uncharacterized protein LOC103413450 [Malus domestica]	gi|111154126|gb|AC184095.2|	315	2.00E-163	Populus trichocarpa clone Pop1-65H17, complete sequence	.	.	.	.	.	.	.	.	pfam03094	Mlo	Mlo family. A family of plant integral membrane proteins, first discovered in barley. Mutants lacking wild-type Mlo proteins show broad spectrum resistance to the powdery mildew fungus, and dysregulated cell death control, with spontaneous cell death in response to developmental or abiotic stimuli. Thus wild-type Mlo proteins are thought to be inhibitors of cell death whose deficiency lowers the …	.	.	.	.	.
Potri.001G227300.v3.0	189	181	213	121.203323	0	0	1170.973759	10.19349303	2.86E-12	4.87E-11	up	yes	Potri.001G227300	protein_coding	chrChr01:23899182-23903853:-	gi|429326396|gb|AFZ78538.1|	2606	0	beta-glucosidase [Populus tomentosa]	gi|743925895|ref|XM_011008793.1|	1636	0	PREDICTED: Populus euphratica vicianin hydrolase-like (LOC105112900), mRNA	A2SY66	650	0	Vicianin hydrolase (Fragment)	CAC0385	299	1.00E-92	COG2723	pfam00232	Glyco_hydro_1	Glycosyl hydrolase family 1.	GO:0016052|carbohydrate catabolic process;	.	GO:0004553|hydrolase activity, hydrolyzing O-glycosyl compounds;GO:0050392|vicianin beta-glucosidase activity;	.	.
Potri.001G227400.v3.0	200	198	157	144.5075332	79	78	2.606160188	1.381925762	1.94E-09	2.33E-08	up	yes	Potri.001G227400	protein_coding	chrChr01:23957370-23961684:-	gi|429326396|gb|AFZ78538.1|	2526	0	beta-glucosidase [Populus tomentosa]	gi|566150561|ref|XM_006369379.1|	1552	0	Populus trichocarpa hypothetical protein (POPTR_0001s23460g) mRNA, complete cds	A2SY66	645	0	Vicianin hydrolase (Fragment)	CAC0385	298	2.00E-93	COG2723	pfam00232	Glyco_hydro_1	Glycosyl hydrolase family 1.	GO:0016052|carbohydrate catabolic process;	.	GO:0004553|hydrolase activity, hydrolyzing O-glycosyl compounds;GO:0050392|vicianin beta-glucosidase activity;	.	.
Potri.001G228200.v3.0	29	23	31	17.44959904	1	0	61.42648827	5.940789002	9.53E-05	0.00050313	up	yes	Potri.001G228200	protein_coding	chrChr01:24017677-24020182:+	gi|566150576|ref|XP_006369448.1|	3689	0	hypothetical protein POPTR_0001s23530g [Populus trichocarpa]	gi|566150575|ref|XM_006369386.1|	2142	0	Populus trichocarpa hypothetical protein (POPTR_0001s23530g) mRNA, complete cds	Q25AG3	599	0	G-type lectin S-receptor-like serine/threonine-protein kinase LECRK3	CAC1728_1	95.1	4.00E-20	COG0515	pfam00069	Pkinase	Protein kinase domain.	GO:0006952|defense response;	GO:0016021|integral component of membrane;	GO:0005524|ATP binding;GO:0030246|carbohydrate binding;GO:0004674|protein serine/threonine kinase activity;	.	.
Potri.001G229200.v3.0	0	0	0	134.9768122	369	351	0.000565898	-10.78717126	2.09E-19	7.05E-18	down	yes	Potri.001G229200	protein_coding	chrChr01:24111875-24112586:-	gi|566150598|ref|XP_006369459.1|	508	3.00E-62	hypothetical protein POPTR_0001s23630g [Populus trichocarpa]	gi|566150597|ref|XM_006369397.1|	712	0	Populus trichocarpa hypothetical protein (POPTR_0001s23630g) mRNA, complete cds	.	.	.	.	.	.	.	.	pfam15402	Spc7_N	N-terminus of kinetochore NMS complex subunit Spc7.	.	.	.	.	.
Potri.001G229500.v3.0	4	3	2	10.36583698	17	28	0.146522723	-2.770803677	0.000896881	0.003722758	down	yes	Potri.001G229500	protein_coding	chrChr01:24143061-24144372:+	gi|566150604|ref|XP_006369462.1|	1236	4.00E-166	hypothetical protein POPTR_0001s23660g [Populus trichocarpa]	gi|743916683|ref|XM_011004017.1|	1190	0	PREDICTED: Populus euphratica uncharacterized LOC105109331 (LOC105109331), mRNA	.	.	.	.	.	.	.	.	pfam03107	C1_2	C1 domain. This short domain is rich in cysteines and histidines. The pattern of conservation is similar to that found in pfam00130, therefore we have termed this domain DC1 for divergent C1 domain. This domain probably also binds to two zinc ions. The function of proteins with this domain is uncertain, however this domain may bind to molecules such as diacylglycerol (A Bateman pers. obs.). This …	.	.	.	.	.
Potri.001G229900.v3.0	19	12	14	24.54974273	40	41	0.409964839	-1.286427915	0.00813649	0.025083391	down	yes	Potri.001G229900	protein_coding	chrChr01:24192304-24193129:+	gi|566150612|ref|XP_006369466.1|	1013	6.00E-137	DC1 domain-containing family protein [Populus trichocarpa]	gi|743916635|ref|XM_011003990.1|	741	0	PREDICTED: Populus euphratica uncharacterized LOC105109324 (LOC105109324), mRNA	.	.	.	.	.	.	.	.	pfam07649	C1_3	C1-like domain. This short domain is rich in cysteines and histidines. The pattern of conservation is similar to that found in pfam00130.	.	.	.	.	.
Potri.001G230100.v3.0	206	182	184	279.5809635	390	465	0.492570318	-1.021598399	1.88E-08	1.94E-07	down	yes	Potri.001G230100	protein_coding	chrChr01:24220005-24226539:+	gi|566150616|ref|XP_006369468.1|	577	2.00E-72	hypothetical protein POPTR_0001s23720g [Populus trichocarpa]	gi|566150615|ref|XM_006369406.1|	591	0	Populus trichocarpa hypothetical protein (POPTR_0001s23720g) mRNA, complete cds	.	.	.	.	.	.	.	.	pfam00213	OSCP	ATP synthase delta (OSCP) subunit. The ATP D subunit from Escherichia coli is the same as the OSCP subunit which is this family. The ATP D subunit from metazoa are found in family pfam00401.	.	.	.	.	.
Potri.001G230600.v3.0	10	5	15	42.765236	88	106	0.114178103	-3.130642102	3.39E-11	5.04E-10	down	yes	Potri.001G230600	protein_coding	chrChr01:24263909-24265189:+	gi|566150626|ref|XP_006369473.1|	2031	0	F-box family protein [Populus trichocarpa]	gi|566150625|ref|XM_006369411.1|	1200	0	Populus trichocarpa F-box family protein (POPTR_0001s23770g) mRNA, complete cds	Q8GX29	352	3.00E-116	F-box/kelch-repeat protein SKIP25	.	.	.	.	pfam12737	Mating_C	C-terminal domain of homeodomain 1. Mating in fungi is controlled by the loci that determine the mating type of an individual, and only individuals with differing mating types can mate. Basidiomycete fungi have evolved a unique mating system, termed tetrapolar or bifactorial incompatibility, in which mating type is determined by two unlinked loci; compatibility at both loci is required for mating…	GO:0016567|protein ubiquitination;GO:0080167|response to karrikin;	GO:0031463|Cul3-RING ubiquitin ligase complex;GO:0005634|nucleus;	.	.	.
Potri.001G231300.v3.0	11	9	12	35.71589319	97	59	0.152425126	-2.713827358	6.83E-09	7.53E-08	down	yes	Potri.001G231300	protein_coding	chrChr01:24323527-24324648:-	gi|566150640|ref|XP_006369480.1|	395	8.00E-44	hypothetical protein POPTR_0001s23840g [Populus trichocarpa]	gi|566150639|ref|XM_006369418.1|	450	0	Populus trichocarpa hypothetical protein (POPTR_0001s23840g) mRNA, complete cds	.	.	.	.	.	.	.	.	pfam05509	TraY	TraY domain. This family consists of several enterobacterial TraY proteins. TraY is involved in bacterial conjugation where it is required for efficient nick formation in the F plasmid. These proteins have a ribbon-helix-helix fold and are likely to be DNA-binding proteins.	.	.	.	.	.
Potri.001G231900.v3.0	8	12	12	7.387479163	3	1	5.940484094	2.570580502	0.01470147	0.041310657	up	yes	Potri.001G231900	protein_coding	chrChr01:24365405-24367408:-	gi|743929180|ref|XP_011008815.1|	2849	0	PREDICTED: uncharacterized protein LOC105114095 [Populus euphratica]	gi|566150655|ref|XM_006369426.1|	1757	0	Populus trichocarpa hypothetical protein (POPTR_0001s23900g) mRNA, complete cds	.	.	.	.	.	.	.	.	pfam06101	DUF946	Plant protein of unknown function (DUF946). This family consists of several hypothetical proteins from Arabidopsis thaliana and Oryza sativa. The function of this family is unknown.	.	.	.	.	.
Potri.001G232000.v3.0	0	0	0	5.788423149	18	13	0.013189981	-6.244413666	4.59E-05	0.000260075	down	yes	Potri.001G232000	protein_coding	chrChr01:24389855-24390942:+	gi|566150646|ref|XP_006369483.1|	954	1.00E-127	hypothetical protein POPTR_0001s23850g [Populus trichocarpa]	gi|566150645|ref|XM_006369421.1|	687	0	Populus trichocarpa hypothetical protein (POPTR_0001s23850g) mRNA, complete cds	O64864	178	5.00E-53	Protein YLS3	.	.	.	.	pfam14368	LTP_2	Probable lipid transfer. The members of this family are probably involved in lipid transfer. The family has several highly conserved cysteines, paired in various ways.	GO:0006869|lipid transport;	GO:0031225|anchored component of membrane;GO:0005886|plasma membrane;	GO:0008289|lipid binding;	.	.
Potri.001G232100.v3.0	8	5	9	69.62327294	232	118	0.04684422	-4.415985139	8.42E-21	3.19E-19	down	yes	Potri.001G232100	protein_coding	chrChr01:24396718-24401421:+	gi|566150648|ref|XP_006369484.1|	2311	0	hypothetical protein POPTR_0001s23860g [Populus trichocarpa]	gi|566150647|ref|XM_006369422.1|	1882	0	Populus trichocarpa hypothetical protein (POPTR_0001s23860g) mRNA, complete cds	Q6NUT3	231	4.00E-66	Major facilitator superfamily domain-containing protein 12	.	.	.	.	pfam13347	MFS_2	MFS/sugar transport protein. This family is part of the major facilitator superfamily of membrane transport proteins.	GO:0006810|transport;	GO:0016021|integral component of membrane;GO:0005765|lysosomal membrane;	.	.	.
Potri.001G232400.v3.0	23	24	27	39.90062404	53	77	0.4184778	-1.256777004	0.001810743	0.006883491	down	yes	Potri.001G232400	protein_coding	chrChr01:24420352-24424645:-	gi|743929178|ref|XP_011008814.1|	3208	0	PREDICTED: cleavage and polyadenylation specificity factor subunit 2-like [Populus euphratica]	gi|743930762|ref|XM_011011338.1|	1216	0	PREDICTED: Populus euphratica cleavage and polyadenylation specificity factor subunit 2-like (LOC105114699), mRNA	Q9LKF9	960	0	Cleavage and polyadenylation specificity factor subunit 2	SPBC1709.15c	215	2.00E-58	COG1236	pfam13299	CPSF100_C	Cleavage and polyadenylation factor 2 C-terminal. This family lies at the C-terminus of many fungal and plant cleavage and polyadenylation specificity factor subunit 2 proteins. The exact function of the domain is not known, but is likely to function as a binding domain for the protein within the overall CPSF complex.	GO:0006379|mRNA cleavage;GO:0006378|mRNA polyadenylation;GO:0035194|posttranscriptional gene silencing by RNA;	GO:0005737|cytoplasm;GO:0005847|mRNA cleavage and polyadenylation specificity factor complex;GO:0005634|nucleus;GO:0009506|plasmodesma;	GO:0003723|RNA binding;	K14402	CPSF2, CFT2; cleavage and polyadenylation specificity factor subunit 2
Potri.001G232700.v3.0	1	13	6	25.957775	52	64	0.126481898	-2.982997178	7.22E-06	4.83E-05	down	yes	Potri.001G232700	protein_coding	chrChr01:24458091-24462000:+	gi|566150660|ref|XP_006369490.1|	386	2.00E-43	hypothetical protein POPTR_0001s23920g [Populus trichocarpa]	gi|566150663|ref|XM_006369430.1|	405	0	Populus trichocarpa hypothetical protein (POPTR_0001s23940g) mRNA, complete cds	Q9ZPW9	91.3	3.00E-21	Non-specific lipid-transfer protein 8	.	.	.	.	pfam00234	Tryp_alpha_amyl	Protease inhibitor/seed storage/LTP family. This family is composed of trypsin-alpha amylase inhibitors, seed storage proteins and lipid transfer proteins from plants.	GO:0006869|lipid transport;	GO:0016020|membrane;	GO:0008289|lipid binding;	.	.
Potri.001G235300.v3.0	0	3	3	12.12190836	12	45	0.076544775	-3.707552282	0.000283102	0.001331169	down	yes	Potri.001G235300	protein_coding	chrChr01:24715143-24716672:+	gi|224059532|ref|XP_002299893.1|	1191	3.00E-160	nodulin-26 family protein [Populus trichocarpa]	gi|743912816|ref|XM_011002002.1|	978	0	PREDICTED: Populus euphratica probable aquaporin TIP1-2 (LOC105107910), mRNA	O82598	375	6.00E-127	Aquaporin TIP1-3	MTH103	74.7	2.00E-14	COG0580	pfam00230	MIP	Major intrinsic protein. MIP (Major Intrinsic Protein) family proteins exhibit essentially two distinct types of channel properties: (1) specific water transport by the aquaporins, and (2) small neutral solutes transport, such as glycerol by the glycerol facilitators.	GO:0009992|cellular water homeostasis;GO:0034220|ion transmembrane transport;GO:0015840|urea transport;GO:0006833|water transport;	GO:0042807|central vacuole;GO:0005887|integral component of plasma membrane;GO:0009705|plant-type vacuole membrane;	GO:0015254|glycerol channel activity;GO:0015204|urea transmembrane transporter activity;GO:0015250|water channel activity;	K09873	TIP; aquaporin TIP
Potri.001G235500.v3.0	46	17	39	68.76193648	176	80	0.297900604	-1.747097047	0.000152322	0.000765281	down	yes	Potri.001G235500	protein_coding	chrChr01:24727904-24729402:-	gi|224054846|ref|XP_002298375.1|	701	5.00E-86	myb family transcription factor family protein [Populus trichocarpa]	gi|566150722|ref|XM_002298339.2|	751	0	Populus trichocarpa myb family transcription factor family protein (POPTR_0001s24220g) mRNA, complete cds	Q9LX82	119	4.00E-29	Transcription factor MYB48	ECU11g1690	48.5	8.00E-09	COG5147	pfam00249	Myb_DNA-binding	Myb-like DNA-binding domain. This family contains the DNA binding domains from Myb proteins, as well as the SANT domain family.	GO:0006355|regulation of transcription, DNA-templated;GO:0009751|response to salicylic acid;GO:0006351|transcription, DNA-templated;	GO:0005634|nucleus;	GO:0003677|DNA binding;GO:0003700|transcription factor activity, sequence-specific DNA binding;	.	.
Potri.001G236500.v3.0	145	119	120	95.45034337	45	39	3.377752313	1.756063541	3.88E-10	5.08E-09	up	yes	Potri.001G236500	protein_coding	chrChr01:24802393-24804415:+	gi|224059520|ref|XP_002299887.1|	736	2.00E-94	hypothetical protein POPTR_0001s24330g [Populus trichocarpa]	gi|566150742|ref|XM_002299851.2|	1109	0	Populus trichocarpa hypothetical protein (POPTR_0001s24330g) mRNA, complete cds	Q9FVI1	268	8.00E-88	Actin-depolymerizing factor 2	.	.	.	.	pfam00241	Cofilin_ADF	Cofilin/tropomyosin-type actin-binding protein. Severs actin filaments and binds to actin monomers.	GO:0030042|actin filament depolymerization;	GO:0015629|actin cytoskeleton;	.	.	.
Potri.001G239100.v3.0	691	703	738	545.9117147	272	277	2.866693704	1.519387766	1.32E-28	8.51E-27	up	yes	Potri.001G239100	protein_coding	chrChr01:25021006-25027873:+	gi|566150783|ref|XP_002299877.2|	3831	0	hypothetical protein POPTR_0001s24600g [Populus trichocarpa]	gi|566150782|ref|XM_002299841.2|	2619	0	Populus trichocarpa hypothetical protein (POPTR_0001s24600g) mRNA, complete cds	Q8GUH1	501	2.00E-161	U-box domain-containing protein 33	L138452_1	115	2.00E-26	COG0515	pfam00069	Pkinase	Protein kinase domain.	.	.	GO:0005524|ATP binding;GO:0016874|ligase activity;GO:0004674|protein serine/threonine kinase activity;GO:0004842|ubiquitin-protein transferase activity;	.	.
Potri.001G239900.v3.0	821	863	863	1479.778473	2987	2107	0.370781618	-1.431358372	2.96E-23	1.34E-21	down	yes	Potri.001G239900	protein_coding	chrChr01:25094267-25096825:-	gi|224054740|ref|XP_002298357.1|	694	9.00E-89	mitochondrial import inner membrane translocase subunit Tim17/Tim22/Tim23 family protein [Populus trichocarpa]	gi|224054739|ref|XM_002298321.1|	890	0	Populus trichocarpa mitochondrial import inner membrane translocase subunit Tim17/Tim22/Tim23 family protein (POPTR_0001s24670g) mRNA, complete cds	Q41050	187	4.00E-57	Outer envelope pore protein 16, chloroplastic	.	.	.	.	pfam02466	Tim17	Tim17/Tim22/Tim23/Pmp24 family. The pre-protein translocase of the mitochondrial outer membrane (Tom) allows the import of pre-proteins from the cytoplasm. Tom forms a complex with a number of proteins, including Tim17. Tim17 and Tim23 are thought to form the translocation channel of the inner membrane. This family includes Tim17, Tim22 and Tim23. This family also includes Pmp24 a peroxisomal pro…	GO:0006811|ion transport;GO:0045037|protein import into chloroplast stroma;	GO:0009707|chloroplast outer membrane;GO:0034426|etioplast membrane;GO:0046930|pore complex;	GO:0015288|porin activity;GO:0042803|protein homodimerization activity;	.	.
Potri.001G240200.v3.0	194	212	191	364.086513	634	646	0.34394456	-1.539752056	3.76E-25	1.94E-23	down	yes	Potri.001G240200	protein_coding	chrChr01:25116735-25118462:-	gi|224054724|ref|XP_002298355.1|	744	1.00E-93	prefoldin subunit 2 family protein [Populus trichocarpa]	gi|566150801|ref|XM_002298319.2|	756	0	Populus trichocarpa prefoldin subunit 2 family protein (POPTR_0001s24700g) mRNA, complete cds	Q9LJ98	193	3.00E-57	Probable prefoldin subunit 2	.	.	.	.	pfam01920	Prefoldin_2	Prefoldin subunit. This family includes prefoldin subunits that are not detected by pfam02996.	GO:0006457|protein folding;	GO:0016272|prefoldin complex;	.	K09549	PFDN2; prefoldin subunit 2
Potri.001G240300.v3.0	657	713	732	1261.54968	1842	2535	0.35289155	-1.502703211	5.02E-19	1.64E-17	down	yes	Potri.001G240300	protein_coding	chrChr01:25125869-25130360:+	gi|224059488|ref|XP_002299871.1|	1191	4.00E-161	hypothetical protein POPTR_0001s24710g [Populus trichocarpa]	gi|566150802|ref|XM_002299835.2|	1106	0	Populus trichocarpa hypothetical protein (POPTR_0001s24710g) mRNA, complete cds	P21820	386	3.00E-132	Triosephosphate isomerase, cytosolic	SPCC24B10.21	263	1.00E-84	COG0149	pfam00121	TIM	Triosephosphate isomerase.	GO:0006094|gluconeogenesis;GO:0006096|glycolytic process;GO:0006098|pentose-phosphate shunt;	GO:0005737|cytoplasm;	GO:0004807|triose-phosphate isomerase activity;	.	.
Potri.001G241100.v3.0	0	0	0	16.54195731	41	47	0.004618962	-7.758215481	3.22E-09	3.73E-08	down	yes	Potri.001G241100	protein_coding	chrChr01:25214577-25214992:-	gi|566150812|ref|XP_006369527.1|	338	4.00E-38	hypothetical protein POPTR_0001s24780g, partial [Populus trichocarpa]	gi|743927783|ref|XM_011009774.1|	213	1.00E-106	PREDICTED: Populus euphratica uncharacterized LOC105113558 (LOC105113558), mRNA	.	.	.	.	.	.	.	.	pfam07562	NCD3G	Nine Cysteines Domain of family 3 GPCR. This conserved sequence contains several highly-conserved Cys residues that are predicted to form disulphide bridges. It is predicted to lie outside the cell membrane, tethered to the pfam00003 in several receptor proteins.	.	.	.	.	.
Potri.001G242000.v3.0	204	248	273	191.0598931	105	110	2.489730714	1.315989711	2.35E-09	2.77E-08	up	yes	Potri.001G242000	protein_coding	chrChr01:25324930-25327208:+	gi|224059474|ref|XP_002299864.1|	3472	0	hypothetical protein POPTR_0001s24880g [Populus trichocarpa]	gi|743876775|ref|XM_011036985.1|	1987	0	PREDICTED: Populus euphratica scarecrow-like protein 14 (LOC105133143), mRNA	P0C883	489	1.00E-160	Scarecrow-like protein 33	.	.	.	.	pfam03514	GRAS	GRAS domain family. Proteins in the GRAS (GAI, RGA, SCR) family are known as major players in gibberellin (GA) signaling, which regulates various aspects of plant growth and development. Mutation of the SCARECROW (SCR) gene results in a radial pattern defect, loss of a ground tissue layer, in the root. The PAT1 protein is involved in phytochrome A signal transduction. A sequence, structure and ev…	GO:0006355|regulation of transcription, DNA-templated;GO:0006351|transcription, DNA-templated;	GO:0005634|nucleus;	GO:0043565|sequence-specific DNA binding;GO:0003700|transcription factor activity, sequence-specific DNA binding;	.	.
Potri.001G242100.v3.0	221	213	217	153.3148485	38	58	4.990180477	2.319091994	9.71E-20	3.34E-18	up	yes	Potri.001G242100	protein_coding	chrChr01:25340732-25343184:+	gi|224059472|ref|XP_002299863.1|	3752	0	hypothetical protein POPTR_0001s24890g [Populus trichocarpa]	gi|743876771|ref|XM_011036984.1|	2290	0	PREDICTED: Populus euphratica scarecrow-like protein 30 (LOC105133142), mRNA	P0C883	563	0	Scarecrow-like protein 33	.	.	.	.	pfam03514	GRAS	GRAS domain family. Proteins in the GRAS (GAI, RGA, SCR) family are known as major players in gibberellin (GA) signaling, which regulates various aspects of plant growth and development. Mutation of the SCARECROW (SCR) gene results in a radial pattern defect, loss of a ground tissue layer, in the root. The PAT1 protein is involved in phytochrome A signal transduction. A sequence, structure and ev…	GO:0006355|regulation of transcription, DNA-templated;GO:0006351|transcription, DNA-templated;	GO:0005634|nucleus;	GO:0043565|sequence-specific DNA binding;GO:0003700|transcription factor activity, sequence-specific DNA binding;	.	.
Potri.001G242600.v3.0	114	87	105	82.43037686	44	56	2.255214641	1.173264749	0.00010059	0.000528846	up	yes	Potri.001G242600	protein_coding	chrChr01:25373186-25379080:-	gi|566150840|ref|XP_002298347.2|	2279	0	hypothetical protein POPTR_0001s24940g [Populus trichocarpa]	gi|566150839|ref|XM_002298311.2|	2275	0	Populus trichocarpa hypothetical protein (POPTR_0001s24940g) mRNA, complete cds	O81077	605	0	Abscisic acid 8'-hydroxylase 2	slr0574	202	5.00E-56	COG2124	pfam00067	p450	Cytochrome P450. Cytochrome P450s are haem-thiolate proteins involved in the oxidative degradation of various compounds. They are particularly well known for their role in the degradation of environmental toxins and mutagens. They can be divided into 4 classes, according to the method by which electrons from NAD(P)H are delivered to the catalytic site. Sequence conservation is relatively low with…	GO:0046345|abscisic acid catabolic process;GO:0009687|abscisic acid metabolic process;GO:0016132|brassinosteroid biosynthetic process;GO:0010268|brassinosteroid homeostasis;GO:0048838|release of seed from dormancy;GO:0010114|response to red light;GO:0009639|response to red or far red light;GO:0016125|sterol metabolic process;	GO:0016021|integral component of membrane;	GO:0010295|(+)-abscisic acid 8'-hydroxylase activity;GO:0020037|heme binding;GO:0005506|iron ion binding;	K09843	E1.14.13.93; (+)-abscisic acid 8'-hydroxylase [EC:1.14.13.93]
Potri.001G244200.v3.0	0	1	0	7.686156123	22	18	0.019877955	-5.652686816	7.80E-05	0.00042004	down	yes	Potri.001G244200	protein_coding	chrChr01:25518304-25519801:+	gi|224059450|ref|XP_002299852.1|	587	1.00E-73	hypothetical protein POPTR_0001s25110g [Populus trichocarpa]	gi|743876681|ref|XM_011036962.1|	552	0	PREDICTED: Populus euphratica uncharacterized LOC105133123 (LOC105133123), mRNA	.	.	.	.	.	.	.	.	pfam05141	DIT1_PvcA	Pyoverdine/dityrosine biosynthesis protein. DIT1 is involved in synthesising dityrosine. Dityrosine is a sporulation-specific component of the yeast ascospore wall that is essential for the resistance of the spores to adverse environmental conditions. Pyoverdine biosynthesis protein PvcA is involved in the biosynthesis of pyoverdine, a cyclized isocyano derivative of tyrosine. It has a modified R…	.	.	.	.	.
Potri.001G247400.v3.0	626	636	638	522.437844	312	368	2.058389849	1.041516247	1.66E-12	2.89E-11	up	yes	Potri.001G247400	protein_coding	chrChr01:25768445-25775289:+	gi|566150932|ref|XP_002299834.2|	3877	0	hypothetical protein POPTR_0001s25460g [Populus trichocarpa]	gi|566150931|ref|XM_002299798.2|	2580	0	Populus trichocarpa hypothetical protein (POPTR_0001s25460g) mRNA, complete cds	Q304B9	1115	0	Neutral ceramidase	.	.	.	.	pfam04734	Ceramidase_alk	Neutral/alkaline non-lysosomal ceramidase. This family represents a group of neutral/alkaline ceramidases found in both bacteria and eukaryotes.	GO:0006665|sphingolipid metabolic process;	GO:0005576|extracellular region;	GO:0017040|ceramidase activity;	K12349	ASAH2; neutral ceramidase [EC:3.5.1.23]
Potri.001G248600.v3.0	417	358	427	259.8538148	23	30	16.74078322	4.065295121	1.98E-53	4.01E-51	up	yes	Potri.001G248600	protein_coding	chrChr01:25818996-25823571:-	gi|224054566|ref|XP_002298324.1|	3044	0	hypothetical protein POPTR_0001s25570g [Populus trichocarpa]	gi|566150950|ref|XM_002298288.2|	1992	0	Populus trichocarpa hypothetical protein (POPTR_0001s25570g) mRNA, complete cds	Q9M390	834	0	Protein NRT1/ PTR FAMILY 8.1	ECU11g1050	151	4.00E-38	COG3104	pfam00854	PTR2	POT family. The POT (proton-dependent oligopeptide transport) family all appear to be proton dependent transporters.	GO:0042938|dipeptide transport;GO:0006807|nitrogen compound metabolic process;GO:0015031|protein transport;GO:0042939|tripeptide transport;	GO:0016021|integral component of membrane;GO:0005886|plasma membrane;GO:0009506|plasmodesma;	GO:0042936|dipeptide transporter activity;GO:0042937|tripeptide transporter activity;	.	.
Potri.001G248700.v3.0	93	69	67	59.31738152	34	29	2.685510865	1.425196559	4.21E-05	0.000241135	up	yes	Potri.001G248700	protein_coding	chrChr01:25830931-25835436:+	gi|566150952|ref|XP_002299828.2|	2905	0	hypothetical protein POPTR_0001s25580g [Populus trichocarpa]	gi|743876454|ref|XM_011036898.1|	1863	0	PREDICTED: Populus euphratica laccase-4 (LOC105133080), mRNA	O80434	873	0	Laccase-4	YMR058w	156	1.00E-39	COG2132	pfam07732	Cu-oxidase_3	Multicopper oxidase. This entry contains many divergent copper oxidase-like domains that are not recognized by the pfam00394 model.	GO:0009809|lignin biosynthetic process;GO:0046274|lignin catabolic process;GO:0009834|plant-type secondary cell wall biogenesis;	GO:0048046|apoplast;	GO:0005507|copper ion binding;GO:0052716|hydroquinone:oxygen oxidoreductase activity;GO:0016491|oxidoreductase activity;GO:0016722|oxidoreductase activity, oxidizing metal ions;	K05909	E1.10.3.2; laccase [EC:1.10.3.2]
Potri.001G250100.v3.0	470	366	520	372.9126492	286	200	2.07233971	1.051260517	9.44E-07	7.43E-06	up	yes	Potri.001G250100	protein_coding	chrChr01:25962319-25965737:-	gi|743876392|ref|XP_011035182.1|	2489	0	PREDICTED: uncharacterized protein LOC105133067 [Populus euphratica]	gi|743876391|ref|XM_011036880.1|	2058	0	PREDICTED: Populus euphratica uncharacterized LOC105133067 (LOC105133067), transcript variant X1, mRNA	.	.	.	.	.	.	.	.	pfam13414	TPR_11	TPR repeat.	.	.	.	.	.
Potri.001G250900.v3.0	6	11	8	27.50821883	77	43	0.154693364	-2.692516787	6.30E-07	5.09E-06	down	yes	Potri.001G250900	protein_coding	chrChr01:26016050-26017786:-	gi|566150994|ref|XP_002298315.2|	1468	0	hypothetical protein POPTR_0001s25800g [Populus trichocarpa]	gi|566150993|ref|XM_002298279.2|	1024	0	Populus trichocarpa hypothetical protein (POPTR_0001s25800g) mRNA, complete cds	Q56Y11	313	7.00E-103	Dehydrodolichyl diphosphate synthase 2	all3432	229	1.00E-71	COG0020	pfam01255	Prenyltransf	Putative undecaprenyl diphosphate synthase. Previously known as uncharacterized protein family UPF0015, a single member of this family has been identified as an undecaprenyl diphosphate synthase.	GO:0016094|polyprenol biosynthetic process;GO:0006486|protein glycosylation;	GO:0009507|chloroplast;GO:0005783|endoplasmic reticulum;	GO:0002094|polyprenyltransferase activity;	K11778	DHDDS, RER2, SRT1; ditrans,polycis-polyprenyl diphosphate synthase [EC:2.5.1.87]
Potri.001G251200.v3.0	0	1	1	17.83972847	84	11	0.015874242	-5.97716846	5.43E-06	3.70E-05	down	yes	Potri.001G251200	protein_coding	chrChr01:26097341-26100765:-	gi|566151007|ref|XP_006369566.1|	1658	0	hypothetical protein POPTR_0001s25830g [Populus trichocarpa]	gi|566151006|ref|XM_006369504.1|	1169	0	Populus trichocarpa hypothetical protein (POPTR_0001s25830g) mRNA, complete cds	Q93Z81	382	8.00E-133	Vacuolar cation/proton exchanger 3	YDL128w	152	2.00E-44	COG0387	pfam01699	Na_Ca_ex	Sodium/calcium exchanger protein. This is a family of sodium/calcium exchanger integral membrane proteins. This family covers the integral membrane regions of the proteins. Sodium/calcium exchangers regulate intracellular Ca2+ concentrations in many cells; cardiac myocytes, epithelial cells, neurons retinal rod photoreceptors and smooth muscle cells. Ca2+ is moved into or out of the cytosol depen…	GO:0006874|cellular calcium ion homeostasis;GO:0030026|cellular manganese ion homeostasis;GO:0006882|cellular zinc ion homeostasis;GO:0055062|phosphate ion homeostasis;GO:0006793|phosphorus metabolic process;GO:0051592|response to calcium ion;GO:0009624|response to nematode;	GO:0016021|integral component of membrane;GO:0009705|plant-type vacuole membrane;GO:0005774|vacuolar membrane;GO:0005773|vacuole;	GO:0015369|calcium:proton antiporter activity;	K07300	chaA, CAX; Ca2+:H+ antiporter
Potri.001G253600.v3.0	480	489	481	330.5400017	77	80	6.815862581	2.768896249	3.52E-54	7.50E-52	up	yes	Potri.001G253600	protein_coding	chrChr01:26352916-26357867:+	gi|566151054|ref|XP_002299799.2|	2514	0	Signal recognition particle 54 kDa protein 1 [Populus trichocarpa]	gi|566151053|ref|XM_002299763.2|	2330	0	Populus trichocarpa Signal recognition particle 54 kDa protein 1 (POPTR_0001s26040g) mRNA, complete cds	P49972	920	0	Signal recognition particle 54 kDa protein 2	SPCC188.06c	413	1.00E-133	COG0541	pfam00448	SRP54	SRP54-type protein, GTPase domain. This family includes relatives of the G-domain of the SRP54 family of proteins.	GO:0006614|SRP-dependent cotranslational protein targeting to membrane;	GO:0005786|signal recognition particle, endoplasmic reticulum targeting;	GO:0008312|7S RNA binding;GO:0005525|GTP binding;GO:0003924|GTPase activity;	K03106	SRP54, ffh; signal recognition particle subunit SRP54
Potri.001G253800.v3.0	398	480	424	725.5699287	1206	1221	0.395584967	-1.337940492	7.19E-25	3.67E-23	down	yes	Potri.001G253800	protein_coding	chrChr01:26367099-26370732:+	gi|224059268|ref|XP_002299798.1|	2552	0	hypothetical protein POPTR_0001s26060g [Populus trichocarpa]	gi|566151057|ref|XM_002299762.2|	2502	0	Populus trichocarpa hypothetical protein (POPTR_0001s26060g) mRNA, complete cds	Q8GW61	737	0	Sugar transport protein 14	.	.	.	.	pfam00083	Sugar_tr	Sugar (and other) transporter.	GO:0046323|glucose import;	GO:0005887|integral component of plasma membrane;GO:0005886|plasma membrane;	GO:0005355|glucose transmembrane transporter activity;GO:0005351|sugar:proton symporter activity;	.	.
Potri.001G255100.v3.0	534	1438	1359	2818.208584	5572	5756	0.216983343	-2.204343798	6.05E-05	0.000334229	down	yes	Potri.001G255100	protein_coding	chrChr01:26479372-26481456:+	gi|566151079|ref|XP_002299791.2|	1647	0	3-glucanase family protein [Populus trichocarpa]	gi|566151078|ref|XM_002299755.2|	1151	0	Populus trichocarpa 3-glucanase family protein (POPTR_0001s26210g) mRNA, complete cds	P52407	392	6.00E-131	Glucan endo-1,3-beta-glucosidase, basic vacuolar isoform	.	.	.	.	pfam00332	Glyco_hydro_17	Glycosyl hydrolases family 17.	GO:0005975|carbohydrate metabolic process;GO:0006952|defense response;	GO:0005773|vacuole;	GO:0042973|glucan endo-1,3-beta-D-glucosidase activity;	.	.
Potri.001G255300.v3.0	22	31	28	20.20092317	8	10	3.315400298	1.72918307	0.002759915	0.009913682	up	yes	Potri.001G255300	protein_coding	chrChr01:26488392-26490011:-	gi|224054506|ref|XP_002298294.1|	350	3.00E-38	hypothetical protein POPTR_0001s26230g [Populus trichocarpa]	gi|224054505|ref|XM_002298258.1|	439	0	Populus trichocarpa hypothetical protein (POPTR_0001s26230g) mRNA, complete cds	.	.	.	.	.	.	.	.	pfam04156	IncA	IncA protein. Chlamydia trachomatis is an obligate intracellular bacterium that develops within a parasitophorous vacuole termed an inclusion. The inclusion is non-fusogenic with lysosomes but intercepts lipids from a host cell exocytic pathway. Initiation of chlamydial development is concurrent with modification of the inclusion membrane by a set of C. trachomatis-encoded proteins collectively d…	.	.	.	.	.
Potri.001G258600.v3.0	250	231	226	406.1200025	578	798	0.377441643	-1.40567449	3.01E-13	5.69E-12	down	yes	Potri.001G258600	protein_coding	chrChr01:26763738-26768060:-	gi|566151137|ref|XP_002299910.2|	1620	0	hypothetical protein POPTR_0001s26580g [Populus trichocarpa]	gi|566151136|ref|XM_002299874.2|	1457	0	Populus trichocarpa hypothetical protein (POPTR_0001s26580g) mRNA, complete cds	Q9LXV3	554	0	Dicarboxylate transporter 1, chloroplastic	BS_yflS	302	2.00E-91	COG0471	pfam00939	Na_sulph_symp	Sodium:sulfate symporter transmembrane region. There are also some members in this family that do not match the Prosite motif, and belong to the subfamily SODIT1.	GO:0015742|alpha-ketoglutarate transport;GO:0019676|ammonia assimilation cycle;GO:0071423|malate transmembrane transport;GO:0015729|oxaloacetate transport;GO:0009624|response to nematode;GO:0006814|sodium ion transport;	GO:0009507|chloroplast;GO:0009941|chloroplast envelope;GO:0009706|chloroplast inner membrane;GO:0009534|chloroplast thylakoid;GO:0016021|integral component of membrane;GO:0016020|membrane;GO:0005739|mitochondrion;GO:0009536|plastid;	GO:0015139|alpha-ketoglutarate transmembrane transporter activity;GO:0015140|malate transmembrane transporter activity;GO:0015131|oxaloacetate transmembrane transporter activity;	.	.
Potri.001G258700.v3.0	40	23	29	22.25896713	13	4	4.031381185	2.011274203	0.001399731	0.005484712	up	yes	Potri.001G258700	protein_coding	chrChr01:26778319-26780792:-	gi|529485235|gb|AGT02397.1|	1669	0	MYB transcription factor [Populus trichocarpa]	gi|743924164|ref|XM_011007897.1|	1238	0	PREDICTED: Populus euphratica transcription factor MYB46-like (LOC105112264), transcript variant X1, mRNA	Q9LXV2	220	4.00E-66	Transcription factor MYB46	ECU11g1690	107	4.00E-26	COG5147	pfam00249	Myb_DNA-binding	Myb-like DNA-binding domain. This family contains the DNA binding domains from Myb proteins, as well as the SANT domain family.	GO:0050832|defense response to fungus;GO:0009834|plant-type secondary cell wall biogenesis;GO:1901348|positive regulation of secondary cell wall biogenesis;GO:0045893|positive regulation of transcription, DNA-templated;GO:2000652|regulation of secondary cell wall biogenesis;GO:0009751|response to salicylic acid;GO:0006351|transcription, DNA-templated;	GO:0005634|nucleus;	GO:0003677|DNA binding;GO:0003700|transcription factor activity, sequence-specific DNA binding;	K09422	MYBP; myb proto-oncogene protein, plant
Potri.001G259100.v3.0	488	572	564	801.304466	1298	1179	0.484460887	-1.045547901	1.54E-16	4.09E-15	down	yes	Potri.001G259100	protein_coding	chrChr01:26815760-26819787:+	gi|566151144|ref|XP_002298405.2|	2077	0	hypothetical protein POPTR_0001s26630g [Populus trichocarpa]	gi|566151143|ref|XM_002298369.2|	1801	0	Populus trichocarpa hypothetical protein (POPTR_0001s26630g) mRNA, complete cds	Q70E96	484	1.00E-160	Aldehyde dehydrogenase family 3 member F1	alr3672	338	2.00E-105	COG1012	pfam00171	Aldedh	Aldehyde dehydrogenase family. This family of dehydrogenases act on aldehyde substrates. Members use NADP as a cofactor. The family includes the following members: The prototypical members are the aldehyde dehydrogenases EC:1.2.1.3. Succinate-semialdehyde dehydrogenase EC:1.2.1.16. Lactaldehyde dehydrogenase EC:1.2.1.22. Benzaldehyde dehydrogenase EC:1.2.1.28. Methylmalonate-semialdehyde dehydrog…	GO:0006081|cellular aldehyde metabolic process;	GO:0005783|endoplasmic reticulum;GO:0016020|membrane;	GO:0004028|3-chloroallyl aldehyde dehydrogenase activity;GO:0004029|aldehyde dehydrogenase (NAD) activity;GO:0004030|aldehyde dehydrogenase [NAD(P)+] activity;	K00128	E1.2.1.3; aldehyde dehydrogenase (NAD+) [EC:1.2.1.3]
Potri.001G260600.v3.0	5	10	7	24.45543835	52	54	0.152933876	-2.709020082	5.16E-07	4.23E-06	down	yes	Potri.001G260600	protein_coding	chrChr01:26993721-26994975:+	gi|224055063|ref|XP_002298410.1|	626	8.00E-79	hypothetical protein POPTR_0001s26780g [Populus trichocarpa]	gi|566151176|ref|XM_002298374.2|	662	0	Populus trichocarpa hypothetical protein (POPTR_0001s26780g) mRNA, complete cds	Q5CT62	66.2	3.00E-11	Structure-specific endonuclease subunit SLX1 homolog	.	.	.	.	pfam01541	GIY-YIG	GIY-YIG catalytic domain. This domain called GIY-YIG is found in the amino terminal region of excinuclease abc subunit c (uvrC), bacteriophage T4 endonucleases segA, segB, segC, segD and segE; it is also found in putative endonucleases encoded by group I introns of fungi and phage. The structure of I-TevI a GIY-YIG endonuclease, reveals a novel alpha/beta-fold with a central three-stranded antipa…	GO:0006310|DNA recombination;GO:0006281|DNA repair;	GO:0033557|Slx1-Slx4 complex;	GO:0017108|5'-flap endonuclease activity;	K15078	SLX1; structure-specific endonuclease subunit SLX1 [EC:3.6.1.-]
Potri.001G261400.v3.0	0	0	0	3.034443841	5	11	0.025202057	-5.310314701	0.003894552	0.013379997	down	yes	Potri.001G261400	protein_coding	chrChr01:27077512-27079481:-	gi|743928129|ref|XP_011008262.1|	205	4.00E-29	PREDICTED: uncharacterized protein LOC105113682 isoform X1 [Populus euphratica]	gi|743928133|ref|XR_840008.1|	355	0	PREDICTED: Populus euphratica uncharacterized LOC105113682 (LOC105113682), transcript variant X4, misc_RNA	.	.	.	.	.	.	.	.	pfam00931	NB-ARC	NB-ARC domain.	.	.	.	.	.
Potri.001G262500.v3.0	15	14	17	25.13080865	42	41	0.409421008	-1.288342962	0.005932791	0.019191432	down	yes	Potri.001G262500	protein_coding	chrChr01:27142957-27144141:+	.	.	.	.	.	.	.	.	.	.	.	.	.	.	.	.	pfam05975	EcsB	Bacterial ABC transporter protein EcsB. This family consists of several bacterial ABC transporter proteins which are homologous to the EcsB protein of Bacillus subtilis. EcsB is thought to encode a hydrophobic protein with six membrane-spanning helices in a pattern found in other hydrophobic components of ABC transporters.	.	.	.	.	.
Potri.001G266500.v3.0	0	0	0	5.628130613	15	15	0.01357281	-6.203136773	5.44E-05	0.000303348	down	yes	Potri.001G266500	protein_coding	chrChr01:27433730-27435297:+	gi|224055202|ref|XP_002298433.1|	641	2.00E-82	hypothetical protein POPTR_0001s27330g [Populus trichocarpa]	gi|566151278|ref|XM_002298397.2|	605	0	Populus trichocarpa hypothetical protein (POPTR_0001s27330g) mRNA, complete cds	.	.	.	.	.	.	.	.	pfam10328	7TM_GPCR_Srx	Serpentine type 7TM GPCR chemoreceptor Srx. Chemoreception is mediated in Caenorhabditis elegans by members of the seven-transmembrane G-protein-coupled receptor class (7TM GPCRs) of proteins which are of the serpentine type. Srx is part of the Srg superfamily of chemoreceptors. Chemoperception is one of the central senses of soil nematodes like C. elegans which are otherwise 'blind' and 'deaf'.	.	.	.	.	.
Potri.001G267600.v3.0	114	150	153	114.384041	93	56	2.077353363	1.054746643	0.000245727	0.001171533	up	yes	Potri.001G267600	protein_coding	chrChr01:27560671-27564097:-	gi|566151301|ref|XP_002299946.2|	1855	0	hypothetical protein POPTR_0001s27460g [Populus trichocarpa]	gi|566151300|ref|XM_002299910.2|	1527	0	Populus trichocarpa hypothetical protein (POPTR_0001s27460g) mRNA, complete cds	.	.	.	.	.	.	.	.	pfam13166	AAA_13	AAA domain. This family of domains contain a P-loop motif that is characteristic of the AAA superfamily. Many of the proteins in this family are conjugative transfer proteins. This family includes the PrrC protein that is thought to be the active component of the anticodon nuclease.	.	.	.	.	.
Potri.001G268000.v3.0	0	0	0	13.81717382	43	31	0.005525638	-7.499643221	2.03E-08	2.08E-07	down	yes	Potri.001G268000	protein_coding	chrChr01:27611700-27612428:+	gi|224055233|ref|XP_002298438.1|	777	7.00E-103	hypothetical protein POPTR_0001s27500g [Populus trichocarpa]	gi|566151309|ref|XM_002298402.2|	591	0	Populus trichocarpa hypothetical protein (POPTR_0001s27500g) mRNA, complete cds	.	.	.	.	.	.	.	.	pfam00902	TatC	Sec-independent protein translocase protein (TatC). The bacterial Tat system has a remarkable ability to transport folded proteins even enzyme complexes across the cytoplasmic membrane. It is structurally and mechanistically similar to the Delta pH-driven thylakoidal protein import pathway. A functional Tat system or Delta pH-dependent pathway requires three integral membrane proteins: TatA/Tha4,…	.	.	.	.	.
Potri.001G268300.v3.0	4	3	7	10.41798435	21	19	0.25938246	-1.946847173	0.011240148	0.03290237	down	yes	Potri.001G268300	protein_coding	chrChr01:27627005-27627451:-	gi|566151313|ref|XP_006369634.1|	327	6.00E-37	hypothetical protein POPTR_0001s27520g [Populus trichocarpa]	gi|566151312|ref|XM_006369572.1|	288	2.00E-148	Populus trichocarpa hypothetical protein (POPTR_0001s27520g) mRNA, complete cds	.	.	.	.	.	.	.	.	pfam08229	SHR3_chaperone	ER membrane protein SH3. This family of proteins are membrane localized chaperones that are required for correct plasma membrane localisation of amino acid permeases (AAPs). SH3 prevents AAPs proteins from aggregating and assists in their correct folding. In the absence of SH3, AAPs are retained in the ER.	.	.	.	.	.
Potri.001G268500.v3.0	289	288	287	674.3243946	1618	1037	0.241600621	-2.04930393	5.56E-30	3.79E-28	down	yes	Potri.001G268500	protein_coding	chrChr01:27640492-27641107:-	gi|224059644|ref|XP_002299949.1|	258	7.00E-26	hypothetical protein POPTR_0001s27540g [Populus trichocarpa]	gi|566151316|ref|XM_002299913.2|	210	1.00E-104	Populus trichocarpa hypothetical protein (POPTR_0001s27540g) mRNA, complete cds	.	.	.	.	.	.	.	.	pfam14093	DUF4271	Domain of unknown function (DUF4271). This family of integral membrane proteins is functionally uncharacterized. This family of proteins is found in bacteria. Proteins in this family are typically between 221 and 326 amino acids in length.	.	.	.	.	.
Potri.001G269100.v3.0	211	226	234	173.7506862	106	78	2.69995691	1.432936383	2.90E-11	4.35E-10	up	yes	Potri.001G269100	protein_coding	chrChr01:27674458-27675233:+	gi|566151324|ref|XP_006369636.1|	498	6.00E-59	hypothetical protein POPTR_0001s27590g, partial [Populus trichocarpa]	gi|157743426|gb|AC211310.1|	288	5.00E-148	Populus trichocarpa clone POP017-I09, complete sequence	Q9FFJ8	76.6	1.00E-14	L10-interacting MYB domain-containing protein	.	.	.	.	pfam12776	Myb_DNA-bind_3	Myb/SANT-like DNA-binding domain. This presumed domain appears to be related to other Myb/SANT like DNA binding domains. In particular pfam10545 seems most related. This family is greatly expanded in plants and appears in several proteins annotated as transposon proteins.	GO:0006355|regulation of transcription, DNA-templated;GO:0006351|transcription, DNA-templated;	GO:0005634|nucleus;	.	.	.
Potri.001G270200.v3.0	1	2	7	24.31399871	52	66	0.062568916	-3.998410077	8.03E-09	8.76E-08	down	yes	Potri.001G270200	protein_coding	chrChr01:27750031-27751846:+	.	.	.	.	gi|162809365|gb|AC215901.1|	635	0	Populus trichocarpa clone POP110-M11, complete sequence	.	.	.	.	.	.	.	.	pfam14508	GH97_N	Glycosyl-hydrolase 97 N-terminal. This N-terminal domain of glycosyl-hydrolase-97 contributes part of the active site pocket. It is also important for contact with the catalytic and C-terminal domains of the whole.	.	.	.	.	.
Potri.001G270500.v3.0	102	61	58	58.59309007	35	33	2.398258841	1.261987376	0.00099883	0.004092366	up	yes	Potri.001G270500	protein_coding	chrChr01:27782189-27784890:-	gi|566151347|ref|XP_006369644.1|	2387	0	hypothetical protein POPTR_0001s27730g [Populus trichocarpa]	gi|566151344|ref|XM_006369581.1|	1723	0	Populus trichocarpa hypothetical protein (POPTR_0001s27720g) mRNA, complete cds	Q7XU38	462	4.00E-155	Cytochrome P450 87A3	slr0574	160	6.00E-42	COG2124	pfam00067	p450	Cytochrome P450. Cytochrome P450s are haem-thiolate proteins involved in the oxidative degradation of various compounds. They are particularly well known for their role in the degradation of environmental toxins and mutagens. They can be divided into 4 classes, according to the method by which electrons from NAD(P)H are delivered to the catalytic site. Sequence conservation is relatively low with…	GO:0016132|brassinosteroid biosynthetic process;GO:0010268|brassinosteroid homeostasis;GO:0007275|multicellular organismal development;GO:0016125|sterol metabolic process;	GO:0030659|cytoplasmic vesicle membrane;GO:0016021|integral component of membrane;	GO:0020037|heme binding;GO:0005506|iron ion binding;GO:0004497|monooxygenase activity;GO:0016705|oxidoreductase activity, acting on paired donors, with incorporation or reduction of molecular oxygen;	.	.
Potri.001G270700.v3.0	23	4	9	8.041435954	2	1	8.901980616	3.154126359	0.010416811	0.030863371	up	yes	Potri.001G270700	protein_coding	chrChr01:27810343-27812858:-	gi|224059658|ref|XP_002299956.1|	2542	0	hypothetical protein POPTR_0001s27760g [Populus trichocarpa]	gi|566151352|ref|XM_002299920.2|	1499	0	Populus trichocarpa hypothetical protein (POPTR_0001s27760g) mRNA, complete cds	Q7XU38	439	3.00E-147	Cytochrome P450 87A3	slr0574	164	8.00E-44	COG2124	pfam00067	p450	Cytochrome P450. Cytochrome P450s are haem-thiolate proteins involved in the oxidative degradation of various compounds. They are particularly well known for their role in the degradation of environmental toxins and mutagens. They can be divided into 4 classes, according to the method by which electrons from NAD(P)H are delivered to the catalytic site. Sequence conservation is relatively low with…	GO:0016132|brassinosteroid biosynthetic process;GO:0010268|brassinosteroid homeostasis;GO:0007275|multicellular organismal development;GO:0016125|sterol metabolic process;	GO:0030659|cytoplasmic vesicle membrane;GO:0016021|integral component of membrane;	GO:0020037|heme binding;GO:0005506|iron ion binding;GO:0004497|monooxygenase activity;GO:0016705|oxidoreductase activity, acting on paired donors, with incorporation or reduction of molecular oxygen;	.	.
Potri.001G270800.v3.0	169	108	83	87.15903742	34	33	3.959654102	1.985374408	7.69E-08	7.28E-07	up	yes	Potri.001G270800	protein_coding	chrChr01:27813645-27816590:-	gi|224059660|ref|XP_002299957.1|	2553	0	hypothetical protein POPTR_0001s27770g [Populus trichocarpa]	gi|743835541|ref|XM_011026738.1|	1559	0	PREDICTED: Populus euphratica cytochrome P450 87A3-like (LOC105126026), mRNA	Q7XU38	460	2.00E-154	Cytochrome P450 87A3	slr0574	172	2.00E-46	COG2124	pfam00067	p450	Cytochrome P450. Cytochrome P450s are haem-thiolate proteins involved in the oxidative degradation of various compounds. They are particularly well known for their role in the degradation of environmental toxins and mutagens. They can be divided into 4 classes, according to the method by which electrons from NAD(P)H are delivered to the catalytic site. Sequence conservation is relatively low with…	GO:0016132|brassinosteroid biosynthetic process;GO:0010268|brassinosteroid homeostasis;GO:0007275|multicellular organismal development;GO:0016125|sterol metabolic process;	GO:0030659|cytoplasmic vesicle membrane;GO:0016021|integral component of membrane;	GO:0020037|heme binding;GO:0005506|iron ion binding;GO:0004497|monooxygenase activity;GO:0016705|oxidoreductase activity, acting on paired donors, with incorporation or reduction of molecular oxygen;	.	.
Potri.001G273500.v3.0	19	19	23	39.03727881	62	78	0.320920314	-1.639712983	4.26E-05	0.000243474	down	yes	Potri.001G273500	protein_coding	chrChr01:28022177-28023033:-	gi|566151392|ref|XP_002299970.2|	342	3.00E-34	dihydropyrimidinase family protein [Populus trichocarpa]	gi|743835344|ref|XM_011026692.1|	300	1.00E-154	PREDICTED: Populus euphratica dihydropyrimidinase (LOC105126000), mRNA	Q9FMP3	74.7	5.00E-14	Dihydropyrimidinase	.	.	.	.	pfam04497	Pox_E2-like	Poxviridae protein. This family of proteins is restricted to Poxviridae. It contains a number of differently named uncharacterized proteins.	GO:0019483|beta-alanine biosynthetic process;GO:0043562|cellular response to nitrogen levels;GO:0006212|uracil catabolic process;	GO:0012505|endomembrane system;GO:0005783|endoplasmic reticulum;GO:0005794|Golgi apparatus;	GO:0004157|dihydropyrimidinase activity;GO:0046872|metal ion binding;	K01464	DPYS, dht, hydA; dihydropyrimidinase [EC:3.5.2.2]
Potri.001G273600.v3.0	1880	1956	1859	1449.049836	581	834	2.955097591	1.563205776	9.73E-21	3.64E-19	up	yes	Potri.001G273600	protein_coding	chrChr01:28023386-28029729:+	gi|566151394|ref|XP_002298459.2|	2998	0	las1-like family protein [Populus trichocarpa]	gi|743835340|ref|XM_011026691.1|	2221	0	PREDICTED: Populus euphratica uncharacterized LOC105125999 (LOC105125999), mRNA	Q9Y4W2	79.3	9.00E-14	Ribosomal biogenesis protein LAS1L	.	.	.	.	pfam04031	Las1	Las1-like. Las1 is an essential nuclear protein involved in cell morphogenesis and cell surface growth.	GO:0006325|chromatin organization;GO:0000478|endonucleolytic cleavage involved in rRNA processing;GO:0000460|maturation of 5.8S rRNA;GO:0000470|maturation of LSU-rRNA;GO:0006364|rRNA processing;	GO:0005737|cytoplasm;GO:0016020|membrane;GO:0005815|microtubule organizing center;GO:0071339|MLL1 complex;GO:0005730|nucleolus;GO:0005654|nucleoplasm;GO:0030687|preribosome, large subunit precursor;	GO:0044822|poly(A) RNA binding;	K16912	LAS1; ribosomal biogenesis protein LAS1
Potri.001G276300.v3.0	3	2	2	6.662049423	18	10	0.185712637	-2.428856105	0.013203731	0.03777493	down	yes	Potri.001G276300	protein_coding	chrChr01:28264671-28265445:+	gi|224055307|ref|XP_002298472.1|	969	4.00E-130	RNA recognition motif-containing family protein [Populus trichocarpa]	gi|224055306|ref|XM_002298436.1|	663	0	Populus trichocarpa RNA recognition motif-containing family protein (POPTR_0001s28300g) mRNA, complete cds	Q94CJ8	80.5	1.00E-15	Zinc finger CCCH domain-containing protein 55	.	.	.	.	pfam15449	Retinal	Retinal protein. This family of proteins is found in the photoreceptor cells of the retina. Mutations of the gene encoding this protein have been associated with retinal disorders such as retinitis pigmentosa and late-onset progressive retinal atrophy. The function of this family of proteins is unknown, but it is likely to be important in the development and function of the retina.	.	.	GO:0003677|DNA binding;GO:0046872|metal ion binding;GO:0000166|nucleotide binding;GO:0003723|RNA binding;	.	.
Potri.001G277200.v3.0	61	79	73	104.1880617	148	171	0.491794116	-1.023873621	6.55E-05	0.000358646	down	yes	Potri.001G277200	protein_coding	chrChr01:28386627-28391575:+	gi|566151466|ref|XP_002298478.2|	5226	0	hypothetical protein POPTR_0001s28380g [Populus trichocarpa]	gi|743835147|ref|XM_011026646.1|	3308	0	PREDICTED: Populus euphratica integrator complex subunit 3 homolog (LOC105125962), transcript variant X2, mRNA	Q7TPD0	304	7.00E-85	Integrator complex subunit 3	.	.	.	.	pfam10189	DUF2356	Conserved protein (DUF2356). This is a 200 amino acid region of a family of proteins conserved from plants to humans. Some members have been putatively annotated as being integrator complex subunit 3 but this could not be confirmed. The function is unknown.	GO:0006974|cellular response to DNA damage stimulus;GO:0006281|DNA repair;GO:0007093|mitotic cell cycle checkpoint;GO:0010212|response to ionizing radiation;GO:0016180|snRNA processing;	GO:0032039|integrator complex;GO:0005634|nucleus;GO:0070876|SOSS complex;	.	K13140	INTS3; integrator complex subunit 3
Potri.001G277300.v3.0	476	510	453	387.5737749	266	210	2.235246414	1.160433883	7.53E-14	1.53E-12	up	yes	Potri.001G277300	protein_coding	chrChr01:28394660-28396300:+	gi|224055321|ref|XP_002298479.1|	2374	0	hypothetical protein POPTR_0001s28390g [Populus trichocarpa]	gi|566151467|ref|XM_002298443.2|	1489	0	Populus trichocarpa hypothetical protein (POPTR_0001s28390g) mRNA, complete cds	O81117	376	8.00E-123	Cytochrome P450 94A1	SMc02579	82	8.00E-16	COG2124	pfam00067	p450	Cytochrome P450. Cytochrome P450s are haem-thiolate proteins involved in the oxidative degradation of various compounds. They are particularly well known for their role in the degradation of environmental toxins and mutagens. They can be divided into 4 classes, according to the method by which electrons from NAD(P)H are delivered to the catalytic site. Sequence conservation is relatively low with…	.	GO:0005789|endoplasmic reticulum membrane;GO:0016021|integral component of membrane;	GO:0020037|heme binding;GO:0005506|iron ion binding;GO:0004497|monooxygenase activity;GO:0016705|oxidoreductase activity, acting on paired donors, with incorporation or reduction of molecular oxygen;	.	.
Potri.001G278300.v3.0	778	750	675	602.3811233	380	394	2.098378468	1.069274909	8.63E-16	2.12E-14	up	yes	Potri.001G278300	protein_coding	chrChr01:28440132-28443743:+	gi|566151481|ref|XP_002298483.2|	2026	0	hypothetical protein POPTR_0001s28490g [Populus trichocarpa]	gi|566151480|ref|XM_002298447.2|	1422	0	Populus trichocarpa hypothetical protein (POPTR_0001s28490g) mRNA, complete cds	Q9LUZ6	525	0	Protein PMR5	.	.	.	.	pfam13839	PC-Esterase	GDSL/SGNH-like Acyl-Esterase family found in Pmr5 and Cas1p. The PC-Esterase family is comprised of Cas1p, the Homo sapiens C7orf58, Arabidopsis thaliana PMR5 and a group of plant freezing resistance/coldacclimatization proteins typified by Arabidopsis thaliana ESKIMO1. animal FAM55D proteins, and animal FAM113 proteins. The PC-Esterase family has features that are both similar and different from…	GO:0071554|cell wall organization or biogenesis;GO:0006952|defense response;GO:0009620|response to fungus;	GO:0005783|endoplasmic reticulum;GO:0005794|Golgi apparatus;GO:0016021|integral component of membrane;	GO:0016413|O-acetyltransferase activity;	.	.
Potri.001G278400.v3.0	30	77	75	207.9882644	99	788	0.148173524	-2.754640408	0.012348994	0.035674872	down	yes	Potri.001G278400	protein_coding	chrChr01:28445073-28448792:-	gi|566151483|ref|XP_002299991.2|	3043	0	asparagine synthetase family protein [Populus trichocarpa]	gi|566151482|ref|XM_002299955.2|	1956	0	Populus trichocarpa asparagine synthetase family protein (POPTR_0001s28500g) mRNA, complete cds	P49078	996	0	Asparagine synthetase [glutamine-hydrolyzing] 1	STM0680	595	0	COG0367	pfam00733	Asn_synthase	Asparagine synthase. This family is always found associated with pfam00310. Members of this family catalyse the conversion of aspartate to asparagine.	GO:0006529|asparagine biosynthetic process;GO:0009063|cellular amino acid catabolic process;GO:0043617|cellular response to sucrose starvation;GO:0006541|glutamine metabolic process;GO:0070981|L-asparagine biosynthetic process;GO:0009646|response to absence of light;GO:0009750|response to fructose;GO:0009749|response to glucose;GO:0009744|response to sucrose;	GO:0005829|cytosol;	GO:0004066|asparagine synthase (glutamine-hydrolyzing) activity;GO:0005524|ATP binding;GO:0042803|protein homodimerization activity;	K01953	asnB, ASNS; asparagine synthase (glutamine-hydrolysing) [EC:6.3.5.4]
Potri.001G281100.v3.0	0	1	0	20.75291252	63	47	0.007236966	-7.110399383	3.03E-08	3.02E-07	down	yes	Potri.001G281100	protein_coding	chrChr01:28772566-28775055:-	gi|743834948|ref|XP_011024903.1|	712	8.00E-111	PREDICTED: gamma-interferon-inducible lysosomal thiol reductase, partial [Populus euphratica]	gi|743834947|ref|XM_011026601.1|	839	0	PREDICTED: Populus euphratica gamma-interferon-inducible lysosomal thiol reductase (LOC105125925), partial mRNA	P13284	84	2.00E-17	Gamma-interferon-inducible lysosomal thiol reductase	.	.	.	.	pfam03227	GILT	Gamma interferon inducible lysosomal thiol reductase (GILT). This family includes the two characterized human gamma-interferon-inducible lysosomal thiol reductase (GILT) sequences. It also contains several other eukaryotic putative proteins with similarity to GILT. The aligned region contains three conserved cysteine residues. In addition, the two GILT sequences possess a C-X(2)-C motif that is s…	GO:0042590|antigen processing and presentation of exogenous peptide antigen via MHC class I;GO:0019886|antigen processing and presentation of exogenous peptide antigen via MHC class II;GO:0060333|interferon-gamma-mediated signaling pathway;GO:0048147|negative regulation of fibroblast proliferation;GO:0050821|protein stabilization;	GO:0030054|cell junction;GO:0005737|cytoplasm;GO:0005576|extracellular region;GO:0043231|intracellular membrane-bounded organelle;GO:0043202|lysosomal lumen;GO:0005764|lysosome;GO:0005886|plasma membrane;	GO:0016667|oxidoreductase activity, acting on a sulfur group of donors;	K08059	IFI30, GILT; interferon, gamma-inducible protein 30
Potri.001G281800.v3.0	162	144	136	305.9594458	661	486	0.285393897	-1.80897361	1.97E-22	8.39E-21	down	yes	Potri.001G281800	protein_coding	chrChr01:28826810-28829822:+	gi|566151545|ref|XP_006369677.1|	2470	0	hypothetical protein POPTR_0001s28860g [Populus trichocarpa]	gi|566151544|ref|XM_006369615.1|	1858	0	Populus trichocarpa hypothetical protein (POPTR_0001s28860g) mRNA, complete cds	O64732	467	1.00E-157	UDP-glycosyltransferase 87A1	.	.	.	.	pfam00201	UDPGT	UDP-glucoronosyl and UDP-glucosyl transferase.	GO:0009813|flavonoid biosynthetic process;GO:0052696|flavonoid glucuronidation;	GO:0043231|intracellular membrane-bounded organelle;	GO:0080043|quercetin 3-O-glucosyltransferase activity;GO:0080044|quercetin 7-O-glucosyltransferase activity;	.	.
Potri.001G282100.v3.0	206	170	154	273.3653619	435	436	0.448726565	-1.156091499	1.49E-10	2.06E-09	down	yes	Potri.001G282100	protein_coding	chrChr01:28840423-28843020:+	gi|224055423|ref|XP_002298503.1|	2463	0	hypothetical protein POPTR_0001s28890g [Populus trichocarpa]	gi|566151548|ref|XM_002298467.2|	1692	0	Populus trichocarpa hypothetical protein (POPTR_0001s28890g) mRNA, complete cds	O64733	473	3.00E-159	UDP-glycosyltransferase 87A2	.	.	.	.	pfam00201	UDPGT	UDP-glucoronosyl and UDP-glucosyl transferase.	GO:0009813|flavonoid biosynthetic process;GO:0052696|flavonoid glucuronidation;GO:0009909|regulation of flower development;	GO:0005737|cytoplasm;GO:0005829|cytosol;GO:0005634|nucleus;	GO:0080043|quercetin 3-O-glucosyltransferase activity;GO:0080044|quercetin 7-O-glucosyltransferase activity;	.	.
Potri.001G283200.v3.0	9	6	10	33.79617966	87	66	0.121130919	-3.045360928	2.65E-10	3.53E-09	down	yes	Potri.001G283200	protein_coding	chrChr01:28950856-28953015:-	gi|566151584|ref|XP_002300009.2|	3161	0	hypothetical protein POPTR_0001s29000g [Populus trichocarpa]	gi|566151583|ref|XM_002299973.2|	2028	0	Populus trichocarpa hypothetical protein (POPTR_0001s29000g) mRNA, complete cds	Q9LXA5	382	9.00E-121	L-type lectin-domain containing receptor kinase IX.1	YAR019c	100	8.00E-21	COG0515	pfam00139	Lectin_legB	Legume lectin domain.	GO:0002229|defense response to oomycetes;GO:0010942|positive regulation of cell death;GO:0010726|positive regulation of hydrogen peroxide metabolic process;	GO:0016021|integral component of membrane;GO:0005886|plasma membrane;	GO:0005524|ATP binding;GO:0030246|carbohydrate binding;GO:0004674|protein serine/threonine kinase activity;	.	.
Potri.001G283300.v3.0	5	5	4	30.06698182	76	69	0.071296692	-3.810021052	4.93E-12	8.17E-11	down	yes	Potri.001G283300	protein_coding	chrChr01:28955255-28957740:-	gi|566151586|ref|XP_002300010.2|	1225	8.00E-168	hypothetical protein POPTR_0001s29010g [Populus trichocarpa]	gi|566151585|ref|XM_002299974.2|	910	0	Populus trichocarpa hypothetical protein (POPTR_0001s29010g) mRNA, complete cds	Q0WM29	375	2.00E-124	Methylmalonate-semialdehyde dehydrogenase [acylating], mitochondrial	.	.	.	.	pfam00171	Aldedh	Aldehyde dehydrogenase family. This family of dehydrogenases act on aldehyde substrates. Members use NADP as a cofactor. The family includes the following members: The prototypical members are the aldehyde dehydrogenases EC:1.2.1.3. Succinate-semialdehyde dehydrogenase EC:1.2.1.16. Lactaldehyde dehydrogenase EC:1.2.1.22. Benzaldehyde dehydrogenase EC:1.2.1.28. Methylmalonate-semialdehyde dehydrog…	GO:0006979|response to oxidative stress;	GO:0005739|mitochondrion;	GO:0004029|aldehyde dehydrogenase (NAD) activity;GO:0005507|copper ion binding;GO:0018478|malonate-semialdehyde dehydrogenase (acetylating) activity;GO:0004491|methylmalonate-semialdehyde dehydrogenase (acylating) activity;	K00140	mmsA, iolA, ALDH6A1; malonate-semialdehyde dehydrogenase (acetylating) / methylmalonate-semialdehyde dehydrogenase [EC:1.2.1.18 1.2.1.27]
Potri.001G283400.v3.0	4	9	4	15.94752655	28	38	0.188856788	-2.404635459	0.000323246	0.001499548	down	yes	Potri.001G283400	protein_coding	chrChr01:28958520-28960743:-	gi|566151598|ref|XP_006369691.1|	2960	0	hypothetical protein POPTR_0001s29080g [Populus trichocarpa]	gi|566151597|ref|XM_006369629.1|	1895	0	Populus trichocarpa hypothetical protein (POPTR_0001s29080g) mRNA, complete cds	Q9LXA5	498	2.00E-165	L-type lectin-domain containing receptor kinase IX.1	YAR019c	99	2.00E-20	COG0515	pfam00139	Lectin_legB	Legume lectin domain.	GO:0002229|defense response to oomycetes;GO:0010942|positive regulation of cell death;GO:0010726|positive regulation of hydrogen peroxide metabolic process;	GO:0016021|integral component of membrane;GO:0005886|plasma membrane;	GO:0005524|ATP binding;GO:0030246|carbohydrate binding;GO:0004674|protein serine/threonine kinase activity;	.	.
Potri.001G284400.v3.0	21	46	52	28.88465344	11	11	3.998910772	1.99960709	0.000490201	0.002173074	up	yes	Potri.001G284400	protein_coding	chrChr01:29104528-29105741:+	gi|566186933|ref|XP_002313958.2|	506	2.00E-61	hypothetical protein POPTR_0009s08270g [Populus trichocarpa]	gi|566186932|ref|XM_002313922.2|	275	7.00E-141	Populus trichocarpa hypothetical protein (POPTR_0009s08270g) mRNA, complete cds	Q6EP49	111	4.00E-28	MADS-box transcription factor 27	.	.	.	.	pfam01486	K-box	K-box region. The K-box region is commonly found associated with SRF-type transcription factors see pfam00319. The K-box is a possible coiled-coil structure. Possible role in multimer formation.	GO:0000165|MAPK cascade;GO:0045944|positive regulation of transcription from RNA polymerase II promoter;GO:0006351|transcription, DNA-templated;	GO:0005634|nucleus;	GO:0000977|RNA polymerase II regulatory region sequence-specific DNA binding;GO:0003700|transcription factor activity, sequence-specific DNA binding;	K09264	K09264; MADS-box transcription factor, plant
Potri.001G284500.v3.0	28	37	48	27.27429845	10	10	4.178740052	2.063068015	0.000130536	0.000667611	up	yes	Potri.001G284500	protein_coding	chrChr01:29124796-29125244:+	.	.	.	.	gi|566151607|ref|XM_006369633.1|	449	0	Populus trichocarpa hypothetical protein (POPTR_0001s29120g) mRNA, complete cds	.	.	.	.	.	.	.	.	pfam09742	Dymeclin	Dyggve-Melchior-Clausen syndrome protein. Dymeclin (Dyggve-Melchior-Clausen syndrome protein) contains a large number of leucine and isoleucine residues and a total of 17 repeated dileucine motifs. It is characteristically about 700 residues long and present in plants and animals. Mutations in the gene coding for this protein in humans give rise to the disorder Dyggve-Melchior-Clausen syndrome (D…	.	.	.	.	.
Potri.001G286200.v3.0	29	22	12	81.49411213	219	148	0.127053271	-2.976494579	5.35E-16	1.35E-14	down	yes	Potri.001G286200	protein_coding	chrChr01:29253970-29254783:+	gi|566151644|ref|XP_002300307.2|	790	1.00E-103	hypothetical protein POPTR_0001s29290g [Populus trichocarpa]	gi|743857640|ref|XM_011031936.1|	664	0	PREDICTED: Populus euphratica uncharacterized LOC105129740 (LOC105129740), mRNA	.	.	.	.	.	.	.	.	pfam12008	EcoR124_C	Type I restriction and modification enzyme - subunit R C terminal. This enzyme has been characterized and shown to belong to a new family of the type I class of restriction and modification enzymes. This family is involved in bacterial defence by making double strand breaks in specific double stranded DNA sequences, e.g. that of invading bacteriophages. EcoR124 is made up of three subunits, HsdR,…	.	.	.	.	.
Potri.001G287800.v3.0	88	95	123	83.8279876	64	44	2.102534574	1.072129524	0.000570898	0.002489125	up	yes	Potri.001G287800	protein_coding	chrChr01:29363146-29367855:+	gi|743857733|ref|XP_011030263.1|	3528	0	PREDICTED: uncharacterized protein LOC105129756 isoform X3 [Populus euphratica]	gi|743857732|ref|XM_011031961.1|	2145	0	PREDICTED: Populus euphratica uncharacterized LOC105129756 (LOC105129756), transcript variant X3, mRNA	.	.	.	.	.	.	.	.	pfam09847	DUF2074	Predicted permease (DUF2074). This domain, found in various archaeal hypothetical proteins, has no known function.	.	.	.	.	.
Potri.001G288400.v3.0	0	0	0	5.296620813	10	18	0.014434791	-6.114305949	0.000111468	0.000580825	down	yes	Potri.001G288400	protein_coding	chrChr01:29411331-29412087:+	gi|566151693|ref|XP_006369712.1|	657	4.00E-83	hypothetical protein POPTR_0001s29540g [Populus trichocarpa]	gi|743857782|ref|XM_011031975.1|	620	0	PREDICTED: Populus euphratica pathogenesis-related protein 1-like (LOC105129766), mRNA	P33154	179	1.00E-54	Pathogenesis-related protein 1	YJL079c	76.3	2.00E-15	COG2340	pfam00188	CAP	Cysteine-rich secretory protein family. This is a large family of cysteine-rich secretory proteins, antigen 5, and pathogenesis-related 1 proteins (CAP) that are found in a wide range of organisms, including prokaryotes and non-vertebrate eukaryotes, The nine subfamilies of the mammalian CAP 'super'family include: the human glioma pathogenesis-related 1 (GLIPR1), Golgi associated pathogenesis rel…	GO:0006952|defense response;GO:0010266|response to vitamin B1;GO:0009414|response to water deprivation;GO:0009627|systemic acquired resistance;	GO:0048046|apoplast;GO:0005618|cell wall;	.	K13449	PR1; pathogenesis-related protein 1
Potri.001G288600.v3.0	46	42	42	260.7320552	483	755	0.077008554	-3.698837478	4.08E-44	5.57E-42	down	yes	Potri.001G288600	protein_coding	chrChr01:29416452-29417172:+	gi|566151697|ref|XP_002300292.2|	865	2.00E-115	Pathogenesis-related family protein [Populus trichocarpa]	gi|566151696|ref|XM_002300256.2|	717	0	Populus trichocarpa Pathogenesis-related family protein (POPTR_0001s29560g) mRNA, complete cds	P33154	211	2.00E-67	Pathogenesis-related protein 1	YJL078c_1	97.8	4.00E-24	COG2340	pfam00188	CAP	Cysteine-rich secretory protein family. This is a large family of cysteine-rich secretory proteins, antigen 5, and pathogenesis-related 1 proteins (CAP) that are found in a wide range of organisms, including prokaryotes and non-vertebrate eukaryotes, The nine subfamilies of the mammalian CAP 'super'family include: the human glioma pathogenesis-related 1 (GLIPR1), Golgi associated pathogenesis rel…	GO:0006952|defense response;GO:0010266|response to vitamin B1;GO:0009414|response to water deprivation;GO:0009627|systemic acquired resistance;	GO:0048046|apoplast;GO:0005618|cell wall;	.	K13449	PR1; pathogenesis-related protein 1
Potri.001G289100.v3.0	156	247	228	169.4693271	138	69	2.267619346	1.181178482	0.000127549	0.000654317	up	yes	Potri.001G289100	protein_coding	chrChr01:29461356-29464948:+	gi|224060931|ref|XP_002300289.1|	4239	0	hypothetical protein POPTR_0001s29610g [Populus trichocarpa]	gi|566151705|ref|XM_002300253.2|	2752	0	Populus trichocarpa hypothetical protein (POPTR_0001s29610g) mRNA, complete cds	.	.	.	.	.	.	.	.	pfam15402	Spc7_N	N-terminus of kinetochore NMS complex subunit Spc7.	.	.	.	.	.
Potri.001G290000.v3.0	4	5	0	11.59124763	27	25	0.12715719	-2.975315054	0.000580967	0.002529766	down	yes	Potri.001G290000	protein_coding	chrChr01:29580555-29582033:-	gi|566151728|ref|XP_002298790.2|	1818	0	hypothetical protein POPTR_0001s29730g [Populus trichocarpa]	gi|743857867|ref|XM_011031997.1|	1132	0	PREDICTED: Populus euphratica uncharacterized LOC105129784 (LOC105129784), transcript variant X2, mRNA	.	.	.	.	.	.	.	.	pfam14309	DUF4378	Domain of unknown function (DUF4378).	.	.	.	.	.
Potri.001G290100.v3.0	41	33	45	59.33366617	87	97	0.477267426	-1.06713022	0.001038839	0.004231803	down	yes	Potri.001G290100	protein_coding	chrChr01:29588801-29592891:+	gi|566151730|ref|XP_002300283.2|	1322	7.00E-180	hypothetical protein POPTR_0001s29740g [Populus trichocarpa]	gi|743857870|ref|XM_011031998.1|	1172	0	PREDICTED: Populus euphratica uncharacterized LOC105129785 (LOC105129785), transcript variant X1, mRNA	P54461	72.4	5.00E-13	Ribosomal RNA small subunit methyltransferase E	CAC1285	83.6	2.00E-17	COG1385	pfam04452	Methyltrans_RNA	RNA methyltransferase. RNA methyltransferases modify nucleotides during ribosomal RNA maturation in a site-specific manner. The Escherichia coli member is specific for U1498 methylation.	GO:0070475|rRNA base methylation;	GO:0005737|cytoplasm;	GO:0070042|rRNA (uridine-N3-)-methyltransferase activity;	K09761	rsmE; 16S rRNA (uracil1498-N3)-methyltransferase [EC:2.1.1.193]
Potri.001G290600.v3.0	45	34	46	77.62200678	135	140	0.33564017	-1.575012706	7.34E-08	6.97E-07	down	yes	Potri.001G290600	protein_coding	chrChr01:29619699-29623029:+	gi|566151738|ref|XP_006369718.1|	3015	0	hypothetical protein POPTR_0001s29790g [Populus trichocarpa]	gi|566151737|ref|XM_006369656.1|	1498	0	Populus trichocarpa hypothetical protein (POPTR_0001s29790g) mRNA, complete cds	Q4F883	308	3.00E-93	Senescence-associated carboxylesterase 101	.	.	.	.	pfam01764	Lipase_3	Lipase (class 3).	GO:0007568|aging;GO:0006952|defense response;GO:0016042|lipid catabolic process;GO:1900426|positive regulation of defense response to bacterium;GO:1902290|positive regulation of defense response to oomycetes;GO:0002230|positive regulation of defense response to virus by host;GO:1900057|positive regulation of leaf senescence;	GO:0005737|cytoplasm;GO:0016021|integral component of membrane;GO:0005634|nucleus;	GO:0052689|carboxylic ester hydrolase activity;	.	.
Potri.001G290900.v3.0	119	131	117	192.9244427	339	285	0.434722155	-1.201834474	1.71E-10	2.34E-09	down	yes	Potri.001G290900	protein_coding	chrChr01:29651300-29654687:-	gi|566151750|ref|XP_002298786.2|	2314	0	hypothetical protein POPTR_0001s29870g [Populus trichocarpa]	gi|566151749|ref|XM_002298750.2|	1466	0	Populus trichocarpa hypothetical protein (POPTR_0001s29870g) mRNA, complete cds	Q9C7Z9	460	7.00E-156	Serine carboxypeptidase-like 18	SPAC19G12.10c_2	122	3.00E-29	COG2939	pfam00450	Peptidase_S10	Serine carboxypeptidase.	GO:0019748|secondary metabolic process;	GO:0005576|extracellular region;	GO:0004180|carboxypeptidase activity;GO:0016747|transferase activity, transferring acyl groups other than amino-acyl groups;	K16296	SCPL-I; serine carboxypeptidase-like clade I [EC:3.4.16.-]
Potri.001G291700.v3.0	48	51	59	36.73892138	15	6	5.590471469	2.482969957	5.32E-07	4.35E-06	up	yes	Potri.001G291700	protein_coding	chrChr01:29704720-29708557:-	gi|743857913|ref|XP_011030310.1|	2214	0	PREDICTED: serine carboxypeptidase-like 18 isoform X1 [Populus euphratica]	gi|566151749|ref|XM_002298750.2|	1272	0	Populus trichocarpa hypothetical protein (POPTR_0001s29870g) mRNA, complete cds	Q9C7Z9	452	1.00E-152	Serine carboxypeptidase-like 18	YBR139w	117	2.00E-27	COG2939	pfam00450	Peptidase_S10	Serine carboxypeptidase.	GO:0019748|secondary metabolic process;	GO:0005576|extracellular region;	GO:0004180|carboxypeptidase activity;GO:0016747|transferase activity, transferring acyl groups other than amino-acyl groups;	K16296	SCPL-I; serine carboxypeptidase-like clade I [EC:3.4.16.-]
Potri.001G291800.v3.0	65	76	35	158.194192	371	281	0.19924648	-2.327373857	1.42E-15	3.41E-14	down	yes	Potri.001G291800	protein_coding	chrChr01:29717578-29721168:+	gi|743857901|ref|XP_011030307.1|	2417	0	PREDICTED: serine carboxypeptidase-like 18 isoform X1 [Populus euphratica]	gi|566151749|ref|XM_002298750.2|	1475	0	Populus trichocarpa hypothetical protein (POPTR_0001s29870g) mRNA, complete cds	Q9C7Z9	463	4.00E-156	Serine carboxypeptidase-like 18	SPAC19G12.10c_2	122	5.00E-29	COG2939	pfam00450	Peptidase_S10	Serine carboxypeptidase.	GO:0019748|secondary metabolic process;	GO:0005576|extracellular region;	GO:0004180|carboxypeptidase activity;GO:0016747|transferase activity, transferring acyl groups other than amino-acyl groups;	K16296	SCPL-I; serine carboxypeptidase-like clade I [EC:3.4.16.-]
Potri.001G292500.v3.0	1	0	0	3.616549757	6	12	0.043689527	-4.516568699	0.007410611	0.0231932	down	yes	Potri.001G292500	protein_coding	chrChr01:29772025-29772338:-	gi|566151774|ref|XP_006369731.1|	416	9.00E-51	hypothetical protein POPTR_0001s29980g [Populus trichocarpa]	gi|566151773|ref|XM_006369669.1|	268	3.00E-137	Populus trichocarpa hypothetical protein (POPTR_0001s29980g) mRNA, complete cds	P93039	76.6	6.00E-16	Nucleobase-ascorbate transporter 4	.	.	.	.	pfam14945	LLC1	Normal lung function maintenance, Low in Lung Cancer 1 protein. This protein is part of a family found in eukaryotes. It is 137 amino acids long in protein sequence length and mass is approximately 15.7 kDa. The protein is present in the normal lung epithelium, but absent or downregulated in most primary non-small lung cancers. The gene is known as Low in Lung Cancer 1 (LLC1). This protein is tho…	GO:0055085|transmembrane transport;	GO:0016021|integral component of membrane;	GO:0005215|transporter activity;	.	.
Potri.001G292600.v3.0	65	53	79	51.73878608	26	31	2.552415157	1.351863006	0.000356477	0.001637494	up	yes	Potri.001G292600	protein_coding	chrChr01:29772339-29777024:-	gi|566151776|ref|XP_006369732.1|	892	1.00E-116	hypothetical protein POPTR_0001s29990g [Populus trichocarpa]	gi|566151775|ref|XM_006369670.1|	372	0	Populus trichocarpa hypothetical protein (POPTR_0001s29990g) mRNA, complete cds	Q27GI3	246	2.00E-79	Nucleobase-ascorbate transporter 6	BS_yunJ	54.7	2.00E-07	COG2233	pfam00860	Xan_ur_permease	Permease family. This family includes permeases for diverse substrates such as xanthine, uracil, and vitamin C. However many members of this family are functionally uncharacterized and may transport other substrates. Members of this family have ten predicted transmembrane helices.	GO:0055085|transmembrane transport;	GO:0005618|cell wall;GO:0005783|endoplasmic reticulum;GO:0016021|integral component of membrane;GO:0009506|plasmodesma;GO:0005773|vacuole;	GO:0005215|transporter activity;	.	.
Potri.001G295500.v3.0	113	126	115	226.7913892	457	363	0.3193752	-1.646675804	9.81E-19	3.13E-17	down	yes	Potri.001G295500	protein_coding	chrChr01:29993383-29994497:+	gi|566151811|ref|XP_002300263.2|	945	1.00E-123	hypothetical protein POPTR_0001s30260g [Populus trichocarpa]	gi|566151810|ref|XM_002300227.2|	1107	0	Populus trichocarpa hypothetical protein (POPTR_0001s30260g) mRNA, complete cds	Q96289	144	4.00E-39	Zinc finger protein ZAT10	.	.	.	.	pfam13912	zf-C2H2_6	C2H2-type zinc finger.	GO:0035264|multicellular organism growth;GO:0045892|negative regulation of transcription, DNA-templated;GO:0010117|photoprotection;GO:0015979|photosynthesis;GO:0009737|response to abscisic acid;GO:0010200|response to chitin;GO:0009409|response to cold;GO:0009644|response to high light intensity;GO:0006979|response to oxidative stress;GO:0009651|response to salt stress;GO:0009414|response to water…	GO:0005634|nucleus;	GO:0046872|metal ion binding;GO:0043565|sequence-specific DNA binding;GO:0003700|transcription factor activity, sequence-specific DNA binding;GO:0044212|transcription regulatory region DNA binding;	.	.
Potri.001G296400.v3.0	57	54	51	82.64889491	125	136	0.457469318	-1.128253108	2.67E-05	0.000158473	down	yes	Potri.001G296400	protein_coding	chrChr01:30070680-30073718:-	gi|743858113|ref|XP_011030365.1|	1231	2.00E-166	PREDICTED: PXMP2/4 family protein 4-like [Populus euphratica]	gi|743858112|ref|XM_011032063.1|	1100	0	PREDICTED: Populus euphratica PXMP2/4 family protein 4-like (LOC105129828), mRNA	Q4IPX8	92	3.00E-20	Protein SYM1	.	.	.	.	pfam04117	Mpv17_PMP22	Mpv17 / PMP22 family. The 22-kDa peroxisomal membrane protein (PMP22) is a major component of peroxisomal membranes. PMP22 seems to be involved in pore forming activity and may contribute to the unspecific permeability of the organelle membrane. PMP22 is synthesized on free cytosolic ribosomes and then directed to the peroxisome membrane by specific targeting information. Mpv17 is a closely relat…	GO:0006067|ethanol metabolic process;	GO:0016021|integral component of membrane;GO:0005743|mitochondrial inner membrane;	.	K13348	MPV17; protein Mpv17
Potri.001G296700.v3.0	73	112	113	78.60302781	63	27	2.466582495	1.302513539	0.000756687	0.003202403	up	yes	Potri.001G296700	protein_coding	chrChr01:30087572-30090908:-	gi|566151833|ref|XP_002298764.2|	3510	0	hypothetical protein POPTR_0001s30390g [Populus trichocarpa]	gi|566151832|ref|XM_002298728.2|	2448	0	Populus trichocarpa hypothetical protein (POPTR_0001s30390g) mRNA, complete cds	.	.	.	.	.	.	.	.	pfam10325	7TM_GPCR_Srz	Serpentine type 7TM GPCR chemoreceptor Srz. Chemoreception is mediated in Caenorhabditis elegans by members of the seven-transmembrane G-protein-coupled receptor class (7TM GPCRs) of proteins which are of the serpentine type. Srz is a solo families amongst the superfamilies of chemoreceptors. Chemoperception is one of the central senses of soil nematodes like C. elegans which are otherwise 'blind…	.	.	.	.	.
Potri.001G297700.v3.0	71	72	75	408.7574615	678	1243	0.083064245	-3.58962859	1.79E-40	2.13E-38	down	yes	Potri.001G297700	protein_coding	chrChr01:30205607-30206690:+	gi|566151852|ref|XP_002300251.2|	364	4.00E-40	hypothetical protein POPTR_0001s30500g [Populus trichocarpa]	gi|566151851|ref|XM_002300215.2|	871	0	Populus trichocarpa hypothetical protein (POPTR_0001s30500g) mRNA, complete cds	Q948Z4	115	3.00E-30	Snakin-1	.	.	.	.	pfam02704	GASA	Gibberellin regulated protein. This is the GASA gibberellin regulated cysteine rich protein family. The expression of these proteins is up-regulated by the plant hormone gibberellin, most of these proteins have some role in plant development. There are 12 cysteine residues conserved within the alignment giving the potential for these proteins to posses 6 disulphide bonds.	GO:0006952|defense response;	GO:0005618|cell wall;GO:0005576|extracellular region;	.	.	.
Potri.001G298900.v3.0	162	166	172	130.6034392	79	64	2.586098912	1.370777456	3.13E-09	3.63E-08	up	yes	Potri.001G298900	protein_coding	chrChr01:30299482-30304914:-	gi|566151877|ref|XP_002298755.2|	4524	0	hypothetical protein POPTR_0001s30610g [Populus trichocarpa]	gi|566151876|ref|XM_002298719.2|	2526	0	Populus trichocarpa hypothetical protein (POPTR_0001s30610g) mRNA, complete cds	Q8L7W8	992	0	Alpha-L-fucosidase 2	.	.	.	.	pfam14498	Glyco_hyd_65N_2	Glycosyl hydrolase family 65, N-terminal domain. This domain represents a domain found to the N-terminus of the glycosyl hydrolase 65 family catalytic domain.	GO:0008152|metabolic process;	GO:0048046|apoplast;	GO:0047513|1,2-alpha-L-fucosidase activity;	K15923	AXY8, FUC95A, afcA; alpha-L-fucosidase 2 [EC:3.2.1.51]
Potri.001G299200.v3.0	3	4	4	12.11328234	37	16	0.154697283	-2.692480241	0.000626575	0.002707449	down	yes	Potri.001G299200	protein_coding	chrChr01:30350592-30351273:+	gi|224060633|ref|XP_002300245.1|	432	8.00E-52	hypothetical protein POPTR_0001s30660g [Populus trichocarpa]	gi|743858198|ref|XR_843146.1|	485	0	PREDICTED: Populus euphratica uncharacterized LOC105129848 (LOC105129848), ncRNA	Q1G3M2	129	8.00E-37	LYR motif-containing protein At3g19508	.	.	.	.	pfam05347	Complex1_LYR	Complex 1 protein (LYR family). Proteins in this family include an accessory subunit of the higher eukaryotic NADH dehydrogenase complex. In Saccharomyces cerevisiae, the Isd11 protein has been shown to play a role in Fe/S cluster biogenesis in mitochondria. We have named this family LYR after a highly conserved tripeptide motif close to the N-terminus of these proteins.	GO:0008152|metabolic process;	GO:0048046|apoplast;	GO:0047513|1,2-alpha-L-fucosidase activity;	.	.
Potri.001G299400.v3.0	658	810	840	484.8385071	8	20	60.75154553	5.924849206	2.53E-75	1.01E-72	up	yes	Potri.001G299400	protein_coding	chrChr01:30377946-30378795:+	gi|566151889|ref|XP_006369747.1|	1108	1.00E-150	plant basic secretory family protein [Populus trichocarpa]	gi|156523309|gb|AC209038.1|	850	0	Populus trichocarpa clone POP007-J20, complete sequence	C0HJG8	57.8	1.00E-09	Basic secretory protease (Fragments)	.	.	.	.	pfam04450	BSP	Peptidase of plants and bacteria. These basic secretory proteins (BSPs) are believed to be part of the plants defence mechanism against pathogens.	.	.	GO:0046872|metal ion binding;GO:0008237|metallopeptidase activity;	.	.
Potri.001G299600.v3.0	86	88	90	55.0137051	1	0	195.0099064	7.607403604	1.95E-07	1.72E-06	up	yes	Potri.001G299600	protein_coding	chrChr01:30397763-30398505:+	gi|566151893|ref|XP_002300242.2|	1206	4.00E-166	plant basic secretory family protein [Populus trichocarpa]	gi|156523309|gb|AC209038.1|	743	0	Populus trichocarpa clone POP007-J20, complete sequence	C0HJG8	62.4	1.00E-11	Basic secretory protease (Fragments)	.	.	.	.	pfam04450	BSP	Peptidase of plants and bacteria. These basic secretory proteins (BSPs) are believed to be part of the plants defence mechanism against pathogens.	.	.	GO:0046872|metal ion binding;GO:0008237|metallopeptidase activity;	.	.
Potri.001G299700.v3.0	380	441	394	300.3368502	147	111	3.482977769	1.800321265	3.04E-23	1.37E-21	up	yes	Potri.001G299700	protein_coding	chrChr01:30398807-30401937:-	gi|224056200|ref|XP_002298752.1|	2167	0	5-methylthioribose kinase family protein [Populus trichocarpa]	gi|566151894|ref|XM_002298716.2|	1463	0	Populus trichocarpa 5-methylthioribose kinase family protein (POPTR_0001s30710g) mRNA, complete cds	Q9C6D2	653	0	Methylthioribose kinase	mll7285	321	2.00E-103	COG4857	pfam01636	APH	Phosphotransferase enzyme family. This family consists of bacterial antibiotic resistance proteins, which confer resistance to various aminoglycosides they include: aminoglycoside 3'-phosphotransferase or kanamycin kinase / neomycin-kanamycin phosphotransferase and streptomycin 3''-kinase or streptomycin 3''-phosphotransferase. The aminoglycoside phosphotransferases inactivate aminoglycoside anti…	GO:0071369|cellular response to ethylene stimulus;GO:0071281|cellular response to iron ion;GO:0071732|cellular response to nitric oxide;GO:0019509|L-methionine biosynthetic process from methylthioadenosine;	GO:0005829|cytosol;	GO:0005524|ATP binding;GO:0042802|identical protein binding;GO:0046522|S-methyl-5-thioribose kinase activity;	K00899	mtnK; 5-methylthioribose kinase [EC:2.7.1.100]
Potri.001G299800.v3.0	0	0	0	3.387803095	8	10	0.022556374	-5.470321033	0.001762122	0.006719634	down	yes	Potri.001G299800	protein_coding	chrChr01:30414424-30414812:-	gi|224056198|ref|XP_002298751.1|	393	1.00E-46	hypothetical protein POPTR_0001s30720g [Populus trichocarpa]	gi|566151895|ref|XM_002298715.2|	309	5.00E-160	Populus trichocarpa hypothetical protein (POPTR_0001s30720g) mRNA, complete cds	.	.	.	.	.	.	.	.	pfam10467	Inhibitor_I48	Peptidase inhibitor clitocypin. Clitocypin binds and inhibits cysteine proteinases. It has no similarity to any other known cysteine proteinase inhibitors but bears some similarity to a lectin-like family of proteins from mushrooms.	.	.	.	.	.
Potri.001G300800.v3.0	15	15	9	29.3705518	65	49	0.252856637	-1.983608447	2.46E-05	0.000147296	down	yes	Potri.001G300800	protein_coding	chrChr01:30485297-30486474:+	gi|566151911|ref|XP_002300236.2|	1318	0	hypothetical protein POPTR_0001s30810g [Populus trichocarpa]	gi|743858254|ref|XM_011032100.1|	827	0	PREDICTED: Populus euphratica probable carbohydrate esterase At4g34215 (LOC105129860), transcript variant X1, mRNA	Q8L9J9	310	2.00E-103	Probable carbohydrate esterase At4g34215	.	.	.	.	pfam03629	DUF303	Domain of unknown function (DUF303). Distribution of this domain seems limited to prokaryotes and viruses.	.	.	GO:0016787|hydrolase activity;	.	.
Potri.001G301400.v3.0	35	23	15	80.88025742	183	168	0.153387589	-2.704746338	3.54E-15	8.16E-14	down	yes	Potri.001G301400	protein_coding	chrChr01:30524332-30525741:-	gi|743858284|ref|XP_011030411.1|	1568	0	PREDICTED: polygalacturonase inhibitor 1-like [Populus euphratica]	gi|743858283|ref|XM_011032109.1|	1131	0	PREDICTED: Populus euphratica polygalacturonase inhibitor 1-like (LOC105129866), mRNA	Q9SSD1	83.2	1.00E-15	Protein TOO MANY MOUTHS	.	.	.	.	pfam13855	LRR_8	Leucine rich repeat.	GO:0008356|asymmetric cell division;GO:0009737|response to abscisic acid;	GO:0031225|anchored component of membrane;GO:0016021|integral component of membrane;GO:0016020|membrane;GO:0005886|plasma membrane;	GO:0042277|peptide binding;GO:0004872|receptor activity;	.	.
Potri.001G302100.v3.0	326	274	295	218.8970835	73	102	3.764170005	1.912331788	1.47E-17	4.23E-16	up	yes	Potri.001G302100	protein_coding	chrChr01:30591039-30593893:-	gi|566151934|ref|XP_002298740.2|	2243	0	hypothetical protein POPTR_0001s30950g [Populus trichocarpa]	gi|566151933|ref|XM_002298704.2|	1351	0	Populus trichocarpa hypothetical protein (POPTR_0001s30950g) mRNA, complete cds	P43297	584	0	Cysteine proteinase RD21A	AF1946_2	80.1	8.00E-16	COG4870	pfam00112	Peptidase_C1	Papain family cysteine protease.	GO:0050832|defense response to fungus;GO:0006508|proteolysis;GO:0051603|proteolysis involved in cellular protein catabolic process;	GO:0048046|apoplast;GO:0009507|chloroplast;GO:0000932|cytoplasmic mRNA processing body;GO:0010494|cytoplasmic stress granule;GO:0005615|extracellular space;GO:0005794|Golgi apparatus;GO:0005764|lysosome;GO:0009506|plasmodesma;GO:0005773|vacuole;	GO:0004197|cysteine-type endopeptidase activity;GO:0008234|cysteine-type peptidase activity;GO:0008233|peptidase activity;	.	.
Potri.001G303000.v3.0	959	769	761	560.9213759	85	149	7.80143259	2.963739073	2.10E-37	2.14E-35	up	yes	Potri.001G303000	protein_coding	chrChr01:30651928-30653762:-	gi|566151949|ref|XP_006369755.1|	2598	0	hypothetical protein POPTR_0001s31040g [Populus trichocarpa]	gi|566151948|ref|XM_006369693.1|	1835	0	Populus trichocarpa hypothetical protein (POPTR_0001s31040g) mRNA, complete cds	Q9AT54	616	0	Scopoletin glucosyltransferase	.	.	.	.	pfam00201	UDPGT	UDP-glucoronosyl and UDP-glucosyl transferase.	GO:0008152|metabolic process;	.	GO:0042802|identical protein binding;GO:0050275|scopoletin glucosyltransferase activity;	.	.
Potri.001G303600.v3.0	58	53	67	37.59118937	1	2	43.83223778	5.45392043	1.81E-09	2.18E-08	up	yes	Potri.001G303600	protein_coding	chrChr01:30698210-30699876:-	gi|566151967|ref|XP_002298734.2|	2605	0	hypothetical protein POPTR_0001s31120g [Populus trichocarpa]	gi|566151966|ref|XM_002298698.2|	1660	0	Populus trichocarpa hypothetical protein (POPTR_0001s31120g) mRNA, complete cds	Q9AT54	622	0	Scopoletin glucosyltransferase	.	.	.	.	pfam00201	UDPGT	UDP-glucoronosyl and UDP-glucosyl transferase.	GO:0008152|metabolic process;	.	GO:0042802|identical protein binding;GO:0050275|scopoletin glucosyltransferase activity;	.	.
Potri.001G303700.v3.0	45	38	43	34.39300812	26	18	2.121425329	1.085033899	0.010483817	0.031034546	up	yes	Potri.001G303700	protein_coding	chrChr01:30703085-30704659:-	gi|224056136|ref|XP_002298733.1|	2598	0	hypothetical protein POPTR_0001s31130g [Populus trichocarpa]	gi|566151968|ref|XM_002298697.2|	1565	0	Populus trichocarpa hypothetical protein (POPTR_0001s31130g) mRNA, complete cds	Q9AT54	631	0	Scopoletin glucosyltransferase	CAC2716	60.5	5.00E-09	COG1819	pfam00201	UDPGT	UDP-glucoronosyl and UDP-glucosyl transferase.	GO:0008152|metabolic process;	.	GO:0042802|identical protein binding;GO:0050275|scopoletin glucosyltransferase activity;	.	.
Potri.001G304700.v3.0	465	409	434	664.1712472	1062	1031	0.461440131	-1.115784617	9.69E-19	3.10E-17	down	yes	Potri.001G304700	protein_coding	chrChr01:30769186-30769951:+	gi|224060503|ref|XP_002300225.1|	700	2.00E-90	ribosomal protein S16 [Populus trichocarpa]	gi|256782832|gb|AC237586.1|	618	0	Populus trichocarpa clone POP031-J10, complete sequence	O22647	247	4.00E-81	40S ribosomal protein S16	SPBC18H10.14	193	9.00E-61	COG0103	pfam00380	Ribosomal_S9	Ribosomal protein S9/S16. This family includes small ribosomal subunit S9 from prokaryotes and S16 from eukaryotes.	GO:0006412|translation;	GO:0005840|ribosome;	GO:0003735|structural constituent of ribosome;	.	.
Potri.001G305400.v3.0	2	2	1	7.445015452	14	20	0.107880738	-3.212490801	0.001510941	0.005865371	down	yes	Potri.001G305400	protein_coding	chrChr01:30850782-30853952:+	gi|566152000|ref|XP_002300222.2|	2317	0	hypothetical protein POPTR_0001s31280g [Populus trichocarpa]	gi|566151999|ref|XM_002300186.2|	1632	0	Populus trichocarpa hypothetical protein (POPTR_0001s31280g) mRNA, complete cds	Q84KJ6	702	0	Ammonium transporter 3 member 1	SSO1054	289	2.00E-89	COG0004	pfam00909	Ammonium_transp	Ammonium Transporter Family.	GO:0072488|ammonium transmembrane transport;GO:0019740|nitrogen utilization;GO:0015695|organic cation transport;	GO:0005887|integral component of plasma membrane;	GO:0008519|ammonium transmembrane transporter activity;	K03320	amt, AMT, MEP; ammonium transporter, Amt family
Potri.001G307300.v3.0	10	18	12	31.63510713	54	70	0.236955089	-2.077314448	9.71E-06	6.34E-05	down	yes	Potri.001G307300	protein_coding	chrChr01:31016352-31022062:+	gi|566152033|ref|XP_002300209.2|	3219	0	hypothetical protein POPTR_0001s31480g [Populus trichocarpa]	gi|566152032|ref|XM_002300173.2|	1890	0	Populus trichocarpa hypothetical protein (POPTR_0001s31480g) mRNA, complete cds	Q40392	432	1.00E-129	TMV resistance protein N	RSp0842	63.2	4.00E-09	COG4886	pfam00931	NB-ARC	NB-ARC domain.	GO:0009626|plant-type hypersensitive response;GO:0007165|signal transduction;	GO:0005737|cytoplasm;	GO:0043531|ADP binding;GO:0005524|ATP binding;	.	.
Potri.001G307500.v3.0	38	35	18	22.07672611	2	15	3.879164474	1.955745947	0.007699447	0.023942128	up	yes	Potri.001G307500	protein_coding	chrChr01:31044107-31045907:-	gi|566152036|ref|XP_002298720.2|	2096	0	hypothetical protein POPTR_0001s31500g [Populus trichocarpa]	gi|566152035|ref|XM_002298684.2|	1570	0	Populus trichocarpa hypothetical protein (POPTR_0001s31500g) mRNA, complete cds	A1TFU9	136	6.00E-34	FAD-dependent urate hydroxylase	PA2587	101	2.00E-22	COG0654	pfam01494	FAD_binding_3	FAD binding domain. This domain is involved in FAD binding in a number of enzymes.	GO:0055114|oxidation-reduction process;GO:0006144|purine nucleobase metabolic process;GO:0019628|urate catabolic process;	.	GO:0071949|FAD binding;GO:0070404|NADH binding;GO:0070402|NADPH binding;GO:0016709|oxidoreductase activity, acting on paired donors, with incorporation or reduction of molecular oxygen, NAD(P)H as one donor, and incorporation of one atom of oxygen;	K16839	hpxO; FAD-dependent urate hydroxylase [EC:1.14.13.113]
Potri.001G308200.v3.0	10	10	13	6.866354011	0	0	66.3219968	6.051415539	0.000261844	0.001240579	up	yes	Potri.001G308200	protein_coding	chrChr01:31139697-31142588:-	gi|566152044|ref|XP_006369780.1|	3015	0	hypothetical protein POPTR_0001s315502g, partial [Populus trichocarpa]	gi|566152043|ref|XM_006369718.1|	1678	0	Populus trichocarpa hypothetical protein (POPTR_0001s315502g) mRNA, partial cds	Q6PWU2	687	0	(-)-alpha-terpineol synthase	.	.	.	.	pfam03936	Terpene_synth_C	Terpene synthase family, metal binding domain. It has been suggested that this gene family be designated tps (for terpene synthase). It has been split into six subgroups on the basis of phylogeny, called tpsa-tpsf. tpsa includes vetispiridiene synthase, 5-epi- aristolochene synthase, and (+)-delta-cadinene synthase. tpsb includes (-)-limonene synthase. tpsc includes kaurene synthase A. tpsd inclu…	GO:0016114|terpenoid biosynthetic process;	.	GO:0000287|magnesium ion binding;GO:0010333|terpene synthase activity;	K18108	E4.2.3.111; (-)-alpha-terpineol synthase [EC:4.2.3.111]
Potri.001G308300.v3.0	250	261	225	152.6773985	0	0	1475.594461	10.52708056	4.72E-13	8.70E-12	up	yes	Potri.001G308300	protein_coding	chrChr01:31163490-31166738:-	gi|566258502|ref|XP_006388836.1|	3107	0	hypothetical protein POPTR_0092s00200g [Populus trichocarpa]	gi|566152053|ref|XM_006369722.1|	1904	0	Populus trichocarpa hypothetical protein (POPTR_0001s31570g) mRNA, complete cds	Q6PWU2	698	0	(-)-alpha-terpineol synthase	.	.	.	.	pfam03936	Terpene_synth_C	Terpene synthase family, metal binding domain. It has been suggested that this gene family be designated tps (for terpene synthase). It has been split into six subgroups on the basis of phylogeny, called tpsa-tpsf. tpsa includes vetispiridiene synthase, 5-epi- aristolochene synthase, and (+)-delta-cadinene synthase. tpsb includes (-)-limonene synthase. tpsc includes kaurene synthase A. tpsd inclu…	GO:0016114|terpenoid biosynthetic process;	.	GO:0000287|magnesium ion binding;GO:0010333|terpene synthase activity;	K18108	E4.2.3.111; (-)-alpha-terpineol synthase [EC:4.2.3.111]
Potri.001G309700.v3.0	6	7	8	14.21983997	17	35	0.295735521	-1.757620558	0.010274577	0.030508167	down	yes	Potri.001G309700	protein_coding	chrChr01:31350497-31351462:-	gi|566152084|ref|XP_002298708.2|	1078	1.00E-145	hypothetical protein POPTR_0001s31720g [Populus trichocarpa]	gi|743904671|ref|XM_011047413.1|	886	0	PREDICTED: Populus euphratica RING-H2 finger protein ATL78-like (LOC105140543), mRNA	Q6NQG7	197	1.00E-59	RING-H2 finger protein ATL78	.	.	.	.	pfam13639	zf-RING_2	Ring finger domain.	GO:0016567|protein ubiquitination;	GO:0016021|integral component of membrane;	GO:0008270|zinc ion binding;	K19040	ATL76S; E3 ubiquitin-protein ligase ATL10/75/76/77/78 [EC:2.3.2.27]
Potri.001G309900.v3.0	367	618	609	400.7866787	200	172	3.169487089	1.664249391	2.97E-12	5.04E-11	up	yes	Potri.001G309900	protein_coding	chrChr01:31374765-31375515:+	gi|224060437|ref|XP_002300199.1|	1008	2.00E-136	truncated Kunitz trypsin inhibitor family protein [Populus trichocarpa]	gi|743904675|ref|XM_011047415.1|	651	0	PREDICTED: Populus euphratica miraculin-like (LOC105140546), mRNA	Q9LMU2	88.2	1.00E-19	Kunitz trypsin inhibitor 2	.	.	.	.	pfam00197	Kunitz_legume	Trypsin and protease inhibitor.	.	GO:0048046|apoplast;GO:0005618|cell wall;	GO:0004866|endopeptidase inhibitor activity;GO:0008233|peptidase activity;	.	.
Potri.001G310200.v3.0	35	28	33	58.26387808	116	89	0.346842265	-1.527648383	3.40E-06	2.42E-05	down	yes	Potri.001G310200	protein_coding	chrChr01:31392790-31394898:-	gi|224141205|ref|XP_002323965.1|	506	7.00E-82	hypothetical protein POPTR_0017s07680g [Populus trichocarpa]	gi|743904687|ref|XR_845205.1|	523	0	PREDICTED: Populus euphratica uncharacterized LOC105140549 (LOC105140549), ncRNA	P0CE10	89.4	2.00E-17	ATP-dependent RNA helicase DEAH11, chloroplastic	.	.	.	.	pfam01496	V_ATPase_I	V-type ATPase 116kDa subunit family. This family consists of the 116kDa V-type ATPase (vacuolar (H+)-ATPases) subunits, as well as V-type ATP synthase subunit i. The V-type ATPases family are proton pumps that acidify intracellular compartments in eukaryotic cells for example yeast central vacuoles, clathrin-coated and synaptic vesicles. They have important roles in membrane trafficking processes…	GO:0006396|RNA processing;	GO:0009507|chloroplast;GO:0005737|cytoplasm;GO:0005634|nucleus;	GO:0005524|ATP binding;GO:0004004|ATP-dependent RNA helicase activity;GO:0044822|poly(A) RNA binding;GO:0008270|zinc ion binding;	K12818	DHX8, PRP22; ATP-dependent RNA helicase DHX8/PRP22 [EC:3.6.4.13]
Potri.001G311300.v3.0	2	6	3	26.14482673	77	51	0.063651562	-3.973660278	4.25E-10	5.54E-09	down	yes	Potri.001G311300	protein_coding	chrChr01:31505717-31508958:+	gi|566152107|ref|XP_002300189.2|	3552	0	hypothetical protein POPTR_0001s31880g [Populus trichocarpa]	gi|566152106|ref|XM_002300153.2|	2222	0	Populus trichocarpa hypothetical protein (POPTR_0001s31880g) mRNA, complete cds	Q8RXN0	617	0	ABC transporter G family member 11	YCR011c_2	162	1.00E-43	COG1131	pfam01061	ABC2_membrane	ABC-2 type transporter.	GO:0010588|cotyledon vascular tissue pattern formation;GO:0080051|cutin transport;GO:0015908|fatty acid transport;GO:0009737|response to abscisic acid;GO:0009651|response to salt stress;GO:0009611|response to wounding;GO:0010222|stem vascular tissue pattern formation;	GO:0009897|external side of plasma membrane;GO:0016021|integral component of membrane;GO:0005886|plasma membrane;	GO:0005524|ATP binding;GO:0042626|ATPase activity, coupled to transmembrane movement of substances;GO:0015245|fatty acid transporter activity;GO:0042803|protein homodimerization activity;	.	.
Potri.001G311400.v3.0	0	1	0	6.229020201	14	18	0.024705462	-5.339026161	0.000328039	0.001519469	down	yes	Potri.001G311400	protein_coding	chrChr01:31512275-31513413:-	gi|566253526|ref|XP_006387246.1|	647	2.00E-81	UbiA prenyltransferase family protein [Populus trichocarpa]	gi|566253525|ref|XM_006387184.1|	1020	0	Populus trichocarpa UbiA prenyltransferase family protein (POPTR_1429s00200g) mRNA, complete cds	Q0WUA3	89	1.00E-18	2-carboxy-1,4-naphthoquinone phytyltransferase, chloroplastic	.	.	.	.	pfam01040	UbiA	UbiA prenyltransferase family.	GO:0009772|photosynthetic electron transport in photosystem II;GO:0042372|phylloquinone biosynthetic process;GO:0010236|plastoquinone biosynthetic process;	GO:0009507|chloroplast;GO:0031969|chloroplast membrane;GO:0016021|integral component of membrane;	GO:0046428|1,4-dihydroxy-2-naphthoate octaprenyltransferase activity;	K02548	menA; 1,4-dihydroxy-2-naphthoate octaprenyltransferase [EC:2.5.1.74 2.5.1.-]
Potri.001G314800.v3.0	3933	3932	3838	3088.267068	1859	1657	2.459571188	1.298406812	5.43E-49	9.28E-47	up	yes	Potri.001G314800	protein_coding	chrChr01:32063931-32068854:+	gi|566152161|ref|XP_006369801.1|	1492	0	hypothetical protein POPTR_0001s32200g [Populus trichocarpa]	gi|566152160|ref|XM_006369739.1|	1593	0	Populus trichocarpa hypothetical protein (POPTR_0001s32200g) mRNA, complete cds	Q8LAJ7	343	7.00E-113	Protein PHR1-LIKE 3	.	.	.	.	pfam14379	Myb_CC_LHEQLE	MYB-CC type transfactor, LHEQLE motif. This family is found towards the C-terminus of Myb-CC type transcription factors, and carries a highly conserved LHEQLE sequence motif.	GO:0006355|regulation of transcription, DNA-templated;GO:0006351|transcription, DNA-templated;	GO:0005634|nucleus;	GO:0003677|DNA binding;	.	.
Potri.001G315400.v3.0	265	256	235	435.6792009	883	611	0.375042573	-1.414873721	8.31E-16	2.04E-14	down	yes	Potri.001G315400	protein_coding	chrChr01:32112258-32113076:-	gi|566152173|ref|XP_006369804.1|	119	4.00E-06	hypothetical protein POPTR_0001s32260g [Populus trichocarpa]	gi|566152172|ref|XM_006369742.1|	627	0	Populus trichocarpa hypothetical protein (POPTR_0001s32260g) mRNA, complete cds	.	.	.	.	.	.	.	.	pfam04419	4F5	4F5 protein family. Members of this family are short proteins that are rich in aspartate, glutamate, lysine and arginine. Although the function of these proteins is unknown, they are found to be ubiquitously expressed.	.	.	.	.	.
Potri.001G318100.v3.0	166	164	202	133.6383573	69	54	3.203460895	1.67963138	2.79E-11	4.19E-10	up	yes	Potri.001G318100	protein_coding	chrChr01:32312268-32315371:+	gi|952025382|gb|ALN96984.1|	1374	0	cold shock domain-containing protein 3 [Populus tomentosa]	gi|743904482|ref|XM_011047314.1|	1179	0	PREDICTED: Populus euphratica cold shock domain-containing protein 3 (LOC105140467), mRNA	O89940	55.5	9.00E-07	Gag-Pol polyprotein	SPAC13D6.02c	49.7	3.00E-06	COG5082	pfam06839	zf-GRF	GRF zinc finger. This presumed zinc binding domain is found in a variety of DNA-binding proteins. It seems likely that this domain is involved in nucleic acid binding. It is named GRF after three conserved residues in the centre of the alignment of the domain. This zinc finger may be related to pfam01396.	GO:0015074|DNA integration;GO:0006310|DNA recombination;GO:0075713|establishment of integrated proviral latency;GO:0039651|induction by virus of host cysteine-type endopeptidase activity involved in apoptotic process;GO:0039657|suppression by virus of host gene expression;GO:0046718|viral entry into host cell;GO:0075732|viral penetration into host nucleus;GO:0019076|viral release from host cell;	GO:0042025|host cell nucleus;GO:0020002|host cell plasma membrane;GO:0072494|host multivesicular body;GO:0005622|intracellular;GO:0019013|viral nucleocapsid;GO:0055036|virion membrane;	GO:0004190|aspartic-type endopeptidase activity;GO:0003677|DNA binding;GO:0003887|DNA-directed DNA polymerase activity;GO:0004533|exoribonuclease H activity;GO:0008289|lipid binding;GO:0003723|RNA binding;GO:0003964|RNA-directed DNA polymerase activity;GO:0004523|RNA-DNA hybrid ribonuclease activity;GO:0005198|structural molecule activity;GO:0008270|zinc ion binding;	.	.
Potri.001G318500.v3.0	9	9	7	50.8011473	154	91	0.075749264	-3.722624314	3.48E-16	8.94E-15	down	yes	Potri.001G318500	protein_coding	chrChr01:32324342-32326669:+	gi|566152238|ref|XP_002300153.2|	2637	0	inorganic phosphate transporter family protein [Populus trichocarpa]	gi|566152237|ref|XM_002300117.2|	1970	0	Populus trichocarpa inorganic phosphate transporter family protein (POPTR_0001s32590g) mRNA, complete cds	Q8GYF4	812	0	Probable inorganic phosphate transporter 1-5	.	.	.	.	pfam00083	Sugar_tr	Sugar (and other) transporter.	GO:0006817|phosphate ion transport;	GO:0005887|integral component of plasma membrane;	GO:0005315|inorganic phosphate transmembrane transporter activity;GO:0022891|substrate-specific transmembrane transporter activity;GO:0015293|symporter activity;	K08176	PHO84; MFS transporter, PHS family, inorganic phosphate transporter
Potri.001G319100.v3.0	1064	1062	1086	818.1047581	439	368	2.943554071	1.557559129	6.22E-37	6.16E-35	up	yes	Potri.001G319100	protein_coding	chrChr01:32380060-32381896:+	gi|224060341|ref|XP_002300151.1|	870	9.00E-114	heat shock protein DnaJ [Populus trichocarpa]	gi|566152251|ref|XM_002300115.2|	909	0	Populus trichocarpa heat shock protein DnaJ (POPTR_0001s32650g) mRNA, complete cds	Q9SDN0	157	2.00E-44	Chaperone protein dnaJ 20, chloroplastic	MG002	68.9	3.00E-12	COG2214	pfam00226	DnaJ	DnaJ domain. DnaJ domains (J-domains) are associated with hsp70 heat-shock system and it is thought that this domain mediates the interaction. DnaJ-domain is therefore part of a chaperone (protein folding) system. The T-antigens, although not in Prosite are confirmed as DnaJ containing domains from literature.	GO:0061077|chaperone-mediated protein folding;GO:1902395|regulation of 1-deoxy-D-xylulose-5-phosphate synthase activity;GO:0010322|regulation of isopentenyl diphosphate biosynthetic process, methylerythritol 4-phosphate pathway;	GO:0009507|chloroplast;GO:0005634|nucleus;	.	.	.
Potri.001G319200.v3.0	3	8	7	62.01451652	144	166	0.0427606	-4.547574087	5.07E-23	2.25E-21	down	yes	Potri.001G319200	protein_coding	chrChr01:32385768-32387756:-	gi|743919192|ref|XP_011003614.1|	2166	0	PREDICTED: protein ECERIFERUM 26-like [Populus euphratica]	gi|743919191|ref|XM_011005312.1|	1277	0	PREDICTED: Populus euphratica protein ECERIFERUM 26-like (LOC105110315), mRNA	Q9SVM9	353	2.00E-114	Protein ECERIFERUM 26	.	.	.	.	pfam02458	Transferase	Transferase family. This family includes a number of transferase enzymes. These include anthranilate N-hydroxycinnamoyl/benzoyltransferase that catalyses the first committed reaction of phytoalexin biosynthesis. Deacetylvindoline 4-O-acetyltransferase EC:2.3.1.107 catalyses the last step in vindoline biosynthesis is also a member of this family. The motif HXXXD is probably part of the active site…	GO:0071555|cell wall organization;GO:0042761|very long-chain fatty acid biosynthetic process;GO:0010025|wax biosynthetic process;	GO:0005829|cytosol;	GO:0016747|transferase activity, transferring acyl groups other than amino-acyl groups;	.	.
Potri.001G321300.v3.0	22	28	12	15.45416062	5	9	3.240062434	1.696021613	0.01612373	0.044621585	up	yes	Potri.001G321300	protein_coding	chrChr01:32589028-32589819:-	gi|566152315|ref|XP_006369823.1|	422	6.00E-49	hypothetical protein POPTR_0001s32850g [Populus trichocarpa]	gi|566152314|ref|XM_006369761.1|	428	0	Populus trichocarpa hypothetical protein (POPTR_0001s32850g) mRNA, complete cds	O23262	60.8	2.00E-10	Protein RALF-like 32	.	.	.	.	pfam05498	RALF	Rapid ALkalinization Factor (RALF). RALF, a 5-kDa ubiquitous polypeptide in plants, arrests root growth and development.	GO:0019722|calcium-mediated signaling;GO:0007267|cell-cell signaling;	GO:0048046|apoplast;GO:0005622|intracellular;GO:0009506|plasmodesma;	GO:0005179|hormone activity;GO:0004871|signal transducer activity;	.	.
Potri.001G327900.v3.0	6	4	5	12.59285069	34	17	0.218920048	-2.19152402	0.002598781	0.00941729	down	yes	Potri.001G327900	protein_coding	chrChr01:33200003-33200602:-	.	.	.	.	.	.	.	.	.	.	.	.	.	.	.	.	pfam09302	XLF	XLF (XRCC4-like factor). XLF (also called Cernunnos) interacts with the XRCC4-DNA ligase IV complex to promote DNA non-homologous end-joining. It directly interacts with the XRCC4-Ligase IV complex and siRNA-mediated downregulation of XLF in human cell lines leads to radio-sensitivity and impaired DNA non-homologous end-joining. This family contains Nej1 (non-homologous end-joining factor), and L…	.	.	.	.	.
Potri.001G328300.v3.0	73	64	69	106.2360355	166	172	0.449684354	-1.153015407	1.68E-06	1.27E-05	down	yes	Potri.001G328300	protein_coding	chrChr01:33264765-33265494:+	gi|224060275|ref|XP_002300118.1|	643	3.00E-82	hypothetical protein POPTR_0001s33590g [Populus trichocarpa]	gi|158341705|gb|AC212851.1|	730	0	Populus trichocarpa clone POP079-C10, complete sequence	.	.	.	.	.	.	.	.	pfam02572	CobA_CobO_BtuR	ATP:corrinoid adenosyltransferase BtuR/CobO/CobP. This family consists of the BtuR, CobO, CobP proteins all of which are Cob(I)alamin adenosyltransferase, EC:2.5.1.17, involved in cobalamin (vitamin B12) biosynthesis. These enzymes catalyse the adenosylation reaction: ATP + cob(I)alamin + H2O <=> phosphate + diphosphate + adenosylcobalamin.	.	.	.	.	.
Potri.001G328800.v3.0	32	21	22	70.84263568	154	141	0.187788277	-2.41282109	7.44E-14	1.51E-12	down	yes	Potri.001G328800	protein_coding	chrChr01:33296593-33297596:-	gi|743914115|ref|XP_011000976.1|	246	2.00E-22	PREDICTED: LOW QUALITY PROTEIN: uncharacterized protein LOC105108380 [Populus euphratica]	gi|158341705|gb|AC212851.1|	625	0	Populus trichocarpa clone POP079-C10, complete sequence	.	.	.	.	.	.	.	.	pfam11820	DUF3339	Protein of unknown function (DUF3339). This family of proteins are functionally uncharacterized. This family is found in eukaryotes. Proteins in this family are about 70 amino acids in length.	.	.	.	.	.
Potri.001G328900.v3.0	10	8	5	14.61097393	35	18	0.32213515	-1.634262005	0.014302381	0.040431783	down	yes	Potri.001G328900	protein_coding	chrChr01:33299202-33299959:+	gi|224060267|ref|XP_002300114.1|	160	1.00E-11	hypothetical protein POPTR_0001s33640g [Populus trichocarpa]	gi|158341705|gb|AC212851.1|	758	0	Populus trichocarpa clone POP079-C10, complete sequence	.	.	.	.	.	.	.	.	pfam11820	DUF3339	Protein of unknown function (DUF3339). This family of proteins are functionally uncharacterized. This family is found in eukaryotes. Proteins in this family are about 70 amino acids in length.	.	.	.	.	.
Potri.001G329000.v3.0	141	88	101	233.6446829	457	424	0.276737593	-1.853409457	6.36E-17	1.74E-15	down	yes	Potri.001G329000	protein_coding	chrChr01:33300073-33301251:-	gi|823254740|ref|XP_012460017.1|	335	7.00E-36	PREDICTED: uncharacterized protein LOC105780311 [Gossypium raimondii]	gi|158341705|gb|AC212851.1|	488	0	Populus trichocarpa clone POP079-C10, complete sequence	.	.	.	.	.	.	.	.	pfam11820	DUF3339	Protein of unknown function (DUF3339). This family of proteins are functionally uncharacterized. This family is found in eukaryotes. Proteins in this family are about 70 amino acids in length.	.	.	.	.	.
Potri.001G331700.v3.0	3113	2993	2764	2335.710032	1332	1307	2.479624614	1.31012173	7.08E-41	8.56E-39	up	yes	Potri.001G331700	protein_coding	chrChr01:33530025-33534168:+	gi|743919798|ref|XP_011003929.1|	3993	0	PREDICTED: chloride channel protein CLC-b [Populus euphratica]	gi|743919797|ref|XM_011005627.1|	2689	0	PREDICTED: Populus euphratica chloride channel protein CLC-b (LOC105110551), mRNA	P92942	1259	0	Chloride channel protein CLC-b	L113400	87.4	5.00E-17	COG0038	pfam00654	Voltage_CLC	Voltage gated chloride channel. This family of ion channels contains 10 or 12 transmembrane helices. Each protein forms a single pore. It has been shown that some members of this family form homodimers. In terms of primary structure, they are unrelated to known cation channels or other types of anion channels. Three ClC subfamilies are found in animals. ClC-1 is involved in setting and restoring …	.	GO:0034707|chloride channel complex;GO:0009705|plant-type vacuole membrane;	GO:0009671|nitrate:proton symporter activity;GO:0005247|voltage-gated chloride channel activity;	K05016	CLCN7; chloride channel 7
Potri.001G331900.v3.0	353	471	499	711.2406581	1364	973	0.420000179	-1.251538153	4.42E-11	6.48E-10	down	yes	Potri.001G331900	protein_coding	chrChr01:33547583-33552085:-	gi|566152620|ref|XP_006369849.1|	2228	0	hypothetical protein POPTR_0001s33940g [Populus trichocarpa]	gi|743919801|ref|XM_011005630.1|	1707	0	PREDICTED: Populus euphratica uncharacterized LOC105110553 (LOC105110553), transcript variant X1, mRNA	Q6M9M7	231	4.00E-67	Uncharacterized RNA methyltransferase pc1998	BS_yfjO	90.9	2.00E-18	COG2265	pfam05958	tRNA_U5-meth_tr	tRNA (Uracil-5-)-methyltransferase. This family consists of (Uracil-5-)-methyltransferases EC:2.1.1.35 from bacteria, archaea and eukaryotes. A 5-methyluridine (m(5)U) residue at position 54 is a conserved feature of bacterial and eukaryotic tRNAs. The methylation of U54 is catalysed by the tRNA(m5U54)methyltransferase, which in Saccharomyces cerevisiae is encoded by the nonessential TRM2 gene. I…	GO:0006396|RNA processing;	.	GO:0051539|4 iron, 4 sulfur cluster binding;GO:0046872|metal ion binding;GO:0008173|RNA methyltransferase activity;	.	.
Potri.001G332300.v3.0	66	77	102	129.5080906	236	184	0.432575786	-1.208975183	4.47E-06	3.11E-05	down	yes	Potri.001G332300	protein_coding	chrChr01:33569928-33576093:-	gi|566152625|ref|XP_002298615.2|	2104	0	hypothetical protein POPTR_0001s33970g [Populus trichocarpa]	gi|566152624|ref|XM_002298579.2|	1579	0	Populus trichocarpa hypothetical protein (POPTR_0001s33970g) mRNA, complete cds	Q67ZU1	532	0	Triacylglycerol lipase 2	SPBC14C8.15	138	7.00E-35	COG0596	pfam04083	Abhydro_lipase	Partial alpha/beta-hydrolase lipase region. This family corresponds to a N-terminal part of an alpha/beta hydrolase domain.	GO:0002213|defense response to insect;GO:0016042|lipid catabolic process;	GO:0005576|extracellular region;	GO:0016298|lipase activity;GO:0004806|triglyceride lipase activity;	.	.
Potri.001G333400.v3.0	0	0	2	4.132860116	14	6	0.075102068	-3.73500355	0.016978248	0.046544188	down	yes	Potri.001G333400	protein_coding	chrChr01:33665746-33669409:-	gi|743925547|ref|XP_011006915.1|	2856	0	PREDICTED: gamma-glutamyltranspeptidase 1-like [Populus euphratica]	gi|566152647|ref|XM_002298572.2|	1918	0	Populus trichocarpa hypothetical protein (POPTR_0001s34100g) mRNA, complete cds	Q8VYW6	767	0	Gamma-glutamyltranspeptidase 1	SPAC664.09	343	2.00E-107	COG0405	pfam01019	G_glu_transpept	Gamma-glutamyltranspeptidase.	GO:0006751|glutathione catabolic process;GO:0006979|response to oxidative stress;	GO:0048046|apoplast;GO:0009505|plant-type cell wall;GO:0009506|plasmodesma;	GO:0003840|gamma-glutamyltransferase activity;GO:0016756|glutathione gamma-glutamylcysteinyltransferase activity;GO:0036374|glutathione hydrolase activity;	K18592	GGT1_5; gamma-glutamyltranspeptidase / glutathione hydrolase / leukotriene-C4 hydrolase [EC:2.3.2.2 3.4.19.13 3.4.19.14]
Potri.001G334700.v3.0	23	28	24	56.22790896	130	88	0.254948057	-1.971724753	2.08E-08	2.12E-07	down	yes	Potri.001G334700	protein_coding	chrChr01:33794055-33796508:+	gi|566152674|ref|XP_002300088.2|	2626	0	hypothetical protein POPTR_0001s34230g [Populus trichocarpa]	gi|566152673|ref|XM_002300052.2|	2087	0	Populus trichocarpa hypothetical protein (POPTR_0001s34230g) mRNA, complete cds	O49858	461	3.00E-153	Cytochrome P450 82A3	alr4833	110	7.00E-25	COG2124	pfam00067	p450	Cytochrome P450. Cytochrome P450s are haem-thiolate proteins involved in the oxidative degradation of various compounds. They are particularly well known for their role in the degradation of environmental toxins and mutagens. They can be divided into 4 classes, according to the method by which electrons from NAD(P)H are delivered to the catalytic site. Sequence conservation is relatively low with…	GO:0044550|secondary metabolite biosynthetic process;	GO:0016020|membrane;	GO:0020037|heme binding;GO:0005506|iron ion binding;GO:0016709|oxidoreductase activity, acting on paired donors, with incorporation or reduction of molecular oxygen, NAD(P)H as one donor, and incorporation of one atom of oxygen;	.	.
Potri.001G335900.v3.0	1	3	3	10.23784586	9	37	0.110578026	-3.176863378	0.001446482	0.005646824	down	yes	Potri.001G335900	protein_coding	chrChr01:33904534-33907921:-	gi|224055667|ref|XP_002298593.1|	2537	0	hypothetical protein POPTR_0001s36280g [Populus trichocarpa]	gi|566153076|ref|XM_002298557.2|	1858	0	Populus trichocarpa hypothetical protein (POPTR_0001s36280g) mRNA, complete cds	Q9LMA1	629	0	Probable flavin-containing monooxygenase 1	CC0774	62.8	1.00E-09	COG2072	pfam00743	FMO-like	Flavin-binding monooxygenase-like. This family includes FMO proteins, cyclohexanone mono-oxygenase and a number of different mono-oxygenases.	GO:0071456|cellular response to hypoxia;GO:0009870|defense response signaling pathway, resistance gene-dependent;GO:0010204|defense response signaling pathway, resistance gene-independent;GO:0042742|defense response to bacterium;GO:0050832|defense response to fungus;GO:0055114|oxidation-reduction process;GO:0009626|plant-type hypersensitive response;GO:0051707|response to other organism;GO:000962…	.	GO:0050660|flavin adenine dinucleotide binding;GO:0004497|monooxygenase activity;GO:0004499|N,N-dimethylaniline monooxygenase activity;GO:0050661|NADP binding;	K00485	FMO; dimethylaniline monooxygenase (N-oxide forming) [EC:1.14.13.8]
Potri.001G340500.v3.0	26	33	31	19.4354971	2	2	16.61080552	4.054050132	2.64E-06	1.92E-05	up	yes	Potri.001G340500	protein_coding	chrChr01:34516157-34519156:-	gi|566153005|ref|XP_006369946.1|	3819	0	hypothetical protein POPTR_0001s35860g [Populus trichocarpa]	gi|566153004|ref|XM_006369884.1|	2345	0	Populus trichocarpa hypothetical protein (POPTR_0001s35860g) mRNA, complete cds	Q9SS87	731	0	Protein SIEVE ELEMENT OCCLUSION B	.	.	.	.	pfam14576	SEO_N	Sieve element occlusion N-terminus. Sieve element occlusion (SEO) proteins, or forisomes, are phloem proteins which accumulate during sieve element differentiation. This domain represents the N-terminus of SEO proteins.	GO:0010088|phloem development;	.	GO:0042803|protein homodimerization activity;GO:0043621|protein self-association;	.	.
Potri.001G342100.v3.0	72	52	73	50.81003404	20	32	2.789143893	1.479822365	0.00020821	0.001012968	up	yes	Potri.001G342100	protein_coding	chrChr01:34722605-34723387:-	gi|566152980|ref|XP_002298558.2|	704	3.00E-91	hypothetical protein POPTR_0001s35670g [Populus trichocarpa]	gi|162952070|gb|AC215939.1|	774	0	Populus trichocarpa clone ACSB1681-F07, complete sequence	.	.	.	.	.	.	.	.	pfam02956	TT_ORF1	TT viral orf 1. TT virus (TTV), isolated initially from a Japanese patient with hepatitis of unknown aetiology, has since been found to infect both healthy and diseased individuals and numerous prevalence studies have raised questions about its role in unexplained hepatitis. ORF1 is a large 750 residue protein. The N-terminal half of this protein corresponds to the capsid protein.	.	.	.	.	.
Potri.001G342800.v3.0	404	426	376	686.9331258	1149	1178	0.382077922	-1.388061201	2.20E-29	1.46E-27	down	yes	Potri.001G342800	protein_coding	chrChr01:34792839-34796685:+	gi|566152969|ref|XP_006369943.1|	1632	0	hypothetical protein POPTR_0001s35600g [Populus trichocarpa]	gi|566152968|ref|XM_006369881.1|	1335	0	Populus trichocarpa hypothetical protein (POPTR_0001s35600g) mRNA, complete cds	Q9SV68	511	3.00E-178	Putative quinone-oxidoreductase homolog, chloroplastic	lin0622	144	1.00E-37	COG0604	pfam00107	ADH_zinc_N	Zinc-binding dehydrogenase.	.	GO:0009507|chloroplast;GO:0009941|chloroplast envelope;GO:0009706|chloroplast inner membrane;GO:0009535|chloroplast thylakoid membrane;GO:0005886|plasma membrane;GO:0005773|vacuole;	GO:0016491|oxidoreductase activity;GO:0008270|zinc ion binding;	.	.
Potri.001G342900.v3.0	20	13	17	50.97650668	85	130	0.170801981	-2.549603388	6.95E-10	8.83E-09	down	yes	Potri.001G342900	protein_coding	chrChr01:34799549-34804060:+	gi|566152967|ref|XP_002300061.2|	1627	0	hypothetical protein POPTR_0001s35590g [Populus trichocarpa]	gi|566152966|ref|XM_002300025.2|	1290	0	Populus trichocarpa hypothetical protein (POPTR_0001s35590g) mRNA, complete cds	Q8H0M1	486	2.00E-169	Quinone-oxidoreductase homolog, chloroplastic	lin0622	137	1.00E-35	COG0604	pfam13602	ADH_zinc_N_2	Zinc-binding dehydrogenase.	.	GO:0009706|chloroplast inner membrane;	GO:0016491|oxidoreductase activity;GO:0008270|zinc ion binding;	.	.
Potri.001G343000.v3.0	40	36	37	68.59368616	146	96	0.346336472	-1.529753771	1.59E-06	1.20E-05	down	yes	Potri.001G343000	protein_coding	chrChr01:34827115-34830392:+	gi|566152963|ref|XP_002300060.2|	1388	0	oxidoreductase family protein [Populus trichocarpa]	gi|566152962|ref|XM_002300024.2|	989	0	Populus trichocarpa oxidoreductase family protein (POPTR_0001s35580g) mRNA, complete cds	Q8H0M1	373	3.00E-125	Quinone-oxidoreductase homolog, chloroplastic	lin0622	118	5.00E-29	COG0604	pfam00107	ADH_zinc_N	Zinc-binding dehydrogenase.	.	GO:0009706|chloroplast inner membrane;	GO:0016491|oxidoreductase activity;GO:0008270|zinc ion binding;	.	.
Potri.001G343400.v3.0	73	97	88	155.9691947	239	305	0.348786798	-1.519582661	2.51E-10	3.35E-09	down	yes	Potri.001G343400	protein_coding	chrChr01:34842583-34845775:-	gi|224055587|ref|XP_002298553.1|	1933	0	GHMP kinase-related family protein [Populus trichocarpa]	gi|566152953|ref|XM_002298517.2|	1541	0	Populus trichocarpa GHMP kinase-related family protein (POPTR_0001s35530g) mRNA, complete cds	Q93ZC9	585	0	Glucuronokinase 1	TVN0504	58.9	1.00E-08	COG2605	pfam00288	GHMP_kinases_N	GHMP kinases N terminal domain. This family includes homoserine kinases, galactokinases and mevalonate kinases.	GO:0042546|cell wall biogenesis;GO:0006020|inositol metabolic process;GO:0048868|pollen tube development;	GO:0005829|cytosol;	GO:0005524|ATP binding;GO:0047940|glucuronokinase activity;GO:0046872|metal ion binding;GO:0008266|poly(U) RNA binding;	K16190	GLCAK; glucuronokinase [EC:2.7.1.43]
Potri.001G348700.v3.0	512	528	477	401.4168576	253	210	2.421361086	1.275818238	8.96E-18	2.65E-16	up	yes	Potri.001G348700	protein_coding	chrChr01:35473351-35481773:+	gi|224060076|ref|XP_002300037.1|	2066	0	hypothetical protein POPTR_0001s34970g [Populus trichocarpa]	gi|566152850|ref|XM_002300001.2|	1625	0	Populus trichocarpa hypothetical protein (POPTR_0001s34970g) mRNA, complete cds	.	.	.	.	.	.	.	.	pfam08267	Meth_synt_1	Cobalamin-independent synthase, N-terminal domain. The N-terminal domain and C-terminal domains of cobalamin-independent synthases together define a catalytic cleft in the enzyme. The N-terminal domain is thought to bind the substrate, in particular, the negatively charged polyglutamate chain. The N-terminal domain is also thought to stabilize a loop from the C-terminal domain.	.	.	.	.	.
Potri.001G349800.v3.0	215	218	167	305.4709601	529	439	0.457857065	-1.127030812	1.53E-10	2.11E-09	down	yes	Potri.001G349800	protein_coding	chrChr01:35630081-35633378:+	gi|224060033|ref|XP_002300031.1|	1622	0	hypothetical protein POPTR_0001s34860g [Populus trichocarpa]	gi|566152805|ref|XM_002299995.2|	1535	0	Populus trichocarpa hypothetical protein (POPTR_0001s34860g) mRNA, complete cds	.	.	.	.	FN1329	90.9	5.00E-20	COG0742	pfam03602	Cons_hypoth95	Conserved hypothetical protein 95.	.	.	.	.	.
Potri.001G349900.v3.0	252	216	257	402.5554241	646	695	0.398897517	-1.32590995	1.68E-16	4.45E-15	down	yes	Potri.001G349900	protein_coding	chrChr01:35635938-35638197:-	gi|224055521|ref|XP_002298520.1|	2967	0	leucine-rich repeat transmembrane protein kinase [Populus trichocarpa]	gi|566152804|ref|XM_002298484.2|	2260	0	Populus trichocarpa leucine-rich repeat transmembrane protein kinase (POPTR_0001s34850g) mRNA, complete cds	Q9LSI9	764	0	Inactive LRR receptor-like serine/threonine-protein kinase BIR2	BH2504_1	80.5	2.00E-15	COG0515	pfam07714	Pkinase_Tyr	Protein tyrosine kinase.	GO:0006952|defense response;GO:1900425|negative regulation of defense response to bacterium;GO:0006468|protein phosphorylation;GO:1900150|regulation of defense response to fungus;	GO:0009507|chloroplast;GO:0016021|integral component of membrane;GO:0016020|membrane;GO:0005886|plasma membrane;	GO:0000166|nucleotide binding;	.	.
Potri.001G350600.v3.0	75	65	76	52.24014899	17	22	4.084170991	2.030043268	9.63E-08	8.96E-07	up	yes	Potri.001G350600	protein_coding	chrChr01:35731577-35732904:+	gi|566152787|ref|XP_006369901.1|	372	2.00E-39	hypothetical protein POPTR_0001s34750g [Populus trichocarpa]	gi|566152786|ref|XM_006369839.1|	510	0	Populus trichocarpa hypothetical protein (POPTR_0001s34750g) mRNA, complete cds	Q9LFR3	103	3.00E-24	Gibberellin-regulated protein 14	.	.	.	.	pfam02704	GASA	Gibberellin regulated protein. This is the GASA gibberellin regulated cysteine rich protein family. The expression of these proteins is up-regulated by the plant hormone gibberellin, most of these proteins have some role in plant development. There are 12 cysteine residues conserved within the alignment giving the potential for these proteins to posses 6 disulphide bonds.	GO:0009740|gibberellic acid mediated signaling pathway;GO:2000377|regulation of reactive oxygen species metabolic process;GO:0009737|response to abscisic acid;GO:0009739|response to gibberellin;GO:0009651|response to salt stress;	GO:0005576|extracellular region;GO:0005886|plasma membrane;	.	.	.
Potri.001G352400.v3.0	100	123	108	86.57231746	59	37	2.554103283	1.352816866	5.69E-06	3.87E-05	up	yes	Potri.001G352400	protein_coding	chrChr01:36029746-36031662:-	gi|566152746|ref|XP_006369893.1|	1208	3.00E-161	hypothetical protein POPTR_0001s34520g [Populus trichocarpa]	gi|566152745|ref|XM_006369831.1|	1444	0	Populus trichocarpa hypothetical protein (POPTR_0001s34520g) mRNA, complete cds	Q93WV4	184	2.00E-52	Probable WRKY transcription factor 71	.	.	.	.	pfam03106	WRKY	WRKY DNA -binding domain.	GO:0006351|transcription, DNA-templated;	GO:0005634|nucleus;	GO:0043565|sequence-specific DNA binding;GO:0003700|transcription factor activity, sequence-specific DNA binding;	.	.
Potri.001G353500.v3.0	203	208	211	358.1403708	726	501	0.375939267	-1.411428481	1.11E-14	2.46E-13	down	yes	Potri.001G353500	protein_coding	chrChr01:36123776-36125355:-	gi|566152722|ref|XP_006369881.1|	655	6.00E-80	hypothetical protein POPTR_0001s34410g [Populus trichocarpa]	gi|566152721|ref|XM_006369819.1|	454	0	Populus trichocarpa hypothetical protein (POPTR_0001s34410g) mRNA, complete cds	Q94AL8	88.6	1.00E-18	Cold-regulated 413 inner membrane protein 1, chloroplastic	.	.	.	.	pfam05562	WCOR413	Cold acclimation protein WCOR413. This family consists of several WCOR413-like plant cold acclimation proteins.	GO:0070417|cellular response to cold;GO:0042631|cellular response to water deprivation;GO:0009631|cold acclimation;GO:0009737|response to abscisic acid;	GO:0009507|chloroplast;GO:0009941|chloroplast envelope;GO:0009535|chloroplast thylakoid membrane;GO:0031357|integral component of chloroplast inner membrane;	.	.	.
Potri.001G355100.v3.0	29	40	40	77.536012	118	173	0.275138697	-1.861769035	2.22E-08	2.26E-07	down	yes	Potri.001G355100	protein_coding	chrChr01:36277028-36284618:-	gi|743923459|ref|XP_011005822.1|	1803	0	PREDICTED: protein SRG1-like [Populus euphratica]	gi|743923458|ref|XM_011007520.1|	1217	0	PREDICTED: Populus euphratica protein SRG1-like (LOC105111988), mRNA	Q39224	439	3.00E-149	Protein SRG1	PA4191	122	5.00E-30	COG3491	pfam03171	2OG-FeII_Oxy	2OG-Fe(II) oxygenase superfamily. This family contains members of the 2-oxoglutarate (2OG) and Fe(II)-dependent oxygenase superfamily. This family includes the C-terminal of prolyl 4-hydroxylase alpha subunit. The holoenzyme has the activity EC:1.14.11.2 catalyzing the reaction: Procollagen L-proline + 2-oxoglutarate + O2 <=> procollagen trans- 4-hydroxy-L-proline + succinate + CO2. The full enzy…	GO:0010150|leaf senescence;	.	GO:0051213|dioxygenase activity;GO:0046872|metal ion binding;GO:0016682|oxidoreductase activity, acting on diphenols and related substances as donors, oxygen as acceptor;	.	.
Potri.001G355500.v3.0	320	277	277	238.660907	207	101	2.11164835	1.078369605	4.18E-05	0.000239297	up	yes	Potri.001G355500	protein_coding	chrChr01:36331940-36334686:-	gi|802787206|ref|XP_012091868.1|	766	4.00E-95	PREDICTED: bidirectional sugar transporter SWEET2a-like [Jatropha curcas]	gi|566153126|ref|XM_002300289.2|	1080	0	Populus trichocarpa hypothetical protein (POPTR_0001s36550g) mRNA, complete cds	P0DKJ4	234	3.00E-71	Bidirectional sugar transporter SWEET2a	.	.	.	.	pfam03083	MtN3_slv	Sugar efflux transporter for intercellular exchange. This family includes proteins such as drosophila saliva, MtN3 involved in root nodule development and a protein involved in activation and expression of recombination activation genes (RAGs). Although the molecular function of these proteins is unknown, they are almost certainly transmembrane proteins. This family contains a region of two trans…	GO:0008643|carbohydrate transport;	GO:0016021|integral component of membrane;GO:0005886|plasma membrane;	.	.	.
Potri.001G355900.v3.0	7	5	7	3.953089409	0	0	38.18348851	5.254877011	0.003507138	0.012225593	up	yes	Potri.001G355900	protein_coding	chrChr01:36393959-36394315:+	gi|743911923|ref|XP_010999828.1|	419	2.00E-45	PREDICTED: transcriptional corepressor SEUSS isoform X2 [Populus euphratica]	gi|566200338|ref|XM_006376037.1|	319	1.00E-165	Populus trichocarpa hypothetical protein (POPTR_0013s09520g) mRNA, complete cds	Q8W234	71.2	1.00E-13	Transcriptional corepressor SEUSS	.	.	.	.	pfam00335	Tetraspannin	Tetraspanin family.	GO:0030154|cell differentiation;GO:0006974|cellular response to DNA damage stimulus;GO:0071217|cellular response to external biotic stimulus;GO:0009793|embryo development ending in seed dormancy;GO:0048467|gynoecium development;GO:0048481|ovule development;GO:0009909|regulation of flower development;GO:0006355|regulation of transcription, DNA-templated;GO:0009733|response to auxin;GO:0009617|resp…	GO:0005654|nucleoplasm;	GO:0060090|binding, bridging;GO:0003677|DNA binding;GO:0046982|protein heterodimerization activity;	.	.
Potri.001G358100.v3.0	206	254	228	187.0802863	116	120	2.150005224	1.104340165	5.03E-08	4.89E-07	up	yes	Potri.001G358100	protein_coding	chrChr01:36746729-36752474:-	gi|224061053|ref|XP_002300335.1|	5374	0	BRCT domain-containing family protein [Populus trichocarpa]	gi|224061052|ref|XM_002300299.1|	3090	0	Populus trichocarpa BRCT domain-containing family protein (POPTR_0001s36840g) mRNA, complete cds	Q8RXD4	649	0	Protein BREAST CANCER SUSCEPTIBILITY 1 homolog	.	.	.	.	pfam13923	zf-C3HC4_2	Zinc finger, C3HC4 type (RING finger).	GO:0071480|cellular response to gamma radiation;GO:0006310|DNA recombination;GO:0006281|DNA repair;GO:0000724|double-strand break repair via homologous recombination;GO:0045717|negative regulation of fatty acid biosynthetic process;GO:0035067|negative regulation of histone acetylation;GO:0071158|positive regulation of cell cycle arrest;GO:0035066|positive regulation of histone acetylation;GO:0045…	GO:0070531|BRCA1-A complex;GO:0031436|BRCA1-BARD1 complex;GO:0005634|nucleus;GO:0005886|plasma membrane;	GO:0004842|ubiquitin-protein transferase activity;GO:0008270|zinc ion binding;	K10683	BARD1; BRCA1-associated RING domain protein 1
Potri.001G359000.v3.0	58	47	52	42.7142467	30	24	2.15084367	1.104902669	0.00372207	0.012861441	up	yes	Potri.001G359000	protein_coding	chrChr01:36913080-36916606:+	gi|224056411|ref|XP_002298843.1|	1969	0	S-adenosyl-L-methionine:carboxyl methyltransferase family protein [Populus trichocarpa]	gi|743908166|ref|XM_011049230.1|	1417	0	PREDICTED: Populus euphratica indole-3-acetate O-methyltransferase 1 (LOC105141854), mRNA	Q9FLN8	585	0	Indole-3-acetate O-methyltransferase 1	.	.	.	.	pfam03492	Methyltransf_7	SAM dependent carboxyl methyltransferase. This family of plant methyltransferases contains enzymes that act on a variety of substrates including salicylic acid, jasmonic acid and 7-Methylxanthine. Caffeine is synthesized through sequential three-step methylation of xanthine derivatives at positions 7-N, 3-N, and 1-N. The protein 7-methylxanthine methyltransferase (designated as CaMXMT) catalyses …	GO:0010252|auxin homeostasis;GO:0009944|polarity specification of adaxial/abaxial axis;	.	GO:0042802|identical protein binding;GO:0051749|indole acetic acid carboxyl methyltransferase activity;GO:0000287|magnesium ion binding;	K18848	IAMT1; indole-3-acetate O-methyltransferase [EC:2.1.1.278]
Potri.001G360400.v3.0	16	15	7	36.88657048	64	90	0.180844736	-2.467176489	1.93E-07	1.70E-06	down	yes	Potri.001G360400	protein_coding	chrChr01:37097729-37098348:+	.	.	.	.	.	.	.	.	.	.	.	.	.	.	.	.	pfam14897	EpsG	EpsG family. This family of proteins are related to the EpsG protein from B. subtilis. These proteins are likely glycosyl transferases belonging to the membrane protein GT-C clan.	.	.	.	.	.
Potri.001G360800.v3.0	281	346	283	630.9369642	1070	1281	0.284635094	-1.812814547	3.64E-29	2.40E-27	down	yes	Potri.001G360800	protein_coding	chrChr01:37202022-37209104:-	gi|566153219|ref|XP_002300351.2|	3349	0	hypothetical protein POPTR_0001s37160g [Populus trichocarpa]	gi|566153218|ref|XM_002300315.2|	2432	0	Populus trichocarpa hypothetical protein (POPTR_0001s37160g) mRNA, complete cds	Q9SZ11	834	0	Glycerophosphodiester phosphodiesterase GDPDL3	PA0347	93.2	3.00E-19	COG0584	pfam03009	GDPD	Glycerophosphoryl diester phosphodiesterase family. Escherichia coli has two sequence related isozymes of glycerophosphoryl diester phosphodiesterase (GDPD) - periplasmic and cytosolic. This family also includes agrocinopine synthase, the similarity to GDPD has been noted. This family appears to have weak but not significant matches to mammalian phospholipase C pfam00388, which suggests that this…	GO:0009932|cell tip growth;GO:0006071|glycerol metabolic process;GO:0010442|guard cell morphogenesis;GO:0006629|lipid metabolic process;GO:0052541|plant-type cell wall cellulose metabolic process;GO:0010053|root epidermal cell differentiation;GO:0048765|root hair cell differentiation;GO:0010026|trichome differentiation;	GO:0031225|anchored component of membrane;GO:0046658|anchored component of plasma membrane;GO:0009505|plant-type cell wall;GO:0005886|plasma membrane;	GO:0008889|glycerophosphodiester phosphodiesterase activity;	.	.
Potri.001G362600.v3.0	8	8	9	5.195952845	0	0	50.19912683	5.649590365	0.000996756	0.00408442	up	yes	Potri.001G362600	protein_coding	chrChr01:37518818-37520588:-	gi|566153273|ref|XP_002300368.2|	2271	0	hypothetical protein POPTR_0001s37380g [Populus trichocarpa]	gi|566153272|ref|XM_002300332.2|	1656	0	Populus trichocarpa hypothetical protein (POPTR_0001s37380g) mRNA, complete cds	A6YIH8	475	7.00E-161	Premnaspirodiene oxygenase	.	.	.	.	pfam00067	p450	Cytochrome P450. Cytochrome P450s are haem-thiolate proteins involved in the oxidative degradation of various compounds. They are particularly well known for their role in the degradation of environmental toxins and mutagens. They can be divided into 4 classes, according to the method by which electrons from NAD(P)H are delivered to the catalytic site. Sequence conservation is relatively low with…	.	GO:0016021|integral component of membrane;	GO:0020037|heme binding;GO:0005506|iron ion binding;GO:0004497|monooxygenase activity;GO:0016705|oxidoreductase activity, acting on paired donors, with incorporation or reduction of molecular oxygen;	K15472	CYP71D55; premnaspirodiene oxygenase [EC:1.14.13.121]
Potri.001G364100.v3.0	15	29	43	238.4940862	648	530	0.054758101	-4.190783779	5.55E-46	8.25E-44	down	yes	Potri.001G364100	protein_coding	chrChr01:37679911-37682634:-	gi|224061210|ref|XP_002300372.1|	989	2.00E-131	hypothetical protein POPTR_0001s37430g [Populus trichocarpa]	gi|566153283|ref|XM_002300336.2|	730	0	Populus trichocarpa hypothetical protein (POPTR_0001s37430g) mRNA, complete cds	Q9M4Y3	241	1.00E-76	30S ribosomal protein S10, chloroplastic	sll1101	141	5.00E-40	COG0051	pfam00338	Ribosomal_S10	Ribosomal protein S10p/S20e. This family includes small ribosomal subunit S10 from prokaryotes and S20 from eukaryotes.	GO:0006412|translation;	GO:0009507|chloroplast;GO:0005840|ribosome;	GO:0003723|RNA binding;GO:0003735|structural constituent of ribosome;	.	.
Potri.001G364300.v3.0	76	76	63	46.64442813	6	5	14.42491238	3.85049065	7.19E-13	1.30E-11	up	yes	Potri.001G364300	protein_coding	chrChr01:37689280-37692358:-	gi|224061214|ref|XP_002300373.1|	1391	0	hypothetical protein POPTR_0001s37450g [Populus trichocarpa]	gi|566153286|ref|XM_002300337.2|	878	0	Populus trichocarpa hypothetical protein (POPTR_0001s37450g) mRNA, complete cds	.	.	.	.	.	.	.	.	pfam01426	BAH	BAH domain. This domain has been called BAH (Bromo adjacent homology) domain and has also been called ELM1 and BAM (Bromo adjacent motif) domain. The function of this domain is unknown but may be involved in protein-protein interaction.	.	.	.	.	.
Potri.001G364400.v3.0	2	1	0	15.45475688	38	41	0.027956326	-5.160681391	3.49E-07	2.95E-06	down	yes	Potri.001G364400	protein_coding	chrChr01:37714337-37714911:-	gi|566153294|ref|XP_006369999.1|	715	6.00E-91	hypothetical protein POPTR_0001s37490g [Populus trichocarpa]	gi|566153293|ref|XM_006369937.1|	523	0	Populus trichocarpa hypothetical protein (POPTR_0001s37490g) mRNA, complete cds	Q94EG9	157	6.00E-45	Zinc transporter 11	.	.	.	.	pfam02535	Zip	ZIP Zinc transporter. The ZIP family consists of zinc transport proteins and many putative metal transporters. The main contribution to this family is from the Arabidopsis thaliana ZIP protein family these proteins are responsible for zinc uptake in the plant. Also found within this family are C. elegans proteins of unknown function which are annotated as being similar to human growth arrest indu…	GO:0071577|zinc II ion transmembrane transport;	GO:0016021|integral component of membrane;GO:0016020|membrane;GO:0005886|plasma membrane;	GO:0005385|zinc ion transmembrane transporter activity;	K14709	SLC39A1_2_3, ZIP1_2_3; solute carrier family 39 (zinc transporter), member 1/2/3
Potri.001G365100.v3.0	1	3	2	9.475605548	24	20	0.100761674	-3.310981101	0.000279419	0.001316089	down	yes	Potri.001G365100	protein_coding	chrChr01:37800775-37802377:-	gi|566153273|ref|XP_002300368.2|	1793	0	hypothetical protein POPTR_0001s37380g [Populus trichocarpa]	gi|566153272|ref|XM_002300332.2|	1159	0	Populus trichocarpa hypothetical protein (POPTR_0001s37380g) mRNA, complete cds	A6YIH8	384	2.00E-126	Premnaspirodiene oxygenase	.	.	.	.	pfam00067	p450	Cytochrome P450. Cytochrome P450s are haem-thiolate proteins involved in the oxidative degradation of various compounds. They are particularly well known for their role in the degradation of environmental toxins and mutagens. They can be divided into 4 classes, according to the method by which electrons from NAD(P)H are delivered to the catalytic site. Sequence conservation is relatively low with…	.	GO:0016021|integral component of membrane;	GO:0020037|heme binding;GO:0005506|iron ion binding;GO:0004497|monooxygenase activity;GO:0016705|oxidoreductase activity, acting on paired donors, with incorporation or reduction of molecular oxygen;	K15472	CYP71D55; premnaspirodiene oxygenase [EC:1.14.13.121]
Potri.001G365400.v3.0	8	10	11	6.403296354	1	1	10.71407044	3.421434781	0.008270277	0.025436596	up	yes	Potri.001G365400	protein_coding	chrChr01:37847898-37849576:-	gi|566153105|ref|XP_006369965.1|	2183	0	hypothetical protein POPTR_0001s36440g [Populus trichocarpa]	gi|566153104|ref|XM_006369903.1|	1410	0	Populus trichocarpa hypothetical protein (POPTR_0001s36440g) mRNA, complete cds	O22307	471	6.00E-160	Cytochrome P450 71D11 (Fragment)	BH0579	97.8	6.00E-21	COG2124	pfam00067	p450	Cytochrome P450. Cytochrome P450s are haem-thiolate proteins involved in the oxidative degradation of various compounds. They are particularly well known for their role in the degradation of environmental toxins and mutagens. They can be divided into 4 classes, according to the method by which electrons from NAD(P)H are delivered to the catalytic site. Sequence conservation is relatively low with…	.	.	GO:0020037|heme binding;GO:0005506|iron ion binding;GO:0004497|monooxygenase activity;GO:0016705|oxidoreductase activity, acting on paired donors, with incorporation or reduction of molecular oxygen;	.	.
Potri.001G366200.v3.0	116	87	73	168.9768612	286	309	0.341598903	-1.549624752	6.44E-11	9.29E-10	down	yes	Potri.001G366200	protein_coding	chrChr01:37896963-37900390:-	gi|118486463|gb|ABK95071.1|	1685	0	unknown [Populus trichocarpa]	gi|118486462|gb|EF147035.1|	1384	0	Populus trichocarpa clone WS01226_J01 unknown mRNA	Q94EG9	379	3.00E-125	Zinc transporter 11	.	.	.	.	pfam02535	Zip	ZIP Zinc transporter. The ZIP family consists of zinc transport proteins and many putative metal transporters. The main contribution to this family is from the Arabidopsis thaliana ZIP protein family these proteins are responsible for zinc uptake in the plant. Also found within this family are C. elegans proteins of unknown function which are annotated as being similar to human growth arrest indu…	GO:0071577|zinc II ion transmembrane transport;	GO:0016021|integral component of membrane;GO:0016020|membrane;GO:0005886|plasma membrane;	GO:0005385|zinc ion transmembrane transporter activity;	K14709	SLC39A1_2_3, ZIP1_2_3; solute carrier family 39 (zinc transporter), member 1/2/3
Potri.001G366500.v3.0	16	32	26	69.11895674	168	120	0.190306969	-2.393599704	2.26E-11	3.43E-10	down	yes	Potri.001G366500	protein_coding	chrChr01:37934050-37935458:+	gi|224056447|ref|XP_002298861.1|	1163	2.00E-155	hypothetical protein POPTR_0001s37520g [Populus trichocarpa]	gi|566153298|ref|XM_002298825.2|	1214	0	Populus trichocarpa hypothetical protein (POPTR_0001s37520g) mRNA, complete cds	.	.	.	.	.	.	.	.	pfam00510	COX3	Cytochrome c oxidase subunit III.	.	.	.	.	.
Potri.001G366800.v3.0	371	365	345	282.9841991	167	146	2.551447325	1.351315857	2.63E-16	6.82E-15	up	yes	Potri.001G366800	protein_coding	chrChr01:37951137-37954460:+	gi|566153302|ref|XP_006370002.1|	1757	0	pulvinus outward-rectifying channel for potassium SPOCK1 family protein [Populus trichocarpa]	gi|743889572|ref|XM_011040482.1|	1588	0	PREDICTED: Populus euphratica two-pore potassium channel 1 (LOC105135564), transcript variant X3, mRNA	Q8LBL1	370	5.00E-121	Two-pore potassium channel 1	YJL093c	63.5	1.00E-09	COG1226	pfam07885	Ion_trans_2	Ion channel. This family includes the two membrane helix type ion channels found in bacteria.	GO:0030007|cellular potassium ion homeostasis;GO:0051260|protein homooligomerization;GO:0010029|regulation of seed germination;GO:0010119|regulation of stomatal movement;	GO:0016021|integral component of membrane;GO:0009705|plant-type vacuole membrane;GO:0005774|vacuolar membrane;	GO:0005216|ion channel activity;GO:0046872|metal ion binding;GO:0005249|voltage-gated potassium channel activity;	K05389	KCNKF; potassium channel subfamily K, other eukaryote
Potri.001G367500.v3.0	656	651	672	545.6173879	335	381	2.037356448	1.026698411	4.87E-13	8.96E-12	up	yes	Potri.001G367500	protein_coding	chrChr01:38021088-38022379:+	gi|224056459|ref|XP_002298867.1|	785	2.00E-100	hypothetical protein POPTR_0001s37620g [Populus trichocarpa]	gi|159459641|gb|AC214028.1|	1292	0	Populus trichocarpa clone POP025-N21, complete sequence	O23310	210	3.00E-64	Nuclear transcription factor Y subunit B-3	YBL021c	135	7.00E-37	COG2036	pfam00808	CBFD_NFYB_HMF	Histone-like transcription factor (CBF/NF-Y) and archaeal histone. This family includes archaebacterial histones and histone like transcription factors from eukaryotes.	GO:0006351|transcription, DNA-templated;	GO:0005634|nucleus;	GO:0043565|sequence-specific DNA binding;GO:0003700|transcription factor activity, sequence-specific DNA binding;	.	.
Potri.001G367800.v3.0	1	0	1	9.595359426	26	23	0.03020428	-5.049103203	4.85E-05	0.000273615	down	yes	Potri.001G367800	protein_coding	chrChr01:38034079-38036097:-	gi|743889605|ref|XP_011038794.1|	1536	0	PREDICTED: probable pectate lyase 22 [Populus euphratica]	gi|743889604|ref|XM_011040492.1|	1151	0	PREDICTED: Populus euphratica probable pectate lyase 22 (LOC105135572), mRNA	Q93Z25	425	1.00E-143	Probable pectate lyase 22	TM0433	81.6	4.00E-16	COG3866	pfam00544	Pec_lyase_C	Pectate lyase. This enzyme forms a right handed beta helix structure. Pectate lyase is an enzyme involved in the maceration and soft rotting of plant tissue.	GO:0045490|pectin catabolic process;	.	GO:0046872|metal ion binding;GO:0030570|pectate lyase activity;	K01728	pel; pectate lyase [EC:4.2.2.2]
Potri.001G370400.v3.0	474	433	433	339.4692999	173	154	3.027619673	1.598183987	1.62E-23	7.52E-22	up	yes	Potri.001G370400	protein_coding	chrChr01:38460664-38464240:+	gi|566153377|ref|XP_002298880.2|	462	2.00E-51	hypothetical protein POPTR_0001s37930g [Populus trichocarpa]	gi|566153376|ref|XM_002298844.2|	794	0	Populus trichocarpa hypothetical protein (POPTR_0001s37930g) mRNA, complete cds	Q6NUB2	80.9	6.00E-16	Protein CWC15 homolog A	.	.	.	.	pfam04889	Cwf_Cwc_15	Cwf15/Cwc15 cell cycle control protein. This family represents Cwf15/Cwc15 (from Schizosaccharomyces pombe and Saccharomyces cerevisiae respectively) and their homologues. The function of these proteins is unknown, but they form part of the spliceosome and are thus thought to be involved in mRNA splicing.	GO:0000398|mRNA splicing, via spliceosome;	GO:0005634|nucleus;GO:0005681|spliceosomal complex;	GO:0003723|RNA binding;	K12863	CWC15; protein CWC15
Potri.001G371500.v3.0	53	44	51	102.7217682	199	185	0.284793036	-1.812014229	6.57E-13	1.19E-11	down	yes	Potri.001G371500	protein_coding	chrChr01:38532925-38535913:+	gi|566153398|ref|XP_002298886.2|	667	3.00E-82	hypothetical protein POPTR_0001s38040g [Populus trichocarpa]	gi|566153397|ref|XM_002298850.2|	947	0	Populus trichocarpa hypothetical protein (POPTR_0001s38040g) mRNA, complete cds	.	.	.	.	.	.	.	.	pfam12257	DUF3608	Protein of unknown function (DUF3608). This domain family is found in eukaryotes, and is approximately 280 amino acids in length. The family is found in association with pfam00610.	.	.	.	.	.
Potri.001G372800.v3.0	174	157	152	124.79945	69	62	2.72321848	1.445312732	9.76E-10	1.22E-08	up	yes	Potri.001G372800	protein_coding	chrChr01:38715429-38717191:+	gi|566153428|ref|XP_002298895.2|	1792	0	hypothetical protein POPTR_0001s38180g [Populus trichocarpa]	gi|743889898|ref|XM_011040589.1|	1292	0	PREDICTED: Populus euphratica uncharacterized LOC105135620 (LOC105135620), transcript variant X1, mRNA	.	.	.	.	.	.	.	.	pfam15303	RNF111_N	E3 ubiquitin-protein ligase Arkadia N-terminus. This domain is found at the N-terminus of E3 ubiquitin-protein ligase Arkadia.	.	.	.	.	.
Potri.001G374700.v3.0	30	25	14	16.52525779	6	6	4.232098156	2.081373088	0.002554029	0.00928034	up	yes	Potri.001G374700	protein_coding	chrChr01:38921971-38925501:-	gi|566153462|ref|XP_002300412.2|	4602	0	hypothetical protein POPTR_0001s38370g [Populus trichocarpa]	gi|566153461|ref|XM_002300376.2|	2616	0	Populus trichocarpa hypothetical protein (POPTR_0001s38370g) mRNA, complete cds	Q8LGN0	446	2.00E-139	Glutamate receptor 2.7	.	.	.	.	pfam01094	ANF_receptor	Receptor family ligand binding region. This family includes extracellular ligand binding domains of a wide range of receptors. This family also includes the bacterial amino acid binding proteins of known structure.	GO:0006816|calcium ion transport;GO:0019722|calcium-mediated signaling;GO:0071230|cellular response to amino acid stimulus;	GO:0016021|integral component of membrane;GO:0005886|plasma membrane;GO:0005773|vacuole;	GO:0005262|calcium channel activity;GO:0008066|glutamate receptor activity;GO:0004970|ionotropic glutamate receptor activity;	K05387	GRIP; glutamate receptor, ionotropic, plant
Potri.001G375200.v3.0	0	2	1	8.37176333	15	26	0.053552893	-4.222891666	0.000266926	0.001262323	down	yes	Potri.001G375200	protein_coding	chrChr01:38983535-38987610:-	gi|566153470|ref|XP_002300415.2|	4486	0	hypothetical protein POPTR_0001s38410g [Populus trichocarpa]	gi|566153469|ref|XM_002300379.2|	2583	0	Populus trichocarpa hypothetical protein (POPTR_0001s38410g) mRNA, complete cds	Q8LGN0	433	1.00E-134	Glutamate receptor 2.7	.	.	.	.	pfam00060	Lig_chan	Ligand-gated ion channel. This family includes the four transmembrane regions of the ionotropic glutamate receptors and NMDA receptors.	GO:0006816|calcium ion transport;GO:0019722|calcium-mediated signaling;GO:0071230|cellular response to amino acid stimulus;	GO:0016021|integral component of membrane;GO:0005886|plasma membrane;GO:0005773|vacuole;	GO:0005262|calcium channel activity;GO:0008066|glutamate receptor activity;GO:0004970|ionotropic glutamate receptor activity;	K05387	GRIP; glutamate receptor, ionotropic, plant
Potri.001G375300.v3.0	39	29	21	19.01625809	0	3	21.74109252	4.442352535	7.68E-06	5.11E-05	up	yes	Potri.001G375300	protein_coding	chrChr01:39001261-39008025:+	gi|566153472|ref|XP_006370033.1|	1485	0	hypothetical protein POPTR_0001s38420g [Populus trichocarpa]	gi|566153471|ref|XM_006369971.1|	903	0	Populus trichocarpa hypothetical protein (POPTR_0001s38420g) mRNA, complete cds	.	.	.	.	.	.	.	.	pfam01699	Na_Ca_ex	Sodium/calcium exchanger protein. This is a family of sodium/calcium exchanger integral membrane proteins. This family covers the integral membrane regions of the proteins. Sodium/calcium exchangers regulate intracellular Ca2+ concentrations in many cells; cardiac myocytes, epithelial cells, neurons retinal rod photoreceptors and smooth muscle cells. Ca2+ is moved into or out of the cytosol depen…	.	.	.	.	.
Potri.001G375400.v3.0	166	177	119	617.9740377	1586	1209	0.122195769	-3.032733765	2.88E-62	7.75E-60	down	yes	Potri.001G375400	protein_coding	chrChr01:39014375-39020452:+	gi|566153474|ref|XP_002298902.2|	3245	0	hypothetical protein POPTR_0001s38430g [Populus trichocarpa]	gi|743912696|ref|XM_011001934.1|	1765	0	PREDICTED: Populus euphratica uncharacterized LOC105107867 (LOC105107867), transcript variant X2, mRNA	.	.	.	.	.	.	.	.	pfam01699	Na_Ca_ex	Sodium/calcium exchanger protein. This is a family of sodium/calcium exchanger integral membrane proteins. This family covers the integral membrane regions of the proteins. Sodium/calcium exchangers regulate intracellular Ca2+ concentrations in many cells; cardiac myocytes, epithelial cells, neurons retinal rod photoreceptors and smooth muscle cells. Ca2+ is moved into or out of the cytosol depen…	.	.	.	.	.
Potri.001G375600.v3.0	34	43	43	31.13273407	15	18	2.680819764	1.422674228	0.001806049	0.006868378	up	yes	Potri.001G375600	protein_coding	chrChr01:39048068-39049917:-	gi|566153480|ref|XP_002300416.2|	1909	0	hypothetical protein POPTR_0001s38460g [Populus trichocarpa]	gi|566153479|ref|XM_002300380.2|	1242	0	Populus trichocarpa hypothetical protein (POPTR_0001s38460g) mRNA, complete cds	.	.	.	.	.	.	.	.	pfam08744	NOZZLE	Plant transcription factor NOZZLE. NOZZLE is a transcription factor that plays a role in patterning the proximal-distal and adaxial-abaxial axes.	.	.	.	.	.
Potri.001G377100.v3.0	21	35	28	21.16271093	11	9	3.102153304	1.633269984	0.004120226	0.014061697	up	yes	Potri.001G377100	protein_coding	chrChr01:39270015-39273123:+	gi|743925154|ref|XP_011006715.1|	1302	3.00E-178	PREDICTED: uncharacterized protein LOC105112644 isoform X1 [Populus euphratica]	gi|743925153|ref|XM_011008413.1|	965	0	PREDICTED: Populus euphratica uncharacterized LOC105112644 (LOC105112644), transcript variant X1, mRNA	.	.	.	.	.	.	.	.	pfam14520	HHH_5	Helix-hairpin-helix domain.	.	.	.	.	.
Potri.001G378300.v3.0	1	5	3	10.44886363	27	19	0.14478907	-2.787975397	0.000996049	0.004082619	down	yes	Potri.001G378300	protein_coding	chrChr01:39400955-39401393:-	gi|224061330|ref|XP_002300429.1|	596	7.00E-77	VQ motif-containing family protein [Populus trichocarpa]	gi|566153526|ref|XM_002300393.2|	394	0	Populus trichocarpa VQ motif-containing family protein (POPTR_0001s38750g) mRNA, complete cds	Q1G3U8	71.2	4.00E-15	VQ motif-containing protein 1	.	.	.	.	pfam05678	VQ	VQ motif. This short motif is found in a variety of plant proteins. These proteins vary greatly in length and are mostly composed of low complexity regions. They all conserve a short motif FXhVQChTG, where X is any amino acid and h is a hydrophobic amino acid. The function of this motif is uncertain, however one protein in this family has been found to bind the SigA sigma factor. It would seem pl…	.	GO:0005634|nucleus;	.	.	.
Potri.001G378400.v3.0	100	95	92	150.645695	200	283	0.436488349	-1.195984951	1.14E-06	8.85E-06	down	yes	Potri.001G378400	protein_coding	chrChr01:39459906-39461847:-	gi|224061332|ref|XP_002300430.1|	1765	0	dioxygenase family protein [Populus trichocarpa]	gi|743904449|ref|XM_011047296.1|	1176	0	PREDICTED: Populus euphratica gibberellin 2-beta-dioxygenase 1-like (LOC105140453), mRNA	Q9SQ80	500	8.00E-175	Gibberellin 2-beta-dioxygenase 1	PA0147	110	3.00E-26	COG3491	pfam03171	2OG-FeII_Oxy	2OG-Fe(II) oxygenase superfamily. This family contains members of the 2-oxoglutarate (2OG) and Fe(II)-dependent oxygenase superfamily. This family includes the C-terminal of prolyl 4-hydroxylase alpha subunit. The holoenzyme has the activity EC:1.14.11.2 catalyzing the reaction: Procollagen L-proline + 2-oxoglutarate + O2 <=> procollagen trans- 4-hydroxy-L-proline + succinate + CO2. The full enzy…	GO:0009686|gibberellin biosynthetic process;	.	GO:0045543|gibberellin 2-beta-dioxygenase activity;GO:0046872|metal ion binding;	.	.
Potri.001G379100.v3.0	6	7	5	50.80526718	109	141	0.052919002	-4.240070343	6.49E-19	2.10E-17	down	yes	Potri.001G379100	protein_coding	chrChr01:39548511-39550268:+	gi|566153539|ref|XP_006370047.1|	271	9.00E-27	hypothetical protein POPTR_0001s38820g [Populus trichocarpa]	gi|161984669|gb|AC215647.1|	615	0	Populus trichocarpa clone POP035-N09, complete sequence	.	.	.	.	.	.	.	.	pfam01786	AOX	Alternative oxidase. The alternative oxidase is used as a second terminal oxidase in the mitochondria, electrons are transfered directly from reduced ubiquinol to oxygen forming water. This is not coupled to ATP synthesis and is not inhibited by cyanide, this pathway is a single step process. In rice the transcript levels of the alternative oxidase are increased by low temperature.	.	.	.	.	.
Potri.001G380600.v3.0	53	81	69	51.0487157	31	17	3.135621149	1.648751261	4.41E-05	0.000251553	up	yes	Potri.001G380600	protein_coding	chrChr01:39677037-39678937:-	gi|224061367|ref|XP_002300444.1|	514	2.00E-62	glycosyl hydrolase family protein [Populus trichocarpa]	gi|566153566|ref|XM_002300408.2|	661	0	Populus trichocarpa glycosyl hydrolase family protein (POPTR_0001s38960g) mRNA, complete cds	P52409	96.7	3.00E-21	Glucan endo-1,3-beta-glucosidase	.	.	.	.	pfam07983	X8	X8 domain. The X8 domain domain contains at least 6 conserved cysteine residues that presumably form three disulphide bridges. The domain is found in an Olive pollen allergen as well as at the C-terminus of several families of glycosyl hydrolases. This domain may be involved in carbohydrate binding. This domain is characteristic of GPI-anchored domains.	GO:0005975|carbohydrate metabolic process;GO:0006952|defense response;	.	GO:0042973|glucan endo-1,3-beta-D-glucosidase activity;	.	.
Potri.001G383100.v3.0	455	368	359	280.9638871	97	93	4.591989616	2.19911938	1.37E-28	8.83E-27	up	yes	Potri.001G383100	protein_coding	chrChr01:39843241-39844043:+	.	.	.	.	.	.	.	.	.	.	.	.	.	.	.	.	pfam13965	SID-1_RNA_chan	dsRNA-gated channel SID-1. This is a family of proteins that are transmembrane dsRNA-gated channels. They passively transport dsRNA into cells and do not act as ATP-dependent pumps. They are required for systemic RNA interference.	.	.	.	.	.
Potri.001G383400.v3.0	32	23	23	143.9723696	303	376	0.084507032	-3.564784791	7.64E-37	7.48E-35	down	yes	Potri.001G383400	protein_coding	chrChr01:39885162-39886361:-	gi|743904355|ref|XP_011045549.1|	494	9.00E-59	PREDICTED: bidirectional sugar transporter SWEET2 [Populus euphratica]	gi|566153615|ref|XM_002300422.2|	518	0	Populus trichocarpa hypothetical protein (POPTR_0001s39200g) mRNA, complete cds	Q9LH79	127	4.00E-34	Bidirectional sugar transporter SWEET2	.	.	.	.	pfam03083	MtN3_slv	Sugar efflux transporter for intercellular exchange. This family includes proteins such as drosophila saliva, MtN3 involved in root nodule development and a protein involved in activation and expression of recombination activation genes (RAGs). Although the molecular function of these proteins is unknown, they are almost certainly transmembrane proteins. This family contains a region of two trans…	.	GO:0005887|integral component of plasma membrane;	GO:0051119|sugar transmembrane transporter activity;	K15382	SLC50A, SWEET; solute carrier family 50 (sugar transporter)
Potri.001G384100.v3.0	32	25	30	23.14343074	14	13	2.381575799	1.251916466	0.014537356	0.040959127	up	yes	Potri.001G384100	protein_coding	chrChr01:39977442-39982873:-	gi|743904313|ref|XP_011045526.1|	3849	0	PREDICTED: mechanosensitive ion channel protein 6 [Populus euphratica]	gi|743904312|ref|XM_011047224.1|	2787	0	PREDICTED: Populus euphratica mechanosensitive ion channel protein 6 (LOC105140411), mRNA	Q9SYM1	852	0	Mechanosensitive ion channel protein 6	SPCC1183.11	91.7	6.00E-18	COG0668	pfam00924	MS_channel	Mechanosensitive ion channel. Two members of this protein family from M. jannaschii have been functionally characterized. Both proteins form mechanosensitive (MS) ion channels upon reconstitution into liposomes and functional examination by the patch-clamp technique. Therefore this family are likely to also be MS channel proteins.	GO:0006820|anion transport;	GO:0016021|integral component of membrane;GO:0005886|plasma membrane;GO:0009506|plasmodesma;GO:0005774|vacuolar membrane;	GO:0008381|mechanically-gated ion channel activity;	.	.
Potri.001G384700.v3.0	9	6	12	187.6627419	480	490	0.020545167	-5.605057154	4.50E-62	1.20E-59	down	yes	Potri.001G384700	protein_coding	chrChr01:40005949-40012478:-	gi|566153650|ref|XP_006370080.1|	3137	0	hypothetical protein POPTR_0001s39360g [Populus trichocarpa]	gi|566153649|ref|XM_006370018.1|	1760	0	Populus trichocarpa hypothetical protein (POPTR_0001s39360g) mRNA, complete cds	C0LGN2	763	0	Probable leucine-rich repeat receptor-like serine/threonine-protein kinase At3g14840	alr0124_1	77.4	8.00E-14	COG4886	pfam11721	Malectin	Di-glucose binding within endoplasmic reticulum. Malectin is a membrane-anchored protein of the endoplasmic reticulum that recognizes and binds Glc2-N-glycan. It carries a signal peptide from residues 1-26, a C-terminal transmembrane helix from residues 255-274, and a highly conserved central part of approximately 190 residues followed by an acidic, glutamate-rich region. Carbohydrate-binding is …	.	GO:0016021|integral component of membrane;GO:0005886|plasma membrane;	GO:0005524|ATP binding;GO:0004674|protein serine/threonine kinase activity;	.	.
Potri.001G385200.v3.0	28	27	21	101.1698248	187	266	0.123120176	-3.021860898	2.10E-21	8.29E-20	down	yes	Potri.001G385200	protein_coding	chrChr01:40033806-40043338:-	gi|566153650|ref|XP_006370080.1|	5060	0	hypothetical protein POPTR_0001s39360g [Populus trichocarpa]	gi|566153649|ref|XM_006370018.1|	3140	0	Populus trichocarpa hypothetical protein (POPTR_0001s39360g) mRNA, complete cds	C0LGN2	1172	0	Probable leucine-rich repeat receptor-like serine/threonine-protein kinase At3g14840	.	.	.	.	pfam11721	Malectin	Di-glucose binding within endoplasmic reticulum. Malectin is a membrane-anchored protein of the endoplasmic reticulum that recognizes and binds Glc2-N-glycan. It carries a signal peptide from residues 1-26, a C-terminal transmembrane helix from residues 255-274, and a highly conserved central part of approximately 190 residues followed by an acidic, glutamate-rich region. Carbohydrate-binding is …	.	GO:0016021|integral component of membrane;GO:0005886|plasma membrane;	GO:0005524|ATP binding;GO:0004674|protein serine/threonine kinase activity;	.	.
Potri.001G385300.v3.0	117	102	98	79.97836212	45	31	3.087058285	1.626232722	8.80E-08	8.24E-07	up	yes	Potri.001G385300	protein_coding	chrChr01:40046554-40056670:+	gi|743917561|ref|XP_011002770.1|	4628	0	PREDICTED: probable LRR receptor-like serine/threonine-protein kinase At1g53440 [Populus euphratica]	gi|743917560|ref|XM_011004468.1|	2749	0	PREDICTED: Populus euphratica probable LRR receptor-like serine/threonine-protein kinase At1g53440 (LOC105109684), mRNA	C0LGG9	1134	0	Probable LRR receptor-like serine/threonine-protein kinase At1g53440	.	.	.	.	pfam11721	Malectin	Di-glucose binding within endoplasmic reticulum. Malectin is a membrane-anchored protein of the endoplasmic reticulum that recognizes and binds Glc2-N-glycan. It carries a signal peptide from residues 1-26, a C-terminal transmembrane helix from residues 255-274, and a highly conserved central part of approximately 190 residues followed by an acidic, glutamate-rich region. Carbohydrate-binding is …	.	GO:0016021|integral component of membrane;GO:0005886|plasma membrane;	GO:0005524|ATP binding;GO:0004674|protein serine/threonine kinase activity;	.	.
Potri.001G385900.v3.0	2	2	4	6.912398344	15	13	0.211728372	-2.239713485	0.017508341	0.047760859	down	yes	Potri.001G385900	protein_coding	chrChr01:40135474-40145140:+	gi|566153672|ref|XP_006370091.1|	4681	0	hypothetical protein POPTR_0001s39450g [Populus trichocarpa]	gi|566153665|ref|XM_006370026.1|	1944	0	Populus trichocarpa hypothetical protein (POPTR_0001s39420g) mRNA, complete cds	C0LGG8	1145	0	Probable LRR receptor-like serine/threonine-protein kinase At1g53430	.	.	.	.	pfam00069	Pkinase	Protein kinase domain.	.	GO:0016021|integral component of membrane;GO:0005886|plasma membrane;	GO:0005524|ATP binding;GO:0004674|protein serine/threonine kinase activity;	.	.
Potri.001G386000.v3.0	3	2	1	6.719353255	11	18	0.151504296	-2.722569396	0.007660501	0.0238405	down	yes	Potri.001G386000	protein_coding	chrChr01:40154554-40155273:+	gi|566258586|ref|XP_006388874.1|	933	6.00E-126	hypothetical protein POPTR_0084s00200g [Populus trichocarpa]	gi|566258585|ref|XM_006388812.1|	534	0	Populus trichocarpa hypothetical protein (POPTR_0084s00200g) mRNA, complete cds	C0LGE0	198	1.00E-56	Probable LRR receptor-like serine/threonine-protein kinase At1g07650	.	.	.	.	pfam07714	Pkinase_Tyr	Protein tyrosine kinase.	.	GO:0016021|integral component of membrane;GO:0005886|plasma membrane;	GO:0005524|ATP binding;GO:0004674|protein serine/threonine kinase activity;	.	.
Potri.001G386100.v3.0	10	9	3	4.540162842	0	0	43.92136493	5.456850984	0.002518957	0.009170963	up	yes	Potri.001G386100	protein_coding	chrChr01:40162830-40163199:-	gi|566258588|ref|XP_006388875.1|	306	6.00E-34	hypothetical protein POPTR_0084s00210g [Populus trichocarpa]	gi|155723012|gb|AC208136.1|	370	0	Populus trichocarpa clone JGIACSB09-D20, complete sequence	C0LGG8	52.4	3.00E-07	Probable LRR receptor-like serine/threonine-protein kinase At1g53430	.	.	.	.	pfam12972	NAGLU_C	Alpha-N-acetylglucosaminidase (NAGLU) C-terminal domain. Alpha-N-acetylglucosaminidase, a lysosomal enzyme required for the stepwise degradation of heparan sulfate. Mutations on the alpha-N-acetylglucosaminidase (NAGLU) gene can lead to Mucopolysaccharidosis type IIIB (MPS IIIB; or Sanfilippo syndrome type B) characterized by neurological dysfunction but relatively mild somatic manifestations. Th…	.	GO:0016021|integral component of membrane;GO:0005886|plasma membrane;	GO:0005524|ATP binding;GO:0004674|protein serine/threonine kinase activity;	.	.
Potri.001G386200.v3.0	0	0	0	5.209222997	18	10	0.014651008	-6.092856309	0.000115508	0.000599617	down	yes	Potri.001G386200	protein_coding	chrChr01:40164161-40165084:+	gi|566258590|ref|XP_006388876.1|	275	2.00E-27	hypothetical protein POPTR_0084s00220g [Populus trichocarpa]	gi|155723012|gb|AC208136.1|	924	0	Populus trichocarpa clone JGIACSB09-D20, complete sequence	.	.	.	.	.	.	.	.	pfam04536	TPM	TLP18.3, Psb32 and MOLO-1 founding proteins of phosphatase. This family has a Rossmann-like fold. It has phosphatase activity.	.	.	.	.	.
Potri.001G387700.v3.0	234	239	237	184.1344885	104	92	2.676558543	1.420379209	4.83E-13	8.88E-12	up	yes	Potri.001G387700	protein_coding	chrChr01:40395335-40397341:+	gi|566153716|ref|XP_006370113.1|	2478	0	hypothetical protein POPTR_0001s39610g [Populus trichocarpa]	gi|566153715|ref|XM_006370051.1|	1987	0	Populus trichocarpa hypothetical protein (POPTR_0001s39610g) mRNA, complete cds	Q9LXU9	55.1	2.00E-06	IRK-interacting protein	.	.	.	.	pfam04859	DUF641	Plant protein of unknown function (DUF641). Plant protein of unknown function.	GO:0031204|posttranslational protein targeting to membrane, translocation;	GO:0005783|endoplasmic reticulum;GO:0005789|endoplasmic reticulum membrane;GO:0016021|integral component of membrane;	GO:0015450|P-P-bond-hydrolysis-driven protein transmembrane transporter activity;	.	.
Potri.001G388400.v3.0	6	6	5	35.33466199	128	44	0.073853343	-3.759192968	7.47E-10	9.45E-09	down	yes	Potri.001G388400	protein_coding	chrChr01:40539977-40541728:+	gi|566153730|ref|XP_006370120.1|	2913	0	hypothetical protein POPTR_0001s39680g [Populus trichocarpa]	gi|166091642|gb|AC216911.1|	1752	0	Populus trichocarpa clone POP011-K24, complete sequence	P43309	618	0	Polyphenol oxidase, chloroplastic	.	.	.	.	pfam12143	PPO1_KFDV	Protein of unknown function (DUF_B2219). This domain family is found in eukaryotes, and is typically between 138 and 152 amino acids in length. and the family is found in association with pfam00264. Many members are plant or plastid polyphenol oxidases, and there is a highly conserved sequence motif: KFDV, from which the name derives. This is the C-terminal domain of these oxidases.	GO:0046148|pigment biosynthetic process;	GO:0009543|chloroplast thylakoid lumen;	GO:0004097|catechol oxidase activity;GO:0046872|metal ion binding;	K00422	E1.10.3.1; polyphenol oxidase [EC:1.10.3.1]
Potri.001G388800.v3.0	44	43	25	80.17665558	137	166	0.27148965	-1.881030896	5.95E-09	6.62E-08	down	yes	Potri.001G388800	protein_coding	chrChr01:40664353-40666292:+	gi|566153744|ref|XP_006370127.1|	2926	0	hypothetical protein POPTR_0001s39940g [Populus trichocarpa]	gi|161984674|gb|AC215650.1|	1940	0	Populus trichocarpa clone POP108-K22, complete sequence	P43309	626	0	Polyphenol oxidase, chloroplastic	.	.	.	.	pfam12143	PPO1_KFDV	Protein of unknown function (DUF_B2219). This domain family is found in eukaryotes, and is typically between 138 and 152 amino acids in length. and the family is found in association with pfam00264. Many members are plant or plastid polyphenol oxidases, and there is a highly conserved sequence motif: KFDV, from which the name derives. This is the C-terminal domain of these oxidases.	GO:0046148|pigment biosynthetic process;	GO:0009543|chloroplast thylakoid lumen;	GO:0004097|catechol oxidase activity;GO:0046872|metal ion binding;	K00422	E1.10.3.1; polyphenol oxidase [EC:1.10.3.1]
Potri.001G388900.v3.0	1919	1945	1808	2838.907594	4350	4503	0.472332376	-1.082125667	2.38E-30	1.65E-28	down	yes	Potri.001G388900	protein_coding	chrChr01:40683041-40685189:+	gi|566153746|ref|XP_006370128.1|	2920	0	hypothetical protein POPTR_0001s39950g [Populus trichocarpa]	gi|156104923|gb|AC208369.1|	2149	0	Populus trichocarpa clone JGIACSB21-H15, complete sequence	P43309	556	0	Polyphenol oxidase, chloroplastic	.	.	.	.	pfam00264	Tyrosinase	Common central domain of tyrosinase. This family also contains polyphenol oxidases and some hemocyanins. Binds two copper ions via two sets of three histidines. This family is related to pfam00372.	GO:0046148|pigment biosynthetic process;	GO:0009543|chloroplast thylakoid lumen;	GO:0004097|catechol oxidase activity;GO:0046872|metal ion binding;	K00422	E1.10.3.1; polyphenol oxidase [EC:1.10.3.1]
Potri.001G389400.v3.0	0	7	6	20.89597415	31	65	0.098987955	-3.336603208	1.99E-05	0.000121632	down	yes	Potri.001G389400	protein_coding	chrChr01:40770726-40772525:-	gi|566153758|ref|XP_006370134.1|	1321	0	hypothetical protein POPTR_0001s40000g [Populus trichocarpa]	gi|566153757|ref|XM_006370072.1|	975	0	Populus trichocarpa hypothetical protein (POPTR_0001s40000g) mRNA, complete cds	P16273	224	5.00E-70	Pathogen-related protein	.	.	.	.	pfam02118	Srg	Srg family chemoreceptor.	GO:0006952|defense response;GO:0009607|response to biotic stimulus;	.	.	.	.
Potri.001G389800.v3.0	1	0	0	6.286709617	9	23	0.024505184	-5.350769198	0.000471042	0.002099449	down	yes	Potri.001G389800	protein_coding	chrChr01:40785162-40787089:-	gi|566153764|ref|XP_006370137.1|	1303	1.00E-179	hypothetical protein POPTR_0001s40030g [Populus trichocarpa]	gi|566153763|ref|XM_006370075.1|	847	0	Populus trichocarpa hypothetical protein (POPTR_0001s40030g) mRNA, complete cds	P16273	221	6.00E-69	Pathogen-related protein	.	.	.	.	pfam13874	Nup54	Nucleoporin complex subunit 54. This is the human Nup54 subunit of the nucleoporin complex, equivalent to Nup57 of yeast. Nup54, Nup58 and Nup62 all have similar affinities for importin-beta. It seems likely that they are the only FG-repeat nucleoporins of the central channel, and as such they would form a zone of equal affinity spanning the central channel. The diffusion of importin-beta import …	GO:0006952|defense response;GO:0009607|response to biotic stimulus;	.	.	.	.
Potri.001G391200.v3.0	46	117	125	75.66473571	41	43	2.532403201	1.340507124	0.002052032	0.007696006	up	yes	Potri.001G391200	protein_coding	chrChr01:40960267-40961426:-	gi|566153794|ref|XP_006370152.1|	1533	0	hypothetical protein POPTR_0001s40180g [Populus trichocarpa]	gi|566153793|ref|XM_006370090.1|	1134	0	Populus trichocarpa hypothetical protein (POPTR_0001s40180g) mRNA, complete cds	Q39688	374	2.00E-125	Epidermis-specific secreted glycoprotein EP1	.	.	.	.	pfam01453	B_lectin	D-mannose binding lectin. These proteins include mannose-specific lectins from plants as well as bacteriocins from bacteria.	GO:0006833|water transport;	GO:0005576|extracellular region;	GO:0030246|carbohydrate binding;	.	.
Potri.001G391400.v3.0	352	401	382	578.3822854	879	946	0.458423441	-1.125247278	2.35E-16	6.14E-15	down	yes	Potri.001G391400	protein_coding	chrChr01:41014239-41017929:-	gi|566153798|ref|XP_006370154.1|	1195	2.00E-159	Histidine biosynthesis bifunctional protein hisIE [Populus trichocarpa]	gi|566153797|ref|XM_006370092.1|	766	0	Populus trichocarpa Histidine biosynthesis bifunctional protein hisIE (POPTR_0001s40210g) mRNA, complete cds	O82768	287	2.00E-91	Histidine biosynthesis bifunctional protein hisIE, chloroplastic	HI0475_1	106	3.00E-26	COG0139	pfam01502	PRA-CH	Phosphoribosyl-AMP cyclohydrolase. This enzyme catalyses the third step in the histidine biosynthetic pathway. It requires Zn ions for activity.	GO:0000105|histidine biosynthetic process;	GO:0009507|chloroplast;GO:0009570|chloroplast stroma;	GO:0005524|ATP binding;GO:0004635|phosphoribosyl-AMP cyclohydrolase activity;GO:0004636|phosphoribosyl-ATP diphosphatase activity;	K11755	hisIE; phosphoribosyl-ATP pyrophosphohydrolase / phosphoribosyl-AMP cyclohydrolase [EC:3.6.1.31 3.5.4.19]
Potri.001G393800.v3.0	197	209	182	140.659503	58	42	4.347493289	2.120183801	4.12E-18	1.26E-16	up	yes	Potri.001G393800	protein_coding	chrChr01:41295099-41297754:+	gi|566153852|ref|XP_006370181.1|	3103	0	nine-cis-epoxycarotenoid dioxygenase3 family protein [Populus trichocarpa]	gi|566153851|ref|XM_006370119.1|	2653	0	Populus trichocarpa nine-cis-epoxycarotenoid dioxygenase3 family protein (POPTR_0001s40420g) mRNA, complete cds	Q9M6E8	883	0	9-cis-epoxycarotenoid dioxygenase NCED1, chloroplastic	all1106	281	2.00E-83	COG3670	pfam03055	RPE65	Retinal pigment epithelial membrane protein. This family represents a retinal pigment epithelial membrane receptor which is abundantly expressed in retinal pigment epithelium, and binds plasma retinal binding protein. The family also includes the sequence related neoxanthin cleavage enzyme in plants and lignostilbene-alpha,beta-dioxygenase in bacteria.	GO:0009688|abscisic acid biosynthetic process;	GO:0009535|chloroplast thylakoid membrane;	GO:0045549|9-cis-epoxycarotenoid dioxygenase activity;GO:0046872|metal ion binding;	K09840	NCED; 9-cis-epoxycarotenoid dioxygenase [EC:1.13.11.51]
Potri.001G395000.v3.0	0	3	2	14.14642154	37	33	0.052749709	-4.244693059	1.74E-06	1.31E-05	down	yes	Potri.001G395000	protein_coding	chrChr01:41429754-41432372:-	gi|566153882|ref|XP_006370196.1|	2798	0	hypothetical protein POPTR_0001s40530g [Populus trichocarpa]	gi|566153881|ref|XM_006370134.1|	1875	0	Populus trichocarpa hypothetical protein (POPTR_0001s40530g) mRNA, complete cds	Q8L7H1	90.1	4.00E-18	F-box/LRR-repeat protein At4g14103	.	.	.	.	pfam00646	F-box	F-box domain. This domain is approximately 50 amino acids long, and is usually found in the N-terminal half of a variety of proteins. Two motifs that are commonly found associated with the F-box domain are the leucine rich repeats (LRRs; pfam00560 and pfam07723) and the WD repeat (pfam00400). The F-box domain has a role in mediating protein-protein interactions in a variety of contexts, such as p…	GO:0009734|auxin-activated signaling pathway;	.	GO:0004364|glutathione transferase activity;	.	.
Potri.001G395100.v3.0	8	4	9	16.33268214	37	27	0.243629117	-2.037241531	0.001287547	0.005104254	down	yes	Potri.001G395100	protein_coding	chrChr01:41445364-41446497:-	gi|743928485|ref|XP_011008450.1|	899	9.00E-118	PREDICTED: homeobox-leucine zipper protein ATHB-52-like [Populus euphratica]	gi|566153883|ref|XM_006370135.1|	1025	0	Populus trichocarpa hypothetical protein (POPTR_0001s40540g) mRNA, complete cds	Q9FN29	114	8.00E-29	Homeobox-leucine zipper protein ATHB-52	ECU03g1170	56.2	2.00E-08	COG5576	pfam00046	Homeobox	Homeobox domain.	GO:0009646|response to absence of light;GO:0009637|response to blue light;GO:0006351|transcription, DNA-templated;	GO:0005634|nucleus;	GO:0043565|sequence-specific DNA binding;GO:0003700|transcription factor activity, sequence-specific DNA binding;	.	.
Potri.001G395300.v3.0	30	36	30	23.13943738	5	12	4.140549968	2.049822406	0.000422489	0.001901138	up	yes	Potri.001G395300	protein_coding	chrChr01:41486431-41487237:+	gi|566153888|ref|XP_006370199.1|	890	2.00E-118	hypothetical protein POPTR_0001s40560g [Populus trichocarpa]	gi|157410310|gb|AC210549.1|	807	0	Populus trichocarpa clone POP037-L01, complete sequence	Q9LRQ8	78.6	3.00E-15	Phenolic glucoside malonyltransferase 2	.	.	.	.	pfam02458	Transferase	Transferase family. This family includes a number of transferase enzymes. These include anthranilate N-hydroxycinnamoyl/benzoyltransferase that catalyses the first committed reaction of phytoalexin biosynthesis. Deacetylvindoline 4-O-acetyltransferase EC:2.3.1.107 catalyses the last step in vindoline biosynthesis is also a member of this family. The motif HXXXD is probably part of the active site…	GO:0009636|response to toxic substance;	.	GO:0050736|O-malonyltransferase activity;	.	.
Potri.001G395400.v3.0	235	314	285	173.4754485	2	0	308.044718	8.266995988	2.04E-15	4.83E-14	up	yes	Potri.001G395400	protein_coding	chrChr01:41491991-41493525:+	gi|566153890|ref|XP_006370200.1|	2527	0	hypothetical protein POPTR_0001s40570g [Populus trichocarpa]	gi|157410310|gb|AC210549.1|	1535	0	Populus trichocarpa clone POP037-L01, complete sequence	Q940Z5	288	4.00E-89	Phenolic glucoside malonyltransferase 1	.	.	.	.	pfam02458	Transferase	Transferase family. This family includes a number of transferase enzymes. These include anthranilate N-hydroxycinnamoyl/benzoyltransferase that catalyses the first committed reaction of phytoalexin biosynthesis. Deacetylvindoline 4-O-acetyltransferase EC:2.3.1.107 catalyses the last step in vindoline biosynthesis is also a member of this family. The motif HXXXD is probably part of the active site…	GO:0009636|response to toxic substance;	GO:0005829|cytosol;	GO:0050736|O-malonyltransferase activity;	.	.
Potri.001G395700.v3.0	1527	1675	1599	1083.552271	269	196	7.64239588	2.934024992	2.06E-96	1.42E-93	up	yes	Potri.001G395700	protein_coding	chrChr01:41584863-41586527:-	gi|566153896|ref|XP_006370203.1|	2642	0	hypothetical protein POPTR_0001s40600g [Populus trichocarpa]	gi|566153895|ref|XM_006370141.1|	1665	0	Populus trichocarpa hypothetical protein (POPTR_0001s40600g) mRNA, complete cds	Q940Z5	288	9.00E-89	Phenolic glucoside malonyltransferase 1	.	.	.	.	pfam02458	Transferase	Transferase family. This family includes a number of transferase enzymes. These include anthranilate N-hydroxycinnamoyl/benzoyltransferase that catalyses the first committed reaction of phytoalexin biosynthesis. Deacetylvindoline 4-O-acetyltransferase EC:2.3.1.107 catalyses the last step in vindoline biosynthesis is also a member of this family. The motif HXXXD is probably part of the active site…	GO:0009636|response to toxic substance;	GO:0005829|cytosol;	GO:0050736|O-malonyltransferase activity;	.	.
Potri.001G395900.v3.0	142	186	158	108.1582897	18	21	9.185790735	3.199403917	9.40E-23	4.09E-21	up	yes	Potri.001G395900	protein_coding	chrChr01:41624735-41626633:+	gi|566153900|ref|XP_006370205.1|	2541	0	hypothetical protein POPTR_0001s40620g [Populus trichocarpa]	gi|566153899|ref|XM_006370143.1|	1629	0	Populus trichocarpa hypothetical protein (POPTR_0001s40620g) mRNA, complete cds	Q940Z5	299	4.00E-92	Phenolic glucoside malonyltransferase 1	.	.	.	.	pfam02458	Transferase	Transferase family. This family includes a number of transferase enzymes. These include anthranilate N-hydroxycinnamoyl/benzoyltransferase that catalyses the first committed reaction of phytoalexin biosynthesis. Deacetylvindoline 4-O-acetyltransferase EC:2.3.1.107 catalyses the last step in vindoline biosynthesis is also a member of this family. The motif HXXXD is probably part of the active site…	GO:0009636|response to toxic substance;	GO:0005829|cytosol;	GO:0050736|O-malonyltransferase activity;	.	.
Potri.001G396800.v3.0	17	10	20	25.39875947	39	44	0.418362325	-1.257175158	0.012229607	0.035387056	down	yes	Potri.001G396800	protein_coding	chrChr01:41773774-41775999:+	gi|566153924|ref|XP_006370217.1|	2143	0	hypothetical protein POPTR_0001s40720g [Populus trichocarpa]	gi|566153923|ref|XM_006370155.1|	1574	0	Populus trichocarpa hypothetical protein (POPTR_0001s40720g) mRNA, complete cds	Q9SFC7	99	6.00E-21	F-box protein At3g07870	.	.	.	.	pfam07734	FBA_1	F-box associated. Most of these proteins contain pfam00646 at the N terminus, suggesting that they are effectors linked with ubiquitination.	.	GO:0009506|plasmodesma;	.	.	.
Potri.001G397200.v3.0	408	305	323	513.9066657	804	789	0.480042473	-1.058766039	6.42E-11	9.25E-10	down	yes	Potri.001G397200	protein_coding	chrChr01:41808763-41810069:-	gi|566153934|ref|XP_006370222.1|	697	3.00E-86	Ethylene responsive element binding factor 4 family protein [Populus trichocarpa]	gi|506954071|gb|KC477274.1|	1153	0	Populus tomentosa ERF4 gene, complete cds	O80340	95.1	4.00E-21	Ethylene-responsive transcription factor 4	.	.	.	.	pfam00847	AP2	AP2 domain. This 60 amino acid residue domain can bind to DNA and is found in transcription factor proteins.	GO:0009873|ethylene-activated signaling pathway;GO:0009864|induced systemic resistance, jasmonic acid mediated signaling pathway;GO:0010105|negative regulation of ethylene-activated signaling pathway;GO:0045892|negative regulation of transcription, DNA-templated;GO:0009737|response to abscisic acid;GO:0010200|response to chitin;GO:0009723|response to ethylene;GO:0006351|transcription, DNA-templat…	GO:0016604|nuclear body;GO:0005634|nucleus;	GO:0003677|DNA binding;GO:0003700|transcription factor activity, sequence-specific DNA binding;	K09286	EREBP; EREBP-like factor
Potri.001G398000.v3.0	50	49	44	100.7566462	191	188	0.278362405	-1.844963717	1.81E-13	3.52E-12	down	yes	Potri.001G398000	protein_coding	chrChr01:41902732-41905573:-	gi|566153952|ref|XP_006370231.1|	1364	9.00E-179	hypothetical protein POPTR_0001s40850g [Populus trichocarpa]	gi|566153951|ref|XM_006370169.1|	1281	0	Populus trichocarpa hypothetical protein (POPTR_0001s40850g) mRNA, complete cds	.	.	.	.	.	.	.	.	pfam05620	DUF788	Protein of unknown function (DUF788). This family consists of several eukaryotic proteins of unknown function.	.	.	.	.	.
Potri.001G398400.v3.0	21	22	26	36.31336456	57	60	0.435296883	-1.199928406	0.002403717	0.008816237	down	yes	Potri.001G398400	protein_coding	chrChr01:41926347-41928070:-	gi|566153960|ref|XP_006370235.1|	220	9.00E-20	hypothetical protein POPTR_0001s40890g [Populus trichocarpa]	gi|743901022|ref|XR_844929.1|	156	1.00E-74	PREDICTED: Populus euphratica uncharacterized LOC105139162 (LOC105139162), ncRNA	.	.	.	.	.	.	.	.	pfam10326	7TM_GPCR_Str	Serpentine type 7TM GPCR chemoreceptor Str. Chemoreception is mediated in Caenorhabditis elegans by members of the seven-transmembrane G-protein-coupled receptor class (7TM GPCRs) of proteins which are of the serpentine type. Str is a member of the Str superfamily of chemoreceptors. Almost a quarter (22.5%) of str and srj family genes and pseudogenes in C. elegans appear to have been newly formed…	.	.	.	.	.
Potri.001G398900.v3.0	21	42	27	18.81827458	1	0	66.36070521	6.052257313	7.74E-05	0.000417062	up	yes	Potri.001G398900	protein_coding	chrChr01:41980120-41990888:-	gi|743901011|ref|XP_011043817.1|	2064	0	PREDICTED: uncharacterized protein LOC105139158 [Populus euphratica]	gi|743901010|ref|XM_011045515.1|	1465	0	PREDICTED: Populus euphratica uncharacterized LOC105139158 (LOC105139158), mRNA	.	.	.	.	.	.	.	.	pfam14897	EpsG	EpsG family. This family of proteins are related to the EpsG protein from B. subtilis. These proteins are likely glycosyl transferases belonging to the membrane protein GT-C clan.	.	.	.	.	.
Potri.001G403200.v3.0	43	60	46	73.23685904	100	125	0.486853956	-1.038439029	0.000731344	0.003108977	down	yes	Potri.001G403200	protein_coding	chrChr01:42454596-42457615:+	gi|566154078|ref|XP_006370294.1|	2131	0	hypothetical protein POPTR_0001s41360g [Populus trichocarpa]	gi|743938497|ref|XM_011015375.1|	1449	0	PREDICTED: Populus euphratica lanC-like protein GCR2 (LOC105117644), mRNA	F4IEM5	603	0	LanC-like protein GCR2	BH0452	51.6	5.00E-06	COG4403	pfam05147	LANC_like	Lanthionine synthetase C-like protein. Lanthionines are thioether bridges that are putatively generated by dehydration of Ser and Thr residues followed by addition of cysteine residues within the peptide. This family contains the lanthionine synthetase C-like proteins 1 and 2 which are related to the bacterial lanthionine synthetase components C (LanC). LANCL1 (P40 seven-transmembrane-domain prot…	GO:0009738|abscisic acid-activated signaling pathway;GO:0010231|maintenance of seed dormancy;GO:0009787|regulation of abscisic acid-activated signaling pathway;	GO:0019898|extrinsic component of membrane;GO:0005886|plasma membrane;	GO:0010427|abscisic acid binding;GO:0046872|metal ion binding;	.	.
Potri.001G403300.v3.0	26394	30249	29453	22707.91092	13091	12669	2.467381306	1.302980685	1.69E-41	2.09E-39	up	yes	Potri.001G403300	protein_coding	chrChr01:42457942-42460177:-	gi|566154080|ref|XP_006370295.1|	1507	0	NADPH-protochlorophyllide oxidoreductase family protein [Populus trichocarpa]	gi|566154079|ref|XM_006370233.1|	1186	0	Populus trichocarpa NADPH-protochlorophyllide oxidoreductase family protein (POPTR_0001s41370g) mRNA, complete cds	Q41249	493	5.00E-168	Protochlorophyllide reductase, chloroplastic	all1743	272	3.00E-84	COG1028	pfam00106	adh_short	short chain dehydrogenase. This family contains a wide variety of dehydrogenases.	GO:0015995|chlorophyll biosynthetic process;GO:0015979|photosynthesis;	GO:0009507|chloroplast;	GO:0016630|protochlorophyllide reductase activity;	K00218	E1.3.1.33, por; protochlorophyllide reductase [EC:1.3.1.33]
Potri.001G403900.v3.0	619	640	576	468.8232802	246	224	2.882555082	1.527348176	4.29E-28	2.71E-26	up	yes	Potri.001G403900	protein_coding	chrChr01:42527192-42531336:-	gi|566154094|ref|XP_006370302.1|	2454	0	hypothetical protein POPTR_0001s41440g [Populus trichocarpa]	gi|566154093|ref|XM_006370240.1|	1767	0	Populus trichocarpa hypothetical protein (POPTR_0001s41440g) mRNA, complete cds	Q7XSK0	522	3.00E-178	Beta-glucosidase 18	CAC0385	269	1.00E-81	COG2723	pfam00232	Glyco_hydro_1	Glycosyl hydrolase family 1.	GO:0005975|carbohydrate metabolic process;GO:1901657|glycosyl compound metabolic process;	.	GO:0008422|beta-glucosidase activity;	K05350	bglB; beta-glucosidase [EC:3.2.1.21]
Potri.001G404100.v3.0	969	998	942	796.7997794	451	574	2.087485902	1.061766455	1.32E-12	2.33E-11	up	yes	Potri.001G404100	protein_coding	chrChr01:42547278-42549008:+	gi|566154098|ref|XP_006370304.1|	1744	0	no apical meristem family protein [Populus trichocarpa]	gi|566154097|ref|XM_006370242.1|	1293	0	Populus trichocarpa no apical meristem family protein (POPTR_0001s41460g) mRNA, complete cds	Q93VY3	370	2.00E-123	NAC domain-containing protein 72	.	.	.	.	pfam02365	NAM	No apical meristem (NAM) protein. This is a family of no apical meristem (NAM) proteins these are plant development proteins. Mutations in NAM result in the failure to develop a shoot apical meristem in petunia embryos. NAM is indicated as having a role in determining positions of meristems and primordial. One member of this family NAP (NAC-like, activated by AP3/PI) is encoded by the target gene…	GO:0006355|regulation of transcription, DNA-templated;GO:0006351|transcription, DNA-templated;	GO:0005634|nucleus;	GO:0003677|DNA binding;	.	.
Potri.001G404400.v3.0	16	25	15	14.02307484	7	6	3.175451948	1.666961939	0.015916123	0.044145239	up	yes	Potri.001G404400	protein_coding	chrChr01:42588188-42590419:+	gi|566154104|ref|XP_006370307.1|	1640	0	no apical meristem family protein [Populus trichocarpa]	gi|566154103|ref|XM_006370245.1|	1469	0	Populus trichocarpa no apical meristem family protein (POPTR_0001s41490g) mRNA, complete cds	Q9LD44	344	2.00E-110	NAC transcription factor 56	.	.	.	.	pfam02365	NAM	No apical meristem (NAM) protein. This is a family of no apical meristem (NAM) proteins these are plant development proteins. Mutations in NAM result in the failure to develop a shoot apical meristem in petunia embryos. NAM is indicated as having a role in determining positions of meristems and primordial. One member of this family NAP (NAC-like, activated by AP3/PI) is encoded by the target gene…	GO:0080060|integument development;GO:0045995|regulation of embryonic development;GO:0009753|response to jasmonic acid;GO:0048317|seed morphogenesis;GO:0006351|transcription, DNA-templated;	GO:0005634|nucleus;	GO:0003700|transcription factor activity, sequence-specific DNA binding;GO:0044212|transcription regulatory region DNA binding;	.	.
Potri.001G404800.v3.0	51	49	48	208.9543491	404	542	0.114978089	-3.120569136	1.20E-38	1.29E-36	down	yes	Potri.001G404800	protein_coding	chrChr01:42616673-42621662:-	gi|566154112|ref|XP_006370311.1|	5687	0	hypothetical protein POPTR_0001s415402g, partial [Populus trichocarpa]	gi|566154111|ref|XM_006370249.1|	3213	0	Populus trichocarpa hypothetical protein (POPTR_0001s415402g) mRNA, partial cds	O81825	323	4.00E-92	Probable disease resistance protein At4g27220	alr0124_1	76.3	2.00E-13	COG4886	pfam00931	NB-ARC	NB-ARC domain.	GO:0006952|defense response;	.	GO:0043531|ADP binding;GO:0005524|ATP binding;	.	.
Potri.001G405700.v3.0	192	190	199	160.4519705	89	122	2.026316172	1.0188593	9.56E-06	6.26E-05	up	yes	Potri.001G405700	protein_coding	chrChr01:42819067-42822658:+	gi|743902451|ref|XP_011044563.1|	1421	0	PREDICTED: transmembrane protein 184C-like [Populus euphratica]	gi|743902452|ref|XM_011046262.1|	1064	0	PREDICTED: Populus euphratica transmembrane protein 184C-like (LOC105139704), transcript variant X2, mRNA	Q5RET6	129	2.00E-31	Transmembrane protein 184C	.	.	.	.	pfam03619	Solute_trans_a	Organic solute transporter Ostalpha. This family is a transmembrane organic solute transport protein. In vertebrates these proteins form a complex with Ostbeta, and function as bile transporters. In plants they may transport brassinosteroid-like compounds and act as regulators of cell death.	.	GO:0016021|integral component of membrane;	.	.	.
Potri.001G406000.v3.0	81	87	63	50.10320186	7	5	14.20477565	3.828304141	2.46E-13	4.71E-12	up	yes	Potri.001G406000	protein_coding	chrChr01:42844439-42853204:-	gi|743902444|ref|XP_011044560.1|	4257	0	PREDICTED: probable disease resistance protein At4g27220 [Populus euphratica]	gi|743902445|ref|XM_011046259.1|	1947	0	PREDICTED: Populus euphratica probable disease resistance protein At4g27220 (LOC105139701), transcript variant X2, mRNA	O81825	274	6.00E-76	Probable disease resistance protein At4g27220	.	.	.	.	pfam00931	NB-ARC	NB-ARC domain.	GO:0006952|defense response;	.	GO:0043531|ADP binding;GO:0005524|ATP binding;	.	.
Potri.001G406600.v3.0	22	28	23	18.31333285	10	7	3.175114374	1.666808562	0.005140425	0.016991139	up	yes	Potri.001G406600	protein_coding	chrChr01:42906388-42908347:+	gi|743902416|ref|XP_011044545.1|	1618	0	PREDICTED: uncharacterized protein LOC105139695 [Populus euphratica]	gi|743902415|ref|XM_011046243.1|	1247	0	PREDICTED: Populus euphratica uncharacterized LOC105139695 (LOC105139695), mRNA	.	.	.	.	.	.	.	.	pfam05553	DUF761	Cotton fibre expressed protein. This family consists of several plant proteins of unknown function. Three of the sequences (from Gossypium hirsutum) in this family are described as cotton fibre expressed proteins. The remaining sequences, found in Arabidopsis thaliana, are uncharacterized.	.	.	.	.	.
Potri.001G409100.v3.0	15	20	12	56.1580539	115	132	0.139958045	-2.836933674	3.60E-14	7.57E-13	down	yes	Potri.001G409100	protein_coding	chrChr01:43209592-43210334:+	gi|743916974|ref|XP_011002470.1|	914	1.00E-121	PREDICTED: probable serine/threonine-protein kinase tsuA [Populus euphratica]	gi|566154211|ref|XM_006370299.1|	737	0	Populus trichocarpa hypothetical protein (POPTR_0001s41960g) mRNA, complete cds	Q8VYN9	226	8.00E-72	Universal stress protein PHOS32	.	.	.	.	pfam00582	Usp	Universal stress protein family. The universal stress protein UspA is a small cytoplasmic bacterial protein whose expression is enhanced when the cell is exposed to stress agents. UspA enhances the rate of cell survival during prolonged exposure to such conditions, and may provide a general "stress endurance" activity. The crystal structure of Haemophilus influenzae UspA reveals an alpha/beta fol…	GO:0002238|response to molecule of fungal origin;GO:0006950|response to stress;	GO:0009507|chloroplast;GO:0005829|cytosol;GO:0005634|nucleus;GO:0005886|plasma membrane;	GO:0005524|ATP binding;	.	.
Potri.001G409600.v3.0	226	171	197	140.0392819	52	37	4.942294682	2.305181033	8.93E-18	2.65E-16	up	yes	Potri.001G409600	protein_coding	chrChr01:43321351-43322914:-	gi|566154732|ref|XP_006370588.1|	537	1.00E-65	hypothetical protein POPTR_0001s44070g [Populus trichocarpa]	gi|566154731|ref|XM_006370526.1|	798	0	Populus trichocarpa hypothetical protein (POPTR_0001s44070g) mRNA, complete cds	.	.	.	.	.	.	.	.	pfam10292	7TM_GPCR_Srab	Serpentine type 7TM GPCR receptor class ab chemoreceptor. Chemoreception is mediated in Caenorhabditis elegans by members of the seven-transmembrane G-protein-coupled receptor class (7TM GPCRs) of proteins which are of the serpentine type. Srab is part of the Sra superfamily of chemoreceptors. Chemoperception is one of the central senses of soil nematodes like C. elegans which are otherwise 'blin…	.	.	.	.	.
Potri.001G409900.v3.0	33	55	38	33.80054422	20	21	2.263280322	1.178415283	0.008812347	0.026843495	up	yes	Potri.001G409900	protein_coding	chrChr01:43342871-43346349:+	gi|743909541|ref|XP_011048252.1|	2605	0	PREDICTED: putative beta-glucosidase 41 isoform X1 [Populus euphratica]	gi|566154725|ref|XM_006370523.1|	1321	0	Populus trichocarpa linamarase family protein (POPTR_0001s44040g) mRNA, complete cds	Q9FIU7	781	0	Putative beta-glucosidase 41	BH1923	321	2.00E-100	COG2723	pfam00232	Glyco_hydro_1	Glycosyl hydrolase family 1.	GO:0005975|carbohydrate metabolic process;GO:1901657|glycosyl compound metabolic process;	GO:0009505|plant-type cell wall;	GO:0008422|beta-glucosidase activity;	K01188	E3.2.1.21; beta-glucosidase [EC:3.2.1.21]
Potri.001G412000.v3.0	316	272	320	452.4248898	640	762	0.477205984	-1.06731596	2.67E-10	3.56E-09	down	yes	Potri.001G412000	protein_coding	chrChr01:43658479-43662497:+	gi|566154290|ref|XP_006370400.1|	4195	0	hypothetical protein POPTR_0001s42260g [Populus trichocarpa]	gi|566154289|ref|XM_006370338.1|	1744	0	Populus trichocarpa hypothetical protein (POPTR_0001s42260g) mRNA, complete cds	O81832	792	0	G-type lectin S-receptor-like serine/threonine-protein kinase At4g27290	BH2504_1	94	1.00E-19	COG0515	pfam07714	Pkinase_Tyr	Protein tyrosine kinase.	GO:0006952|defense response;GO:0006468|protein phosphorylation;GO:0048544|recognition of pollen;	GO:0005886|plasma membrane;GO:0009506|plasmodesma;	GO:0005524|ATP binding;GO:0005516|calmodulin binding;GO:0030246|carbohydrate binding;GO:0004674|protein serine/threonine kinase activity;	.	.
Potri.001G412200.v3.0	8	3	6	11.92219771	28	17	0.280868386	-1.832033849	0.013022831	0.037334569	down	yes	Potri.001G412200	protein_coding	chrChr01:43699427-43703413:+	gi|743937222|ref|XP_011013014.1|	4248	0	PREDICTED: G-type lectin S-receptor-like serine/threonine-protein kinase At4g27290 isoform X1 [Populus euphratica]	gi|743937221|ref|XM_011014712.1|	2463	0	PREDICTED: Populus euphratica G-type lectin S-receptor-like serine/threonine-protein kinase At4g27290 (LOC105117145), transcript variant X1, mRNA	O81832	850	0	G-type lectin S-receptor-like serine/threonine-protein kinase At4g27290	BH2504_1	93.6	1.00E-19	COG0515	pfam00069	Pkinase	Protein kinase domain.	GO:0006952|defense response;GO:0006468|protein phosphorylation;GO:0048544|recognition of pollen;	GO:0005886|plasma membrane;GO:0009506|plasmodesma;	GO:0005524|ATP binding;GO:0005516|calmodulin binding;GO:0030246|carbohydrate binding;GO:0004674|protein serine/threonine kinase activity;	.	.
Potri.001G414000.v3.0	126	159	116	342.2464733	649	730	0.213939327	-2.224726389	2.33E-33	1.85E-31	down	yes	Potri.001G414000	protein_coding	chrChr01:43856625-43859970:-	gi|566154228|ref|XP_006370369.1|	4047	0	hypothetical protein POPTR_0001s42040g [Populus trichocarpa]	gi|566154227|ref|XM_006370307.1|	1288	0	Populus trichocarpa hypothetical protein (POPTR_0001s42040g) mRNA, complete cds	O81832	766	0	G-type lectin S-receptor-like serine/threonine-protein kinase At4g27290	.	.	.	.	pfam07714	Pkinase_Tyr	Protein tyrosine kinase.	GO:0006952|defense response;GO:0006468|protein phosphorylation;GO:0048544|recognition of pollen;	GO:0005886|plasma membrane;GO:0009506|plasmodesma;	GO:0005524|ATP binding;GO:0005516|calmodulin binding;GO:0030246|carbohydrate binding;GO:0004674|protein serine/threonine kinase activity;	.	.
Potri.001G415000.v3.0	1	2	2	16.40073956	43	39	0.045051765	-4.472272552	9.99E-08	9.27E-07	down	yes	Potri.001G415000	protein_coding	chrChr01:43953139-43953810:+	gi|224140195|ref|XP_002323470.1|	333	2.00E-34	29 kDa ribonucleoprotein [Populus trichocarpa]	gi|156104922|gb|AC208368.1|	638	0	Populus trichocarpa clone JGIACSB21-H05, complete sequence	Q9ZUU4	58.9	4.00E-09	RNA-binding protein CP29B, chloroplastic	.	.	.	.	pfam06064	Gam	Host-nuclease inhibitor protein Gam. The Gam protein inhibits RecBCD nuclease and is found in both bacteria and bacteriophage.	GO:0045087|innate immune response;GO:0006397|mRNA processing;GO:0009737|response to abscisic acid;GO:0009409|response to cold;	GO:0009507|chloroplast;GO:0009941|chloroplast envelope;GO:0009570|chloroplast stroma;GO:0009534|chloroplast thylakoid;GO:0009535|chloroplast thylakoid membrane;GO:0030529|ribonucleoprotein complex;GO:0010319|stromule;GO:0009579|thylakoid;	GO:0000166|nucleotide binding;GO:0008266|poly(U) RNA binding;	K11294	NCL, NSR1; nucleolin
Potri.001G415200.v3.0	524	391	384	340.3141364	226	153	2.539919149	1.344782574	3.86E-10	5.06E-09	up	yes	Potri.001G415200	protein_coding	chrChr01:44010982-44014249:-	gi|566154748|ref|XP_006370596.1|	2980	0	hypothetical protein POPTR_0001s44090g [Populus trichocarpa]	gi|566154747|ref|XM_006370534.1|	2302	0	Populus trichocarpa hypothetical protein (POPTR_0001s44090g) mRNA, complete cds	Q69VG1	625	0	Chitin-inducible gibberellin-responsive protein 1	.	.	.	.	pfam03514	GRAS	GRAS domain family. Proteins in the GRAS (GAI, RGA, SCR) family are known as major players in gibberellin (GA) signaling, which regulates various aspects of plant growth and development. Mutation of the SCARECROW (SCR) gene results in a radial pattern defect, loss of a ground tissue layer, in the root. The PAT1 protein is involved in phytochrome A signal transduction. A sequence, structure and ev…	GO:0006355|regulation of transcription, DNA-templated;GO:0006351|transcription, DNA-templated;	GO:0005634|nucleus;	GO:0043565|sequence-specific DNA binding;GO:0003700|transcription factor activity, sequence-specific DNA binding;	.	.
Potri.001G416300.v3.0	209	300	262	212.7701007	153	129	2.020467376	1.014689057	2.83E-06	2.05E-05	up	yes	Potri.001G416300	protein_coding	chrChr01:44125736-44132905:+	gi|566154772|ref|XP_006370608.1|	3892	0	KINESIN-LIKE protein C [Populus trichocarpa]	gi|566154771|ref|XM_006370546.1|	2869	0	Populus trichocarpa KINESIN-LIKE protein C (POPTR_0001s44200g) mRNA, complete cds	P46875	1090	0	Kinesin-like protein KIN-14N	SPAC664.10	378	3.00E-114	COG5059	pfam00225	Kinesin	Kinesin motor domain.	GO:0051301|cell division;GO:0007018|microtubule-based movement;GO:0007067|mitotic nuclear division;	GO:0005737|cytoplasm;GO:0005871|kinesin complex;GO:0005874|microtubule;	GO:0005524|ATP binding;GO:0016887|ATPase activity;GO:0008017|microtubule binding;GO:0003777|microtubule motor activity;	K10405	KIFC1; kinesin family member C1
Potri.001G418000.v3.0	62	73	59	120.3745391	210	217	0.334863293	-1.578355855	1.48E-11	2.29E-10	down	yes	Potri.001G418000	protein_coding	chrChr01:44271525-44272972:-	gi|566154806|ref|XP_006370625.1|	694	3.00E-87	hypothetical protein POPTR_0001s44360g [Populus trichocarpa]	gi|566154805|ref|XM_006370563.1|	553	0	Populus trichocarpa hypothetical protein (POPTR_0001s44360g) mRNA, complete cds	O48915	108	3.00E-26	Protein NDR1	.	.	.	.	pfam00124	Photo_RC	Photosynthetic reaction centre protein.	GO:0042742|defense response to bacterium;GO:0009816|defense response to bacterium, incompatible interaction;GO:0009817|defense response to fungus, incompatible interaction;GO:0009814|defense response, incompatible interaction;GO:0009626|plant-type hypersensitive response;GO:0010942|positive regulation of cell death;	GO:0046658|anchored component of plasma membrane;GO:0016020|membrane;GO:0005886|plasma membrane;GO:0009506|plasmodesma;	.	.	.
Potri.001G419200.v3.0	217	190	175	287.8903601	413	476	0.481976324	-1.052965817	5.48E-09	6.12E-08	down	yes	Potri.001G419200	protein_coding	chrChr01:44389327-44390703:+	gi|566154848|ref|XP_006370646.1|	1108	2.00E-148	plastocyanin-like domain-containing family protein [Populus trichocarpa]	gi|566154847|ref|XM_006370584.1|	1024	0	Populus trichocarpa plastocyanin-like domain-containing family protein (POPTR_0001s44510g) mRNA, complete cds	Q8LC95	105	4.00E-25	Early nodulin-like protein 3	.	.	.	.	pfam02298	Cu_bind_like	Plastocyanin-like domain. This family represents a domain found in flowering plants related to the copper binding protein plastocyanin. Some members of this family may not bind copper due to the lack of key residues.	.	GO:0031225|anchored component of membrane;GO:0046658|anchored component of plasma membrane;GO:0005886|plasma membrane;GO:0009506|plasmodesma;	GO:0009055|electron carrier activity;	.	.
Potri.001G421700.v3.0	16	24	19	12.42785979	0	1	43.45526581	5.441459105	0.0004649	0.002075113	up	yes	Potri.001G421700	protein_coding	chrChr01:44657096-44658942:-	gi|743893966|ref|XP_011040227.1|	2674	0	PREDICTED: uncharacterized protein LOC105136527 [Populus euphratica]	gi|743893965|ref|XM_011041925.1|	1604	0	PREDICTED: Populus euphratica uncharacterized LOC105136527 (LOC105136527), mRNA	Q9LNG5	59.7	8.00E-08	Serine/threonine-protein phosphatase 7 long form homolog	.	.	.	.	pfam10536	PMD	Plant mobile domain. This domain was identified by Babu and colleagues in a variety of transposases.	.	.	GO:0046872|metal ion binding;GO:0004721|phosphoprotein phosphatase activity;	.	.
Potri.001G422000.v3.0	13	15	20	38.59511418	68	84	0.232726566	-2.103292187	6.36E-07	5.14E-06	down	yes	Potri.001G422000	protein_coding	chrChr01:44674293-44675460:+	gi|566154908|ref|XP_006370676.1|	653	3.00E-83	hypothetical protein POPTR_0001s44790g [Populus trichocarpa]	gi|566154915|ref|XM_006370618.1|	608	0	Populus trichocarpa hypothetical protein (POPTR_0001s44820g) mRNA, complete cds	.	.	.	.	.	.	.	.	pfam11600	CAF-1_p150	Chromatin assembly factor 1 complex p150 subunit, N-terminal. CAF-1_p150 is a polypeptide subunit of CAF-1, which functions in depositing newly synthesized and acetylated histones H3/H4 into chromatin during DNA replication and repair. CAF-1_p150 includes the HP1 interaction site, the PEST, KER and ED interacting sites. CAF-1_p150 interacts directly with newly synthesized and acetylated histones …	.	.	.	.	.
Potri.001G422500.v3.0	3	1	5	11.59743041	30	22	0.128678716	-2.958154645	0.000317538	0.001475767	down	yes	Potri.001G422500	protein_coding	chrChr01:44726391-44728715:+	gi|566236694|ref|XP_002325485.2|	1930	0	hypothetical protein POPTR_0019s08620g [Populus trichocarpa]	gi|566236693|ref|XM_002325449.2|	970	0	Populus trichocarpa hypothetical protein (POPTR_0019s08620g) mRNA, complete cds	Q6WG30	263	1.00E-77	Taxadiene 5-alpha hydroxylase	slr0574	120	3.00E-28	COG2124	pfam00067	p450	Cytochrome P450. Cytochrome P450s are haem-thiolate proteins involved in the oxidative degradation of various compounds. They are particularly well known for their role in the degradation of environmental toxins and mutagens. They can be divided into 4 classes, according to the method by which electrons from NAD(P)H are delivered to the catalytic site. Sequence conservation is relatively low with…	GO:0042617|paclitaxel biosynthetic process;	GO:0016021|integral component of membrane;	GO:0020037|heme binding;GO:0005506|iron ion binding;GO:0004497|monooxygenase activity;GO:0050604|taxadiene 5-alpha-hydroxylase activity;	K14039	E1.14.99.37; taxadiene 5alpha-hydroxylase [EC:1.14.99.37]
Potri.001G422800.v3.0	24	38	27	418.7816534	997	1133	0.030754243	-5.023070745	2.80E-110	2.66E-107	down	yes	Potri.001G422800	protein_coding	chrChr01:44799551-44808833:+	gi|743932075|ref|XP_011010323.1|	6015	0	PREDICTED: probable disease resistance protein At4g27220 [Populus euphratica]	gi|743932074|ref|XM_011012021.1|	3294	0	PREDICTED: Populus euphratica probable disease resistance protein At4g27220 (LOC105115195), mRNA	Q9T048	283	3.00E-77	Disease resistance protein At4g27190	.	.	.	.	pfam00931	NB-ARC	NB-ARC domain.	GO:0006952|defense response;	.	GO:0043531|ADP binding;GO:0005524|ATP binding;	.	.
Potri.001G422900.v3.0	3	1	0	305.6689788	849	778	0.001815698	-9.105259748	6.79E-35	5.95E-33	down	yes	Potri.001G422900	protein_coding	chrChr01:44830210-44833442:+	gi|566154656|ref|XP_006370551.1|	909	1.00E-117	hypothetical protein POPTR_0001s43730g [Populus trichocarpa]	gi|566154655|ref|XM_006370489.1|	873	0	Populus trichocarpa hypothetical protein (POPTR_0001s43730g) mRNA, complete cds	.	.	.	.	.	.	.	.	pfam01407	Gemini_AL3	Geminivirus AL3 protein. Geminiviruses are small, ssDNA-containing plant viruses. Geminiviruses contain three ORFs (designated AL1, AL2, and AL3) that overlap and are specified by multiple polycistronic mRNAs. The AL3 protein comprises approximately 0.05% of the cellular proteins and is present in the soluble and organelle fractions. AL3 may form oligomers. Immunoprecipitation of AL3 in a baculov…	.	.	.	.	.
Potri.001G423400.v3.0	550	531	492	795.7505145	1294	1210	0.463762856	-1.10854082	2.50E-22	1.06E-20	down	yes	Potri.001G423400	protein_coding	chrChr01:44862187-44866452:-	gi|566154952|ref|XP_006370698.1|	1651	0	hypothetical protein POPTR_0001s45000g [Populus trichocarpa]	gi|743932067|ref|XM_011012019.1|	1321	0	PREDICTED: Populus euphratica polyadenylate-binding protein RBP45C-like (LOC105115193), transcript variant X2, mRNA	Q93W34	473	1.00E-162	Polyadenylate-binding protein RBP45C	SPAC17A2.09c	222	9.00E-64	COG0724	pfam00076	RRM_1	RNA recognition motif. (a.k.a. RRM, RBD, or RNP domain). The RRM motif is probably diagnostic of an RNA binding protein. RRMs are found in a variety of RNA binding proteins, including various hnRNP proteins, proteins implicated in regulation of alternative splicing, and protein components of snRNPs. The motif also appears in a few single stranded DNA binding proteins. The RRM structure consists o…	GO:0006397|mRNA processing;	GO:0005829|cytosol;GO:0005634|nucleus;	GO:0000166|nucleotide binding;GO:0008143|poly(A) binding;	.	.
Potri.001G425400.v3.0	0	0	0	2.830452397	6	9	0.027005276	-5.210614917	0.004888076	0.016275412	down	yes	Potri.001G425400	protein_coding	chrChr01:45061467-45062887:-	gi|566154332|ref|XP_006370421.1|	769	5.00E-96	hypothetical protein POPTR_0001s42400g [Populus trichocarpa]	gi|566154327|ref|XM_006370357.1|	369	0	Populus trichocarpa hypothetical protein (POPTR_0001s423901g) mRNA, partial cds	.	.	.	.	.	.	.	.	pfam13855	LRR_8	Leucine rich repeat.	.	.	.	.	.
Potri.001G425500.v3.0	5	8	4	24.91190241	56	58	0.109805112	-3.186982874	1.43E-08	1.50E-07	down	yes	Potri.001G425500	protein_coding	chrChr01:45079024-45084089:-	gi|566154362|ref|XP_006370434.1|	3371	0	hypothetical protein POPTR_0001s425202g, partial [Populus trichocarpa]	gi|156523318|gb|AC209047.1|	1724	0	Populus trichocarpa clone POP078-A23, complete sequence	O81825	240	1.00E-65	Probable disease resistance protein At4g27220	.	.	.	.	pfam00931	NB-ARC	NB-ARC domain.	GO:0006952|defense response;	.	GO:0043531|ADP binding;GO:0005524|ATP binding;	.	.
Potri.001G425800.v3.0	4	4	4	9.311163533	12	24	0.244019303	-2.034932819	0.013918547	0.039530231	down	yes	Potri.001G425800	protein_coding	chrChr01:45101693-45102653:+	gi|566154354|ref|XP_002298928.2|	669	4.00E-87	hypothetical protein POPTR_0001s42490g [Populus trichocarpa]	gi|743929656|ref|XM_011010759.1|	392	0	PREDICTED: Populus euphratica N-alpha-acetyltransferase MAK3-like (LOC105114261), transcript variant X1, mRNA	O80438	205	1.00E-65	N-alpha-acetyltransferase MAK3	SPBC15D4.06	108	3.00E-29	COG0456	pfam00583	Acetyltransf_1	Acetyltransferase (GNAT) family. This family contains proteins with N-acetyltransferase functions such as Elp3-related proteins.	GO:0006474|N-terminal protein amino acid acetylation;	GO:0005737|cytoplasm;GO:0031417|NatC complex;	GO:0004596|peptide alpha-N-acetyltransferase activity;	K00670	E2.3.1.88; peptide alpha-N-acetyltransferase [EC:2.3.1.88]
Potri.001G425900.v3.0	6	2	4	12.9601349	32	24	0.15885291	-2.654236573	0.000342925	0.001581922	down	yes	Potri.001G425900	protein_coding	chrChr01:45180789-45185283:-	gi|743929678|ref|XP_011009071.1|	1963	0	PREDICTED: uncharacterized protein LOC105114269 [Populus euphratica]	gi|566154343|ref|XM_006370365.1|	828	0	Populus trichocarpa hypothetical protein (POPTR_0001s424401g) mRNA, partial cds	O64789	60.8	4.00E-08	Probable disease resistance protein At1g61310	.	.	.	.	pfam00931	NB-ARC	NB-ARC domain.	GO:0006952|defense response;	.	GO:0043531|ADP binding;GO:0005524|ATP binding;	.	.
Potri.001G426600.v3.0	0	0	0	16.17051659	75	13	0.004722919	-7.726105509	0.001994353	0.007497013	down	yes	Potri.001G426600	protein_coding	chrChr01:45266504-45271674:-	gi|566154330|ref|XP_006370420.1|	2129	0	hypothetical protein POPTR_0001s42395g [Populus trichocarpa]	gi|566154329|ref|XM_006370358.1|	1340	0	Populus trichocarpa hypothetical protein (POPTR_0001s42395g) mRNA, complete cds	O81825	222	1.00E-59	Probable disease resistance protein At4g27220	.	.	.	.	pfam00931	NB-ARC	NB-ARC domain.	GO:0006952|defense response;	.	GO:0043531|ADP binding;GO:0005524|ATP binding;	.	.
Potri.001G427300.v3.0	256	265	245	159.1718937	0	1	565.2443357	9.14273082	2.43E-10	3.24E-09	up	yes	Potri.001G427300	protein_coding	chrChr01:45497810-45503216:-	gi|566154316|ref|XP_006370413.1|	2410	0	hypothetical protein POPTR_0001s42370g [Populus trichocarpa]	gi|566154315|ref|XM_006370351.1|	1665	0	Populus trichocarpa hypothetical protein (POPTR_0001s42370g) mRNA, complete cds	.	.	.	.	.	.	.	.	pfam07146	DUF1389	Protein of unknown function (DUF1389). This family consists of several hypothetical bacterial proteins which seem to be specific to Chlamydia pneumoniae. Members of this family are typically around 400 residues in length. The function of this family is unknown.	.	.	.	.	.
Potri.001G427500.v3.0	1	4	3	8.766046826	21	17	0.155653927	-2.683586119	0.002635608	0.009524739	down	yes	Potri.001G427500	protein_coding	chrChr01:45550049-45559028:-	gi|743937575|ref|XP_011013198.1|	3905	0	PREDICTED: disease resistance protein At4g27190-like isoform X2 [Populus euphratica]	gi|146149430|gb|AC203075.1|	2516	0	Populus trichocarpa clone Pop1-112P9, complete sequence	Q9T048	266	2.00E-72	Disease resistance protein At4g27190	.	.	.	.	pfam00931	NB-ARC	NB-ARC domain.	GO:0006952|defense response;	.	GO:0043531|ADP binding;GO:0005524|ATP binding;	.	.
Potri.001G427600.v3.0	4	1	1	11.67302695	35	21	0.079516789	-3.652596692	5.24E-05	0.000293863	down	yes	Potri.001G427600	protein_coding	chrChr01:45575318-45583565:-	gi|566258990|ref|XP_006389061.1|	4182	0	hypothetical protein POPTR_0049s00220g, partial [Populus trichocarpa]	gi|146149430|gb|AC203075.1|	1629	0	Populus trichocarpa clone Pop1-112P9, complete sequence	Q9T048	257	2.00E-69	Disease resistance protein At4g27190	.	.	.	.	pfam00931	NB-ARC	NB-ARC domain.	GO:0006952|defense response;	.	GO:0043531|ADP binding;GO:0005524|ATP binding;	.	.
Potri.001G427700.v3.0	17	19	13	398.097029	1124	949	0.017471743	-5.838832609	6.22E-116	7.28E-113	down	yes	Potri.001G427700	protein_coding	chrChr01:45594964-45601782:-	gi|743932075|ref|XP_011010323.1|	5634	0	PREDICTED: probable disease resistance protein At4g27220 [Populus euphratica]	gi|146149430|gb|AC203075.1|	2947	0	Populus trichocarpa clone Pop1-112P9, complete sequence	Q9T048	280	1.00E-76	Disease resistance protein At4g27190	.	.	.	.	pfam00931	NB-ARC	NB-ARC domain.	GO:0006952|defense response;	.	GO:0043531|ADP binding;GO:0005524|ATP binding;	.	.
Potri.001G428100.v3.0	68	81	81	225.6994484	449	498	0.178995666	-2.48200344	2.25E-35	2.03E-33	down	yes	Potri.001G428100	protein_coding	chrChr01:45750532-45755261:-	gi|743929648|ref|XP_011009057.1|	3802	0	PREDICTED: probable disease resistance protein At4g27220 isoform X2 [Populus euphratica]	gi|566155435|ref|XM_006370742.1|	2121	0	Populus trichocarpa putative disease resistance gene NBS-LRR family protein (POPTR_0001s47770g) mRNA, complete cds	Q9T048	263	8.00E-72	Disease resistance protein At4g27190	.	.	.	.	pfam00931	NB-ARC	NB-ARC domain.	GO:0006952|defense response;	.	GO:0043531|ADP binding;GO:0005524|ATP binding;	.	.
Potri.001G428700.v3.0	16	35	17	98.84247798	262	192	0.110692197	-3.175374567	8.32E-20	2.88E-18	down	yes	Potri.001G428700	protein_coding	chrChr01:45828176-45835321:-	gi|566154970|ref|XP_006370707.1|	3184	0	hypothetical protein POPTR_0001s450603g, partial [Populus trichocarpa]	gi|566258989|ref|XM_006388999.1|	1554	0	Populus trichocarpa hypothetical protein (POPTR_0049s00220g) mRNA, partial cds	Q9T048	270	1.00E-75	Disease resistance protein At4g27190	.	.	.	.	pfam00931	NB-ARC	NB-ARC domain.	GO:0006952|defense response;	.	GO:0043531|ADP binding;GO:0005524|ATP binding;	.	.
Potri.001G429200.v3.0	0	0	0	6.411322209	14	20	0.011921448	-6.390296704	2.23E-05	0.000134931	down	yes	Potri.001G429200	protein_coding	chrChr01:45899941-45902566:+	gi|566154636|ref|XP_002298931.2|	1016	3.00E-138	hypothetical protein POPTR_0001s43670g [Populus trichocarpa]	gi|566154635|ref|XM_002298895.2|	656	0	Populus trichocarpa hypothetical protein (POPTR_0001s43670g) mRNA, complete cds	O80438	299	1.00E-101	N-alpha-acetyltransferase MAK3	SPBC15D4.06	159	5.00E-48	COG0456	pfam00583	Acetyltransf_1	Acetyltransferase (GNAT) family. This family contains proteins with N-acetyltransferase functions such as Elp3-related proteins.	GO:0006474|N-terminal protein amino acid acetylation;	GO:0005737|cytoplasm;GO:0031417|NatC complex;	GO:0004596|peptide alpha-N-acetyltransferase activity;	K00670	E2.3.1.88; peptide alpha-N-acetyltransferase [EC:2.3.1.88]
Potri.001G429500.v3.0	12	10	3	30.25307318	71	63	0.137458312	-2.862933944	8.15E-08	7.69E-07	down	yes	Potri.001G429500	protein_coding	chrChr01:45949592-45951193:-	gi|566154352|ref|XP_002300471.2|	1218	3.00E-166	hypothetical protein POPTR_0001s42480g [Populus trichocarpa]	gi|566154351|ref|XM_002300435.2|	796	0	Populus trichocarpa hypothetical protein (POPTR_0001s42480g) mRNA, complete cds	.	.	.	.	.	.	.	.	pfam04712	Radial_spoke	Radial spokehead-like protein. This family includes the radial spoke head proteins RSP4 and RSP6 from Chlamydomonas reinhardtii, and several eukaryotic homologues, including mammalian RSHL1, the protein product of a familial ciliary dyskinesia candidate gene.	.	.	.	.	.
Potri.001G429600.v3.0	1	11	7	25.66402558	61	55	0.120856491	-3.048633134	1.40E-06	1.07E-05	down	yes	Potri.001G429600	protein_coding	chrChr01:45951494-45956025:-	gi|566154350|ref|XP_006370430.1|	4251	0	hypothetical protein POPTR_0001s42470g, partial [Populus trichocarpa]	gi|566154349|ref|XM_006370368.1|	2051	0	Populus trichocarpa hypothetical protein (POPTR_0001s42470g) mRNA, partial cds	O81825	265	9.00E-73	Probable disease resistance protein At4g27220	.	.	.	.	pfam00931	NB-ARC	NB-ARC domain.	GO:0006952|defense response;	.	GO:0043531|ADP binding;GO:0005524|ATP binding;	.	.
Potri.001G430000.v3.0	1	2	0	31.25415572	76	87	0.013540169	-6.206610401	2.78E-11	4.18E-10	down	yes	Potri.001G430000	protein_coding	chrChr01:46036049-46039018:+	gi|566154678|ref|XP_006370561.1|	652	8.00E-80	GCN5-related N-acetyltransferase family protein, partial [Populus trichocarpa]	gi|160688509|gb|AC214627.1|	597	0	Populus trichocarpa clone POP018-I03, complete sequence	O80438	208	4.00E-62	N-alpha-acetyltransferase MAK3	SPBC15D4.06	109	7.00E-27	COG0456	pfam00583	Acetyltransf_1	Acetyltransferase (GNAT) family. This family contains proteins with N-acetyltransferase functions such as Elp3-related proteins.	GO:0006474|N-terminal protein amino acid acetylation;	GO:0005737|cytoplasm;GO:0031417|NatC complex;	GO:0004596|peptide alpha-N-acetyltransferase activity;	K00670	E2.3.1.88; peptide alpha-N-acetyltransferase [EC:2.3.1.88]
Potri.001G430900.v3.0	58	92	75	57.12144756	33	23	2.972307011	1.57158314	2.65E-05	0.000157669	up	yes	Potri.001G430900	protein_coding	chrChr01:46135632-46140604:-	gi|566154408|ref|XP_002300479.2|	2246	0	translation initiation factor IF-2 family protein [Populus trichocarpa]	gi|743880541|ref|XM_011037929.1|	1890	0	PREDICTED: Populus euphratica translation initiation factor IF-2, chloroplastic-like (LOC105133805), mRNA	P57997	486	7.00E-154	Translation initiation factor IF-2, chloroplastic	slr0744	207	2.00E-54	COG0532	pfam00009	GTP_EFTU	Elongation factor Tu GTP binding domain. This domain contains a P-loop motif, also found in several other families such as pfam00071, pfam00025 and pfam00063. Elongation factor Tu consists of three structural domains, this plus two C-terminal beta barrel domains.	.	GO:0009507|chloroplast;	GO:0005525|GTP binding;GO:0003924|GTPase activity;GO:0003743|translation initiation factor activity;	.	.
Potri.001G431000.v3.0	44	34	27	162.0448963	396	353	0.103512747	-3.272119655	6.72E-40	7.78E-38	down	yes	Potri.001G431000	protein_coding	chrChr01:46142847-46145086:-	gi|566154410|ref|XP_002300480.2|	1072	2.00E-145	hypothetical protein POPTR_0001s42730g [Populus trichocarpa]	gi|566154409|ref|XM_002300444.2|	703	0	Populus trichocarpa hypothetical protein (POPTR_0001s42730g) mRNA, complete cds	B9GHX8	417	9.00E-147	CASP-like protein 2A2	.	.	.	.	pfam04535	DUF588	Domain of unknown function (DUF588). This family of plant proteins contains a domain that may have a catalytic activity. It has a conserved arginine and aspartate that could form an active site. These proteins are predicted to contain 3 or 4 transmembrane helices.	.	GO:0016021|integral component of membrane;GO:0005886|plasma membrane;	.	.	.
Potri.001G431400.v3.0	14	13	22	10.97690303	1	3	9.031189427	3.174916006	0.001167549	0.004688987	up	yes	Potri.001G431400	protein_coding	chrChr01:46163067-46164464:+	gi|566154416|ref|XP_002298935.2|	1365	0	hypothetical protein POPTR_0001s42770g [Populus trichocarpa]	gi|566154415|ref|XM_002298899.2|	902	0	Populus trichocarpa hypothetical protein (POPTR_0001s42770g) mRNA, complete cds	Q03666	330	8.00E-112	Probable glutathione S-transferase	.	.	.	.	pfam13417	GST_N_3	Glutathione S-transferase, N-terminal domain.	GO:0009734|auxin-activated signaling pathway;	.	GO:0004364|glutathione transferase activity;	.	.
Potri.001G433400.v3.0	0	0	0	15.4600301	34	48	0.004943698	-7.660193545	7.89E-09	8.62E-08	down	yes	Potri.001G433400	protein_coding	chrChr01:46426300-46426654:-	gi|743932075|ref|XP_011010323.1|	160	6.00E-11	PREDICTED: probable disease resistance protein At4g27220 [Populus euphratica]	gi|743937578|ref|XM_011014898.1|	149	3.00E-71	PREDICTED: Populus euphratica disease resistance protein At4g27190-like (LOC105117283), transcript variant X4, mRNA	.	.	.	.	.	.	.	.	pfam03977	OAD_beta	Na+-transporting oxaloacetate decarboxylase beta subunit. Members of this family are integral membrane proteins. The decarboxylation reactions they catalyse are coupled to the vectorial transport of Na+ across the cytoplasmic membrane, thereby creating a sodium ion motive force that is used for ATP synthesis.	.	.	.	.	.
Potri.001G433500.v3.0	15	7	10	233.99653	662	553	0.019482254	-5.681695585	4.81E-73	1.81E-70	down	yes	Potri.001G433500	protein_coding	chrChr01:46426693-46433009:-	gi|743932075|ref|XP_011010323.1|	4379	0	PREDICTED: probable disease resistance protein At4g27220 [Populus euphratica]	gi|566154641|ref|XM_006370482.1|	1531	0	Populus trichocarpa hypothetical protein (POPTR_0001s436903g) mRNA, partial cds	Q9T048	229	2.00E-60	Disease resistance protein At4g27190	.	.	.	.	pfam00931	NB-ARC	NB-ARC domain.	GO:0006952|defense response;	.	GO:0043531|ADP binding;GO:0005524|ATP binding;	.	.
Potri.001G433600.v3.0	34	18	22	39.62278509	60	69	0.422724644	-1.242209873	0.002993175	0.010641456	down	yes	Potri.001G433600	protein_coding	chrChr01:46449807-46450317:-	gi|566154676|ref|XP_006370560.1|	590	5.00E-69	hypothetical protein POPTR_0001s43800g [Populus trichocarpa]	gi|566154675|ref|XM_006370498.1|	395	0	Populus trichocarpa hypothetical protein (POPTR_0001s43800g) mRNA, complete cds	.	.	.	.	.	.	.	.	pfam10688	Imp-YgjV	Bacterial inner membrane protein. This is a family of inner membrane proteins. Many of the members are YgjV protein.	.	.	.	.	.
Potri.001G433700.v3.0	32	72	45	101.9511263	207	173	0.289397675	-1.788874761	4.92E-08	4.79E-07	down	yes	Potri.001G433700	protein_coding	chrChr01:46451536-46453944:-	gi|566154676|ref|XP_006370560.1|	3283	0	hypothetical protein POPTR_0001s43800g [Populus trichocarpa]	gi|566154675|ref|XM_006370498.1|	1975	0	Populus trichocarpa hypothetical protein (POPTR_0001s43800g) mRNA, complete cds	Q9T048	243	1.00E-66	Disease resistance protein At4g27190	.	.	.	.	pfam00931	NB-ARC	NB-ARC domain.	GO:0006952|defense response;	.	GO:0043531|ADP binding;GO:0005524|ATP binding;	.	.
Potri.001G434100.v3.0	0	0	0	5.391364987	19	10	0.014155051	-6.142539265	9.32E-05	0.000493506	down	yes	Potri.001G434100	protein_coding	chrChr01:46505509-46507277:-	gi|566154316|ref|XP_006370413.1|	980	3.00E-124	hypothetical protein POPTR_0001s42370g [Populus trichocarpa]	gi|566154327|ref|XM_006370357.1|	501	0	Populus trichocarpa hypothetical protein (POPTR_0001s423901g) mRNA, partial cds	.	.	.	.	.	.	.	.	pfam13855	LRR_8	Leucine rich repeat.	.	.	.	.	.
[truncated: 4,741 more rows]
