# Supplementary material for: PacBio and Illumina RNA Sequencing Identify Alternative Splicing Events in Response to Cold Stress in Two Poplar Species
Source: Front Plant Sci. 2021 Oct 7;12:737004. doi: 10.3389/fpls.2021.737004 (PMC8529222; doi:10.3389/fpls.2021.737004)
Supplement: Supplementary Data S3 — DEGs between Populus ussuriensis and Populus trichocarpa at −3°C identified by RNA sequencing analysis. [file Data_Sheet_3.xls]

Gene	U7_count	U8_count	U9_count	baseMean	P7_count	P8_count	P9_count	FoldChange	Log2FoldChange	pval	padj	Up/Down	Significant	GeneName	Biotype	Position	NR:Seq-id	NR:Score	NR:Evalue	NR:Description	NT:Seq-id	NT:Score	NT:Evalue	NT:Description	Uniprot:UniProtKB-AC	Uniprot:Score	Uniprot:Evalue	Uniprot:Description	COG:gene	COG:Score	COG:Eval	COG:num	Pfam:pfam_ID	Pfam:pfam_Name	Pfam:pfam_Description	GO:biological_process	GO:cellular_component	GO:molecular_function	KEGG:KO	KEGG:Description
Potri.001G001200.v3.0	32	26	39	21.88082138	13	10	7	3.756671391	1.909454924	7.47E-05	0.00035661	up	yes	Potri.001G001200	protein_coding	chrChr01:95641-101115:+	gi|566147079|ref|XP_002297612.2|	2910	0	proline-rich family protein [Populus trichocarpa]	gi|566147078|ref|XM_002297576.2|	1908	0	Populus trichocarpa proline-rich family protein (POPTR_0001s03840g) mRNA, complete cds	F4I1T7	243	1.00E-64	Nuclear pore complex protein NUP214	.	.	.	.	pfam00038	Filament	Intermediate filament protein.	GO:0051028|mRNA transport;GO:0006606|protein import into nucleus;GO:0006405|RNA export from nucleus;	GO:0044613|nuclear pore central transport channel;GO:0044615|nuclear pore nuclear basket;	GO:0008139|nuclear localization sequence binding;GO:0005487|nucleocytoplasmic transporter activity;GO:0017056|structural constituent of nuclear pore;	.	.
Potri.001G002400.v3.0	3	0	0	8.399530345	19	15	17	0.068607841	-3.865482716	0.000339978	0.001386183	down	yes	Potri.001G002400	protein_coding	chrChr01:152939-155579:+	gi|566147106|ref|XP_006368530.1|	438	1.00E-51	hypothetical protein POPTR_0001s03970g [Populus trichocarpa]	gi|743909367|ref|XM_011049860.1|	511	0	PREDICTED: Populus euphratica WRKY transcription factor 44-like (LOC105142295), transcript variant X2, mRNA	.	.	.	.	.	.	.	.	pfam03106	WRKY	WRKY DNA -binding domain.	.	.	.	.	.
Potri.001G003100.v3.0	882	930	850	594.6015503	267	267	230	4.066666619	2.023846725	1.09E-50	1.96E-48	up	yes	Potri.001G003100	protein_coding	chrChr01:183587-185893:-	gi|743909382|ref|XP_011048169.1|	2291	0	PREDICTED: beta-amyrin 28-oxidase-like [Populus euphratica]	gi|566147114|ref|XM_002299063.2|	1424	0	Populus trichocarpa hypothetical protein (POPTR_0001s04030g) mRNA, complete cds	I7C6E8	486	2.00E-165	Beta-amyrin 28-oxidase	slr0574	217	8.00E-63	COG2124	pfam00067	p450	Cytochrome P450. Cytochrome P450s are haem-thiolate proteins involved in the oxidative degradation of various compounds. They are particularly well known for their role in the degradation of environmental toxins and mutagens. They can be divided into 4 classes, according to the method by which electrons from NAD(P)H are delivered to the catalytic site. Sequence conservation is relatively low with…	.	GO:0016021|integral component of membrane;	GO:0020037|heme binding;GO:0005506|iron ion binding;GO:0004497|monooxygenase activity;GO:0016705|oxidoreductase activity, acting on paired donors, with incorporation or reduction of molecular oxygen;	.	.
Potri.001G003200.v3.0	1	7	11	18.84358333	42	34	25	0.217866492	-2.19848377	0.000384964	0.001547704	down	yes	Potri.001G003200	protein_coding	chrChr01:192674-195322:+	gi|566147117|ref|XP_002297619.2|	3720	0	hypothetical protein POPTR_0001s04040g [Populus trichocarpa]	gi|566147116|ref|XM_002297583.2|	2643	0	Populus trichocarpa hypothetical protein (POPTR_0001s04040g) mRNA, complete cds	Q8VZG8	308	5.00E-88	MDIS1-interacting receptor like kinase 2	alr0124_1	90.5	4.00E-18	COG4886	pfam13855	LRR_8	Leucine rich repeat.	.	GO:0016021|integral component of membrane;GO:0016020|membrane;GO:0005886|plasma membrane;GO:0009506|plasmodesma;GO:0090406|pollen tube;	GO:0005524|ATP binding;GO:0004674|protein serine/threonine kinase activity;	.	.
Potri.001G003300.v3.0	34	22	28	19.77765485	10	12	9	3.158193021	1.659099348	0.000707092	0.002649658	up	yes	Potri.001G003300	protein_coding	chrChr01:195390-198169:-	gi|566147119|ref|XP_002299100.2|	722	4.00E-90	hypothetical protein POPTR_0001s04050g [Populus trichocarpa]	gi|743909385|ref|XM_011049869.1|	1274	0	PREDICTED: Populus euphratica uncharacterized LOC105142303 (LOC105142303), mRNA	.	.	.	.	.	.	.	.	pfam10328	7TM_GPCR_Srx	Serpentine type 7TM GPCR chemoreceptor Srx. Chemoreception is mediated in Caenorhabditis elegans by members of the seven-transmembrane G-protein-coupled receptor class (7TM GPCRs) of proteins which are of the serpentine type. Srx is part of the Srg superfamily of chemoreceptors. Chemoperception is one of the central senses of soil nematodes like C. elegans which are otherwise 'blind' and 'deaf'.	.	.	.	.	.
Potri.001G005700.v3.0	9	7	18	7.224938643	2	4	2	4.915635328	2.297377892	0.008321341	0.022641968	up	yes	Potri.001G005700	protein_coding	chrChr01:382128-385602:-	gi|224056994|ref|XP_002299108.1|	2546	0	Rieske (2Fe-2S) domain-containing family protein [Populus trichocarpa]	gi|743909453|ref|XM_011049903.1|	1469	0	PREDICTED: Populus euphratica protochlorophyllide-dependent translocon component 52, chloroplastic-like (LOC105142330), mRNA	Q8W496	625	0	Protochlorophyllide-dependent translocon component 52, chloroplastic	alr4354	234	7.00E-69	COG4638	pfam08417	PaO	Pheophorbide a oxygenase. This domain is found in bacterial and plant proteins to the C-terminus of a Rieske 2Fe-2S domain (pfam00355). One of the proteins the domain is found in is Pheophorbide a oxygenase (PaO) which seems to be a key regulator of chlorophyll catabolism. Arabidopsis PaO (AtPaO) is a Rieske-type 2Fe-2S enzyme that is identical to Arabidopsis accelerated cell death 1 and homologo…	GO:0015031|protein transport;	GO:0009507|chloroplast;GO:0009941|chloroplast envelope;GO:0009706|chloroplast inner membrane;GO:0016021|integral component of membrane;GO:0009536|plastid;	GO:0051537|2 iron, 2 sulfur cluster binding;GO:0010277|chlorophyllide a oxygenase [overall] activity;GO:0046872|metal ion binding;	.	.
Potri.001G006200.v3.0	82	83	89	62.77237962	38	42	33	2.61942362	1.389249395	3.67E-07	2.74E-06	up	yes	Potri.001G006200	protein_coding	chrChr01:405849-408429:-	gi|566147167|ref|XP_002299112.2|	3196	0	hypothetical protein POPTR_0001s04330g [Populus trichocarpa]	gi|566147166|ref|XM_002299076.2|	1895	0	Populus trichocarpa hypothetical protein (POPTR_0001s04330g) mRNA, complete cds	Q9LHN9	697	0	IQ domain-containing protein IQM2	.	.	.	.	pfam06695	Sm_multidrug_ex	Putative small multi-drug export protein. This family contains a small number of putative small multi-drug export proteins.	.	GO:0005737|cytoplasm;GO:0005634|nucleus;	.	.	.
Potri.001G008400.v3.0	1015	1056	1242	848.8823045	620	574	481	2.301134245	1.202345151	8.49E-20	2.71E-18	up	yes	Potri.001G008400	protein_coding	chrChr01:554019-555833:-	gi|224057098|ref|XP_002299126.1|	806	1.00E-104	hypothetical protein POPTR_0001s04580g [Populus trichocarpa]	gi|566147209|ref|XM_002299090.2|	1049	0	Populus trichocarpa hypothetical protein (POPTR_0001s04580g) mRNA, complete cds	.	.	.	.	.	.	.	.	pfam04398	DUF538	Protein of unknown function, DUF538. This family consists of several plant proteins of unknown function.	.	.	.	.	.
Potri.001G008500.v3.0	836	910	893	516.8483	112	92	84	10.67700069	3.416434527	1.05E-103	1.14E-100	up	yes	Potri.001G008500	protein_coding	chrChr01:560974-562209:-	gi|224057104|ref|XP_002299127.1|	924	9.00E-122	hypothetical protein POPTR_0001s04590g [Populus trichocarpa]	gi|224057103|ref|XM_002299091.1|	571	0	Populus trichocarpa hypothetical protein (POPTR_0001s04590g) mRNA, complete cds	O64864	147	3.00E-40	Protein YLS3	.	.	.	.	pfam14368	LTP_2	Probable lipid transfer. The members of this family are probably involved in lipid transfer. The family has several highly conserved cysteines, paired in various ways.	GO:0006869|lipid transport;	GO:0031225|anchored component of membrane;GO:0005886|plasma membrane;	GO:0008289|lipid binding;	.	.
Potri.001G008700.v3.0	85	104	101	211.4815118	273	268	489	0.325466246	-1.619420167	2.36E-09	2.50E-08	down	yes	Potri.001G008700	protein_coding	chrChr01:568599-573747:+	gi|566147213|ref|XP_002297647.2|	3762	0	hypothetical protein POPTR_0001s04610g [Populus trichocarpa]	gi|743932793|ref|XM_011012394.1|	2164	0	PREDICTED: Populus euphratica splicing factor 1-like (LOC105115494), transcript variant X1, mRNA	Q54BM5	94.4	9.00E-19	Branchpoint-bridging protein	SPCC962.06c_1	72.8	6.00E-13	COG5176	pfam03154	Atrophin-1	Atrophin-1 family. Atrophin-1 is the protein product of the dentatorubral-pallidoluysian atrophy (DRPLA) gene. DRPLA OMIM:125370 is a progressive neurodegenerative disorder. It is caused by the expansion of a CAG repeat in the DRPLA gene on chromosome 12p. This results in an extended polyglutamine region in atrophin-1, that is thought to confer toxicity to the protein, possibly through altering i…	GO:0000398|mRNA splicing, via spliceosome;	GO:0000243|commitment complex;	GO:0045131|pre-mRNA branch point binding;GO:0003723|RNA binding;GO:0008270|zinc ion binding;	K13095	SF1; splicing factor 1
Potri.001G008900.v3.0	23	27	16	12.66919669	5	0	0	15.46019936	3.950487018	1.70E-05	9.29E-05	up	yes	Potri.001G008900	protein_coding	chrChr01:585986-587061:-	gi|224057122|ref|XP_002299130.1|	1355	0	hypothetical protein POPTR_0001s04630g [Populus trichocarpa]	gi|566147216|ref|XM_002299094.2|	1076	0	Populus trichocarpa hypothetical protein (POPTR_0001s04630g) mRNA, complete cds	.	.	.	.	.	.	.	.	pfam04819	DUF716	Family of unknown function (DUF716). This family is equally distributed in both metazoa and plants. Annotation associated with a member from Nicotiana tabacum suggest that it may be involved in response to viral attack in plants. However, no clear function has been assigned to this family.	.	.	.	.	.
Potri.001G009300.v3.0	51	43	68	40.44625325	22	34	20	2.479841077	1.310247667	0.000311248	0.001280591	up	yes	Potri.001G009300	protein_coding	chrChr01:605212-605886:-	gi|743886923|ref|XP_011037982.1|	509	2.00E-62	PREDICTED: uncharacterized protein LOC105135007 [Populus euphratica]	gi|743886922|ref|XM_011039680.1|	534	0	PREDICTED: Populus euphratica uncharacterized LOC105135007 (LOC105135007), mRNA	.	.	.	.	.	.	.	.	pfam11139	DUF2910	Protein of unknown function (DUF2910). Some members in this bacterial family annotate the proteins as cytochrome C biogenesis proteins however this cannot be confirmed. Currently no function for this family is known.	.	.	.	.	.
Potri.001G010300.v3.0	0	0	0	2.943047478	5	5	9	0.033603991	-4.895223606	0.002788709	0.008800317	down	yes	Potri.001G010300	protein_coding	chrChr01:657997-661070:-	gi|566147238|ref|XP_002299137.2|	1843	0	hypothetical protein POPTR_0001s04750g [Populus trichocarpa]	gi|743886878|ref|XM_011039670.1|	1433	0	PREDICTED: Populus euphratica metal tolerance protein 4-like (LOC105135000), mRNA	Q10PP8	513	6.00E-178	Metal tolerance protein 4	PAB0462	73.6	9.00E-14	COG0053	pfam01545	Cation_efflux	Cation efflux family. Members of this family are integral membrane proteins, that are found to increase tolerance to divalent metal ions such as cadmium, zinc, and cobalt. These proteins are thought to be efflux pumps that remove these ions from cells.	GO:0061088|regulation of sequestering of zinc ion;GO:0010043|response to zinc ion;	GO:0016021|integral component of membrane;GO:0016020|membrane;GO:0005774|vacuolar membrane;	GO:0005385|zinc ion transmembrane transporter activity;	.	.
Potri.001G010700.v3.0	10	19	16	45.41876329	86	65	91	0.21578971	-2.212302022	6.16E-09	6.16E-08	down	yes	Potri.001G010700	protein_coding	chrChr01:672876-677232:-	gi|743886840|ref|XP_011037959.1|	1739	0	PREDICTED: serine/threonine-protein kinase GRIK1-like isoform X1 [Populus euphratica]	gi|566147244|ref|XM_002299104.2|	1307	0	Populus trichocarpa hypothetical protein (POPTR_0001s04790g) mRNA, complete cds	Q93V58	366	4.00E-121	Serine/threonine-protein kinase GRIK1	.	.	.	.	pfam00069	Pkinase	Protein kinase domain.	GO:0046777|protein autophosphorylation;GO:0006468|protein phosphorylation;GO:0009615|response to virus;	GO:0005737|cytoplasm;GO:0005634|nucleus;	GO:0005524|ATP binding;GO:0016301|kinase activity;GO:0004674|protein serine/threonine kinase activity;	K07359	CAMKK; calcium/calmodulin-dependent protein kinase kinase [EC:2.7.11.17]
Potri.001G011200.v3.0	187	223	155	734.6753826	1254	1387	1472	0.160389317	-2.640350044	1.60E-53	3.17E-51	down	yes	Potri.001G011200	protein_coding	chrChr01:707611-709562:-	gi|566147252|ref|XP_002299142.2|	1659	0	hypothetical protein POPTR_0001s04840g [Populus trichocarpa]	gi|566147251|ref|XM_002299106.2|	1519	0	Populus trichocarpa hypothetical protein (POPTR_0001s04840g) mRNA, complete cds	P00433	387	4.00E-129	Peroxidase C1A	.	.	.	.	pfam00141	peroxidase	Peroxidase.	GO:0042744|hydrogen peroxide catabolic process;GO:0006979|response to oxidative stress;	GO:0005576|extracellular region;GO:0005773|vacuole;	GO:0020037|heme binding;GO:0046872|metal ion binding;GO:0004601|peroxidase activity;	.	.
Potri.001G011500.v3.0	9	14	2	25.19461979	44	58	33	0.219112609	-2.190255586	9.55E-05	0.000445076	down	yes	Potri.001G011500	protein_coding	chrChr01:728820-730637:-	gi|224057152|ref|XP_002299145.1|	1598	0	peroxidase family protein [Populus trichocarpa]	gi|566147257|ref|XM_002299109.2|	1215	0	Populus trichocarpa peroxidase family protein (POPTR_0001s04870g) mRNA, complete cds	Q9LEH3	392	2.00E-132	Peroxidase 15	.	.	.	.	pfam00141	peroxidase	Peroxidase.	GO:0042744|hydrogen peroxide catabolic process;GO:0006979|response to oxidative stress;	GO:0005576|extracellular region;	GO:0020037|heme binding;GO:0046872|metal ion binding;GO:0004601|peroxidase activity;	.	.
Potri.001G012700.v3.0	16	21	16	28.62632736	50	49	26	0.496970104	-1.008769029	0.019389061	0.046672546	down	yes	Potri.001G012700	protein_coding	chrChr01:861883-863092:-	gi|224057160|ref|XP_002299149.1|	2031	0	microsomal omega-6 desaturase family protein [Populus trichocarpa]	gi|566147283|ref|XM_002299113.2|	1143	0	Populus trichocarpa microsomal omega-6 desaturase family protein (POPTR_0001s05020g) mRNA, complete cds	Q84VT2	587	0	Delta(12)-acyl-lipid-desaturase	all1597	230	3.00E-70	COG3239	pfam00487	FA_desaturase	Fatty acid desaturase.	GO:0006636|unsaturated fatty acid biosynthetic process;	GO:0016021|integral component of membrane;	GO:0016717|oxidoreductase activity, acting on paired donors, with oxidation of a pair of donors resulting in the reduction of molecular oxygen to two molecules of water;	.	.
Potri.001G013000.v3.0	56	53	47	35.00732281	14	22	10	3.974770669	1.990871624	7.23E-07	5.15E-06	up	yes	Potri.001G013000	protein_coding	chrChr01:882925-885156:-	gi|566147287|ref|XP_002299152.2|	1780	0	hypothetical protein POPTR_0001s05050g [Populus trichocarpa]	gi|566147286|ref|XM_002299116.2|	1172	0	Populus trichocarpa hypothetical protein (POPTR_0001s05050g) mRNA, complete cds	P00433	416	4.00E-142	Peroxidase C1A	.	.	.	.	pfam00141	peroxidase	Peroxidase.	GO:0042744|hydrogen peroxide catabolic process;GO:0006979|response to oxidative stress;	GO:0005576|extracellular region;GO:0005773|vacuole;	GO:0020037|heme binding;GO:0046872|metal ion binding;GO:0004601|peroxidase activity;	.	.
Potri.001G014200.v3.0	16	15	21	9.266914273	0	0	0	109.3043219	6.772206636	4.12E-07	3.05E-06	up	yes	Potri.001G014200	protein_coding	chrChr01:976672-977697:-	gi|743936510|ref|XP_011012645.1|	1335	0	PREDICTED: uncharacterized protein At2g29880-like [Populus euphratica]	gi|743936509|ref|XM_011014343.1|	610	0	PREDICTED: Populus euphratica uncharacterized protein At2g29880-like (LOC105116847), mRNA	O82368	53.1	1.00E-06	Uncharacterized protein At2g29880	.	.	.	.	pfam12776	Myb_DNA-bind_3	Myb/SANT-like DNA-binding domain. This presumed domain appears to be related to other Myb/SANT like DNA binding domains. In particular pfam10545 seems most related. This family is greatly expanded in plants and appears in several proteins annotated as transposon proteins.	GO:0006468|protein phosphorylation;	GO:0016021|integral component of membrane;GO:0005886|plasma membrane;	GO:0005524|ATP binding;GO:0005516|calmodulin binding;GO:0030246|carbohydrate binding;GO:0004674|protein serine/threonine kinase activity;	.	.
Potri.001G015400.v3.0	425	358	321	1732.795011	2703	3649	3627	0.129095364	-2.953490899	4.97E-69	1.72E-66	down	yes	Potri.001G015400	protein_coding	chrChr01:1090420-1098069:-	gi|566147335|ref|XP_002297796.2|	4653	0	hypothetical protein POPTR_0001s05320g [Populus trichocarpa]	gi|566147334|ref|XM_002297760.2|	3034	0	Populus trichocarpa hypothetical protein (POPTR_0001s05320g) mRNA, complete cds	O24370	1187	0	Linoleate 13S-lipoxygenase 2-1, chloroplastic	.	.	.	.	pfam00305	Lipoxygenase	Lipoxygenase.	GO:0006633|fatty acid biosynthetic process;GO:0010597|green leaf volatile biosynthetic process;GO:0031408|oxylipin biosynthetic process;	GO:0009570|chloroplast stroma;GO:0009534|chloroplast thylakoid;	GO:0016165|linoleate 13S-lipoxygenase activity;GO:0046872|metal ion binding;	K00454	LOX2S; lipoxygenase [EC:1.13.11.12]
Potri.001G015500.v3.0	67	64	37	874.0685494	1324	2212	1959	0.035823613	-4.802945355	2.25E-86	1.47E-83	down	yes	Potri.001G015500	protein_coding	chrChr01:1105670-1110895:-	gi|566147337|ref|XP_006368563.1|	3231	0	hypothetical protein POPTR_0001s05330g [Populus trichocarpa]	gi|566147338|ref|XM_006368502.1|	1935	0	Populus trichocarpa hypothetical protein (POPTR_0001s05330g) mRNA, complete cds	O24370	770	0	Linoleate 13S-lipoxygenase 2-1, chloroplastic	.	.	.	.	pfam00305	Lipoxygenase	Lipoxygenase.	GO:0006633|fatty acid biosynthetic process;GO:0010597|green leaf volatile biosynthetic process;GO:0031408|oxylipin biosynthetic process;	GO:0009570|chloroplast stroma;GO:0009534|chloroplast thylakoid;	GO:0016165|linoleate 13S-lipoxygenase activity;GO:0046872|metal ion binding;	K00454	LOX2S; lipoxygenase [EC:1.13.11.12]
Potri.001G015600.v3.0	43	33	14	465.1023262	925	965	1026	0.036083828	-4.792503783	1.42E-80	7.33E-78	down	yes	Potri.001G015600	protein_coding	chrChr01:1118168-1123930:-	gi|566256300|ref|XP_006388115.1|	4540	0	hypothetical protein POPTR_0328s00200g [Populus trichocarpa]	gi|566256299|ref|XM_006388053.1|	3055	0	Populus trichocarpa hypothetical protein (POPTR_0328s00200g) mRNA, complete cds	O24370	1168	0	Linoleate 13S-lipoxygenase 2-1, chloroplastic	.	.	.	.	pfam00305	Lipoxygenase	Lipoxygenase.	GO:0006633|fatty acid biosynthetic process;GO:0010597|green leaf volatile biosynthetic process;GO:0031408|oxylipin biosynthetic process;	GO:0009570|chloroplast stroma;GO:0009534|chloroplast thylakoid;	GO:0016165|linoleate 13S-lipoxygenase activity;GO:0046872|metal ion binding;	K00454	LOX2S; lipoxygenase [EC:1.13.11.12]
Potri.001G016000.v3.0	115	127	181	103.6598112	59	71	55	2.654373237	1.408371246	1.70E-08	1.59E-07	up	yes	Potri.001G016000	protein_coding	chrChr01:1168298-1171125:+	gi|566147344|ref|XP_002299246.2|	1704	0	hypothetical protein POPTR_0001s05370g [Populus trichocarpa]	gi|566147343|ref|XM_002299210.2|	1058	0	Populus trichocarpa hypothetical protein (POPTR_0001s05370g) mRNA, complete cds	O23116	398	5.00E-128	ETHYLENE INSENSITIVE 3-like 3 protein	.	.	.	.	pfam04873	EIN3	Ethylene insensitive 3. Ethylene insensitive 3 (EIN3) proteins are a family of plant DNA-binding proteins that regulate transcription in response to the gaseous plant hormone ethylene, and are essential for ethylene-mediated responses including the triple response, cell growth inhibition, and accelerated senescence.	GO:0071281|cellular response to iron ion;GO:0009873|ethylene-activated signaling pathway;GO:0042762|regulation of sulfur metabolic process;GO:0006355|regulation of transcription, DNA-templated;GO:0006351|transcription, DNA-templated;	GO:0005634|nucleus;	GO:0003677|DNA binding;GO:0003700|transcription factor activity, sequence-specific DNA binding;	K14514	EIN3; ethylene-insensitive protein 3
Potri.001G017700.v3.0	98	85	83	209.9877678	336	371	349	0.29358159	-1.768166595	3.13E-23	1.35E-21	down	yes	Potri.001G017700	protein_coding	chrChr01:1276680-1279016:+	gi|566257233|ref|XP_006388494.1|	2210	0	hypothetical protein POPTR_0172s00210g [Populus trichocarpa]	gi|566257232|ref|XM_006388432.1|	1338	0	Populus trichocarpa hypothetical protein (POPTR_0172s00210g) mRNA, complete cds	Q9SD53	151	3.00E-38	UPF0481 protein At3g47200	.	.	.	.	pfam03140	DUF247	Plant protein of unknown function. The function of the plant proteins constituting this family is unknown.	.	GO:0016021|integral component of membrane;GO:0005886|plasma membrane;	.	.	.
Potri.001G017900.v3.0	0	0	0	3.240638062	9	5	7	0.030499889	-5.035052185	0.00158968	0.005391704	down	yes	Potri.001G017900	protein_coding	chrChr01:1287072-1288875:-	gi|566257231|ref|XP_006388493.1|	2260	0	hypothetical protein POPTR_0172s00200g [Populus trichocarpa]	gi|566257230|ref|XM_006388431.1|	1269	0	Populus trichocarpa hypothetical protein (POPTR_0172s00200g) mRNA, complete cds	Q9SD53	172	1.00E-45	UPF0481 protein At3g47200	.	.	.	.	pfam03140	DUF247	Plant protein of unknown function. The function of the plant proteins constituting this family is unknown.	.	GO:0016021|integral component of membrane;GO:0005886|plasma membrane;	.	.	.
Potri.001G019400.v3.0	306	313	374	221.6654321	81	130	79	3.994499432	1.998014724	1.04E-21	3.91E-20	up	yes	Potri.001G019400	protein_coding	chrChr01:1414854-1417838:+	gi|224057451|ref|XP_002299232.1|	1819	0	hypothetical protein POPTR_0001s05690g [Populus trichocarpa]	gi|566147392|ref|XM_002299196.2|	1544	0	Populus trichocarpa hypothetical protein (POPTR_0001s05690g) mRNA, complete cds	P25083	588	0	ADP,ATP carrier protein, mitochondrial	.	.	.	.	pfam00153	Mito_carr	Mitochondrial carrier protein.	GO:0055085|transmembrane transport;	GO:0016021|integral component of membrane;GO:0005743|mitochondrial inner membrane;	GO:0005215|transporter activity;	.	.
Potri.001G019500.v3.0	15	25	22	33.49373735	46	41	58	0.496196997	-1.01101509	0.00990389	0.026196149	down	yes	Potri.001G019500	protein_coding	chrChr01:1418782-1420964:+	gi|224057446|ref|XP_002299231.1|	3407	0	pentatricopeptide repeat-containing family protein [Populus trichocarpa]	gi|164498902|gb|AC216413.1|	2183	0	Populus trichocarpa clone POP035-J17, complete sequence	Q9SJZ3	792	0	Pentatricopeptide repeat-containing protein At2g22410, mitochondrial	.	.	.	.	pfam13041	PPR_2	PPR repeat family. This repeat has no known function. It is about 35 amino acids long and is found in up to 18 copies in some proteins. The family appears to be greatly expanded in plants and fungi. The repeat has been called PPR.	.	GO:0005739|mitochondrion;	.	.	.
Potri.001G019700.v3.0	36	37	44	77.0648123	58	271	44	0.371764429	-1.427539358	0.007820787	0.021436776	down	yes	Potri.001G019700	protein_coding	chrChr01:1431058-1431969:+	gi|743886935|ref|XP_011037985.1|	502	1.00E-54	PREDICTED: uncharacterized protein LOC105135011 [Populus euphratica]	gi|164498902|gb|AC216413.1|	912	0	Populus trichocarpa clone POP035-J17, complete sequence	.	.	.	.	.	.	.	.	.	.	.	.	.	.	.	.
Potri.001G020600.v3.0	15	18	9	9.130864893	3	3	4	4.917281511	2.297860951	0.002742988	0.008674665	up	yes	Potri.001G020600	protein_coding	chrChr01:1563841-1570916:-	gi|566147411|ref|XP_006368579.1|	5357	0	hypothetical protein POPTR_0001s05790g [Populus trichocarpa]	gi|743886267|ref|XM_011039496.1|	3432	0	PREDICTED: Populus euphratica calcium-transporting ATPase 4, plasma membrane-type-like (LOC105134911), transcript variant X1, mRNA	O22218	1456	0	Calcium-transporting ATPase 4, plasma membrane-type	.	.	.	.	pfam00122	E1-E2_ATPase	E1-E2 ATPase.	GO:0055081|anion homeostasis;GO:0042742|defense response to bacterium;GO:0043069|negative regulation of programmed cell death;GO:0009624|response to nematode;	GO:0009507|chloroplast;GO:0005887|integral component of plasma membrane;GO:0000325|plant-type vacuole;GO:0009705|plant-type vacuole membrane;GO:0005774|vacuolar membrane;GO:0005773|vacuole;	GO:0005524|ATP binding;GO:0005388|calcium-transporting ATPase activity;GO:0005516|calmodulin binding;GO:0046872|metal ion binding;	K01537	E3.6.3.8; Ca2+-transporting ATPase [EC:3.6.3.8]
Potri.001G022700.v3.0	834	903	898	705.2834835	512	562	448	2.019794244	1.014208333	3.08E-16	7.06E-15	up	yes	Potri.001G022700	protein_coding	chrChr01:1737847-1743491:-	gi|224053340|ref|XP_002297771.1|	2585	0	elongation defective 1 family protein [Populus trichocarpa]	gi|566147447|ref|XM_002297735.2|	1945	0	Populus trichocarpa elongation defective 1 family protein (POPTR_0001s06000g) mRNA, complete cds	Q9C9Z9	749	0	Glycosyltransferase-like KOBITO 1	.	.	.	.	pfam13704	Glyco_tranf_2_4	Glycosyl transferase family 2. Members of this family of prokaryotic proteins include putative glucosyltransferases,	GO:0009738|abscisic acid-activated signaling pathway;GO:0007049|cell cycle;GO:0030154|cell differentiation;GO:0051301|cell division;GO:0071482|cellular response to light stimulus;GO:0030244|cellulose biosynthetic process;GO:0010215|cellulose microfibril organization;GO:0060560|developmental growth involved in morphogenesis;GO:0010078|maintenance of root meristem identity;GO:0009831|plant-type cel…	GO:0005737|cytoplasm;GO:0005768|endosome;GO:0005576|extracellular region;GO:0005794|Golgi apparatus;GO:0009505|plant-type cell wall;GO:0005886|plasma membrane;GO:0005802|trans-Golgi network;	GO:0016757|transferase activity, transferring glycosyl groups;	.	.
Potri.001G023800.v3.0	194	174	210	146.3118937	94	111	76	2.397622053	1.261604259	5.20E-10	6.02E-09	up	yes	Potri.001G023800	protein_coding	chrChr01:1794327-1795595:-	gi|566147462|ref|XP_002297761.2|	982	5.00E-130	hypothetical protein POPTR_0001s06120g [Populus trichocarpa]	gi|111154124|gb|AC184073.2|	1245	0	Populus trichocarpa clone Pop1-50D1, complete sequence	Q9LID5	168	4.00E-48	Dirigent protein 7	.	.	.	.	pfam03018	Dirigent	Dirigent-like protein. This family contains a number of proteins which are induced during disease response in plants. Members of this family are involved in lignification.	GO:0009699|phenylpropanoid biosynthetic process;	GO:0048046|apoplast;	GO:0042349|guiding stereospecific synthesis activity;	.	.
Potri.001G024900.v3.0	4337	4260	3231	2898.68071	1783	1757	1487	2.755579355	1.462355675	2.74E-21	9.95E-20	up	yes	Potri.001G024900	protein_coding	chrChr01:1849891-1852473:+	gi|224057357|ref|XP_002299215.1|	1599	0	annexin 4 family protein [Populus trichocarpa]	gi|566147481|ref|XM_002299179.2|	1259	0	Populus trichocarpa annexin 4 family protein (POPTR_0001s06220g) mRNA, complete cds	Q9ZVJ6	369	2.00E-123	Annexin D4	.	.	.	.	pfam00191	Annexin	Annexin. This family of annexins also includes giardin that has been shown to function as an annexin.	GO:0009737|response to abscisic acid;GO:0009409|response to cold;GO:0009408|response to heat;GO:0006970|response to osmotic stress;GO:0009651|response to salt stress;GO:0009414|response to water deprivation;	GO:0009506|plasmodesma;	GO:0005509|calcium ion binding;GO:0005544|calcium-dependent phospholipid binding;	.	.
Potri.001G025100.v3.0	3709	3400	3886	2797.224843	2351	2059	1029	2.365033569	1.241860661	4.09E-08	3.60E-07	up	yes	Potri.001G025100	protein_coding	chrChr01:1861079-1868802:+	gi|566147513|ref|XP_006368611.1|	2570	0	hypothetical protein POPTR_0001s06240g [Populus trichocarpa]	gi|566147512|ref|XM_006368549.1|	2907	0	Populus trichocarpa hypothetical protein (POPTR_0001s06240g) mRNA, complete cds	F4JCX9	228	3.00E-78	Protein LNK2	.	.	.	.	pfam01005	Flavi_NS2A	Flavivirus non-structural protein NS2A. NS2A is a hydrophobic protein about 25 kDa is size. NS2A is cleaved from NS1 by a membrane bound host protease. NS2A has been found to associate with the dsRNA within the vesicle packages. It has also been found that NS2A associates with the known replicase components and so NS2A has been postulated to be part of this replicase complex.	GO:0006355|regulation of transcription, DNA-templated;GO:0048511|rhythmic process;GO:0006351|transcription, DNA-templated;	GO:0005634|nucleus;	.	.	.
Potri.001G025500.v3.0	22	23	24	16.03389152	13	6	5	3.347974637	1.743288599	0.002066768	0.006781316	up	yes	Potri.001G025500	protein_coding	chrChr01:1888762-1891351:-	gi|566147528|ref|XP_002297750.2|	1239	2.00E-169	eukaryotic rpb5 RNA polymerase subunit family protein [Populus trichocarpa]	gi|743913272|ref|XM_011002239.1|	922	0	PREDICTED: Populus euphratica DNA-directed RNA polymerase V subunit 5C-like (LOC105108084), mRNA	Q9M1H8	246	3.00E-78	DNA-directed RNA polymerase V subunit 5C	SPAC23C4.15	93.2	2.00E-21	COG2012	pfam01191	RNA_pol_Rpb5_C	RNA polymerase Rpb5, C-terminal domain. The assembly domain of Rpb5. The archaeal equivalent to this domain is subunit H. Subunit H lacks the N-terminal domain.	GO:0006351|transcription, DNA-templated;	GO:0000419|DNA-directed RNA polymerase V complex;	GO:0003677|DNA binding;GO:0003899|DNA-directed RNA polymerase activity;	K03013	RPB5, POLR2E; DNA-directed RNA polymerases I, II, and III subunit RPABC1
Potri.001G025600.v3.0	117	97	117	193.6717321	289	285	300	0.440142789	-1.183956464	1.96E-11	2.73E-10	down	yes	Potri.001G025600	protein_coding	chrChr01:1892227-1895809:+	gi|566147530|ref|XP_002299213.2|	1257	1.00E-170	SKP1-INTERACTING PARTNER 5 family protein [Populus trichocarpa]	gi|743913274|ref|XM_011002240.1|	853	0	PREDICTED: Populus euphratica F-box protein SKIP5-like (LOC105108085), mRNA	Q94FT2	369	7.00E-125	F-box protein SKIP5	.	.	.	.	pfam12937	F-box-like	F-box-like. This is an F-box-like family.	GO:0016567|protein ubiquitination;	.	.	.	.
Potri.001G029500.v3.0	91	75	98	70.53961619	51	48	53	2.01639009	1.011774769	0.000103771	0.00047929	up	yes	Potri.001G029500	protein_coding	chrChr01:2159958-2163922:+	gi|743913384|ref|XP_011000599.1|	791	5.00E-102	PREDICTED: nudix hydrolase 16, mitochondrial-like [Populus euphratica]	gi|743913383|ref|XM_011002297.1|	974	0	PREDICTED: Populus euphratica nudix hydrolase 16, mitochondrial-like (LOC105108117), mRNA	Q9LHK1	220	2.00E-68	Nudix hydrolase 16, mitochondrial	.	.	.	.	pfam00293	NUDIX	NUDIX domain.	GO:0009164|nucleoside catabolic process;	GO:0005737|cytoplasm;GO:0005739|mitochondrion;GO:0005634|nucleus;	GO:0016818|hydrolase activity, acting on acid anhydrides, in phosphorus-containing anhydrides;GO:0046872|metal ion binding;	.	.
Potri.001G029700.v3.0	82	76	40	46.07643202	45	11	11	3.467924173	1.794072354	0.000799229	0.002947118	up	yes	Potri.001G029700	protein_coding	chrChr01:2186522-2187295:+	gi|224072929|ref|XP_002303937.1|	440	2.00E-51	hypothetical protein POPTR_0003s19420g [Populus trichocarpa]	gi|156564451|gb|AC209106.1|	769	0	Populus trichocarpa clone POP088-K11, complete sequence	Q9LDH1	53.9	8.00E-08	Sigma factor binding protein 1, chloroplastic	.	.	.	.	pfam05678	VQ	VQ motif. This short motif is found in a variety of plant proteins. These proteins vary greatly in length and are mostly composed of low complexity regions. They all conserve a short motif FXhVQChTG, where X is any amino acid and h is a hydrophobic amino acid. The function of this motif is uncertain, however one protein in this family has been found to bind the SigA sigma factor. It would seem pl…	GO:0071482|cellular response to light stimulus;GO:0009816|defense response to bacterium, incompatible interaction;GO:0051091|positive regulation of sequence-specific DNA binding transcription factor activity;	GO:0009507|chloroplast;GO:0005634|nucleus;	.	.	.
Potri.001G032900.v3.0	198	170	196	475.0615725	683	647	1088	0.269649087	-1.890844948	2.22E-17	5.61E-16	down	yes	Potri.001G032900	protein_coding	chrChr01:2411696-2413690:+	gi|224057220|ref|XP_002299179.1|	1041	1.00E-140	cysteine protease inhibitor family protein [Populus trichocarpa]	gi|743874526|ref|XM_011036388.1|	768	0	PREDICTED: Populus euphratica cysteine proteinase inhibitor 12-like (LOC105132723), mRNA	Q0JNR2	285	3.00E-94	Cysteine proteinase inhibitor 12	.	.	.	.	pfam00031	Cystatin	Cystatin domain. Very diverse family. Attempts to define separate sub-families failed. Typically, either the N-terminal or C-terminal end is very divergent. But splitting into two domains would make very short families. pfam00666 are related to this family but have not been included.	GO:0006952|defense response;GO:2000117|negative regulation of cysteine-type endopeptidase activity;	GO:0005576|extracellular region;	GO:0004869|cysteine-type endopeptidase inhibitor activity;GO:0002020|protease binding;	.	.
Potri.001G033300.v3.0	3	2	1	6.876945291	10	19	9	0.1858468	-2.427814248	0.008422533	0.022879178	down	yes	Potri.001G033300	protein_coding	chrChr01:2423837-2424247:+	.	.	.	.	.	.	.	.	.	.	.	.	.	.	.	.	pfam07136	DUF1385	Protein of unknown function (DUF1385). This family contains a number of hypothetical bacterial proteins of unknown function approximately 300 residues in length. Some family members are predicted to be metal-dependent.	.	.	.	.	.
Potri.001G033500.v3.0	80	83	80	149.7594447	214	183	290	0.409995153	-1.286321242	1.19E-07	9.70E-07	down	yes	Potri.001G033500	protein_coding	chrChr01:2439164-2444037:+	gi|566147663|ref|XP_002299177.2|	1183	1.00E-157	hypothetical protein POPTR_0001s07070g [Populus trichocarpa]	gi|566147662|ref|XM_002299141.2|	1335	0	Populus trichocarpa hypothetical protein (POPTR_0001s07070g) mRNA, complete cds	P50846	85.9	1.00E-17	KHG/KDPG aldolase	all4771	114	4.00E-28	COG0800	pfam01081	Aldolase	KDPG and KHG aldolase. This family includes the following members: 4-hydroxy-2-oxoglutarate aldolase (KHG-aldolase) Phospho-2-dehydro-3-deoxygluconate aldolase (KDPG-aldolase)	GO:0008152|metabolic process;	GO:0005737|cytoplasm;	GO:0008675|2-dehydro-3-deoxy-phosphogluconate aldolase activity;GO:0008700|4-hydroxy-2-oxoglutarate aldolase activity;	K01625	eda; 2-dehydro-3-deoxyphosphogluconate aldolase / (4S)-4-hydroxy-2-oxoglutarate aldolase [EC:4.1.2.14 4.1.3.42]
Potri.001G034900.v3.0	53	77	52	48.21497911	32	40	29	2.110768891	1.077768626	0.001316623	0.004579199	up	yes	Potri.001G034900	protein_coding	chrChr01:2505867-2507727:-	gi|224053158|ref|XP_002297713.1|	1749	0	hypothetical protein POPTR_0001s07210g [Populus trichocarpa]	gi|566147684|ref|XM_002297677.2|	1277	0	Populus trichocarpa hypothetical protein (POPTR_0001s07210g) mRNA, complete cds	.	.	.	.	.	.	.	.	pfam02536	mTERF	mTERF. This family contains one sequence of known function Human mitochondrial transcription termination factor (mTERF) the rest of the family consists of hypothetical proteins none of which have any functional information. mTERF is a multizipper protein possessing three putative leucine zippers one of which is bipartite. The protein binds DNA as a monomer. The leucine zippers are not implicated …	.	.	.	.	.
Potri.001G035100.v3.0	26	35	32	24.16355126	21	17	11	2.215768475	1.147807142	0.009665276	0.025648107	up	yes	Potri.001G035100	protein_coding	chrChr01:2514452-2515410:+	.	.	.	.	gi|743874398|ref|XM_011036354.1|	496	0	PREDICTED: Populus euphratica uncharacterized LOC105132705 (LOC105132705), transcript variant X2, mRNA	.	.	.	.	.	.	.	.	pfam05847	Baculo_LEF-3	Nucleopolyhedrovirus late expression factor 3 (LEF-3). This family consists of LEF-3 Nucleopolyhedrovirus late expression factor 3 (LEF-3) sequences which are known to be ssDNA-binding proteins. Alkaline nuclease (AN) and LEF-3 may participate in homologous recombination of the baculovirus genome in a manner similar to that of exonuclease (Redalpha) and DNA-binding protein (Redbeta) of the Red-me…	.	.	.	.	.
Potri.001G035300.v3.0	19	17	29	40.03151999	68	71	47	0.40633107	-1.29927241	0.000386524	0.001552699	down	yes	Potri.001G035300	protein_coding	chrChr01:2518350-2521263:-	gi|566147693|ref|XP_002297706.2|	1753	0	hypothetical protein POPTR_0001s07260g [Populus trichocarpa]	gi|743874365|ref|XM_011036345.1|	1543	0	PREDICTED: Populus euphratica uncharacterized LOC105132703 (LOC105132703), transcript variant X1, mRNA	.	.	.	.	.	.	.	.	pfam02536	mTERF	mTERF. This family contains one sequence of known function Human mitochondrial transcription termination factor (mTERF) the rest of the family consists of hypothetical proteins none of which have any functional information. mTERF is a multizipper protein possessing three putative leucine zippers one of which is bipartite. The protein binds DNA as a monomer. The leucine zippers are not implicated …	.	.	.	.	.
Potri.001G035500.v3.0	56	67	76	53.2830814	49	43	24	2.000767319	1.000553397	0.002583142	0.008231156	up	yes	Potri.001G035500	protein_coding	chrChr01:2526621-2529084:-	gi|224053103|ref|XP_002297705.1|	2116	0	hypothetical protein POPTR_0001s07280g [Populus trichocarpa]	gi|566147698|ref|XM_006368589.1|	1431	0	Populus trichocarpa S haplotype-specific F-box protein 1 (POPTR_0001s07280g) mRNA, complete cds	Q9SU30	287	2.00E-88	F-box protein CPR30	.	.	.	.	pfam00646	F-box	F-box domain. This domain is approximately 50 amino acids long, and is usually found in the N-terminal half of a variety of proteins. Two motifs that are commonly found associated with the F-box domain are the leucine rich repeats (LRRs; pfam00560 and pfam07723) and the WD repeat (pfam00400). The F-box domain has a role in mediating protein-protein interactions in a variety of contexts, such as p…	GO:0031348|negative regulation of defense response;GO:0042177|negative regulation of protein catabolic process;GO:0009626|plant-type hypersensitive response;GO:0031146|SCF-dependent proteasomal ubiquitin-dependent protein catabolic process;	GO:0005737|cytoplasm;GO:0005634|nucleus;GO:0019005|SCF ubiquitin ligase complex;	GO:0004842|ubiquitin-protein transferase activity;	.	.
Potri.001G035700.v3.0	286	296	348	241.020049	187	150	150	2.218662701	1.149690354	2.71E-11	3.69E-10	up	yes	Potri.001G035700	protein_coding	chrChr01:2532115-2537208:+	gi|566147704|ref|XP_002299171.2|	2222	0	hypothetical protein POPTR_0001s07300g [Populus trichocarpa]	gi|566147703|ref|XM_002299135.2|	1543	0	Populus trichocarpa hypothetical protein (POPTR_0001s07300g) mRNA, complete cds	Q67XV2	457	7.00E-156	SAC3 family protein C	SPCC576.05	124	4.00E-29	COG5079	pfam03399	SAC3_GANP	SAC3/GANP/Nin1/mts3/eIF-3 p25 family. This large family includes diverse proteins involved in large complexes. The alignment contains one highly conserved negatively charged residue and one highly conserved positively charged residue that are probably important for the function of these proteins. The family includes the yeast nuclear export factor Sac3, and mammalian GANP/MCM3-associated proteins…	GO:0031348|negative regulation of defense response;GO:0042177|negative regulation of protein catabolic process;GO:0009626|plant-type hypersensitive response;GO:0031146|SCF-dependent proteasomal ubiquitin-dependent protein catabolic process;	GO:0005737|cytoplasm;GO:0005634|nucleus;GO:0019005|SCF ubiquitin ligase complex;	GO:0004842|ubiquitin-protein transferase activity;	.	.
Potri.001G036500.v3.0	20	23	34	16.50364878	2	4	12	4.912250351	2.296384089	0.000444833	0.001758095	up	yes	Potri.001G036500	protein_coding	chrChr01:2591143-2592120:-	gi|566147715|ref|XP_006368653.1|	1257	4.00E-172	hypothetical protein POPTR_0001s07360g [Populus trichocarpa]	gi|566147714|ref|XM_006368591.1|	384	0	Populus trichocarpa hypothetical protein (POPTR_0001s07360g) mRNA, complete cds	Q8L5A7	212	2.00E-64	Cytosolic sulfotransferase 15	.	.	.	.	pfam00685	Sulfotransfer_1	Sulfotransferase domain.	GO:0009694|jasmonic acid metabolic process;GO:0009753|response to jasmonic acid;	GO:0005737|cytoplasm;	GO:0080131|hydroxyjasmonate sulfotransferase activity;	.	.
Potri.001G037000.v3.0	49	44	41	93.85489013	145	140	168	0.344060079	-1.539267589	6.23E-10	7.14E-09	down	yes	Potri.001G037000	protein_coding	chrChr01:2620654-2623618:-	gi|566147728|ref|XP_006368656.1|	2059	0	hypothetical protein POPTR_0001s07410g [Populus trichocarpa]	gi|566147727|ref|XM_006368594.1|	1262	0	Populus trichocarpa hypothetical protein (POPTR_0001s07410g) mRNA, complete cds	A5YVF1	97.4	1.00E-19	Protein SUPPRESSOR OF GENE SILENCING 3	.	.	.	.	pfam15035	Rootletin	Ciliary rootlet component, centrosome cohesion.	GO:0031047|gene silencing by RNA;GO:0050688|regulation of defense response to virus;GO:0090502|RNA phosphodiester bond hydrolysis, endonucleolytic;	GO:0005655|nucleolar ribonuclease P complex;GO:0048471|perinuclear region of cytoplasm;	GO:0004526|ribonuclease P activity;	.	.
Potri.001G037100.v3.0	3	2	2	6.762502094	18	12	6	0.227524577	-2.1359057	0.018356979	0.044650929	down	yes	Potri.001G037100	protein_coding	chrChr01:2624928-2626083:-	gi|743874274|ref|XP_011034624.1|	992	1.00E-127	PREDICTED: protein SUPPRESSOR OF GENE SILENCING 3-like [Populus euphratica]	gi|743874273|ref|XM_011036322.1|	606	0	PREDICTED: Populus euphratica protein SUPPRESSOR OF GENE SILENCING 3-like (LOC105132689), mRNA	A5YVF1	193	3.00E-55	Protein SUPPRESSOR OF GENE SILENCING 3	.	.	.	.	pfam03468	XS	XS domain. The XS (rice gene X and SGS3) domain is found in a family of plant proteins including gene X and SGS3. SGS3 is thought to be involved in post-transcriptional gene silencing (PTGS). This domain contains a conserved aspartate residue that may be functionally important. The XS domain has recently been predicted to possess an RRM-like RNA-binding domain by fold recognition.	GO:0031047|gene silencing by RNA;GO:0050688|regulation of defense response to virus;GO:0090502|RNA phosphodiester bond hydrolysis, endonucleolytic;	GO:0005655|nucleolar ribonuclease P complex;GO:0048471|perinuclear region of cytoplasm;	GO:0004526|ribonuclease P activity;	.	.
Potri.001G038200.v3.0	43	47	35	71.98470482	115	105	102	0.453080069	-1.142162067	2.13E-05	0.000114272	down	yes	Potri.001G038200	protein_coding	chrChr01:2701074-2702136:+	gi|566147762|ref|XP_006368668.1|	266	1.00E-25	hypothetical protein POPTR_0001s07570g [Populus trichocarpa]	gi|566147754|ref|XM_002299126.2|	497	0	Populus trichocarpa hypothetical protein (POPTR_0001s07530g) mRNA, complete cds	.	.	.	.	.	.	.	.	pfam04734	Ceramidase_alk	Neutral/alkaline non-lysosomal ceramidase. This family represents a group of neutral/alkaline ceramidases found in both bacteria and eukaryotes.	.	.	.	.	.
Potri.001G039800.v3.0	21	17	29	12.0711977	0	0	1	72.16832028	6.173293771	2.22E-06	1.43E-05	up	yes	Potri.001G039800	protein_coding	chrChr01:2873456-2874345:-	gi|566147766|ref|XP_006368670.1|	1427	0	putative wall-associated kinase family protein [Populus trichocarpa]	gi|566147765|ref|XM_006368608.1|	878	0	Populus trichocarpa putative wall-associated kinase family protein (POPTR_0001s07590g) mRNA, complete cds	Q9SA25	145	2.00E-37	Wall-associated receptor kinase-like 8	.	.	.	.	pfam13947	GUB_WAK_bind	Wall-associated receptor kinase galacturonan-binding. This cysteine-rich GUB_WAK_bind domain is the extracellular part of this serine/threonine kinase that binds to the cell-wall pectins.	GO:0007166|cell surface receptor signaling pathway;	GO:0016021|integral component of membrane;GO:0005886|plasma membrane;	GO:0005524|ATP binding;GO:0005509|calcium ion binding;GO:0030247|polysaccharide binding;GO:0004674|protein serine/threonine kinase activity;	.	.
Potri.001G040100.v3.0	365	337	372	217.7786459	43	66	58	7.489939954	2.904954153	2.35E-48	3.75E-46	up	yes	Potri.001G040100	protein_coding	chrChr01:2894774-2897360:-	gi|566146966|ref|XP_006368482.1|	1631	0	hypothetical protein POPTR_0001s03250g [Populus trichocarpa]	gi|566146965|ref|XM_006368420.1|	1018	0	Populus trichocarpa hypothetical protein (POPTR_0001s03250g) mRNA, complete cds	.	.	.	.	.	.	.	.	pfam03435	Saccharop_dh	Saccharopine dehydrogenase. This family comprised of three structural domains that can not be separated in the linear sequence. In some organisms this enzyme is found as a bifunctional polypeptide with lysine ketoglutarate reductase. The saccharopine dehydrogenase can also function as a saccharopine reductase.	.	.	.	.	.
Potri.001G040200.v3.0	36	34	25	292.8024276	633	571	588	0.061770942	-4.016927862	9.50E-79	4.58E-76	down	yes	Potri.001G040200	protein_coding	chrChr01:2899277-2900091:-	gi|566146968|ref|XP_006368483.1|	232	1.00E-21	hypothetical protein POPTR_0001s03260g [Populus trichocarpa]	gi|118482130|gb|EF144778.1|	709	0	Populus trichocarpa clone WS01118_C23 unknown mRNA	P43390	61.6	3.00E-11	Metallothionein-like protein type 2	.	.	.	.	pfam01439	Metallothio_2	Metallothionein. Members of this family are metallothioneins. These proteins are cysteine rich proteins that bind to heavy metals. Members of this family appear to be closest to Class II metallothioneins, seed pfam00131.	.	.	GO:0046872|metal ion binding;	.	.
Potri.001G041500.v3.0	34	35	36	63.95624958	105	100	89	0.416016603	-1.265286989	3.48E-06	2.18E-05	down	yes	Potri.001G041500	protein_coding	chrChr01:3019091-3023485:-	gi|566146973|ref|XP_002297679.2|	1278	4.00E-170	hypothetical protein POPTR_0001s03300g [Populus trichocarpa]	gi|566146972|ref|XM_002297643.2|	1099	0	Populus trichocarpa hypothetical protein (POPTR_0001s03300g) mRNA, complete cds	Q94AN4	266	4.00E-82	AP2-like ethylene-responsive transcription factor At1g16060	.	.	.	.	pfam00847	AP2	AP2 domain. This 60 amino acid residue domain can bind to DNA and is found in transcription factor proteins.	GO:0009873|ethylene-activated signaling pathway;GO:0007275|multicellular organismal development;GO:0010187|negative regulation of seed germination;GO:1901959|positive regulation of cutin biosynthetic process;GO:0045723|positive regulation of fatty acid biosynthetic process;GO:0040008|regulation of growth;GO:0009737|response to abscisic acid;GO:0009651|response to salt stress;GO:0009414|response t…	GO:0005634|nucleus;	GO:0003677|DNA binding;GO:0000981|RNA polymerase II transcription factor activity, sequence-specific DNA binding;GO:0003700|transcription factor activity, sequence-specific DNA binding;	K09285	OVM, ANT; AP2-like factor, ANT lineage
Potri.001G043800.v3.0	13	18	12	7.737400712	0	0	0	91.10793836	6.509504858	2.13E-06	1.39E-05	up	yes	Potri.001G043800	protein_coding	chrChr01:3166228-3170084:-	gi|566147018|ref|XP_006368502.1|	4191	0	hypothetical protein POPTR_0001s03540g [Populus trichocarpa]	gi|566147017|ref|XM_006368440.1|	2502	0	Populus trichocarpa hypothetical protein (POPTR_0001s03540g) mRNA, complete cds	Q9C9H7	251	5.00E-69	Receptor-like protein 12	alr0124_1	88.2	2.00E-17	COG4886	pfam08263	LRRNT_2	Leucine rich repeat N-terminal domain. Leucine Rich Repeats pfam00560 are short sequence motifs present in a number of proteins with diverse functions and cellular locations. Leucine Rich Repeats are often flanked by cysteine rich domains. This domain is often found at the N-terminus of tandem leucine rich repeats.	.	GO:0016021|integral component of membrane;GO:0005886|plasma membrane;	.	.	.
Potri.001G044100.v3.0	5	2	8	2.645285002	0	0	0	31.25252615	4.965900903	0.003936543	0.011904821	up	yes	Potri.001G044100	protein_coding	chrChr01:3187239-3189762:-	gi|566147028|ref|XP_002299247.2|	2183	0	hypothetical protein POPTR_0001s03570g [Populus trichocarpa]	gi|743943982|ref|XM_011018201.1|	1241	0	PREDICTED: Populus euphratica probable N-acetyltransferase HLS1 (LOC105120010), mRNA	Q42381	372	3.00E-123	Probable N-acetyltransferase HLS1	SSO0082	51.2	5.00E-07	COG0456	pfam00583	Acetyltransf_1	Acetyltransferase (GNAT) family. This family contains proteins with N-acetyltransferase functions such as Elp3-related proteins.	GO:0009734|auxin-activated signaling pathway;GO:0006474|N-terminal protein amino acid acetylation;GO:0009640|photomorphogenesis;GO:0040008|regulation of growth;GO:0009723|response to ethylene;GO:0009826|unidimensional cell growth;	GO:0031248|protein acetyltransferase complex;	GO:0008080|N-acetyltransferase activity;GO:0004596|peptide alpha-N-acetyltransferase activity;	.	.
Potri.001G044400.v3.0	24	30	34	22.8628188	12	25	10	2.190778353	1.131443531	0.018836336	0.045584739	up	yes	Potri.001G044400	protein_coding	chrChr01:3203354-3207047:+	gi|802592291|ref|XP_012071504.1|	422	1.00E-44	PREDICTED: uncharacterized protein LOC105633512 [Jatropha curcas]	gi|566147035|ref|XM_006368448.1|	271	2.00E-138	Populus trichocarpa hypothetical protein (POPTR_0001s03610g) mRNA, complete cds	Q7VG78	89	8.00E-18	Probable GMP synthase [glutamine-hydrolyzing]	VC1672	77.8	5.00E-16	COG2818	pfam03352	Adenine_glyco	Methyladenine glycosylase. The DNA-3-methyladenine glycosylase I is constitutively expressed and is specific for the alkylated 3-methyladenine DNA.	GO:0006284|base-excision repair;GO:0006541|glutamine metabolic process;GO:0006177|GMP biosynthetic process;	.	GO:0005524|ATP binding;GO:0008725|DNA-3-methyladenine glycosylase activity;GO:0003922|GMP synthase (glutamine-hydrolyzing) activity;GO:0008080|N-acetyltransferase activity;GO:0016462|pyrophosphatase activity;	K03790	rimJ; ribosomal-protein-alanine N-acetyltransferase [EC:2.3.1.128]
Potri.001G044500.v3.0	1004	1010	1122	735.451076	361	205	558	3.21095597	1.683002882	1.48E-09	1.61E-08	up	yes	Potri.001G044500	protein_coding	chrChr01:3209312-3211607:-	gi|566147038|ref|XP_006368511.1|	1476	0	WRKY transcription factor 40 family protein [Populus trichocarpa]	gi|566147037|ref|XM_006368449.1|	1280	0	Populus trichocarpa WRKY transcription factor 40 family protein (POPTR_0001s03620g) mRNA, complete cds	Q9SAH7	293	8.00E-94	Probable WRKY transcription factor 40	.	.	.	.	pfam03106	WRKY	WRKY DNA -binding domain.	GO:0042742|defense response to bacterium;GO:0050832|defense response to fungus;GO:0045892|negative regulation of transcription, DNA-templated;GO:0031347|regulation of defense response;GO:0010200|response to chitin;GO:0002237|response to molecule of bacterial origin;GO:0009751|response to salicylic acid;GO:0009611|response to wounding;GO:0006351|transcription, DNA-templated;	GO:0005634|nucleus;	GO:0043565|sequence-specific DNA binding;GO:0003700|transcription factor activity, sequence-specific DNA binding;GO:0044212|transcription regulatory region DNA binding;	.	.
Potri.001G045200.v3.0	0	0	0	77.69724028	145	162	197	0.001271764	-9.618953497	1.53E-15	3.26E-14	down	yes	Potri.001G045200	protein_coding	chrChr01:3276419-3281199:+	gi|566147050|ref|XP_006368517.1|	3916	0	Potassium transporter 5 family protein [Populus trichocarpa]	gi|566147049|ref|XM_006368455.1|	2483	0	Populus trichocarpa Potassium transporter 5 family protein (POPTR_0001s03680g) mRNA, complete cds	Q9M7K4	978	0	Potassium transporter 5	SMc00873	281	2.00E-82	COG3158	pfam02705	K_trans	K+ potassium transporter. This is a family of K+ potassium transporters that are conserved across phyla, having both bacterial (KUP), yeast (HAK), and plant (AtKT) sequences as members.	.	GO:0016021|integral component of membrane;GO:0016020|membrane;GO:0005886|plasma membrane;	GO:0015079|potassium ion transmembrane transporter activity;GO:0009674|potassium:sodium symporter activity;	K03549	kup; KUP system potassium uptake protein
Potri.001G046000.v3.0	6	11	2	44.0212549	82	65	115	0.084502252	-3.564866407	2.50E-12	3.84E-11	down	yes	Potri.001G046000	protein_coding	chrChr01:3395071-3398496:-	gi|566149035|ref|XP_006368926.1|	2275	0	hypothetical protein POPTR_0001s14920g [Populus trichocarpa]	gi|566149034|ref|XM_006368864.1|	1778	0	Populus trichocarpa hypothetical protein (POPTR_0001s14920g) mRNA, complete cds	Q9SD53	186	4.00E-50	UPF0481 protein At3g47200	.	.	.	.	pfam03140	DUF247	Plant protein of unknown function. The function of the plant proteins constituting this family is unknown.	.	GO:0016021|integral component of membrane;GO:0005886|plasma membrane;	.	.	.
Potri.001G046300.v3.0	3	4	6	2.309551088	0	0	0	27.25558802	4.768480141	0.006198709	0.017580956	up	yes	Potri.001G046300	protein_coding	chrChr01:3427848-3429155:-	gi|743873957|ref|XP_011034537.1|	307	3.00E-42	PREDICTED: uncharacterized protein LOC105132632 isoform X3 [Populus euphratica]	gi|566149027|ref|XM_002299225.2|	237	2.00E-119	Populus trichocarpa hypothetical protein (POPTR_0001s14880g) mRNA, complete cds	.	.	.	.	.	.	.	.	pfam06585	JHBP	Haemolymph juvenile hormone binding protein (JHBP). This family consists of several insect-specific haemolymph juvenile hormone binding proteins (JHBP). Juvenile hormone regulates embryogenesis, maintains the status quo of larval development and stimulates reproductive maturation in the adult insect. JH is transported from the sites of its synthesis to target tissues by a haemolymph carrier calle…	.	.	.	.	.
Potri.001G048200.v3.0	19	25	16	32.92212159	37	41	65	0.487945419	-1.035208316	0.013894487	0.035097081	down	yes	Potri.001G048200	protein_coding	chrChr01:3566553-3567609:+	gi|566148998|ref|XP_002297803.2|	816	3.00E-107	hypothetical protein POPTR_0001s14720g [Populus trichocarpa]	gi|566148997|ref|XM_002297767.2|	617	0	Populus trichocarpa hypothetical protein (POPTR_0001s14720g) mRNA, complete cds	Q94AW5	162	3.00E-47	Ethylene-responsive transcription factor ERF003	.	.	.	.	pfam00847	AP2	AP2 domain. This 60 amino acid residue domain can bind to DNA and is found in transcription factor proteins.	GO:0009873|ethylene-activated signaling pathway;GO:0006351|transcription, DNA-templated;	GO:0005634|nucleus;	GO:0003677|DNA binding;GO:0003700|transcription factor activity, sequence-specific DNA binding;	.	.
Potri.001G048800.v3.0	109	88	126	189.8868565	276	320	266	0.435726733	-1.198504467	1.29E-10	1.62E-09	down	yes	Potri.001G048800	protein_coding	chrChr01:3655178-3662745:+	gi|566148982|ref|XP_006368914.1|	7087	0	hypothetical protein POPTR_0001s14650g, partial [Populus trichocarpa]	gi|566148981|ref|XM_006368852.1|	4066	0	Populus trichocarpa hypothetical protein (POPTR_0001s14650g) mRNA, partial cds	Q76CU2	2084	0	Pleiotropic drug resistance protein 1	.	.	.	.	pfam01061	ABC2_membrane	ABC-2 type transporter.	GO:0006810|transport;	GO:0016021|integral component of membrane;	GO:0005524|ATP binding;GO:0016887|ATPase activity;	.	.
Potri.001G049100.v3.0	60	73	64	36.38397662	4	3	0	32.88722471	5.039455362	4.24E-15	8.63E-14	up	yes	Potri.001G049100	protein_coding	chrChr01:3703148-3709032:-	gi|743873799|ref|XP_011034490.1|	4045	0	PREDICTED: lupeol synthase-like isoform X1 [Populus euphratica]	gi|743873798|ref|XM_011036188.1|	2371	0	PREDICTED: Populus euphratica lupeol synthase-like (LOC105132608), transcript variant X1, mRNA	Q2XPU7	1315	0	Lupeol synthase	YHR072w	401	1.00E-125	COG1657	pfam13249	Prenyltrans_2	Prenyltransferase-like.	GO:0042335|cuticle development;GO:0019745|pentacyclic triterpenoid biosynthetic process;	.	GO:0042299|lupeol synthase activity;	.	.
Potri.001G049200.v3.0	69	75	97	50.29958071	18	20	10	5.845589338	2.547348481	1.25E-12	1.98E-11	up	yes	Potri.001G049200	protein_coding	chrChr01:3710401-3719721:-	gi|743873799|ref|XP_011034490.1|	4042	0	PREDICTED: lupeol synthase-like isoform X1 [Populus euphratica]	gi|743873798|ref|XM_011036188.1|	2403	0	PREDICTED: Populus euphratica lupeol synthase-like (LOC105132608), transcript variant X1, mRNA	A8CDT3	1311	0	Lupeol synthase	YHR072w	400	3.00E-125	COG1657	pfam13249	Prenyltrans_2	Prenyltransferase-like.	GO:0016104|triterpenoid biosynthetic process;	.	GO:0042299|lupeol synthase activity;	.	.
Potri.001G049300.v3.0	80	60	60	151.0407747	252	236	260	0.311235204	-1.683922842	2.99E-15	6.18E-14	down	yes	Potri.001G049300	protein_coding	chrChr01:3732868-3736928:-	gi|566148966|ref|XP_006368909.1|	1161	7.00E-155	hypothetical protein POPTR_0001s14590g, partial [Populus trichocarpa]	gi|566148965|ref|XM_006368847.1|	574	0	Populus trichocarpa hypothetical protein (POPTR_0001s14590g) mRNA, partial cds	Q8LBL5	90.9	2.00E-18	E3 ubiquitin-protein ligase PRT1	.	.	.	.	pfam13923	zf-C3HC4_2	Zinc finger, C3HC4 type (RING finger).	GO:0071596|ubiquitin-dependent protein catabolic process via the N-end rule pathway;	GO:0005737|cytoplasm;	GO:0016874|ligase activity;GO:0061630|ubiquitin protein ligase activity;GO:0008270|zinc ion binding;	.	.
Potri.001G051000.v3.0	47	52	37	25.37885866	2	3	1	26.5548364	4.730902736	2.63E-11	3.60E-10	up	yes	Potri.001G051000	protein_coding	chrChr01:3883303-3884908:+	gi|224053442|ref|XP_002297820.1|	1673	0	hypothetical protein POPTR_0001s14380g [Populus trichocarpa]	gi|224053441|ref|XM_002297784.1|	1011	0	Populus trichocarpa hypothetical protein (POPTR_0001s14380g) mRNA, complete cds	Q9M8Y4	79	4.00E-16	Two-component response regulator ARR22	.	.	.	.	pfam00072	Response_reg	Response regulator receiver domain. This domain receives the signal from the sensor partner in bacterial two-component systems. It is usually found N-terminal to a DNA binding effector domain.	GO:0009736|cytokinin-activated signaling pathway;GO:0000160|phosphorelay signal transduction system;GO:0006355|regulation of transcription, DNA-templated;GO:0006351|transcription, DNA-templated;	GO:0005737|cytoplasm;GO:0005634|nucleus;	GO:0008969|phosphohistidine phosphatase activity;GO:0000156|phosphorelay response regulator activity;	.	.
Potri.001G054800.v3.0	4	9	9	16.23074354	18	31	31	0.319591743	-1.645697958	0.004289766	0.012846941	down	yes	Potri.001G054800	protein_coding	chrChr01:4151091-4154512:-	gi|566148859|ref|XP_002299298.2|	2797	0	hypothetical protein POPTR_0001s13990g [Populus trichocarpa]	gi|566148858|ref|XM_002299262.2|	1902	0	Populus trichocarpa hypothetical protein (POPTR_0001s13990g) mRNA, complete cds	O65012	484	2.00E-162	Cytochrome P450 78A4	AGc2890	99.4	3.00E-21	COG2124	pfam00067	p450	Cytochrome P450. Cytochrome P450s are haem-thiolate proteins involved in the oxidative degradation of various compounds. They are particularly well known for their role in the degradation of environmental toxins and mutagens. They can be divided into 4 classes, according to the method by which electrons from NAD(P)H are delivered to the catalytic site. Sequence conservation is relatively low with…	.	.	GO:0020037|heme binding;GO:0005506|iron ion binding;GO:0004497|monooxygenase activity;GO:0016705|oxidoreductase activity, acting on paired donors, with incorporation or reduction of molecular oxygen;	.	.
Potri.001G055300.v3.0	1580	1550	1477	1143.918728	898	671	505	2.595135454	1.375809842	1.04E-13	1.83E-12	up	yes	Potri.001G055300	protein_coding	chrChr01:4189775-4191855:+	gi|224053483|ref|XP_002297837.1|	1159	2.00E-153	hypothetical protein POPTR_0001s13940g [Populus trichocarpa]	gi|566148850|ref|XM_002297801.2|	1267	0	Populus trichocarpa hypothetical protein (POPTR_0001s13940g) mRNA, complete cds	Q9FYF7	249	2.00E-76	REF/SRPP-like protein At1g67360	.	.	.	.	pfam05755	REF	Rubber elongation factor protein (REF). This family consists of the highly related rubber elongation factor (REF), small rubber particle protein (SRPP) and stress-related protein (SRP) sequences. REF and SRPP are released from the rubber particle membrane into the cytosol during osmotic lysis of the sedimentable organelles (lutoids). The exact function of this family is unknown.	GO:0080186|developmental vegetative growth;GO:0034389|lipid particle organization;GO:0009555|pollen development;GO:0045927|positive regulation of growth;GO:1902584|positive regulation of response to water deprivation;	GO:0005783|endoplasmic reticulum;GO:0005811|lipid particle;GO:0005773|vacuole;	.	.	.
Potri.001G055400.v3.0	54	63	68	145.8493041	264	246	224	0.293318806	-1.769458525	4.87E-18	1.31E-16	down	yes	Potri.001G055400	protein_coding	chrChr01:4192874-4193559:-	gi|118481338|gb|ABK92612.1|	486	3.00E-59	unknown [Populus trichocarpa]	gi|118481337|gb|EF144369.1|	315	5.00E-163	Populus trichocarpa clone PX0019_B06 unknown mRNA	.	.	.	.	.	.	.	.	pfam00249	Myb_DNA-binding	Myb-like DNA-binding domain. This family contains the DNA binding domains from Myb proteins, as well as the SANT domain family.	.	.	.	.	.
Potri.001G056400.v3.0	10	12	12	7.33591665	4	0	4	4.90563885	2.294441027	0.0103036	0.02709489	up	yes	Potri.001G056400	protein_coding	chrChr01:4265538-4266333:-	gi|566148829|ref|XP_006368882.1|	448	6.00E-56	hypothetical protein POPTR_0001s13840g, partial [Populus trichocarpa]	gi|566148828|ref|XM_006368820.1|	249	2.00E-126	Populus trichocarpa hypothetical protein (POPTR_0001s13840g) mRNA, partial cds	.	.	.	.	.	.	.	.	pfam03098	An_peroxidase	Animal haem peroxidase.	.	.	.	.	.
Potri.001G056600.v3.0	428	423	429	336.8718123	272	169	256	2.130321126	1.09107092	5.10E-08	4.43E-07	up	yes	Potri.001G056600	protein_coding	chrChr01:4277420-4278701:+	gi|224053497|ref|XP_002297843.1|	443	2.00E-52	hypothetical protein POPTR_0001s13810g [Populus trichocarpa]	gi|566148823|ref|XM_002297807.2|	504	0	Populus trichocarpa hypothetical protein (POPTR_0001s13810g) mRNA, complete cds	.	.	.	.	.	.	.	.	pfam00684	DnaJ_CXXCXGXG	DnaJ central domain. The central cysteine-rich (CR) domain of DnaJ proteins contains four repeats of the motif CXXCXGXG where X is any amino acid. The isolated cysteine rich domain folds in zinc dependent fashion. Each set of two repeats binds one unit of zinc. Although this domain has been implicated in substrate binding, no evidence of specific interaction between the isolated DNAJ cysteine ric…	.	.	.	.	.
Potri.001G056700.v3.0	1445	1289	1192	1018.200231	744	652	645	2.24366988	1.165860422	3.28E-17	8.20E-16	up	yes	Potri.001G056700	protein_coding	chrChr01:4281271-4283377:-	gi|118487538|gb|ABK95596.1|	1321	3.00E-177	unknown [Populus trichocarpa]	gi|566148818|ref|XM_006368816.1|	1787	0	Populus trichocarpa hypothetical protein (POPTR_0001s13800g) mRNA, complete cds	P10708	465	9.00E-160	Chlorophyll a-b binding protein 7, chloroplastic	.	.	.	.	pfam00504	Chloroa_b-bind	Chlorophyll A-B binding protein.	GO:0009768|photosynthesis, light harvesting in photosystem I;GO:0018298|protein-chromophore linkage;GO:0009416|response to light stimulus;	GO:0009941|chloroplast envelope;GO:0009535|chloroplast thylakoid membrane;GO:0016021|integral component of membrane;GO:0009522|photosystem I;GO:0009523|photosystem II;GO:0010287|plastoglobule;	GO:0016168|chlorophyll binding;GO:0046872|metal ion binding;GO:0031409|pigment binding;	K08908	LHCA2; light-harvesting complex I chlorophyll a/b binding protein 2
Potri.001G057300.v3.0	612	574	582	1017.131438	1617	1421	1513	0.452061341	-1.145409547	4.01E-21	1.44E-19	down	yes	Potri.001G057300	protein_coding	chrChr01:4344742-4346559:-	gi|703077610|ref|XP_010090636.1|	268	2.00E-25	hypothetical protein L484_017436 [Morus notabilis]	gi|160957718|emb|CU226790.1|	298	3.00E-153	Populus EST from severe drought-stressed leaves	.	.	.	.	.	.	.	.	pfam06624	RAMP4	Ribosome associated membrane protein RAMP4. This family consists of several ribosome associated membrane protein RAMP4 (or SERP1) sequences. Stabilisation of membrane proteins in response to stress involves the concerted action of a rescue unit in the ER membrane comprised of SERP1/RAMP4, other components of the translocon, and molecular chaperones in the ER.	.	.	.	.	.
Potri.001G058500.v3.0	18	10	24	33.52120591	58	50	50	0.380896911	-1.392527506	0.000510932	0.001988055	down	yes	Potri.001G058500	protein_coding	chrChr01:4471426-4472137:-	gi|224057776|ref|XP_002299318.1|	510	2.00E-62	hypothetical protein POPTR_0001s13640g [Populus trichocarpa]	gi|566148789|ref|XM_002299282.2|	568	0	Populus trichocarpa hypothetical protein (POPTR_0001s13640g) mRNA, complete cds	.	.	.	.	.	.	.	.	pfam07880	T4_gp9_10	Bacteriophage T4 gp9/10-like protein. The members of this family are similar to gene products 9 (gp9) and 10 (gp10) of bacteriophage T4. Both proteins are components of the viral baseplate. Gp9 connects the long tail fibres of the virus to the baseplate and triggers tail contraction after viral attachment to a host cell. The protein is active as a trimer, with each monomer being composed of three…	.	.	.	.	.
Potri.001G059500.v3.0	119	114	98	284.3345587	545	500	420	0.263872661	-1.922086211	9.39E-27	5.12E-25	down	yes	Potri.001G059500	protein_coding	chrChr01:4567300-4569280:-	gi|224057790|ref|XP_002299325.1|	1179	7.00E-158	hypothetical protein POPTR_0001s13550g [Populus trichocarpa]	gi|566148772|ref|XM_002299289.2|	1241	0	Populus trichocarpa hypothetical protein (POPTR_0001s13550g) mRNA, complete cds	.	.	.	.	.	.	.	.	pfam01757	Acyl_transf_3	Acyltransferase family. This family includes a range of acyltransferase enzymes. This domain is found in many as yet uncharacterized C. elegans proteins and it is approximately 300 amino acids long.	.	.	.	.	.
Potri.001G060400.v3.0	38	29	47	26.1595804	16	9	13	3.470305204	1.795062549	6.41E-05	0.000309992	up	yes	Potri.001G060400	protein_coding	chrChr01:4645272-4646631:-	gi|566148758|ref|XP_002299329.2|	1007	1.00E-132	hypothetical protein POPTR_0001s13460g [Populus trichocarpa]	gi|566148757|ref|XM_002299293.2|	1292	0	Populus trichocarpa hypothetical protein (POPTR_0001s13460g) mRNA, complete cds	Q9SGU2	53.5	3.00E-07	Auxin-responsive protein SAUR71	.	.	.	.	pfam02519	Auxin_inducible	Auxin responsive protein. This family consists of the protein products of the ARG7 auxin responsive genes family none of which have any identified functional role.	GO:0009734|auxin-activated signaling pathway;GO:0007275|multicellular organismal development;GO:0040008|regulation of growth;	GO:0005737|cytoplasm;	.	K14488	SAUR; SAUR family protein
Potri.001G060900.v3.0	7	9	13	20.32563925	48	16	34	0.341082399	-1.551807784	0.006432136	0.018104975	down	yes	Potri.001G060900	protein_coding	chrChr01:4680664-4683319:-	gi|566148748|ref|XP_002299333.2|	1340	0	hypothetical protein POPTR_0001s13410g [Populus trichocarpa]	gi|566148747|ref|XM_002299297.2|	1431	0	Populus trichocarpa hypothetical protein (POPTR_0001s13410g) mRNA, complete cds	Q9FY94	294	3.00E-94	Bidirectional sugar transporter SWEET15	.	.	.	.	pfam03083	MtN3_slv	Sugar efflux transporter for intercellular exchange. This family includes proteins such as drosophila saliva, MtN3 involved in root nodule development and a protein involved in activation and expression of recombination activation genes (RAGs). Although the molecular function of these proteins is unknown, they are almost certainly transmembrane proteins. This family contains a region of two trans…	GO:0071215|cellular response to abscisic acid stimulus;GO:0071470|cellular response to osmotic stress;GO:0071446|cellular response to salicylic acid stimulus;GO:0009793|embryo development ending in seed dormancy;GO:0010150|leaf senescence;GO:0010431|seed maturation;GO:0015770|sucrose transport;	GO:0000139|Golgi membrane;GO:0005887|integral component of plasma membrane;	GO:0008515|sucrose transmembrane transporter activity;GO:0051119|sugar transmembrane transporter activity;	K15382	SLC50A, SWEET; solute carrier family 50 (sugar transporter)
Potri.001G061500.v3.0	313	340	388	261.4525121	137	151	201	2.46696842	1.302739247	2.37E-11	3.26E-10	up	yes	Potri.001G061500	protein_coding	chrChr01:4748584-4756469:+	gi|743880197|ref|XP_011036141.1|	2532	0	PREDICTED: uncharacterized protein At2g33490-like isoform X2 [Populus euphratica]	gi|743880198|ref|XM_011037840.1|	2347	0	PREDICTED: Populus euphratica uncharacterized protein At2g33490-like (LOC105133742), transcript variant X3, mRNA	O22799	444	1.00E-141	Uncharacterized protein At2g33490	.	.	.	.	pfam03114	BAR	BAR domain. BAR domains are dimerization, lipid binding and curvature sensing modules found in many different protein families. A BAR domain with an additional N-terminal amphipathic helix (an N-BAR) can drive membrane curvature. These N-BAR domains are found in amphiphysin, endophilin, BRAP and Nadrin. BAR domains are also frequently found alongside domains that determine lipid specificity, like…	.	GO:0005886|plasma membrane;	.	.	.
Potri.001G061700.v3.0	7	9	12	5.133925968	0	1	0	30.19730862	4.916348068	0.000645864	0.002444782	up	yes	Potri.001G061700	protein_coding	chrChr01:4773957-4775930:-	gi|743880211|ref|XP_011036145.1|	916	4.00E-122	PREDICTED: somatic embryogenesis receptor kinase 1-like [Populus euphratica]	gi|743880210|ref|XM_011037843.1|	717	0	PREDICTED: Populus euphratica somatic embryogenesis receptor kinase 1-like (LOC105133744), mRNA	Q94AG2	214	6.00E-63	Somatic embryogenesis receptor kinase 1	.	.	.	.	pfam08263	LRRNT_2	Leucine rich repeat N-terminal domain. Leucine Rich Repeats pfam00560 are short sequence motifs present in a number of proteins with diverse functions and cellular locations. Leucine Rich Repeats are often flanked by cysteine rich domains. This domain is often found at the N-terminus of tandem leucine rich repeats.	GO:0009742|brassinosteroid mediated signaling pathway;GO:0009793|embryo development ending in seed dormancy;GO:0010227|floral organ abscission;GO:0007030|Golgi organization;GO:0009556|microsporogenesis;GO:0010152|pollen maturation;GO:0046777|protein autophosphorylation;GO:0006468|protein phosphorylation;	GO:0005789|endoplasmic reticulum membrane;GO:0016021|integral component of membrane;GO:0005886|plasma membrane;	GO:0005524|ATP binding;GO:0033612|receptor serine/threonine kinase binding;GO:0004675|transmembrane receptor protein serine/threonine kinase activity;GO:0004714|transmembrane receptor protein tyrosine kinase activity;	K13418	SERK1; somatic embryogenesis receptor kinase 1 [EC:2.7.10.1 2.7.11.1]
Potri.001G062100.v3.0	417	365	403	264.6608526	117	127	99	4.027551655	2.009903092	8.29E-34	7.19E-32	up	yes	Potri.001G062100	protein_coding	chrChr01:4817345-4820010:+	.	.	.	.	gi|566148726|ref|XM_006368799.1|	451	0	Populus trichocarpa hypothetical protein (POPTR_0001s13280g) mRNA, complete cds	.	.	.	.	.	.	.	.	pfam03845	Spore_permease	Spore germination protein.	.	.	.	.	.
Potri.001G062500.v3.0	521	512	707	430.8775987	256	288	243	2.567083542	1.360130247	4.13E-18	1.12E-16	up	yes	Potri.001G062500	protein_coding	chrChr01:4842711-4845970:+	gi|224053547|ref|XP_002297866.1|	998	2.00E-131	hypothetical protein POPTR_0001s13240g [Populus trichocarpa]	gi|566148717|ref|XM_002297830.2|	1340	0	Populus trichocarpa hypothetical protein (POPTR_0001s13240g) mRNA, complete cds	Q93ZM9	168	1.00E-47	Protein TIFY 9	.	.	.	.	pfam09425	CCT_2	Divergent CCT motif. This short motif is found in a number of plant proteins. It appears to be related to the N-terminal half of the CCT motif. The CCT motif is about 45 amino acids long and contains a putative nuclear localisation signal within the second half of the CCT motif.	GO:0006952|defense response;GO:1903507|negative regulation of nucleic acid-templated transcription;GO:2000022|regulation of jasmonic acid mediated signaling pathway;GO:0010112|regulation of systemic acquired resistance;GO:0006355|regulation of transcription, DNA-templated;GO:0009753|response to jasmonic acid;GO:0009611|response to wounding;GO:0006351|transcription, DNA-templated;	GO:0005634|nucleus;	GO:0042803|protein homodimerization activity;GO:0003714|transcription corepressor activity;	K13464	JAZ; jasmonate ZIM domain-containing protein
Potri.001G063000.v3.0	35	48	45	26.41752956	10	10	3	6.509319918	2.702506821	6.50E-08	5.54E-07	up	yes	Potri.001G063000	protein_coding	chrChr01:4937901-4939347:+	gi|566193850|ref|XP_006377370.1|	1168	7.00E-158	hypothetical protein POPTR_0011s05320g [Populus trichocarpa]	gi|566193849|ref|XM_006377308.1|	1145	0	Populus trichocarpa hypothetical protein (POPTR_0011s05320g) mRNA, complete cds	Q9SYA0	57	2.00E-07	G-type lectin S-receptor-like serine/threonine-protein kinase At1g61500	.	.	.	.	pfam00010	HLH	Helix-loop-helix DNA-binding domain.	GO:0045087|innate immune response;GO:0006468|protein phosphorylation;GO:0048544|recognition of pollen;	GO:0016021|integral component of membrane;GO:0005886|plasma membrane;GO:0009506|plasmodesma;	GO:0005524|ATP binding;GO:0005516|calmodulin binding;GO:0030246|carbohydrate binding;GO:0004674|protein serine/threonine kinase activity;GO:0031625|ubiquitin protein ligase binding;	.	.
Potri.001G064100.v3.0	0	1	0	53.89518116	215	50	83	0.003582649	-8.12475774	2.25E-10	2.75E-09	down	yes	Potri.001G064100	protein_coding	chrChr01:5048535-5053298:-	gi|743931186|ref|XP_011009855.1|	3107	0	PREDICTED: receptor-like protein 12 isoform X9 [Populus euphratica]	gi|118445263|gb|AC182721.2|	1373	0	Populus trichocarpa clone Pop1-92B14, complete sequence	Q9LVP0	228	3.00E-61	Probable leucine-rich repeat receptor-like protein kinase At5g63930	MA2301_1	92	2.00E-19	COG4886	pfam13855	LRR_8	Leucine rich repeat.	.	GO:0016021|integral component of membrane;GO:0005886|plasma membrane;	GO:0005524|ATP binding;GO:0004674|protein serine/threonine kinase activity;	.	.
Potri.001G064600.v3.0	0	0	0	49.5681893	243	22	56	0.001992829	-8.970966201	3.25E-06	2.05E-05	down	yes	Potri.001G064600	protein_coding	chrChr01:5086018-5090843:-	gi|743805410|ref|XP_011017628.1|	2674	0	PREDICTED: LRR receptor-like serine/threonine-protein kinase GSO1 isoform X3 [Populus euphratica]	gi|743805430|ref|XM_011019332.1|	1491	0	PREDICTED: Populus euphratica LRR receptor-like serine/threonine-protein kinase GSO1 (LOC105120916), transcript variant X9, mRNA	Q9ZPS9	217	6.00E-57	Serine/threonine-protein kinase BRI1-like 2	MA2301_1	94	6.00E-20	COG4886	pfam13855	LRR_8	Leucine rich repeat.	GO:0009734|auxin-activated signaling pathway;GO:0009742|brassinosteroid mediated signaling pathway;GO:0010305|leaf vascular tissue pattern formation;GO:0010233|phloem transport;GO:0010051|xylem and phloem pattern formation;	GO:0016021|integral component of membrane;GO:0005886|plasma membrane;	GO:0005524|ATP binding;GO:0004675|transmembrane receptor protein serine/threonine kinase activity;	.	.
Potri.001G064800.v3.0	0	0	0	2.853802356	4	14	1	0.034523146	-4.85629224	0.007243885	0.020071378	down	yes	Potri.001G064800	protein_coding	chrChr01:5135882-5136259:-	gi|566215791|ref|XP_002324703.2|	440	3.00E-48	hypothetical protein POPTR_0018s14150g [Populus trichocarpa]	gi|566184734|ref|XM_006379920.1|	303	1.00E-156	Populus trichocarpa hypothetical protein (POPTR_0008s18640g) mRNA, complete cds	.	.	.	.	.	.	.	.	pfam06011	TRP	Transient receptor potential (TRP) ion channel. This family of proteins are transient receptor potential (TRP) ion channels. They are essential for cellular viability and are involved in cell growth and cell wall synthesis. The genes for these proteins are homologous to polycystic kidney disease related ion channel genes.	.	.	.	.	.
Potri.001G064900.v3.0	0	0	3	46.83207785	86	196	25	0.011317181	-6.465341583	1.59E-05	8.74E-05	down	yes	Potri.001G064900	protein_coding	chrChr01:5136281-5140626:-	gi|566215791|ref|XP_002324703.2|	2881	0	hypothetical protein POPTR_0018s14150g [Populus trichocarpa]	gi|566215790|ref|XM_002324667.2|	875	0	Populus trichocarpa hypothetical protein (POPTR_0018s14150g) mRNA, complete cds	Q9ZPS9	176	3.00E-44	Serine/threonine-protein kinase BRI1-like 2	MA2301_1	76.6	2.00E-14	COG4886	pfam13855	LRR_8	Leucine rich repeat.	GO:0009734|auxin-activated signaling pathway;GO:0009742|brassinosteroid mediated signaling pathway;GO:0010305|leaf vascular tissue pattern formation;GO:0010233|phloem transport;GO:0010051|xylem and phloem pattern formation;	GO:0016021|integral component of membrane;GO:0005886|plasma membrane;	GO:0005524|ATP binding;GO:0004675|transmembrane receptor protein serine/threonine kinase activity;	.	.
Potri.001G066100.v3.0	38	40	60	78.77311231	95	120	137	0.453745157	-1.140045851	6.32E-05	0.000306257	down	yes	Potri.001G066100	protein_coding	chrChr01:5240525-5242957:-	gi|743880328|ref|XP_011036166.1|	4080	0	PREDICTED: pentatricopeptide repeat-containing protein At5g13270, chloroplastic-like [Populus euphratica]	gi|743880327|ref|XM_011037864.1|	2285	0	PREDICTED: Populus euphratica pentatricopeptide repeat-containing protein At5g13270, chloroplastic-like (LOC105133761), mRNA	Q9LYU9	977	0	Pentatricopeptide repeat-containing protein At5g13270, chloroplastic	.	.	.	.	pfam14432	DYW_deaminase	DYW family of nucleic acid deaminases. A family of nucleic acid deaminases prototyped by the plant PPR DYW proteins that are implicated in chloroplast and mitochondrial RNA transcript maturation by numerous C to U editing events. The name derives from the DYW motif present at the C-terminus of the classical plant PPR DYW deaminases. Members of this family are present in bacteria, plants, Naegleri…	GO:0009451|RNA modification;	GO:0009507|chloroplast;	GO:0008270|zinc ion binding;	.	.
Potri.001G066300.v3.0	0	0	0	7.075337977	18	14	14	0.013962445	-6.162304554	7.82E-06	4.57E-05	down	yes	Potri.001G066300	protein_coding	chrChr01:5262614-5263485:+	.	.	.	.	.	.	.	.	.	.	.	.	.	.	.	.	pfam00712	DNA_pol3_beta	DNA polymerase III beta subunit, N-terminal domain. A dimer of the beta subunit of DNA polymerase beta forms a ring which encircles duplex DNA. Each monomer contains three domains of identical topology and DNA clamp fold.	.	.	.	.	.
Potri.001G067600.v3.0	89	93	88	65.69020261	52	38	23	2.792126486	1.481364298	2.95E-06	1.88E-05	up	yes	Potri.001G067600	protein_coding	chrChr01:5380475-5383624:+	gi|224053569|ref|XP_002297877.1|	884	2.00E-114	AP2 domain-containing transcription factor family protein [Populus trichocarpa]	gi|566148679|ref|XM_002297841.2|	1190	0	Populus trichocarpa AP2 domain-containing transcription factor family protein (POPTR_0001s12990g) mRNA, complete cds	Q9LY29	144	4.00E-38	Ethylene-responsive transcription factor ERF115	.	.	.	.	pfam00847	AP2	AP2 domain. This 60 amino acid residue domain can bind to DNA and is found in transcription factor proteins.	GO:0009873|ethylene-activated signaling pathway;GO:0006351|transcription, DNA-templated;	GO:0005634|nucleus;	GO:0003677|DNA binding;GO:0003700|transcription factor activity, sequence-specific DNA binding;	.	.
Potri.001G067700.v3.0	189	166	151	131.4921526	86	96	83	2.229596768	1.156782816	4.09E-08	3.60E-07	up	yes	Potri.001G067700	protein_coding	chrChr01:5394592-5399140:-	gi|566148678|ref|XP_002299354.2|	3376	0	zinc finger family protein [Populus trichocarpa]	gi|566148677|ref|XM_002299318.2|	2182	0	Populus trichocarpa zinc finger family protein (POPTR_0001s12980g) mRNA, complete cds	Q8VYZ0	805	0	E3 ubiquitin-protein ligase ORTHRUS 2	DR1533	119	1.00E-28	COG3440	pfam02182	SAD_SRA	SAD/SRA domain. The domain goes by several names including SAD, SRA and YDG. It adopts a beta barrel, modified PUA-like, fold that is widely present in eukaryotic chromatin proteins and in bacteria. Versions of this domain are known to bind hemi-methylated CpG dinucleotides and also other 5mC containing dinucleotides. The domain binds DNA by flipping out the methylated cytosine base from the DNA …	GO:0051301|cell division;GO:0016569|covalent chromatin modification;GO:0032776|DNA methylation on cytosine;GO:0010424|DNA methylation on cytosine within a CG sequence;GO:0010216|maintenance of DNA methylation;GO:0031508|pericentric heterochromatin assembly;GO:0090309|positive regulation of methylation-dependent chromatin silencing;GO:0016567|protein ubiquitination;	GO:0010369|chromocenter;GO:0005720|nuclear heterochromatin;GO:0005634|nucleus;	GO:0003682|chromatin binding;GO:0010385|double-stranded methylated DNA binding;GO:0042393|histone binding;GO:0016874|ligase activity;GO:0008327|methyl-CpG binding;GO:0010428|methyl-CpNpG binding;GO:0010429|methyl-CpNpN binding;GO:0061630|ubiquitin protein ligase activity;GO:0004842|ubiquitin-protein transferase activity;GO:0008270|zinc ion binding;	K10638	UHRF1, NP95; E3 ubiquitin-protein ligase UHRF1 [EC:2.3.2.27]
Potri.001G068200.v3.0	613	683	530	489.044599	414	356	279	2.037552534	1.026837257	1.85E-08	1.72E-07	up	yes	Potri.001G068200	protein_coding	chrChr01:5438575-5442086:+	gi|566148667|ref|XP_002297881.2|	2111	0	transaldolase family protein [Populus trichocarpa]	gi|566148666|ref|XM_002297845.2|	1603	0	Populus trichocarpa transaldolase family protein (POPTR_0001s12930g) mRNA, complete cds	A0LTY8	329	4.00E-106	Transaldolase	MT1495	303	2.00E-96	COG0176	pfam00923	Transaldolase	Transaldolase.	GO:0005975|carbohydrate metabolic process;GO:0006098|pentose-phosphate shunt;	GO:0005737|cytoplasm;	GO:0004801|sedoheptulose-7-phosphate:D-glyceraldehyde-3-phosphate glyceronetransferase activity;	K00616	E2.2.1.2, talA, talB; transaldolase [EC:2.2.1.2]
Potri.001G068500.v3.0	80	83	83	141.4511139	205	225	204	0.452060938	-1.145410832	2.28E-09	2.42E-08	down	yes	Potri.001G068500	protein_coding	chrChr01:5453586-5456940:-	gi|566148660|ref|XP_002299357.2|	995	3.00E-131	hypothetical protein POPTR_0001s12900g [Populus trichocarpa]	gi|566148659|ref|XM_002299321.2|	1061	0	Populus trichocarpa hypothetical protein (POPTR_0001s12900g) mRNA, complete cds	F4KF27	81.3	3.00E-16	Mediator-associated protein 2	.	.	.	.	pfam04415	DUF515	Protein of unknown function (DUF515). Family of hypothetical Archaeal proteins.	.	GO:0016592|mediator complex;GO:0005730|nucleolus;	.	.	.
Potri.001G069000.v3.0	662	654	727	417.9503321	128	120	95	6.937310717	2.794376503	5.62E-74	2.39E-71	up	yes	Potri.001G069000	protein_coding	chrChr01:5486248-5489094:-	gi|224057862|ref|XP_002299361.1|	3159	0	auxin-responsive GH3 family protein [Populus trichocarpa]	gi|566148650|ref|XM_002299325.2|	2384	0	Populus trichocarpa auxin-responsive GH3 family protein (POPTR_0001s12850g) mRNA, complete cds	Q9FZ87	901	0	Indole-3-acetic acid-amido synthetase GH3.17	.	.	.	.	pfam03321	GH3	GH3 auxin-responsive promoter.	GO:0010252|auxin homeostasis;GO:0009733|response to auxin;	GO:0005737|cytoplasm;GO:0005634|nucleus;	GO:0010279|indole-3-acetic acid amido synthetase activity;	K14487	GH3; auxin responsive GH3 gene family
Potri.001G070400.v3.0	94	94	89	262.1445371	388	229	747	0.233687778	-2.097345814	2.04E-09	2.18E-08	down	yes	Potri.001G070400	protein_coding	chrChr01:5609032-5610471:+	gi|224053603|ref|XP_002297893.1|	1645	0	hypothetical protein POPTR_0001s12710g [Populus trichocarpa]	gi|566148628|ref|XM_002297857.2|	1323	0	Populus trichocarpa hypothetical protein (POPTR_0001s12710g) mRNA, complete cds	O04133	63.9	6.00E-10	Protein SRC2	.	.	.	.	pfam00168	C2	C2 domain.	.	GO:0005789|endoplasmic reticulum membrane;GO:0016021|integral component of membrane;GO:0005886|plasma membrane;GO:0032586|protein storage vacuole membrane;	.	.	.
Potri.001G070700.v3.0	388	327	349	258.9776825	156	99	187	2.78697622	1.478700693	3.65E-10	4.33E-09	up	yes	Potri.001G070700	protein_coding	chrChr01:5636032-5637274:-	gi|224057866|ref|XP_002299363.1|	1160	1.00E-155	hypothetical protein POPTR_0001s12680g [Populus trichocarpa]	gi|743920559|ref|XM_011006027.1|	1095	0	PREDICTED: Populus euphratica uncharacterized LOC105110852 (LOC105110852), mRNA	.	.	.	.	.	.	.	.	pfam14009	DUF4228	Domain of unknown function (DUF4228). This domain is found in plants. The function is not known.	.	.	.	.	.
Potri.001G071500.v3.0	99	126	128	92.1495649	66	67	56	2.175454271	1.121316691	2.59E-06	1.66E-05	up	yes	Potri.001G071500	protein_coding	chrChr01:5695547-5701591:-	gi|566148614|ref|XP_002299365.2|	2133	0	hypothetical protein POPTR_0001s12610g [Populus trichocarpa]	gi|743920544|ref|XM_011006020.1|	1357	0	PREDICTED: Populus euphratica heparan-alpha-glucosaminide N-acetyltransferase-like (LOC105110844), mRNA	Q3UDW8	79.7	2.00E-14	Heparan-alpha-glucosaminide N-acetyltransferase	all1887	104	1.00E-23	COG4299	pfam07786	DUF1624	Protein of unknown function (DUF1624). These sequences are found in hypothetical proteins of unknown function expressed by bacterial and archaeal species. The region in question is approximately 230 residues long.	GO:0007041|lysosomal transport;GO:0051259|protein oligomerization;	GO:0016021|integral component of membrane;GO:0005765|lysosomal membrane;	GO:0015019|heparan-alpha-glucosaminide N-acetyltransferase activity;GO:0016746|transferase activity, transferring acyl groups;	K10532	HGSNAT; heparan-alpha-glucosaminide N-acetyltransferase [EC:2.3.1.78]
Potri.001G071600.v3.0	0	0	0	2.121987834	6	7	1	0.046461472	-4.427821334	0.017510405	0.042869795	down	yes	Potri.001G071600	protein_coding	chrChr01:5712602-5713239:-	.	.	.	.	gi|743920548|ref|XR_839541.1|	87	1.00E-36	PREDICTED: Populus euphratica histone-lysine N-methyltransferase ASHR2 (LOC105110845), transcript variant X2, misc_RNA	.	.	.	.	.	.	.	.	pfam10326	7TM_GPCR_Str	Serpentine type 7TM GPCR chemoreceptor Str. Chemoreception is mediated in Caenorhabditis elegans by members of the seven-transmembrane G-protein-coupled receptor class (7TM GPCRs) of proteins which are of the serpentine type. Str is a member of the Str superfamily of chemoreceptors. Almost a quarter (22.5%) of str and srj family genes and pseudogenes in C. elegans appear to have been newly formed…	.	.	.	.	.
Potri.001G072500.v3.0	67	63	52	48.69108687	38	33	33	2.042434318	1.030289684	0.001013644	0.003638693	up	yes	Potri.001G072500	protein_coding	chrChr01:5756440-5758702:+	gi|566148601|ref|XP_002297901.2|	2354	0	hypothetical protein POPTR_0001s12530g [Populus trichocarpa]	gi|566148600|ref|XM_002297865.2|	1483	0	Populus trichocarpa hypothetical protein (POPTR_0001s12530g) mRNA, complete cds	Q9SSE8	176	1.00E-46	Probable glycosyltransferase At3g07620	.	.	.	.	pfam03016	Exostosin	Exostosin family. The EXT family is a family of tumor suppressor genes. Mutations of EXT1 on 8q24.1, EXT2 on 11p11-13, and EXT3 on 19p have been associated with the autosomal dominant disorder known as hereditary multiple exostoses (HME). This is the most common known skeletal dysplasia. The chromosomal locations of other EXT genes suggest association with other forms of neoplasia. EXT1 and EXT2 …	GO:0071555|cell wall organization;	GO:0000139|Golgi membrane;GO:0016021|integral component of membrane;	GO:0016757|transferase activity, transferring glycosyl groups;	.	.
Potri.001G073100.v3.0	820	782	1314	772.3844105	611	556	489	2.037132394	1.026539745	3.64E-08	3.24E-07	up	yes	Potri.001G073100	protein_coding	chrChr01:5783309-5789191:-	gi|743920512|ref|XP_011004303.1|	2499	0	PREDICTED: CTP synthase-like isoform X1 [Populus euphratica]	gi|743920511|ref|XM_011006001.1|	1674	0	PREDICTED: Populus euphratica CTP synthase-like (LOC105110828), transcript variant X1, mRNA	Q54V77	581	0	CTP synthase	YBL039c	546	0	COG0504	pfam06418	CTP_synth_N	CTP synthase N-terminus. This family consists of the N-terminal region of the CTP synthase protein (EC:6.3.4.2). This family is found in conjunction with pfam00117 located in the C-terminal region of the protein. CTP synthase catalyses the synthesis of CTP from UTP by amination of the pyrimidine ring at the 4-position.	GO:0044210|'de novo' CTP biosynthetic process;GO:0006241|CTP biosynthetic process;GO:0006541|glutamine metabolic process;GO:0008654|phospholipid biosynthetic process;GO:0019856|pyrimidine nucleobase biosynthetic process;	.	GO:0005524|ATP binding;GO:0003883|CTP synthase activity;	K01937	pyrG, CTPS; CTP synthase [EC:6.3.4.2]
Potri.001G075400.v3.0	7	2	9	3.327975752	0	1	0	19.28452849	4.269371967	0.007891454	0.021608306	up	yes	Potri.001G075400	protein_coding	chrChr01:5988526-5990093:-	gi|566148548|ref|XP_002299386.2|	1679	0	hypothetical protein POPTR_0001s12240g [Populus trichocarpa]	gi|743928060|ref|XM_011009923.1|	1020	0	PREDICTED: Populus euphratica transcription factor MYB86-like (LOC105113664), mRNA	Q8LPH6	213	1.00E-62	Transcription factor MYB86	ECU11g1690	103	2.00E-24	COG5147	pfam00249	Myb_DNA-binding	Myb-like DNA-binding domain. This family contains the DNA binding domains from Myb proteins, as well as the SANT domain family.	GO:0006355|regulation of transcription, DNA-templated;GO:0006351|transcription, DNA-templated;	GO:0005634|nucleus;	GO:0003677|DNA binding;	K09422	MYBP; myb proto-oncogene protein, plant
Potri.001G075600.v3.0	749	782	758	578.0452785	363	347	381	2.441777035	1.28793147	3.50E-23	1.50E-21	up	yes	Potri.001G075600	protein_coding	chrChr01:6011411-6017370:+	gi|566148544|ref|XP_002297915.2|	3235	0	hypothetical protein POPTR_0001s12220g [Populus trichocarpa]	gi|743928064|ref|XM_011009925.1|	2201	0	PREDICTED: Populus euphratica vacuolar-sorting receptor 6-like (LOC105113666), mRNA	Q9FYH7	908	0	Vacuolar-sorting receptor 6	.	.	.	.	pfam12662	cEGF	Complement Clr-like EGF-like. cEGF, or complement Clr-like EGF, domains have six conserved cysteine residues disulfide-bonded into the characteristic pattern 'ababcc'. They are found in blood coagulation proteins such as fibrillin, Clr and Cls, thrombomodulin, and the LDL receptor. The core fold of the EGF domain consists of two small beta-hairpins packed against each other. Two major structural …	GO:0015031|protein transport;	GO:0030665|clathrin-coated vesicle membrane;GO:0000139|Golgi membrane;GO:0016021|integral component of membrane;GO:0031902|late endosome membrane;	GO:0005509|calcium ion binding;	.	.
Potri.001G076300.v3.0	128	147	104	74.84760358	17	23	4	10.15262558	3.343780968	9.47E-17	2.28E-15	up	yes	Potri.001G076300	protein_coding	chrChr01:6054195-6057305:-	gi|224057918|ref|XP_002299389.1|	748	1.00E-95	hypothetical protein POPTR_0001s12160g [Populus trichocarpa]	gi|566148533|ref|XM_002299353.2|	1133	0	Populus trichocarpa hypothetical protein (POPTR_0001s12160g) mRNA, complete cds	.	.	.	.	.	.	.	.	pfam13851	GAS	Growth-arrest specific micro-tubule binding. This family is the highly conserved central region of a number of metazoan proteins referred to as growth-arrest proteins. In mouse, Gas8 is predominantly a testicular protein, whose expression is developmentally regulated during puberty and spermatogenesis. In humans, it is absent in infertile males who lack the ability to generate gametes. The locali…	.	.	.	.	.
Potri.001G076400.v3.0	1000	964	1061	659.1999127	376	182	209	4.581384483	2.195783643	3.07E-21	1.11E-19	up	yes	Potri.001G076400	protein_coding	chrChr01:6064245-6068866:-	gi|566148531|ref|XP_006368833.1|	1532	0	hypothetical protein POPTR_0001s12150g [Populus trichocarpa]	gi|566148530|ref|XM_006368771.1|	1845	0	Populus trichocarpa hypothetical protein (POPTR_0001s12150g) mRNA, complete cds	.	.	.	.	.	.	.	.	pfam13870	DUF4201	Domain of unknown function (DUF4201). This is a family of coiled-coil proteins from eukaryotes. The function is not known.	.	.	.	.	.
Potri.001G076800.v3.0	28	13	17	10.39268469	0	0	0	122.470053	6.936285208	2.43E-07	1.88E-06	up	yes	Potri.001G076800	protein_coding	chrChr01:6090205-6091918:-	gi|224057926|ref|XP_002299393.1|	1680	0	hypothetical protein POPTR_0001s12090g [Populus trichocarpa]	gi|224057925|ref|XM_002299357.1|	942	0	Populus trichocarpa hypothetical protein (POPTR_0001s12090g) mRNA, complete cds	.	.	.	.	.	.	.	.	pfam10174	Cast	RIM-binding protein of the cytomatrix active zone. This is a family of proteins that form part of the CAZ (cytomatrix at the active zone) complex which is involved in determining the site of synaptic vesicle fusion. The C-terminus is a PDZ-binding motif that binds directly to RIM (a small G protein Rab-3A effector). The family also contains four coiled-coil domains.	.	.	.	.	.
Potri.001G077000.v3.0	56	36	101	35.78649554	10	0	1	20.09513795	4.328774576	0.000916041	0.003326011	up	yes	Potri.001G077000	protein_coding	chrChr01:6101634-6104478:-	gi|743842367|ref|XP_011026676.1|	759	1.00E-97	PREDICTED: uncharacterized protein LOC105127194 isoform X1 [Populus euphratica]	gi|743842368|ref|XM_011028375.1|	470	0	PREDICTED: Populus euphratica uncharacterized LOC105127194 (LOC105127194), transcript variant X2, mRNA	.	.	.	.	.	.	.	.	pfam03879	Cgr1	Cgr1 family. Members of this family are coiled-coil proteins that are involved in pre-rRNA processing.	.	.	.	.	.
Potri.001G077400.v3.0	32	25	31	280.6272919	643	551	529	0.05941662	-4.072989662	5.60E-77	2.53E-74	down	yes	Potri.001G077400	protein_coding	chrChr01:6140647-6148248:-	gi|743842426|ref|XP_011026693.1|	834	2.00E-108	PREDICTED: uncharacterized protein LOC105127203 isoform X1 [Populus euphratica]	gi|743842429|ref|XM_011028392.1|	754	0	PREDICTED: Populus euphratica uncharacterized LOC105127203 (LOC105127203), transcript variant X2, mRNA	.	.	.	.	.	.	.	.	pfam06837	Fijivirus_P9-2	Fijivirus P9-2 protein. This family consists of several Fijivirus specific P9-2 proteins from Rice black streaked dwarf virus (RBSDV) and Fiji disease virus. The function of this family is unknown.	.	.	.	.	.
Potri.001G077500.v3.0	0	0	0	2.429501726	6	8	2	0.040585752	-4.62288283	0.008337399	0.02268055	down	yes	Potri.001G077500	protein_coding	chrChr01:6149116-6149916:-	gi|566148507|ref|XP_006368826.1|	214	6.00E-19	hypothetical protein POPTR_0001s12000g [Populus trichocarpa]	gi|566148506|ref|XM_006368764.1|	787	0	Populus trichocarpa hypothetical protein (POPTR_0001s12000g) mRNA, complete cds	.	.	.	.	.	.	.	.	pfam11294	DUF3095	Protein of unknown function (DUF3095). Some members in this bacterial family of proteins are annotated as adenylyl cyclase however this cannot be confirmed. Currently no function is known.	.	.	.	.	.
Potri.001G078400.v3.0	20	15	20	33.5313583	68	41	45	0.414722968	-1.269780147	0.001500093	0.005125115	down	yes	Potri.001G078400	protein_coding	chrChr01:6202623-6203585:-	gi|224057946|ref|XP_002299403.1|	513	4.00E-63	hypothetical protein POPTR_0001s11920g [Populus trichocarpa]	gi|566148489|ref|XM_002299367.2|	563	0	Populus trichocarpa hypothetical protein (POPTR_0001s11920g) mRNA, complete cds	.	.	.	.	.	.	.	.	pfam03580	Herpes_UL14	Herpesvirus UL14-like protein. This is a family of Herpesvirus proteins including UL14. UL14 protein is a minor component of the virion tegument and is expressed late in infection. UL14 protein can influence the intracellular localisation patterns of a number of proteins belonging to the capsid or the DNA encapsidation machinery.	.	.	.	.	.
Potri.001G079000.v3.0	814	857	683	1549.683837	2831	2979	1564	0.375229377	-1.414155312	2.54E-11	3.49E-10	down	yes	Potri.001G079000	protein_coding	chrChr01:6257724-6264650:-	gi|566148471|ref|XP_006368816.1|	3587	0	hypothetical protein POPTR_0001s11860g [Populus trichocarpa]	gi|566148470|ref|XM_006368754.1|	3059	0	Populus trichocarpa hypothetical protein (POPTR_0001s11860g) mRNA, complete cds	Q8RWS6	805	0	Ferric reduction oxidase 6	.	.	.	.	pfam01794	Ferric_reduct	Ferric reductase like transmembrane component. This family includes a common region in the transmembrane proteins mammalian cytochrome B-245 heavy chain (gp91-phox), ferric reductase transmembrane component in yeast and respiratory burst oxidase from mouse-ear cress. This may be a family of flavocytochromes capable of moving electrons across the plasma membrane. The Frp1 protein from S. pombe is …	GO:0006811|ion transport;GO:0009416|response to light stimulus;	GO:0016021|integral component of membrane;GO:0005886|plasma membrane;	GO:0000293|ferric-chelate reductase activity;GO:0046872|metal ion binding;	.	.
Potri.001G082900.v3.0	1332	1303	1511	906.5107338	362	333	380	4.477218932	2.162602867	1.71E-67	5.39E-65	up	yes	Potri.001G082900	protein_coding	chrChr01:6537993-6548358:+	gi|743842745|ref|XP_011026778.1|	5236	0	PREDICTED: probable LRR receptor-like serine/threonine-protein kinase At1g56140 [Populus euphratica]	gi|743842744|ref|XM_011028476.1|	3109	0	PREDICTED: Populus euphratica probable LRR receptor-like serine/threonine-protein kinase At1g56140 (LOC105127249), mRNA	C0LGH3	1098	0	Probable LRR receptor-like serine/threonine-protein kinase At1g56140	BS_yloP_1	95.9	4.00E-20	COG0515	pfam11721	Malectin	Di-glucose binding within endoplasmic reticulum. Malectin is a membrane-anchored protein of the endoplasmic reticulum that recognizes and binds Glc2-N-glycan. It carries a signal peptide from residues 1-26, a C-terminal transmembrane helix from residues 255-274, and a highly conserved central part of approximately 190 residues followed by an acidic, glutamate-rich region. Carbohydrate-binding is …	.	GO:0016021|integral component of membrane;GO:0005886|plasma membrane;	GO:0005524|ATP binding;GO:0004674|protein serine/threonine kinase activity;	.	.
Potri.001G083400.v3.0	89	123	64	188.7705257	251	274	375	0.358110805	-1.481522045	7.94E-08	6.66E-07	down	yes	Potri.001G083400	protein_coding	chrChr01:6577749-6581487:+	gi|566148401|ref|XP_002297946.2|	2081	0	hydrolase family protein [Populus trichocarpa]	gi|743842753|ref|XM_011028479.1|	1342	0	PREDICTED: Populus euphratica uncharacterized LOC105127252 (LOC105127252), mRNA	O22977	446	3.00E-147	Probable lysophospholipase BODYGUARD 3	.	.	.	.	pfam12697	Abhydrolase_6	Alpha/beta hydrolase family. This family contains alpha/beta hydrolase enzymes of diverse specificity.	.	.	GO:0016787|hydrolase activity;	.	.
Potri.001G083500.v3.0	2	5	43	8.936162086	0	2	0	28.50627737	4.833207745	0.001057493	0.00377994	up	yes	Potri.001G083500	protein_coding	chrChr01:6590377-6592153:-	gi|224057990|ref|XP_002299425.1|	2391	0	hypothetical protein POPTR_0001s11400g [Populus trichocarpa]	gi|566148399|ref|XM_002299389.2|	1698	0	Populus trichocarpa hypothetical protein (POPTR_0001s11400g) mRNA, complete cds	O23090	218	2.00E-62	Transcription factor bHLH14	.	.	.	.	pfam14215	bHLH-MYC_N	bHLH-MYC and R2R3-MYB transcription factors N-terminal. This is the N-terminal region of a family of MYB and MYC transcription factors. The DNA-binding HLH domain is further downstream, pfam00010. Members of the MYB and MYC family regulate the biosynthesis of phenylpropanoids in several plant species (DOI:10.1007/s11295-009-0232-y).	GO:0006355|regulation of transcription, DNA-templated;GO:0006351|transcription, DNA-templated;	GO:0005634|nucleus;	GO:0003677|DNA binding;GO:0003700|transcription factor activity, sequence-specific DNA binding;	.	.
Potri.001G083600.v3.0	46	35	75	131.6916124	147	256	273	0.266317296	-1.908781966	1.28E-09	1.41E-08	down	yes	Potri.001G083600	protein_coding	chrChr01:6608926-6610764:-	gi|743842762|ref|XP_011026783.1|	2825	0	PREDICTED: galactose oxidase-like [Populus euphratica]	gi|743842761|ref|XM_011028481.1|	1565	0	PREDICTED: Populus euphratica galactose oxidase-like (LOC105127255), mRNA	Q9FYG4	429	2.00E-140	Aldehyde oxidase GLOX1	.	.	.	.	pfam07250	Glyoxal_oxid_N	Glyoxal oxidase N-terminus. This family represents the N-terminus (approximately 300 residues) of a number of plant and fungal glyoxal oxidase enzymes. Glyoxal oxidase catalyses the oxidation of aldehydes to carboxylic acids, coupled with reduction of dioxygen to hydrogen peroxide. It is an essential component of the extracellular lignin degradation pathways of the wood-rot fungus Phanerochaete c…	GO:0007275|multicellular organismal development;	GO:0005576|extracellular region;	GO:0004031|aldehyde oxidase activity;	.	.
Potri.001G083900.v3.0	708	789	547	489.2552261	243	236	308	3.030072368	1.59935225	1.35E-15	2.89E-14	up	yes	Potri.001G083900	protein_coding	chrChr01:6649663-6652501:+	gi|566148394|ref|XP_002297948.2|	2745	0	hypothetical protein POPTR_0001s11360g [Populus trichocarpa]	gi|566148393|ref|XM_002297912.2|	1910	0	Populus trichocarpa hypothetical protein (POPTR_0001s11360g) mRNA, complete cds	Q9ZNR0	687	0	Cytochrome P450 78A6	alr1450	101	6.00E-22	COG2124	pfam00067	p450	Cytochrome P450. Cytochrome P450s are haem-thiolate proteins involved in the oxidative degradation of various compounds. They are particularly well known for their role in the degradation of environmental toxins and mutagens. They can be divided into 4 classes, according to the method by which electrons from NAD(P)H are delivered to the catalytic site. Sequence conservation is relatively low with…	GO:0040008|regulation of growth;GO:0044550|secondary metabolite biosynthetic process;GO:0048316|seed development;	GO:0016021|integral component of membrane;GO:0016020|membrane;	GO:0020037|heme binding;GO:0005506|iron ion binding;GO:0016709|oxidoreductase activity, acting on paired donors, with incorporation or reduction of molecular oxygen, NAD(P)H as one donor, and incorporation of one atom of oxygen;	.	.
Potri.001G084000.v3.0	8624	9005	7860	6164.344149	3776	3285	3283	2.874526829	1.523324496	2.08E-35	1.99E-33	up	yes	Potri.001G084000	protein_coding	chrChr01:6660413-6663707:-	gi|224057996|ref|XP_002299428.1|	1693	0	Cys/Met metabolism pyridoxal-phosphate-dependent enzyme family protein [Populus trichocarpa]	gi|224057995|ref|XM_002299392.1|	1238	0	Populus trichocarpa Cys/Met metabolism pyridoxal-phosphate-dependent enzyme family protein (POPTR_0001s11350g) mRNA, complete cds	Q9SGU9	518	1.00E-175	Methionine gamma-lyase	FN1419	175	4.00E-47	COG0626	pfam01053	Cys_Met_Meta_PP	Cys/Met metabolizm PLP-dependent enzyme. This family includes enzymes involved in cysteine and methionine metabolizm. The following are members: Cystathionine gamma-lyase, Cystathionine gamma-synthase, Cystathionine beta-lyase, Methionine gamma-lyase, OAH/OAS sulfhydrylase, O-succinylhomoserine sulfhydrylase All of these members participate is slightly different reactions. All these enzymes use P…	GO:0071266|'de novo' L-methionine biosynthetic process;GO:0009970|cellular response to sulfate starvation;GO:0042631|cellular response to water deprivation;GO:0019343|cysteine biosynthetic process via cystathionine;GO:0019458|methionine catabolic process via 2-oxobutanoate;GO:0051289|protein homotetramerization;GO:0019346|transsulfuration;	GO:0005829|cytosol;	GO:0004123|cystathionine gamma-lyase activity;GO:0003962|cystathionine gamma-synthase activity;GO:0018826|methionine gamma-lyase activity;GO:0030170|pyridoxal phosphate binding;	K01761	E4.4.1.11; methionine-gamma-lyase [EC:4.4.1.11]
Potri.001G084600.v3.0	11	8	8	22.08621336	47	31	34	0.280595622	-1.833435595	0.000177691	0.000778032	down	yes	Potri.001G084600	protein_coding	chrChr01:6719137-6721315:-	gi|566148386|ref|XP_002299432.2|	943	4.00E-124	hypothetical protein POPTR_0001s11290g [Populus trichocarpa]	gi|743842810|ref|XM_011028494.1|	938	0	PREDICTED: Populus euphratica uncharacterized LOC105127266 (LOC105127266), transcript variant X1, mRNA	.	.	.	.	.	.	.	.	pfam01061	ABC2_membrane	ABC-2 type transporter.	.	.	.	.	.
Potri.001G084900.v3.0	0	0	0	9.667820384	15	26	22	0.010214891	-6.613182436	7.52E-07	5.33E-06	down	yes	Potri.001G084900	protein_coding	chrChr01:6736702-6738069:+	gi|743842827|ref|XP_011026801.1|	638	9.00E-115	PREDICTED: uncharacterized protein LOC105127268 [Populus euphratica]	gi|743842826|ref|XM_011028499.1|	957	0	PREDICTED: Populus euphratica uncharacterized LOC105127268 (LOC105127268), mRNA	A6TBU6	75.5	2.00E-22	2-keto-3-deoxy-L-rhamnonate aldolase	yfaU	72.8	8.00E-27	COG3836	pfam03328	HpcH_HpaI	HpcH/HpaI aldolase/citrate lyase family. This family includes 2,4-dihydroxyhept-2-ene-1,7-dioic acid aldolase and 4-hydroxy-2-oxovalerate aldolase.	.	.	GO:0016832|aldehyde-lyase activity;GO:0000287|magnesium ion binding;	K12660	rhmA; 2-dehydro-3-deoxy-L-rhamnonate aldolase [EC:4.1.2.53]
Potri.001G086900.v3.0	10	11	14	7.164414484	2	2	2	6.772167122	2.759617576	0.001747291	0.00586267	up	yes	Potri.001G086900	protein_coding	chrChr01:6876043-6879007:-	gi|566148349|ref|XP_002299444.2|	1580	0	short-chain dehydrogenase/reductase family protein [Populus trichocarpa]	gi|743842915|ref|XM_011028523.1|	1627	0	PREDICTED: Populus euphratica short-chain dehydrogenase TIC 32, chloroplastic (LOC105127283), mRNA	Q6RVV4	200	9.00E-57	Short-chain dehydrogenase TIC 32, chloroplastic	.	.	.	.	pfam00106	adh_short	short chain dehydrogenase. This family contains a wide variety of dehydrogenases.	GO:0015031|protein transport;	GO:0009706|chloroplast inner membrane;	GO:0016491|oxidoreductase activity;	.	.
Potri.001G087900.v3.0	194	208	202	156.2688951	109	123	82	2.247161157	1.168103592	6.68E-09	6.65E-08	up	yes	Potri.001G087900	protein_coding	chrChr01:6954857-6959591:-	gi|224058103|ref|XP_002299449.1|	4600	0	RWP-RK domain-containing family protein [Populus trichocarpa]	gi|566148337|ref|XM_002299413.2|	2714	0	Populus trichocarpa RWP-RK domain-containing family protein (POPTR_0001s10970g) mRNA, complete cds	Q84TH9	1000	0	Protein NLP7	.	.	.	.	pfam02042	RWP-RK	RWP-RK domain. This domain is named RWP-RK after a conserved motif at the C terminus of the presumed domain. The domain is found in algal minus dominance proteins as well as plant proteins involved in nitrogen-controlled development.	GO:0042128|nitrate assimilation;GO:0010167|response to nitrate;GO:0009414|response to water deprivation;GO:0010118|stomatal movement;GO:0006351|transcription, DNA-templated;	GO:0005634|nucleus;	GO:0003677|DNA binding;GO:0003700|transcription factor activity, sequence-specific DNA binding;	.	.
Potri.001G088700.v3.0	49	55	24	152.6302008	279	224	335	0.178348629	-2.487227966	3.85E-16	8.72E-15	down	yes	Potri.001G088700	protein_coding	chrChr01:7016850-7020501:-	gi|224058150|ref|XP_002299456.1|	2444	0	hypothetical protein POPTR_0001s10890g [Populus trichocarpa]	gi|566148321|ref|XM_002299420.2|	2096	0	Populus trichocarpa hypothetical protein (POPTR_0001s10890g) mRNA, complete cds	P52410	655	0	3-oxoacyl-[acyl-carrier-protein] synthase I, chloroplastic	CPn0916	384	2.00E-125	COG0304	pfam00109	ketoacyl-synt	Beta-ketoacyl synthase, N-terminal domain. The structure of beta-ketoacyl synthase is similar to that of the thiolase family (pfam00108) and also chalcone synthase. The active site of beta-ketoacyl synthase is located between the N and C-terminal domains. The N-terminal domain contains most of the structures involved in dimer formation and also the active site cysteine.	GO:0006633|fatty acid biosynthetic process;	GO:0009570|chloroplast stroma;	GO:0004315|3-oxoacyl-[acyl-carrier-protein] synthase activity;	K09458	fabF; 3-oxoacyl-[acyl-carrier-protein] synthase II [EC:2.3.1.179]
Potri.001G088900.v3.0	16	19	21	35.74532179	57	65	46	0.388683918	-1.363330678	0.000198445	0.000859306	down	yes	Potri.001G088900	protein_coding	chrChr01:7031742-7032877:-	gi|566148318|ref|XP_006368788.1|	1418	0	hypothetical protein POPTR_0001s10870g [Populus trichocarpa]	gi|566148317|ref|XM_006368726.1|	859	0	Populus trichocarpa hypothetical protein (POPTR_0001s10870g) mRNA, complete cds	Q9FLE8	92.4	9.00E-20	Uncharacterized protein At5g39865	.	.	.	.	pfam00462	Glutaredoxin	Glutaredoxin.	GO:0045454|cell redox homeostasis;	GO:0005886|plasma membrane;	GO:0009055|electron carrier activity;GO:0015035|protein disulfide oxidoreductase activity;	.	.
Potri.001G089000.v3.0	9	8	17	7.100913937	4	1	2	5.592755482	2.483559256	0.005797798	0.016618694	up	yes	Potri.001G089000	protein_coding	chrChr01:7033984-7035159:+	gi|566148316|ref|XP_002297968.2|	1064	1.00E-142	hypothetical protein POPTR_0001s10860g [Populus trichocarpa]	gi|566148315|ref|XM_002297932.2|	1003	0	Populus trichocarpa hypothetical protein (POPTR_0001s10860g) mRNA, complete cds	.	.	.	.	.	.	.	.	pfam14009	DUF4228	Domain of unknown function (DUF4228). This domain is found in plants. The function is not known.	.	.	.	.	.
Potri.001G089500.v3.0	182	173	192	302.3993684	509	426	396	0.478291547	-1.064037802	4.65E-11	6.17E-10	down	yes	Potri.001G089500	protein_coding	chrChr01:7052478-7054984:-	gi|566148296|ref|XP_006368782.1|	792	3.00E-99	hypothetical protein POPTR_0001s10810g [Populus trichocarpa]	gi|566148307|ref|XM_006368725.1|	1705	0	Populus trichocarpa hypothetical protein (POPTR_0001s10810g) mRNA, complete cds	.	.	.	.	.	.	.	.	pfam07986	TBCC	Tubulin binding cofactor C. Members of this family are involved in the folding pathway of tubulins and form a beta helix structure.	.	.	.	.	.
Potri.001G092700.v3.0	28	29	36	18.26760299	3	6	2	9.858657135	3.301391148	1.06E-07	8.73E-07	up	yes	Potri.001G092700	protein_coding	chrChr01:7307398-7308436:+	gi|566148246|ref|XP_002297981.2|	500	7.00E-61	hypothetical protein POPTR_0001s10510g [Populus trichocarpa]	gi|743843236|ref|XM_011028605.1|	666	0	PREDICTED: Populus euphratica uncharacterized LOC105127346 (LOC105127346), mRNA	.	.	.	.	.	.	.	.	pfam05922	Inhibitor_I9	Peptidase inhibitor I9. This family includes the proteinase B inhibitor from Saccharomyces cerevisiae and the activation peptides from peptidases of the subtilisin family. The subtilisin propeptides are known to function as molecular chaperones, assisting in the folding of the mature peptidase, but have also been shown to act as 'temporary inhibitors'.	.	.	.	.	.
Potri.001G093100.v3.0	87	78	62	294.653012	461	435	744	0.160621731	-2.638261004	3.62E-24	1.67E-22	down	yes	Potri.001G093100	protein_coding	chrChr01:7332784-7333630:+	.	.	.	.	gi|743843252|ref|XR_842610.1|	487	0	PREDICTED: Populus euphratica uncharacterized LOC105127350 (LOC105127350), ncRNA	.	.	.	.	.	.	.	.	.	.	.	.	.	.	.	.
Potri.001G093300.v3.0	184	219	167	136.5842446	89	80	54	2.993384147	1.581777435	8.24E-11	1.06E-09	up	yes	Potri.001G093300	protein_coding	chrChr01:7339475-7341388:-	gi|566148238|ref|XP_002299482.2|	1437	0	hypothetical protein POPTR_0001s10460g [Populus trichocarpa]	gi|743843259|ref|XM_011028611.1|	845	0	PREDICTED: Populus euphratica dihydroflavonol-4-reductase-like (LOC105127351), transcript variant X2, mRNA	P51107	177	1.00E-49	Dihydroflavonol 4-reductase	SA0317	93.2	2.00E-20	COG0451	pfam01370	Epimerase	NAD dependent epimerase/dehydratase family. This family of proteins utilize NAD as a cofactor. The proteins in this family use nucleotide-sugar substrates for a variety of chemical reactions.	GO:0009718|anthocyanin-containing compound biosynthetic process;	.	GO:0050662|coenzyme binding;GO:0045552|dihydrokaempferol 4-reductase activity;	K13082	DFR; bifunctional dihydroflavonol 4-reductase/flavanone 4-reductase [EC:1.1.1.219 1.1.1.234]
Potri.001G094900.v3.0	1499	1505	1358	1115.663198	819	739	613	2.347145434	1.230907237	1.01E-18	2.91E-17	up	yes	Potri.001G094900	protein_coding	chrChr01:7480957-7485185:-	gi|763772011|gb|KJB39134.1|	793	3.00E-103	hypothetical protein B456_007G025200, partial [Gossypium raimondii]	gi|566148219|ref|XM_002299458.2|	927	0	Populus trichocarpa ubiquitin conjugating-like enzyme family protein (POPTR_0001s10290g) mRNA, complete cds	P35135	303	2.00E-102	Ubiquitin-conjugating enzyme E2-17 kDa	SPBC119.02	261	3.00E-86	COG5078	pfam00179	UQ_con	Ubiquitin-conjugating enzyme. Proteins destined for proteasome-mediated degradation may be ubiquitinated. Ubiquitination follows conjugation of ubiquitin to a conserved cysteine residue of UBC homologues. TSG101 is one of several UBC homologues that lacks this active site cysteine.	GO:0016567|protein ubiquitination;	.	GO:0005524|ATP binding;GO:0016740|transferase activity;	.	.
Potri.001G095600.v3.0	28	28	38	71.11947329	113	113	127	0.308846063	-1.695040155	9.68E-10	1.08E-08	down	yes	Potri.001G095600	protein_coding	chrChr01:7525353-7532522:+	gi|566148212|ref|XP_002297990.2|	7650	0	hypothetical protein POPTR_0001s10240g [Populus trichocarpa]	gi|566148211|ref|XM_002297954.2|	4878	0	Populus trichocarpa hypothetical protein (POPTR_0001s10240g) mRNA, complete cds	Q9LYS2	1639	0	ABC transporter C family member 10	SPAC3F10.11c	692	0	COG1132	pfam00005	ABC_tran	ABC transporter. ABC transporters for a large family of proteins responsible for translocation of a variety of compounds across biological membranes. ABC transporters are the largest family of proteins in many completely sequenced bacteria. ABC transporters are composed of two copies of this domain and two copies of a transmembrane domain pfam00664. These four domains may belong to a single polyp…	.	GO:0016021|integral component of membrane;GO:0005774|vacuolar membrane;	GO:0005524|ATP binding;GO:0042626|ATPase activity, coupled to transmembrane movement of substances;GO:0008559|xenobiotic-transporting ATPase activity;	.	.
Potri.001G096500.v3.0	15	3	12	22.31898803	55	21	34	0.314660815	-1.668130567	0.005287602	0.015378262	down	yes	Potri.001G096500	protein_coding	chrChr01:7604688-7605262:+	gi|566148204|ref|XP_006368774.1|	785	8.00E-104	hypothetical protein POPTR_0001s10160g [Populus trichocarpa]	gi|566148203|ref|XM_006368712.1|	575	0	Populus trichocarpa hypothetical protein (POPTR_0001s10160g) mRNA, complete cds	Q9SH66	224	1.00E-72	Dirigent protein 5	.	.	.	.	pfam03018	Dirigent	Dirigent-like protein. This family contains a number of proteins which are induced during disease response in plants. Members of this family are involved in lignification.	GO:1901599|(-)-pinoresinol biosynthetic process;	GO:0048046|apoplast;	GO:0042349|guiding stereospecific synthesis activity;	.	.
Potri.001G096900.v3.0	92	82	86	68.01820279	42	71	28	2.163774021	1.113549836	0.000726236	0.00271095	up	yes	Potri.001G096900	protein_coding	chrChr01:7624960-7625790:+	gi|224053823|ref|XP_002297997.1|	886	1.00E-117	pathogenesis-related family protein [Populus trichocarpa]	gi|566148197|ref|XM_002297961.2|	809	0	Populus trichocarpa pathogenesis-related family protein (POPTR_0001s10120g) mRNA, complete cds	P13240	231	5.00E-74	Disease resistance response protein 206	.	.	.	.	pfam03018	Dirigent	Dirigent-like protein. This family contains a number of proteins which are induced during disease response in plants. Members of this family are involved in lignification.	GO:0006952|defense response;GO:0009607|response to biotic stimulus;	GO:0048046|apoplast;	.	.	.
Potri.001G097800.v3.0	126	89	118	181.3750209	260	290	244	0.488273556	-1.034238447	5.97E-08	5.11E-07	down	yes	Potri.001G097800	protein_coding	chrChr01:7696570-7700174:+	gi|566148187|ref|XP_002298004.2|	1035	2.00E-136	hypothetical protein POPTR_0001s10030g [Populus trichocarpa]	gi|566148186|ref|XM_002297968.2|	1309	0	Populus trichocarpa hypothetical protein (POPTR_0001s10030g) mRNA, complete cds	Q2G6G9	93.6	1.00E-20	50S ribosomal protein L25	CC0485	91.3	3.00E-20	COG1825	pfam14693	Ribosomal_TL5_C	Ribosomal protein TL5, C-terminal domain. This family contains the C-terminal domain of ribosomal protein TL5. The N-terminal domain, which binds to 5S rRNA, is contained in family Ribosomal_L25p, pfam01386. Full length (N- and C-terminal domain) homologues of TL5 are also known as CTC proteins. TL5 or CTC are not found in Eukarya or Archaea. In some Bacteria, including Escherichia coli, this rib…	GO:0006412|translation;	GO:0005840|ribosome;	GO:0008097|5S rRNA binding;GO:0003735|structural constituent of ribosome;	K02897	RP-L25, rplY; large subunit ribosomal protein L25
Potri.001G099400.v3.0	1998	1857	1698	1326.093928	867	564	709	3.019801374	1.59445366	7.11E-20	2.30E-18	up	yes	Potri.001G099400	protein_coding	chrChr01:7854148-7857398:+	gi|224053855|ref|XP_002298013.1|	2594	0	1-aminocyclopropane-1-carboxylate synthase family protein [Populus trichocarpa]	gi|566148155|ref|XM_002297977.2|	1824	0	Populus trichocarpa 1-aminocyclopropane-1-carboxylate synthase family protein (POPTR_0001s09850g) mRNA, complete cds	P31531	727	0	1-aminocyclopropane-1-carboxylate synthase	SP1544	106	8.00E-24	COG0436	pfam00155	Aminotran_1_2	Aminotransferase class I and II.	GO:0009693|ethylene biosynthetic process;GO:0009835|fruit ripening;	.	GO:0016847|1-aminocyclopropane-1-carboxylate synthase activity;GO:0030170|pyridoxal phosphate binding;	K01762	ACS; 1-aminocyclopropane-1-carboxylate synthase [EC:4.4.1.14]
Potri.001G102300.v3.0	839	733	1065	638.552626	318	209	558	2.785817532	1.478100766	0.001113571	0.003952506	up	yes	Potri.001G102300	protein_coding	chrChr01:8178843-8180768:+	gi|566148105|ref|XP_002298028.2|	2421	0	potassium channel tetramerisation domain-containing family protein [Populus trichocarpa]	gi|566148104|ref|XM_002297992.2|	1803	0	Populus trichocarpa potassium channel tetramerisation domain-containing family protein (POPTR_0001s09580g) mRNA, complete cds	Q9FN67	567	0	BTB/POZ domain-containing protein At5g41330	.	.	.	.	pfam02214	BTB_2	BTB/POZ domain. In voltage-gated K+ channels this domain is responsible for subfamily-specific assembly of alpha-subunits into functional tetrameric channels. In KCTD1 this domain functions as a transcriptional repressor. It also mediates homomultimerization of KCTD1 and interaction of KCTD1 with the transcription factor AP-2-alpha.	GO:0051260|protein homooligomerization;GO:0016567|protein ubiquitination;	.	.	.	.
Potri.001G105800.v3.0	18	16	23	37.04504228	50	65	60	0.378427813	-1.401909968	0.000107094	0.000493168	down	yes	Potri.001G105800	protein_coding	chrChr01:8410781-8415526:-	gi|743943870|ref|XP_011016450.1|	5039	0	PREDICTED: probable copper-transporting ATPase HMA5 [Populus euphratica]	gi|743943869|ref|XM_011018148.1|	2893	0	PREDICTED: Populus euphratica probable copper-transporting ATPase HMA5 (LOC105119949), mRNA	Q9SH30	1537	0	Probable copper-transporting ATPase HMA5	CAC3655	614	0	COG2217	pfam00122	E1-E2_ATPase	E1-E2 ATPase.	GO:0010273|detoxification of copper ion;GO:0046688|response to copper ion;	GO:0005887|integral component of plasma membrane;GO:0043231|intracellular membrane-bounded organelle;	GO:0005524|ATP binding;GO:0005507|copper ion binding;GO:0043682|copper-transporting ATPase activity;	K17686	copA, ATP7; Cu+-exporting ATPase [EC:3.6.3.54]
Potri.001G106700.v3.0	283	284	318	235.4436735	158	186	159	2.048584873	1.034627665	6.41E-11	8.36E-10	up	yes	Potri.001G106700	protein_coding	chrChr01:8478805-8483799:-	gi|743852337|ref|XP_011029232.1|	3920	0	PREDICTED: putative leucine-rich repeat-containing protein DDB_G0290503 isoform X1 [Populus euphratica]	gi|743852344|ref|XM_011030933.1|	2763	0	PREDICTED: Populus euphratica putative leucine-rich repeat-containing protein DDB_G0290503 (LOC105129032), transcript variant X3, mRNA	.	.	.	.	.	.	.	.	pfam01576	Myosin_tail_1	Myosin tail. The myosin molecule is a multi-subunit complex made up of two heavy chains and four light chains it is a fundamental contractile protein found in all eukaryote cell types. This family consists of the coiled-coil myosin heavy chain tail region. The coiled-coil is composed of the tail from two molecules of myosin. These can then assemble into the macromolecular thick filament. The coil…	.	.	.	.	.
Potri.001G107600.v3.0	299	312	152	2217.408474	5622	3548	4323	0.066300568	-3.914834955	7.30E-23	3.01E-21	down	yes	Potri.001G107600	protein_coding	chrChr01:8553622-8554809:-	gi|566148018|ref|XP_002299547.2|	1154	2.00E-155	P21 family protein [Populus trichocarpa]	gi|566148017|ref|XM_002299511.2|	952	0	Populus trichocarpa P21 family protein (POPTR_0001s09030g) mRNA, complete cds	P50700	352	5.00E-119	Osmotin-like protein OSM34	.	.	.	.	pfam00314	Thaumatin	Thaumatin family.	GO:0009816|defense response to bacterium, incompatible interaction;GO:0009817|defense response to fungus, incompatible interaction;GO:0009651|response to salt stress;	.	.	.	.
Potri.001G107800.v3.0	656	666	627	434.7502005	342	90	122	4.091125559	2.032497815	0.000510267	0.001985993	up	yes	Potri.001G107800	protein_coding	chrChr01:8563785-8564939:-	gi|566148012|ref|XP_006368746.1|	1132	1.00E-152	P21 family protein [Populus trichocarpa]	gi|566148011|ref|XM_006368684.1|	882	0	Populus trichocarpa P21 family protein (POPTR_0001s09000g) mRNA, complete cds	P81370	310	1.00E-102	Thaumatin-like protein	.	.	.	.	pfam00314	Thaumatin	Thaumatin family.	GO:0050832|defense response to fungus;GO:0031640|killing of cells of other organism;	GO:0005576|extracellular region;	.	.	.
Potri.001G109600.v3.0	153	140	125	111.5175978	80	89	69	2.052475713	1.037365151	3.59E-06	2.24E-05	up	yes	Potri.001G109600	protein_coding	chrChr01:8711612-8715981:+	gi|743852184|ref|XP_011029188.1|	783	2.00E-119	PREDICTED: uncharacterized protein LOC105129006 isoform X1 [Populus euphratica]	gi|743852183|ref|XM_011030886.1|	904	0	PREDICTED: Populus euphratica mimitin, mitochondrial-like (LOC105129006), transcript variant X1, mRNA	.	.	.	.	.	.	.	.	pfam05071	NDUFA12	NADH ubiquinone oxidoreductase subunit NDUFA12. This family contains the 17.2 kD subunit of complex I (NDUFA12) and its homologues. The family also contains a second related eukaryotic protein of unknown function.	.	.	.	.	.
Potri.001G110300.v3.0	536	490	517	371.5015607	187	241	193	2.898216753	1.535165496	1.27E-24	6.16E-23	up	yes	Potri.001G110300	protein_coding	chrChr01:8763778-8766010:+	gi|743852157|ref|XP_011029180.1|	1796	0	PREDICTED: BAG family molecular chaperone regulator 2-like [Populus euphratica]	gi|743852156|ref|XM_011030878.1|	1529	0	PREDICTED: Populus euphratica BAG family molecular chaperone regulator 2-like (LOC105129000), mRNA	Q0WUQ1	239	1.00E-70	BAG family molecular chaperone regulator 1	.	.	.	.	pfam02179	BAG	BAG domain. Domain present in Hsp70 regulators.	.	GO:0005739|mitochondrion;	.	.	.
Potri.001G110900.v3.0	50	50	53	35.58897191	20	26	8	3.320178627	1.731260861	3.35E-05	0.000172166	up	yes	Potri.001G110900	protein_coding	chrChr01:8806295-8809863:+	gi|566147975|ref|XP_002298068.2|	1881	0	hypothetical protein POPTR_0001s08700g [Populus trichocarpa]	gi|743939388|ref|XM_011015842.1|	1461	0	PREDICTED: Populus euphratica uncharacterized LOC105118004 (LOC105118004), mRNA	.	.	.	.	.	.	.	.	pfam12243	CTK3	CTD kinase subunit gamma CTK3. The C-terminal domain kinase (CTDK-1), is a three-subunit complex comprised of Ctk1, Ctk2, and Ctk3, that plays a key role in regulation of transcription and translation and in coordinating these two processes. Both Ctk2 and Ctk3 are regulated at the level of protein turnover, and are unstable proteins processed through a ubiquitin-proteasome pathway. Their physical…	.	.	.	.	.
Potri.001G112400.v3.0	60	58	57	43.73847894	29	18	33	2.538081498	1.343738395	0.000128767	0.000582565	up	yes	Potri.001G112400	protein_coding	chrChr01:8979540-8992141:+	gi|743852021|ref|XP_011029143.1|	1103	5.00E-148	PREDICTED: agamous-like MADS-box protein AGL19 [Populus euphratica]	gi|743852024|ref|XM_011030842.1|	1065	0	PREDICTED: Populus euphratica agamous-like MADS-box protein AGL19 (LOC105128978), transcript variant X2, mRNA	O82743	253	2.00E-80	Agamous-like MADS-box protein AGL19	YMR043w	66.6	2.00E-11	COG5068	pfam01486	K-box	K-box region. The K-box region is commonly found associated with SRF-type transcription factors see pfam00319. The K-box is a possible coiled-coil structure. Possible role in multimer formation.	GO:0009908|flower development;GO:0000165|MAPK cascade;GO:0045944|positive regulation of transcription from RNA polymerase II promoter;GO:0048510|regulation of timing of transition from vegetative to reproductive phase;GO:0006351|transcription, DNA-templated;GO:0010048|vernalization response;	GO:0005634|nucleus;	GO:0000977|RNA polymerase II regulatory region sequence-specific DNA binding;GO:0003700|transcription factor activity, sequence-specific DNA binding;	.	.
Potri.001G113100.v3.0	6183	6027	5424	3476.325844	568	914	564	10.10891467	3.337556208	7.06E-81	3.70E-78	up	yes	Potri.001G113100	protein_coding	chrChr01:9040437-9042353:+	gi|224054011|ref|XP_002298081.1|	1754	0	Leucoanthocyanidin dioxygenase family protein [Populus trichocarpa]	gi|224054010|ref|XM_002298045.1|	1471	0	Populus trichocarpa Leucoanthocyanidin dioxygenase family protein (POPTR_0001s08410g) mRNA, complete cds	P51091	564	0	Leucoanthocyanidin dioxygenase	PA4191	81.3	6.00E-16	COG3491	pfam14226	DIOX_N	non-haem dioxygenase in morphine synthesis N-terminal. This is the highly conserved N-terminal region of proteins with 2-oxoglutarate/Fe(II)-dependent dioxygenase activity.	GO:0009718|anthocyanin-containing compound biosynthetic process;	.	GO:0031418|L-ascorbic acid binding;GO:0050589|leucocyanidin oxygenase activity;GO:0046872|metal ion binding;	.	.
Potri.001G113200.v3.0	172	136	141	267.9420065	443	359	415	0.429125573	-1.220528218	2.30E-11	3.17E-10	down	yes	Potri.001G113200	protein_coding	chrChr01:9051008-9051812:-	gi|566147931|ref|XP_002299574.2|	933	5.00E-125	hypothetical protein POPTR_0001s08400g [Populus trichocarpa]	gi|566147930|ref|XM_002299538.2|	802	0	Populus trichocarpa hypothetical protein (POPTR_0001s08400g) mRNA, complete cds	Q9LE33	239	2.00E-75	Glyoxylate/hydroxypyruvate reductase HPR3	.	.	.	.	pfam02826	2-Hacid_dh_C	D-isomer specific 2-hydroxyacid dehydrogenase, NAD binding domain. This domain is inserted into the catalytic domain, the large dehydrogenase and D-lactate dehydrogenase families in SCOP. N-terminal portion of which is represented by family pfam00389.	GO:0009854|oxidative photosynthetic carbon pathway;GO:0009853|photorespiration;	.	GO:0030267|glyoxylate reductase (NADP) activity;GO:0016618|hydroxypyruvate reductase activity;GO:0051287|NAD binding;	K15919	HPR2; hydroxypyruvate reductase 2
Potri.001G113300.v3.0	98	116	119	179.2350641	249	279	251	0.497775357	-1.006433286	1.83E-08	1.71E-07	down	yes	Potri.001G113300	protein_coding	chrChr01:9056892-9058472:-	gi|566147929|ref|XP_006368737.1|	815	2.00E-107	hypothetical protein POPTR_0001s08390g [Populus trichocarpa]	gi|566147928|ref|XM_006368675.1|	750	0	Populus trichocarpa hypothetical protein (POPTR_0001s08390g) mRNA, complete cds	Q9LE33	110	8.00E-27	Glyoxylate/hydroxypyruvate reductase HPR3	YPO2536	67.4	2.00E-12	COG1052	pfam00389	2-Hacid_dh	D-isomer specific 2-hydroxyacid dehydrogenase, catalytic domain. This family represents the largest portion of the catalytic domain of 2-hydroxyacid dehydrogenases as the NAD binding domain is inserted within the structural domain.	GO:0009854|oxidative photosynthetic carbon pathway;GO:0009853|photorespiration;	.	GO:0030267|glyoxylate reductase (NADP) activity;GO:0016618|hydroxypyruvate reductase activity;GO:0051287|NAD binding;	K15919	HPR2; hydroxypyruvate reductase 2
Potri.001G113900.v3.0	505	524	548	302.3877085	47	53	32	13.93599282	3.800743881	3.87E-84	2.42E-81	up	yes	Potri.001G113900	protein_coding	chrChr01:9111448-9113448:-	gi|566147921|ref|XP_002299579.2|	2581	0	hypothetical protein POPTR_0001s08320g [Populus trichocarpa]	gi|566147920|ref|XM_002299543.2|	1883	0	Populus trichocarpa hypothetical protein (POPTR_0001s08320g) mRNA, complete cds	Q8VWZ7	599	0	Geraniol 8-hydroxylase	BH0579	127	1.00E-30	COG2124	pfam00067	p450	Cytochrome P450. Cytochrome P450s are haem-thiolate proteins involved in the oxidative degradation of various compounds. They are particularly well known for their role in the degradation of environmental toxins and mutagens. They can be divided into 4 classes, according to the method by which electrons from NAD(P)H are delivered to the catalytic site. Sequence conservation is relatively low with…	GO:0016099|monoterpenoid biosynthetic process;	GO:0005789|endoplasmic reticulum membrane;GO:0016021|integral component of membrane;	GO:0020037|heme binding;GO:0005506|iron ion binding;GO:0016709|oxidoreductase activity, acting on paired donors, with incorporation or reduction of molecular oxygen, NAD(P)H as one donor, and incorporation of one atom of oxygen;	K15099	CYP76B6, G10H; geraniol 8-hydroxylase [EC:1.14.13.152]
Potri.001G114000.v3.0	177	166	256	149.4821855	100	75	103	2.488413994	1.315226525	2.69E-08	2.44E-07	up	yes	Potri.001G114000	protein_coding	chrChr01:9120535-9121920:+	gi|566147919|ref|XP_002298083.2|	827	6.00E-107	hypothetical protein POPTR_0001s08310g [Populus trichocarpa]	gi|566147918|ref|XM_002298047.2|	834	0	Populus trichocarpa hypothetical protein (POPTR_0001s08310g) mRNA, complete cds	Q6AWX7	135	1.00E-35	Growth-regulating factor 12	.	.	.	.	pfam08879	WRC	WRC. The WRC domain, named after the conserved Trp-Arg-Cys motif, contains two distinctive features: a putative nuclear localisation signal and a zinc-finger motif (C3H). It is suggested that the WRC domain functions in DNA binding.	GO:0032502|developmental process;GO:0006355|regulation of transcription, DNA-templated;GO:0006351|transcription, DNA-templated;	GO:0005634|nucleus;	GO:0005524|ATP binding;	.	.
Potri.001G114900.v3.0	47	40	54	35.59003425	29	22	17	2.411118488	1.26970255	0.000608601	0.002320771	up	yes	Potri.001G114900	protein_coding	chrChr01:9176245-9177725:-	gi|566147904|ref|XP_006368732.1|	482	7.00E-56	hypothetical protein POPTR_0001s08220g [Populus trichocarpa]	gi|743851913|ref|XR_842978.1|	913	0	PREDICTED: Populus euphratica uncharacterized LOC105128954 (LOC105128954), transcript variant X1, ncRNA	.	.	.	.	.	.	.	.	pfam05758	Ycf1	Ycf1. The chloroplast genomes of most higher plants contain two giant open reading frames designated ycf1 and ycf2. Although the function of Ycf1 is unknown, it is known to be an essential gene.	.	.	.	.	.
Potri.001G118200.v3.0	56	42	59	113.8056306	131	140	282	0.326961782	-1.612806085	1.64E-06	1.09E-05	down	yes	Potri.001G118200	protein_coding	chrChr01:9489339-9493569:+	gi|566147825|ref|XP_006368696.1|	3235	0	hypothetical protein POPTR_0001s07880g [Populus trichocarpa]	gi|566147824|ref|XM_006368634.1|	1959	0	Populus trichocarpa hypothetical protein (POPTR_0001s07880g) mRNA, complete cds	Q8H1H9	781	0	Primary amine oxidase	tynA	257	3.00E-72	COG3733	pfam01179	Cu_amine_oxid	Copper amine oxidase, enzyme domain. Copper amine oxidases are a ubiquitous and novel group of quinoenzymes that catalyse the oxidative deamination of primary amines to the corresponding aldehydes, with concomitant reduction of molecular oxygen to hydrogen peroxide. The enzymes are dimers of identical 70-90 kDa subunits, each of which contains a single copper ion and a covalently bound cofactor f…	GO:0009738|abscisic acid-activated signaling pathway;GO:0009308|amine metabolic process;GO:0006809|nitric oxide biosynthetic process;	.	GO:0052595|aliphatic-amine oxidase activity;GO:0052594|aminoacetone:oxygen oxidoreductase(deaminating) activity;GO:0005507|copper ion binding;GO:0052596|phenethylamine:oxygen oxidoreductase (deaminating) activity;GO:0008131|primary amine oxidase activity;GO:0048038|quinone binding;GO:0052593|tryptamine:oxygen oxidoreductase (deaminating) activity;	K00276	AOC3, AOC2, tynA; primary-amine oxidase [EC:1.4.3.21]
Potri.001G118300.v3.0	702	778	786	1758.641582	2604	3239	2964	0.299730754	-1.738260975	3.82E-47	5.90E-45	down	yes	Potri.001G118300	protein_coding	chrChr01:9497091-9500697:+	gi|566147823|ref|XP_002299418.2|	2286	0	hypothetical protein POPTR_0001s07870g [Populus trichocarpa]	gi|566147822|ref|XM_002299382.2|	1450	0	Populus trichocarpa hypothetical protein (POPTR_0001s07870g) mRNA, complete cds	Q8H1H9	447	3.00E-141	Primary amine oxidase	alr3431	164	3.00E-41	COG3733	pfam01179	Cu_amine_oxid	Copper amine oxidase, enzyme domain. Copper amine oxidases are a ubiquitous and novel group of quinoenzymes that catalyse the oxidative deamination of primary amines to the corresponding aldehydes, with concomitant reduction of molecular oxygen to hydrogen peroxide. The enzymes are dimers of identical 70-90 kDa subunits, each of which contains a single copper ion and a covalently bound cofactor f…	GO:0009738|abscisic acid-activated signaling pathway;GO:0009308|amine metabolic process;GO:0006809|nitric oxide biosynthetic process;	.	GO:0052595|aliphatic-amine oxidase activity;GO:0052594|aminoacetone:oxygen oxidoreductase(deaminating) activity;GO:0005507|copper ion binding;GO:0052596|phenethylamine:oxygen oxidoreductase (deaminating) activity;GO:0008131|primary amine oxidase activity;GO:0048038|quinone binding;GO:0052593|tryptamine:oxygen oxidoreductase (deaminating) activity;	K00276	AOC3, AOC2, tynA; primary-amine oxidase [EC:1.4.3.21]
Potri.001G118400.v3.0	360	330	263	598.5697976	1133	1204	466	0.40075056	-1.319223558	2.80E-06	1.79E-05	down	yes	Potri.001G118400	protein_coding	chrChr01:9504881-9507706:-	gi|566147821|ref|XP_006368695.1|	2574	0	hypothetical protein POPTR_0001s07860g [Populus trichocarpa]	gi|566147820|ref|XM_006368633.1|	1709	0	Populus trichocarpa hypothetical protein (POPTR_0001s07860g) mRNA, complete cds	Q42798	291	9.00E-89	3,9-dihydroxypterocarpan 6A-monooxygenase	BH0579	124	9.00E-30	COG2124	pfam00067	p450	Cytochrome P450. Cytochrome P450s are haem-thiolate proteins involved in the oxidative degradation of various compounds. They are particularly well known for their role in the degradation of environmental toxins and mutagens. They can be divided into 4 classes, according to the method by which electrons from NAD(P)H are delivered to the catalytic site. Sequence conservation is relatively low with…	GO:0006952|defense response;GO:0044550|secondary metabolite biosynthetic process;	GO:0016020|membrane;	GO:0047082|3,9-dihydroxypterocarpan 6a-monooxygenase activity;GO:0020037|heme binding;GO:0005506|iron ion binding;GO:0016709|oxidoreductase activity, acting on paired donors, with incorporation or reduction of molecular oxygen, NAD(P)H as one donor, and incorporation of one atom of oxygen;	K13261	CYP93A1; 3,9-dihydroxypterocarpan 6a-monooxygenase [EC:1.14.13.28]
Potri.001G120700.v3.0	41	28	33	18.72157755	3	0	0	39.59031434	5.307075617	3.05E-08	2.74E-07	up	yes	Potri.001G120700	protein_coding	chrChr01:9724379-9726103:-	gi|566146317|ref|XP_006368178.1|	1249	4.00E-167	hypothetical protein POPTR_0001s00290g [Populus trichocarpa]	gi|743808481|ref|XM_011019968.1|	1172	0	PREDICTED: Populus euphratica uncharacterized LOC105121369 (LOC105121369), transcript variant X1, mRNA	Q9SUV9	229	6.00E-69	Protein INAPERTURATE POLLEN1	.	.	.	.	pfam14144	DOG1	Seed dormancy control. This family of plant proteins appears to be a highly specific controller seed dormancy.	GO:0010584|pollen exine formation;GO:0006351|transcription, DNA-templated;	GO:0005737|cytoplasm;	GO:0043565|sequence-specific DNA binding;	.	.
Potri.001G121300.v3.0	36	32	31	23.01504055	13	7	14	3.380881831	1.757399592	0.00019214	0.000834338	up	yes	Potri.001G121300	protein_coding	chrChr01:9788352-9790660:+	gi|566146329|ref|XP_002297623.2|	1485	0	hypothetical protein POPTR_0001s00350g [Populus trichocarpa]	gi|743808518|ref|XM_011019978.1|	1452	0	PREDICTED: Populus euphratica probable WRKY transcription factor 17 (LOC105121373), transcript variant X2, mRNA	Q9SV15	144	3.00E-37	Probable WRKY transcription factor 11	.	.	.	.	pfam03106	WRKY	WRKY DNA -binding domain.	GO:0042742|defense response to bacterium;GO:0010200|response to chitin;GO:0006351|transcription, DNA-templated;	GO:0005634|nucleus;	GO:0005516|calmodulin binding;GO:0043565|sequence-specific DNA binding;GO:0003700|transcription factor activity, sequence-specific DNA binding;	.	.
Potri.001G121600.v3.0	132	124	134	96.33003748	55	50	67	2.633205211	1.396819958	4.93E-09	4.98E-08	up	yes	Potri.001G121600	protein_coding	chrChr01:9820694-9821823:-	gi|566146337|ref|XP_006368187.1|	1290	7.00E-176	hypothetical protein POPTR_0001s00380g [Populus trichocarpa]	gi|743808529|ref|XM_011019982.1|	1010	0	PREDICTED: Populus euphratica uncharacterized LOC105121376 (LOC105121376), mRNA	.	.	.	.	.	.	.	.	pfam03251	Tymo_45kd_70kd	Tymovirus 45/70Kd protein. Tymoviruses are single stranded RNA viruses. This family includes a protein of unknown function that has been named based on its molecular weight. Tymoviruses such as the ononis yellow mosaic tymovirus encode only three proteins. Of these two are overlapping this protein overlaps a larger ORF that is thought to be the polymerase.	.	.	.	.	.
Potri.001G122300.v3.0	4	9	5	25.1150989	46	45	51	0.14768243	-2.759429896	6.40E-08	5.46E-07	down	yes	Potri.001G122300	protein_coding	chrChr01:9894758-9896726:+	.	.	.	.	gi|743808569|ref|XM_011019993.1|	925	0	PREDICTED: Populus euphratica NADH dehydrogenase [ubiquinone] 1 beta subcomplex subunit 8, mitochondrial (LOC105121381), transcript variant X2, mRNA	.	.	.	.	.	.	.	.	pfam05761	5_nucleotid	5' nucleotidase family. This family of eukaryotic proteins includes 5' nucleotidase enzymes, such as purine 5'-nucleotidase EC:3.1.3.5.	.	.	.	.	.
Potri.001G123300.v3.0	21	15	21	11.84594892	5	5	1	6.050538226	2.597063483	0.000241635	0.001023994	up	yes	Potri.001G123300	protein_coding	chrChr01:9986209-9986694:+	gi|566146383|ref|XP_006368210.1|	469	4.00E-57	hypothetical protein POPTR_0001s00540g [Populus trichocarpa]	gi|159459640|gb|AC214027.1|	486	0	Populus trichocarpa clone POP018-L01, complete sequence	.	.	.	.	.	.	.	.	pfam08696	Dna2	DNA replication factor Dna2. Dna2 is a DNA replication factor with single-stranded DNA-dependent ATPase, ATP-dependent nuclease, ( 5'-flap endonuclease) and helicase activities. It is required for Okazaki fragment processing and is involved in DNA repair pathways.	.	.	.	.	.
Potri.001G126700.v3.0	170	155	178	112.8826312	68	38	43	3.922682045	1.971840402	2.43E-14	4.57E-13	up	yes	Potri.001G126700	protein_coding	chrChr01:10284222-10289138:+	gi|566146451|ref|XP_006368240.1|	2284	0	hypothetical protein POPTR_0001s00880g [Populus trichocarpa]	gi|566146450|ref|XM_006368178.1|	1742	0	Populus trichocarpa hypothetical protein (POPTR_0001s00880g) mRNA, complete cds	Q8GW43	611	0	8-amino-7-oxononanoate synthase	BS_kbl	196	4.00E-55	COG0156	pfam00155	Aminotran_1_2	Aminotransferase class I and II.	GO:0009102|biotin biosynthetic process;	GO:0005829|cytosol;GO:0005777|peroxisome;	GO:0008710|8-amino-7-oxononanoate synthase activity;GO:0030170|pyridoxal phosphate binding;	K00652	bioF; 8-amino-7-oxononanoate synthase [EC:2.3.1.47]
Potri.001G131300.v3.0	1083	976	893	792.7503787	672	601	443	2.012284103	1.008834006	2.31E-09	2.45E-08	up	yes	Potri.001G131300	protein_coding	chrChr01:10556155-10559083:-	gi|566146559|ref|XP_006368292.1|	1639	0	hypothetical protein POPTR_0001s01370g [Populus trichocarpa]	gi|566146558|ref|XM_006368230.1|	1432	0	Populus trichocarpa hypothetical protein (POPTR_0001s01370g) mRNA, complete cds	.	.	.	.	.	.	.	.	pfam00999	Na_H_Exchanger	Sodium/hydrogen exchanger family. Na/H antiporters are key transporters in maintaining the pH of actively metabolizing cells. The molecular mechanisms of antiport are unclear. These antiporters contain 10-12 transmembrane regions (M) at the amino-terminus and a large cytoplasmic region at the carboxyl terminus. The transmembrane regions M3-M12 share identity with other members of the family. The …	.	.	.	.	.
Potri.001G131500.v3.0	1	0	0	43.28288743	103	70	106	0.004466495	-7.806641256	1.88E-10	2.32E-09	down	yes	Potri.001G131500	protein_coding	chrChr01:10589326-10596230:+	gi|566146565|ref|XP_006368295.1|	676	2.00E-84	hypothetical protein POPTR_0001s01390g [Populus trichocarpa]	gi|566146564|ref|XM_006368233.1|	1125	0	Populus trichocarpa hypothetical protein (POPTR_0001s01390g) mRNA, complete cds	.	.	.	.	.	.	.	.	pfam05672	MAP7	MAP7 (E-MAP-115) family. The organisation of microtubules varies with the cell type and is presumably controlled by tissue-specific microtubule-associated proteins (MAPs). The 115-kDa epithelial MAP (E-MAP-115/MAP7) has been identified as a microtubule-stabilizing protein predominantly expressed in cell lines of epithelial origin. The binding of this microtubule associated protein is nucleotide i…	.	.	.	.	.
Potri.001G133000.v3.0	677	638	747	482.5929071	244	253	245	3.231167639	1.692055602	1.08E-39	1.26E-37	up	yes	Potri.001G133000	protein_coding	chrChr01:10698727-10700853:-	gi|566146601|ref|XP_006368313.1|	2230	0	hypothetical protein POPTR_0001s01520g [Populus trichocarpa]	gi|566146600|ref|XM_006368251.1|	1683	0	Populus trichocarpa hypothetical protein (POPTR_0001s01520g) mRNA, complete cds	Q7Y232	164	1.00E-42	UDP-glycosyltransferase 73B4	.	.	.	.	pfam00201	UDPGT	UDP-glucoronosyl and UDP-glucosyl transferase.	GO:0009813|flavonoid biosynthetic process;GO:0052696|flavonoid glucuronidation;GO:0051707|response to other organism;GO:0009636|response to toxic substance;	GO:0005829|cytosol;GO:0043231|intracellular membrane-bounded organelle;	GO:0047893|flavonol 3-O-glucosyltransferase activity;GO:0080043|quercetin 3-O-glucosyltransferase activity;GO:0080044|quercetin 7-O-glucosyltransferase activity;GO:0035251|UDP-glucosyltransferase activity;	.	.
Potri.001G133200.v3.0	174	185	156	294.8285988	432	459	426	0.456315295	-1.131897083	6.09E-13	9.96E-12	down	yes	Potri.001G133200	protein_coding	chrChr01:10705862-10707591:-	gi|566146605|ref|XP_006368315.1|	1662	0	hypothetical protein POPTR_0001s01540g [Populus trichocarpa]	gi|566146604|ref|XM_006368253.1|	1117	0	Populus trichocarpa hypothetical protein (POPTR_0001s01540g) mRNA, complete cds	E6Y2X0	556	0	Bifunctional pinoresinol-lariciresinol reductase 2	slr0399	69.3	3.00E-12	COG0702	pfam05368	NmrA	NmrA-like family. NmrA is a negative transcriptional regulator involved in the post-translational modification of the transcription factor AreA. NmrA is part of a system controlling nitrogen metabolite repression in fungi. This family only contains a few sequences as iteration results in significant matches to other Rossmann fold families.	GO:1902132|(+)-lariciresinol biosynthetic process;GO:1902131|(+)-lariciresinol catabolic process;GO:1902125|(+)-pinoresinol catabolic process;GO:1902138|(-)-secoisolariciresinol biosynthetic process;GO:0009807|lignan biosynthetic process;	.	GO:0010284|lariciresinol reductase activity;GO:0010283|pinoresinol reductase activity;	.	.
Potri.001G136200.v3.0	660	694	773	549.0261991	384	318	393	2.253669998	1.172276279	1.27E-15	2.74E-14	up	yes	Potri.001G136200	protein_coding	chrChr01:10928209-10932675:-	gi|566146679|ref|XP_006368349.1|	5865	0	cellulose synthase-like D1 family protein [Populus trichocarpa]	gi|566146678|ref|XM_006368287.1|	3466	0	Populus trichocarpa cellulose synthase-like D1 family protein (POPTR_0001s01880g) mRNA, complete cds	Q9M9M4	1640	0	Cellulose synthase-like protein D3	alr3757	99	3.00E-20	COG1215	pfam03552	Cellulose_synt	Cellulose synthase. Cellulose, an aggregate of unbranched polymers of beta-1,4-linked glucose residues, is the major component of wood and thus paper, and is synthesized by plants, most algae, some bacteria and fungi, and even some animals. The genes that synthesize cellulose in higher plants differ greatly from the well-characterized genes found in Acetobacter and Agrobacterium sp. More correctl…	GO:0071555|cell wall organization;GO:0030244|cellulose biosynthetic process;GO:0009409|response to cold;	GO:0005783|endoplasmic reticulum;GO:0005768|endosome;GO:0005794|Golgi apparatus;GO:0000139|Golgi membrane;GO:0016021|integral component of membrane;GO:0005886|plasma membrane;GO:0005802|trans-Golgi network;	GO:0016760|cellulose synthase (UDP-forming) activity;GO:0051753|mannan synthase activity;	.	.
Potri.001G136500.v3.0	3	0	2	16.07241264	28	9	60	0.058805291	-4.087910221	2.16E-05	0.000115716	down	yes	Potri.001G136500	protein_coding	chrChr01:10964849-10968400:-	.	.	.	.	.	.	.	.	.	.	.	.	.	.	.	.	pfam15156	CLN6	Ceroid-lipofuscinosis neuronal protein 6. This family of proteins is found in eukaryotes. Proteins in this family are typically between 190 and 310 amino acids in length.	.	.	.	.	.
Potri.001G138300.v3.0	81	91	106	153.5801096	197	212	265	0.478109957	-1.064585643	9.08E-07	6.33E-06	down	yes	Potri.001G138300	protein_coding	chrChr01:11124638-11126042:+	gi|566146717|ref|XP_006368366.1|	537	2.00E-63	hypothetical protein POPTR_0001s02080g [Populus trichocarpa]	gi|566146714|ref|XM_006368303.1|	1247	0	Populus trichocarpa hypothetical protein (POPTR_0001s02080g) mRNA, complete cds	.	.	.	.	.	.	.	.	pfam15077	DUF4544	Domain of unknown function (DUF4544). This family of proteins is found in eukaryotes. Proteins in this family are typically between 118 and 256 amino acids in length. The human member of this family is C11orf85.	.	.	.	.	.
Potri.001G139700.v3.0	328	352	407	243.5893565	92	110	119	3.932551037	1.975465489	3.09E-28	1.90E-26	up	yes	Potri.001G139700	protein_coding	chrChr01:11237952-11246798:+	gi|566146745|ref|XP_006368377.1|	6255	0	P-glycoprotein [Populus trichocarpa]	gi|743809574|ref|XM_011020227.1|	3749	0	PREDICTED: Populus euphratica ABC transporter B family member 2-like (LOC105121546), transcript variant X1, mRNA	Q8LPK2	1867	0	ABC transporter B family member 2	SPCC663.03	390	2.00E-112	COG1132	pfam00005	ABC_tran	ABC transporter. ABC transporters for a large family of proteins responsible for translocation of a variety of compounds across biological membranes. ABC transporters are the largest family of proteins in many completely sequenced bacteria. ABC transporters are composed of two copies of this domain and two copies of a transmembrane domain pfam00664. These four domains may belong to a single polyp…	GO:0055085|transmembrane transport;	GO:0016021|integral component of membrane;GO:0016020|membrane;	GO:0005524|ATP binding;GO:0042626|ATPase activity, coupled to transmembrane movement of substances;	K05658	ABCB1; ATP-binding cassette, subfamily B (MDR/TAP), member 1 [EC:3.6.3.44]
Potri.001G139900.v3.0	11	11	10	6.964759764	5	2	1	4.671831386	2.223988206	0.010704959	0.027975105	up	yes	Potri.001G139900	protein_coding	chrChr01:11265538-11267224:+	gi|566146749|ref|XP_006368379.1|	1649	0	hypothetical protein POPTR_0001s02240g [Populus trichocarpa]	gi|566146748|ref|XM_006368317.1|	1276	0	Populus trichocarpa hypothetical protein (POPTR_0001s02240g) mRNA, complete cds	Q8GWP0	231	2.00E-69	Transcription factor MYB39	ECU11g1690	118	5.00E-30	COG5147	pfam00249	Myb_DNA-binding	Myb-like DNA-binding domain. This family contains the DNA binding domains from Myb proteins, as well as the SANT domain family.	.	GO:0005634|nucleus;	GO:0003677|DNA binding;GO:0003700|transcription factor activity, sequence-specific DNA binding;	K09422	MYBP; myb proto-oncogene protein, plant
Potri.001G140200.v3.0	1682	1503	1944	1341.728691	783	818	1159	2.148271018	1.10317601	4.14E-10	4.87E-09	up	yes	Potri.001G140200	protein_coding	chrChr01:11286866-11289610:+	gi|566146753|ref|XP_006368381.1|	1003	3.00E-129	hypothetical protein POPTR_0001s02260g [Populus trichocarpa]	gi|743809594|ref|XM_011020234.1|	767	0	PREDICTED: Populus euphratica uncharacterized membrane protein At4g09580-like (LOC105121551), mRNA	Q8L586	263	1.00E-80	Uncharacterized membrane protein At4g09580	CC0529	69.3	3.00E-12	COG0398	pfam09335	SNARE_assoc	SNARE associated Golgi protein. This is a family of SNARE associated Golgi proteins. The yeast member of this family localizes with the t-SNARE Tlg2.	.	GO:0005783|endoplasmic reticulum;GO:0005789|endoplasmic reticulum membrane;GO:0016021|integral component of membrane;	.	.	.
Potri.001G140400.v3.0	320	287	211	181.4757856	69	64	89	4.2978979	2.103631211	1.42E-17	3.69E-16	up	yes	Potri.001G140400	protein_coding	chrChr01:11296010-11298024:+	gi|566146757|ref|XP_006368383.1|	1366	0	hypothetical protein POPTR_0001s02280g [Populus trichocarpa]	gi|566146756|ref|XM_006368321.1|	1191	0	Populus trichocarpa hypothetical protein (POPTR_0001s02280g) mRNA, complete cds	.	.	.	.	.	.	.	.	pfam05110	AF-4	AF-4 proto-oncoprotein. This family consists of AF4 (Proto-oncogene AF4) and FMR2 (Fragile X E mental retardation syndrome) nuclear proteins. These proteins have been linked to human diseases such as acute lymphoblastic leukaemia and mental retardation. The family also contains a Drosophila AF4 protein homologue Lilliputian which contains an AT-hook domain. Lilliputian represents a novel pair-rul…	.	.	.	.	.
Potri.001G141100.v3.0	1127	1136	1117	908.0100233	650	674	644	2.001223372	1.000882207	3.86E-20	1.28E-18	up	yes	Potri.001G141100	protein_coding	chrChr01:11342732-11345630:+	gi|566146769|ref|XP_006368389.1|	1462	0	hypothetical protein POPTR_0001s02350g [Populus trichocarpa]	gi|566146768|ref|XM_006368327.1|	1531	0	Populus trichocarpa hypothetical protein (POPTR_0001s02350g) mRNA, complete cds	Q56XR0	222	5.00E-65	Transcription factor bHLH71	.	.	.	.	pfam00010	HLH	Helix-loop-helix DNA-binding domain.	GO:0007275|multicellular organismal development;GO:0006355|regulation of transcription, DNA-templated;GO:0006351|transcription, DNA-templated;	GO:0005634|nucleus;	GO:0003677|DNA binding;GO:0003700|transcription factor activity, sequence-specific DNA binding;	.	.
Potri.001G141700.v3.0	176	144	166	379.7712498	361	845	703	0.296893389	-1.751983128	3.15E-11	4.26E-10	down	yes	Potri.001G141700	protein_coding	chrChr01:11424288-11426064:+	gi|743809697|ref|XP_011018559.1|	180	2.00E-12	PREDICTED: keratin, type I cytoskeletal 16-like isoform X2 [Populus euphratica]	gi|743809714|ref|XM_011020261.1|	281	5.00E-144	PREDICTED: Populus euphratica glycine-rich protein DOT1-like (LOC105121567), transcript variant X6, mRNA	.	.	.	.	.	.	.	.	.	.	.	.	.	.	.	.
Potri.001G141800.v3.0	76	97	90	172.2119407	131	318	363	0.376528139	-1.409170409	1.90E-05	0.000102946	down	yes	Potri.001G141800	protein_coding	chrChr01:11430543-11432305:+	gi|743810279|ref|XP_011018705.1|	192	1.00E-13	PREDICTED: glycine-rich cell wall structural protein 1.8-like [Populus euphratica]	gi|743810278|ref|XM_011020403.1|	329	1.00E-170	PREDICTED: Populus euphratica glycine-rich cell wall structural protein 1.8-like (LOC105121678), mRNA	.	.	.	.	.	.	.	.	.	.	.	.	.	.	.	.
Potri.001G143300.v3.0	4	0	2	13.67921844	20	31	31	0.08502031	-3.556048664	9.57E-06	5.52E-05	down	yes	Potri.001G143300	protein_coding	chrChr01:11643978-11644981:+	.	.	.	.	.	.	.	.	.	.	.	.	.	.	.	.	pfam06437	ISN1	IMP-specific 5'-nucleotidase. The Saccharomyces cerevisiae ISN1 (YOR155c) gene encodes an IMP-specific 5'-nucleotidase, which catalyses degradation of IMP to inosine as part of the purine salvage pathway.	.	.	.	.	.
Potri.001G144100.v3.0	17	22	14	45.5726682	75	91	69	0.263919021	-1.921832762	4.70E-08	4.10E-07	down	yes	Potri.001G144100	protein_coding	chrChr01:11708624-11711083:-	gi|566146835|ref|XP_006368422.1|	2546	0	hypothetical protein POPTR_0001s02670g [Populus trichocarpa]	gi|566146834|ref|XM_006368360.1|	1578	0	Populus trichocarpa hypothetical protein (POPTR_0001s02670g) mRNA, complete cds	Q8S7M7	501	4.00E-170	Plant intracellular Ras-group-related LRR protein 5	alr0124_1	145	6.00E-37	COG4886	pfam13855	LRR_8	Leucine rich repeat.	GO:0009416|response to light stimulus;	.	.	.	.
Potri.001G144300.v3.0	381	347	341	286.4394895	185	205	226	2.020302231	1.014571132	7.28E-10	8.25E-09	up	yes	Potri.001G144300	protein_coding	chrChr01:11722116-11725523:+	gi|566146839|ref|XP_006368424.1|	2721	0	hypothetical protein POPTR_0001s02700g [Populus trichocarpa]	gi|566146838|ref|XM_006368362.1|	2019	0	Populus trichocarpa hypothetical protein (POPTR_0001s02700g) mRNA, complete cds	O49696	634	0	Aluminum-activated malate transporter 12	.	.	.	.	pfam11744	ALMT	Aluminium activated malate transporter.	GO:0010118|stomatal movement;GO:0008272|sulfate transport;	GO:0012505|endomembrane system;GO:0016021|integral component of membrane;GO:0009705|plant-type vacuole membrane;GO:0005886|plasma membrane;	GO:0008509|anion transmembrane transporter activity;GO:0015140|malate transmembrane transporter activity;	.	.
Potri.001G144900.v3.0	3	0	0	10.05500586	25	21	16	0.056605715	-4.142908463	7.61E-05	0.000362712	down	yes	Potri.001G144900	protein_coding	chrChr01:11782566-11783235:-	gi|118489297|gb|ABK96453.1|	163	1.00E-21	unknown [Populus trichocarpa x Populus deltoides]	gi|134142793|gb|EF150632.1|	239	6.00E-121	Populus tremuloides mitochondrial glycine decarboxylase complex H-protein (gdcH4) mRNA, complete cds; nuclear gene for mitochondrial product	P46485	62	9.00E-17	Glycine cleavage system H protein, mitochondrial	.	.	.	.	pfam01597	GCV_H	Glycine cleavage H-protein. This is a family of glycine cleavage H-proteins, part of the glycine cleavage multienzyme complex (GCV) found in bacteria and the mitochondria of eukaryotes. GCV catalyses the catabolism of glycine in eukaryotes. A lipoyl group is attached to a completely conserved lysine residue. The H protein shuttles the methylamine group of glycine from the P protein to the T prote…	GO:0019464|glycine decarboxylation via glycine cleavage system;	GO:0005960|glycine cleavage complex;GO:0005739|mitochondrion;	.	.	.
Potri.001G145200.v3.0	63	41	56	90.89414184	103	225	82	0.458540223	-1.124879804	0.002085647	0.006832581	down	yes	Potri.001G145200	protein_coding	chrChr01:11820141-11825920:+	gi|566146859|ref|XP_006368434.1|	3067	0	proton-dependent oligopeptide transport family protein [Populus trichocarpa]	gi|743809872|ref|XM_011020307.1|	2095	0	PREDICTED: Populus euphratica protein NRT1/ PTR FAMILY 7.3 (LOC105121595), mRNA	Q9LQL2	949	0	Protein NRT1/ PTR FAMILY 7.3	ECU11g1050	115	3.00E-26	COG3104	pfam00854	PTR2	POT family. The POT (proton-dependent oligopeptide transport) family all appear to be proton dependent transporters.	GO:0010150|leaf senescence;GO:0015706|nitrate transport;GO:0055075|potassium ion homeostasis;GO:0010167|response to nitrate;	GO:0016021|integral component of membrane;GO:0005886|plasma membrane;	GO:0015112|nitrate transmembrane transporter activity;GO:0015293|symporter activity;	.	.
Potri.001G145800.v3.0	64	55	78	40.91474736	7	20	11	6.039127749	2.594340192	3.26E-10	3.89E-09	up	yes	Potri.001G145800	protein_coding	chrChr01:11866526-11868449:-	gi|591403266|gb|AHL39105.1|	1754	0	class III peroxidase [Populus trichocarpa]	gi|743809929|ref|XM_011020320.1|	1077	0	PREDICTED: Populus euphratica peroxidase 20 (LOC105121603), mRNA	Q9SLH7	459	8.00E-159	Peroxidase 20	.	.	.	.	pfam00141	peroxidase	Peroxidase.	GO:0042744|hydrogen peroxide catabolic process;GO:0006979|response to oxidative stress;	GO:0005576|extracellular region;	GO:0020037|heme binding;GO:0046872|metal ion binding;GO:0004601|peroxidase activity;	K00430	E1.11.1.7; peroxidase [EC:1.11.1.7]
Potri.001G146000.v3.0	22	19	27	37.39485134	61	62	42	0.479952694	-1.059035879	0.003287349	0.010166462	down	yes	Potri.001G146000	protein_coding	chrChr01:11882678-11884784:-	gi|566146877|ref|XP_006368442.1|	1368	0	hypothetical protein POPTR_0001s02890g [Populus trichocarpa]	gi|743809947|ref|XM_011020324.1|	1067	0	PREDICTED: Populus euphratica uncharacterized LOC105121605 (LOC105121605), mRNA	.	.	.	.	.	.	.	.	pfam07695	7TMR-DISM_7TM	7TM diverse intracellular signalling. This entry represents the transmembrane region of the 7TM-DISM (7TM Receptors with Diverse Intracellular Signalling Modules).	.	.	.	.	.
Potri.001G147200.v3.0	40	45	35	73.35428812	166	105	67	0.415688967	-1.266423636	0.0003526	0.001431885	down	yes	Potri.001G147200	protein_coding	chrChr01:11980149-11982359:-	gi|566146913|ref|XP_006368460.1|	1288	5.00E-175	hypothetical protein POPTR_0001s03010g [Populus trichocarpa]	gi|743810029|ref|XM_011020342.1|	870	0	PREDICTED: Populus euphratica expansin-like B1 (LOC105121617), mRNA	Q850K7	315	2.00E-103	Expansin-like B1	.	.	.	.	pfam03330	DPBB_1	Rare lipoprotein A (RlpA)-like double-psi beta-barrel. Rare lipoprotein A (RlpA) contains a conserved region that has the double-psi beta-barrel (DPBB) fold. The function of RlpA is not well understood, but it has been shown to act as a prc mutant suppressor in Escherichia coli. The DPBB fold is often an enzymatic domain. The members of this family are quite diverse, and if catalytic this family …	.	GO:0005576|extracellular region;	.	.	.
Potri.001G147300.v3.0	604	595	587	468.4582996	305	413	253	2.152859418	1.106254115	1.47E-10	1.84E-09	up	yes	Potri.001G147300	protein_coding	chrChr01:11988101-11990648:+	gi|566146915|ref|XP_006368461.1|	1334	0	haloacid dehalogenase-like hydrolase family protein [Populus trichocarpa]	gi|566146914|ref|XM_006368399.1|	1194	0	Populus trichocarpa haloacid dehalogenase-like hydrolase family protein (POPTR_0001s03020g) mRNA, complete cds	Q9ZVJ5	358	6.00E-121	Haloacid dehalogenase-like hydrolase domain-containing protein Sgpp	alr0728	181	9.00E-53	COG0637	pfam13419	HAD_2	Haloacid dehalogenase-like hydrolase.	.	GO:0005737|cytoplasm;GO:0005829|cytosol;GO:0005886|plasma membrane;	GO:0000287|magnesium ion binding;GO:0016791|phosphatase activity;GO:0050308|sugar-phosphatase activity;	.	.
Potri.001G147400.v3.0	9	5	16	19.07247865	38	17	34	0.386594834	-1.371105735	0.01736323	0.042559462	down	yes	Potri.001G147400	protein_coding	chrChr01:11991088-11993252:+	gi|566146917|ref|XP_006368462.1|	1299	8.00E-178	haloacid dehalogenase-like hydrolase family protein [Populus trichocarpa]	gi|566146916|ref|XM_006368400.1|	929	0	Populus trichocarpa haloacid dehalogenase-like hydrolase family protein (POPTR_0001s03030g) mRNA, complete cds	Q9ZVJ5	348	1.00E-117	Haloacid dehalogenase-like hydrolase domain-containing protein Sgpp	alr0728	162	3.00E-46	COG0637	pfam13419	HAD_2	Haloacid dehalogenase-like hydrolase.	.	GO:0005737|cytoplasm;GO:0005829|cytosol;GO:0005886|plasma membrane;	GO:0000287|magnesium ion binding;GO:0016791|phosphatase activity;GO:0050308|sugar-phosphatase activity;	.	.
Potri.001G148700.v3.0	40	35	57	79.05498495	78	90	190	0.423236421	-1.240464313	0.001149766	0.004063798	down	yes	Potri.001G148700	protein_coding	chrChr01:12205591-12207393:+	gi|566160698|ref|XP_006385394.1|	828	2.00E-106	senescence-associated family protein [Populus trichocarpa]	gi|566160697|ref|XM_006385332.1|	1422	0	Populus trichocarpa senescence-associated family protein (POPTR_0003s03400g) mRNA, complete cds	Q8LGS1	52.4	3.00E-06	Protein MARD1	.	.	.	.	pfam04570	DUF581	Protein of unknown function (DUF581). Family of uncharacterized proteins.	.	.	GO:0046872|metal ion binding;	.	.
Potri.001G149000.v3.0	63	41	67	41.71337404	26	22	25	2.714786354	1.440838667	4.57E-05	0.00022905	up	yes	Potri.001G149000	protein_coding	chrChr01:12282304-12282935:+	gi|566160684|ref|XP_006385388.1|	290	1.00E-30	hypothetical protein POPTR_0003s03320g [Populus trichocarpa]	gi|566160683|ref|XM_006385326.1|	521	0	Populus trichocarpa hypothetical protein (POPTR_0003s03320g) mRNA, complete cds	.	.	.	.	.	.	.	.	pfam13966	zf-RVT	zinc-binding in reverse transcriptase. This domain would appear to be a zinc-binding region of a putative reverse transcriptase.	.	.	.	.	.
Potri.001G149500.v3.0	0	0	2	5.126679131	18	5	8	0.07389825	-3.758315992	0.006715004	0.018800349	down	yes	Potri.001G149500	protein_coding	chrChr01:12324688-12325409:+	gi|566160672|ref|XP_006385382.1|	412	1.00E-48	hypothetical protein POPTR_0003s03260g [Populus trichocarpa]	gi|566160671|ref|XM_006385320.1|	587	0	Populus trichocarpa hypothetical protein (POPTR_0003s03260g) mRNA, complete cds	.	.	.	.	.	.	.	.	pfam06862	DUF1253	Protein of unknown function (DUF1253). This family represents the C-terminal portion (approximately 500 residues) of several hypothetical eukaryotic proteins of unknown function.	.	.	.	.	.
Potri.001G149600.v3.0	228	216	251	463.4859781	566	547	1075	0.36626706	-1.449032136	1.60E-08	1.49E-07	down	yes	Potri.001G149600	protein_coding	chrChr01:12329640-12332726:-	gi|566160670|ref|XP_006385381.1|	1305	5.00E-174	hypothetical protein POPTR_0003s03250g [Populus trichocarpa]	gi|566160669|ref|XM_006385319.1|	1842	0	Populus trichocarpa hypothetical protein (POPTR_0003s03250g) mRNA, complete cds	P40228	380	6.00E-126	Casein kinase II subunit beta-1	SPAC1851.03	227	3.00E-68	COG5041	pfam01214	CK_II_beta	Casein kinase II regulatory subunit.	GO:0006468|protein phosphorylation;GO:0071900|regulation of protein serine/threonine kinase activity;GO:0080163|regulation of protein serine/threonine phosphatase activity;GO:0007165|signal transduction;	GO:0005737|cytoplasm;GO:0005829|cytosol;GO:0005634|nucleus;GO:0005956|protein kinase CK2 complex;	GO:0019887|protein kinase regulator activity;	K03115	CSNK2B; casein kinase II subunit beta
Potri.001G150300.v3.0	502	496	539	402.5830976	255	243	329	2.155586019	1.108080135	3.63E-11	4.87E-10	up	yes	Potri.001G150300	protein_coding	chrChr01:12387634-12390388:+	gi|566160653|ref|XP_006385373.1|	1801	0	hypothetical protein POPTR_0003s03180g [Populus trichocarpa]	gi|566160652|ref|XM_006385311.1|	1197	0	Populus trichocarpa hypothetical protein (POPTR_0003s03180g) mRNA, complete cds	.	.	.	.	.	.	.	.	pfam00160	Pro_isomerase	Cyclophilin type peptidyl-prolyl cis-trans isomerase/CLD. The peptidyl-prolyl cis-trans isomerases, also known as cyclophilins, share this domain of about 109 amino acids. Cyclophilins have been found in all organisms studied so far and catalyse peptidyl-prolyl isomerization during which the peptide bond preceding proline (the peptidyl-prolyl bond) is stabilized in the cis conformation. Mammalian…	.	.	.	.	.
Potri.001G150600.v3.0	515	590	545	440.4722885	298	392	256	2.040712753	1.029073126	1.12E-09	1.24E-08	up	yes	Potri.001G150600	protein_coding	chrChr01:12407345-12409406:+	gi|566149064|ref|XP_006368939.1|	2399	0	hypothetical protein POPTR_0001s15070g [Populus trichocarpa]	gi|743908216|ref|XM_011049254.1|	1758	0	PREDICTED: Populus euphratica uncharacterized LOC105141877 (LOC105141877), mRNA	Q9LJG8	57.4	2.00E-07	Trihelix transcription factor ASIL2	.	.	.	.	pfam13837	Myb_DNA-bind_4	Myb/SANT-like DNA-binding domain. This presumed domain appears to be related to other Myb/SANT-like DNA binding domains. In particular pfam10545 seems most related. This family is greatly expanded in plants and appears in several proteins annotated as transposon proteins.	GO:0009793|embryo development ending in seed dormancy;GO:0006355|regulation of transcription, DNA-templated;GO:0010431|seed maturation;GO:0006351|transcription, DNA-templated;	GO:0005634|nucleus;	GO:0003677|DNA binding;GO:0003700|transcription factor activity, sequence-specific DNA binding;	.	.
Potri.001G150700.v3.0	34	29	35	19.17032269	2	8	1	10.44114614	3.384208182	1.89E-07	1.49E-06	up	yes	Potri.001G150700	protein_coding	chrChr01:12414036-12416903:-	gi|743908219|ref|XP_011047557.1|	2715	0	PREDICTED: cationic amino acid transporter 6, chloroplastic-like [Populus euphratica]	gi|743908218|ref|XM_011049255.1|	1769	0	PREDICTED: Populus euphratica cationic amino acid transporter 6, chloroplastic-like (LOC105141878), mRNA	Q9LZ20	516	1.00E-174	Cationic amino acid transporter 6, chloroplastic	XF2207	182	3.00E-49	COG0531	pfam13520	AA_permease_2	Amino acid permease.	GO:0009624|response to nematode;	GO:0031969|chloroplast membrane;GO:0005887|integral component of plasma membrane;GO:0005886|plasma membrane;	GO:0015171|amino acid transmembrane transporter activity;GO:0015297|antiporter activity;GO:0015179|L-amino acid transmembrane transporter activity;	.	.
Potri.001G151500.v3.0	50	60	97	37.99405898	1	2	5	29.83989259	4.899170437	1.04E-14	2.03E-13	up	yes	Potri.001G151500	protein_coding	chrChr01:12495858-12497372:+	gi|566149084|ref|XP_006368949.1|	1341	0	Expansin-related protein 1 precursor [Populus trichocarpa]	gi|566149083|ref|XM_006368887.1|	902	0	Populus trichocarpa Expansin-related protein 1 precursor (POPTR_0001s15150g) mRNA, complete cds	O23547	302	2.00E-99	Expansin-like B1	.	.	.	.	pfam01357	Pollen_allerg_1	Pollen allergen. This family contains allergens lol PI, PII and PIII from Lolium perenne.	GO:0019953|sexual reproduction;	GO:0005576|extracellular region;	.	.	.
Potri.001G151600.v3.0	28	39	46	27.80678716	13	22	15	2.630974073	1.395597031	0.001062652	0.003794687	up	yes	Potri.001G151600	protein_coding	chrChr01:12499921-12501426:+	gi|566149086|ref|XP_006368950.1|	1527	0	hypothetical protein POPTR_0001s15160g [Populus trichocarpa]	gi|566149085|ref|XM_006368888.1|	1472	0	Populus trichocarpa hypothetical protein (POPTR_0001s15160g) mRNA, complete cds	.	.	.	.	.	.	.	.	pfam10328	7TM_GPCR_Srx	Serpentine type 7TM GPCR chemoreceptor Srx. Chemoreception is mediated in Caenorhabditis elegans by members of the seven-transmembrane G-protein-coupled receptor class (7TM GPCRs) of proteins which are of the serpentine type. Srx is part of the Srg superfamily of chemoreceptors. Chemoperception is one of the central senses of soil nematodes like C. elegans which are otherwise 'blind' and 'deaf'.	.	.	.	.	.
Potri.001G152500.v3.0	57	54	34	37.06568153	34	18	19	2.389908014	1.256955091	0.002423351	0.007784442	up	yes	Potri.001G152500	protein_coding	chrChr01:12587166-12588716:-	gi|566149106|ref|XP_006368960.1|	1841	0	hypothetical protein POPTR_0001s15250g [Populus trichocarpa]	gi|566149105|ref|XM_006368898.1|	1317	0	Populus trichocarpa hypothetical protein (POPTR_0001s15250g) mRNA, complete cds	.	.	.	.	.	.	.	.	pfam02458	Transferase	Transferase family. This family includes a number of transferase enzymes. These include anthranilate N-hydroxycinnamoyl/benzoyltransferase that catalyses the first committed reaction of phytoalexin biosynthesis. Deacetylvindoline 4-O-acetyltransferase EC:2.3.1.107 catalyses the last step in vindoline biosynthesis is also a member of this family. The motif HXXXD is probably part of the active site…	.	.	.	.	.
Potri.001G153100.v3.0	278	280	288	199.8986433	143	71	100	3.128114089	1.645293132	1.26E-11	1.80E-10	up	yes	Potri.001G153100	protein_coding	chrChr01:12630051-12631690:-	gi|566149118|ref|XP_006368966.1|	2765	0	hypothetical protein POPTR_0001s15300g [Populus trichocarpa]	gi|156447066|gb|AC208999.1|	1640	0	Populus trichocarpa clone POP021-B12, complete sequence	O23522	575	0	Phospholipase A1-Ibeta2, chloroplastic	sll0482	53.9	7.00E-07	COG3675	pfam01764	Lipase_3	Lipase (class 3).	GO:0016042|lipid catabolic process;	GO:0009507|chloroplast;	GO:0047714|galactolipase activity;GO:0008970|phosphatidylcholine 1-acylhydrolase activity;GO:0004806|triglyceride lipase activity;	.	.
Potri.001G154000.v3.0	21	2	13	6.867141704	1	1	1	13.90100622	3.79711741	0.001650288	0.005571548	up	yes	Potri.001G154000	protein_coding	chrChr01:12704075-12705504:+	gi|566149138|ref|XP_006368976.1|	351	2.00E-39	hypothetical protein POPTR_0001s15380g [Populus trichocarpa]	gi|566149139|ref|XM_006368915.1|	599	0	Populus trichocarpa hypothetical protein (POPTR_0001s15380g) mRNA, complete cds	.	.	.	.	.	.	.	.	pfam10189	DUF2356	Conserved protein (DUF2356). This is a 200 amino acid region of a family of proteins conserved from plants to humans. Some members have been putatively annotated as being integrator complex subunit 3 but this could not be confirmed. The function is unknown.	.	.	.	.	.
Potri.001G154100.v3.0	1224	1146	1125	703.8494157	124	142	235	8.086349104	3.015488489	6.93E-43	9.21E-41	up	yes	Potri.001G154100	protein_coding	chrChr01:12708418-12709598:-	gi|566149142|ref|XP_006368978.1|	1172	1.00E-157	hypothetical protein POPTR_0001s15390g [Populus trichocarpa]	gi|156447066|gb|AC208999.1|	1181	0	Populus trichocarpa clone POP021-B12, complete sequence	O80337	223	4.00E-68	Ethylene-responsive transcription factor 1A	.	.	.	.	pfam00847	AP2	AP2 domain. This 60 amino acid residue domain can bind to DNA and is found in transcription factor proteins.	GO:0051301|cell division;GO:0006952|defense response;GO:0009873|ethylene-activated signaling pathway;GO:0010200|response to chitin;GO:0006351|transcription, DNA-templated;GO:0001944|vasculature development;	GO:0005634|nucleus;	GO:0003677|DNA binding;GO:0003700|transcription factor activity, sequence-specific DNA binding;	K09286	EREBP; EREBP-like factor
Potri.001G154800.v3.0	2	0	2	6.69811912	12	14	13	0.118886396	-3.072344456	0.002343105	0.007559723	down	yes	Potri.001G154800	protein_coding	chrChr01:12786735-12787583:-	.	.	.	.	.	.	.	.	.	.	.	.	.	.	.	.	pfam14714	KH_dom-like	KH-domain-like of EngA bacterial GTPase enzymes, C-terminal. The KH-like domain at the C-terminus of the EngA subfamily of essential bacterial GTPases has a unique domain structure position. The two adjacent GTPase domains (GD1 and GD2), two domains of family MMR_HSR1, pfam01926, pack at either side of the C-terminal domain. This C-terminal domain resembles a KH domain but is missing the distinct…	.	.	.	.	.
Potri.001G155700.v3.0	35	47	27	83.01055092	100	111	198	0.309789423	-1.690640206	2.44E-06	1.57E-05	down	yes	Potri.001G155700	protein_coding	chrChr01:12889832-12891148:+	gi|566149180|ref|XP_006368997.1|	1005	3.00E-132	hypothetical protein POPTR_0001s15550g [Populus trichocarpa]	gi|743915014|ref|XM_011003148.1|	992	0	PREDICTED: Populus euphratica ethylene-responsive transcription factor ERF039-like (LOC105108726), mRNA	Q8LBQ7	161	4.00E-44	Ethylene-responsive transcription factor ERF034	.	.	.	.	pfam00847	AP2	AP2 domain. This 60 amino acid residue domain can bind to DNA and is found in transcription factor proteins.	GO:0009873|ethylene-activated signaling pathway;GO:0006351|transcription, DNA-templated;	GO:0005634|nucleus;	GO:0003700|transcription factor activity, sequence-specific DNA binding;GO:0044212|transcription regulatory region DNA binding;	.	.
Potri.001G156400.v3.0	13	8	5	18.35062512	31	32	26	0.342123599	-1.547410473	0.003559874	0.010885563	down	yes	Potri.001G156400	protein_coding	chrChr01:12975872-12976388:-	gi|566149198|ref|XP_006369006.1|	160	8.00E-12	hypothetical protein POPTR_0001s15640g [Populus trichocarpa]	gi|566149197|ref|XM_006368944.1|	341	1.00E-177	Populus trichocarpa hypothetical protein (POPTR_0001s15640g) mRNA, complete cds	.	.	.	.	.	.	.	.	pfam03808	Glyco_tran_WecB	Glycosyl transferase WecB/TagA/CpsF family.	.	.	.	.	.
Potri.001G156600.v3.0	175	156	188	292.5729395	449	406	443	0.464369139	-1.106655997	1.23E-12	1.94E-11	down	yes	Potri.001G156600	protein_coding	chrChr01:12977623-12982087:+	gi|743915039|ref|XP_011001464.1|	1468	0	PREDICTED: formyltetrahydrofolate deformylase 1, mitochondrial-like isoform X3 [Populus euphratica]	gi|566149203|ref|XM_006368947.1|	1230	0	Populus trichocarpa hypothetical protein (POPTR_0001s15650g) mRNA, complete cds	Q93YQ3	462	5.00E-157	Formyltetrahydrofolate deformylase 1, mitochondrial	aq_1818	210	3.00E-61	COG0788	pfam00551	Formyl_trans_N	Formyl transferase. This family includes the following members. Glycinamide ribonucleotide transformylase catalyses the third step in de novo purine biosynthesis, the transfer of a formyl group to 5'-phosphoribosylglycinamide. Formyltetrahydrofolate deformylase produces formate from formyl- tetrahydrofolate. Methionyl-tRNA formyltransferase transfers a formyl group onto the amino terminus of the …	GO:0006189|'de novo' IMP biosynthetic process;GO:0006730|one-carbon metabolic process;GO:0009853|photorespiration;GO:0046653|tetrahydrofolate metabolic process;	GO:0005739|mitochondrion;	GO:0008864|formyltetrahydrofolate deformylase activity;GO:0016742|hydroxymethyl-, formyl- and related transferase activity;	K01433	purU; formyltetrahydrofolate deformylase [EC:3.5.1.10]
Potri.001G157700.v3.0	60	56	50	41.05951978	19	38	17	2.633296338	1.396869884	0.000265334	0.001112874	up	yes	Potri.001G157700	protein_coding	chrChr01:13109295-13110342:+	gi|566149234|ref|XP_006369024.1|	1443	0	hypothetical protein POPTR_0001s15790g [Populus trichocarpa]	gi|566149233|ref|XM_006368962.1|	997	0	Populus trichocarpa hypothetical protein (POPTR_0001s15790g) mRNA, complete cds	Q9M202	166	7.00E-47	Zinc finger protein ZAT9	.	.	.	.	pfam13912	zf-C2H2_6	C2H2-type zinc finger.	GO:0006355|regulation of transcription, DNA-templated;GO:0006351|transcription, DNA-templated;	GO:0005634|nucleus;	GO:0046872|metal ion binding;GO:0043565|sequence-specific DNA binding;GO:0003700|transcription factor activity, sequence-specific DNA binding;GO:0044212|transcription regulatory region DNA binding;	.	.
Potri.001G158100.v3.0	147	147	190	308.7141154	436	476	532	0.388623774	-1.363553934	1.22E-15	2.64E-14	down	yes	Potri.001G158100	protein_coding	chrChr01:13164000-13164793:-	gi|566149246|ref|XP_006369030.1|	531	4.00E-65	hypothetical protein POPTR_0001s15830g [Populus trichocarpa]	gi|566149245|ref|XM_006368968.1|	772	0	Populus trichocarpa hypothetical protein (POPTR_0001s15830g) mRNA, complete cds	.	.	.	.	.	.	.	.	pfam03124	EXS	EXS family. We have named this region the EXS family after (ERD1, XPR1, and SYG1). This family includes C-terminus portions from the SYG1 G-protein associated signal transduction protein from Saccharomyces cerevisiae, and sequences that are thought to be murine leukaemia virus (MLV) receptors (XPR1). N-terminus portions from these proteins are aligned in the SPX pfam03105 family. The previously n…	.	.	.	.	.
Potri.001G158600.v3.0	202	228	289	162.1066482	40	84	96	3.785624297	1.920531239	2.61E-11	3.57E-10	up	yes	Potri.001G158600	protein_coding	chrChr01:13209787-13211608:+	gi|566149254|ref|XP_006369034.1|	2260	0	hypothetical protein POPTR_0001s15870g [Populus trichocarpa]	gi|566149253|ref|XM_006368972.1|	1818	0	Populus trichocarpa hypothetical protein (POPTR_0001s15870g) mRNA, complete cds	Q940R4	493	5.00E-167	Probable aspartyl protease At4g16563	.	.	.	.	pfam14541	TAXi_C	Xylanase inhibitor C-terminal. The N- and C-termini of the members of this family are jointly necessary for creating the catalytic pocket necessary for cleaving xylasnase. Phytopathogens produce xylanase that destroys plant cells, so its destruction through proteolysis is vital for plant-survival.	GO:0030163|protein catabolic process;GO:0006508|proteolysis;	GO:0009505|plant-type cell wall;	GO:0004190|aspartic-type endopeptidase activity;	.	.
Potri.001G158800.v3.0	268	330	208	165.5655295	60	29	43	7.131378111	2.834180899	4.04E-22	1.57E-20	up	yes	Potri.001G158800	protein_coding	chrChr01:13225758-13226690:-	gi|566149258|ref|XP_006369036.1|	1084	1.00E-146	hypothetical protein POPTR_0001s15890g [Populus trichocarpa]	gi|566149257|ref|XM_006368974.1|	930	0	Populus trichocarpa hypothetical protein (POPTR_0001s15890g) mRNA, complete cds	.	.	.	.	.	.	.	.	pfam05678	VQ	VQ motif. This short motif is found in a variety of plant proteins. These proteins vary greatly in length and are mostly composed of low complexity regions. They all conserve a short motif FXhVQChTG, where X is any amino acid and h is a hydrophobic amino acid. The function of this motif is uncertain, however one protein in this family has been found to bind the SigA sigma factor. It would seem pl…	.	.	.	.	.
Potri.001G159900.v3.0	19	30	29	15.61030119	1	8	2	8.315890099	3.055870692	1.36E-05	7.58E-05	up	yes	Potri.001G159900	protein_coding	chrChr01:13332808-13334885:-	gi|566149282|ref|XP_006369048.1|	2460	0	QUARTET 3 family protein [Populus trichocarpa]	gi|566149281|ref|XM_006368986.1|	1510	0	Populus trichocarpa QUARTET 3 family protein (POPTR_0001s15990g) mRNA, complete cds	O49432	604	0	Polygalacturonase QRT3	.	.	.	.	pfam12708	Pectate_lyase_3	Pectate lyase superfamily protein. This family of proteins possesses a beta helical structure like Pectate lyase. This family is most closely related to glycosyl hydrolase family 28.	GO:0071555|cell wall organization;GO:0008152|metabolic process;GO:0009556|microsporogenesis;GO:0010584|pollen exine formation;	GO:0005618|cell wall;GO:0005576|extracellular region;	GO:0004650|polygalacturonase activity;	.	.
Potri.001G162400.v3.0	2485	2497	2432	1849.679582	1290	1208	902	2.547388287	1.34901888	2.87E-22	1.13E-20	up	yes	Potri.001G162400	protein_coding	chrChr01:13572080-13577414:+	gi|566256880|ref|XP_006388348.1|	3037	0	hypothetical protein POPTR_0214s00200g [Populus trichocarpa]	gi|566256879|ref|XM_006388286.1|	2123	0	Populus trichocarpa hypothetical protein (POPTR_0214s00200g) mRNA, complete cds	P83948	858	0	Pectinesterase 3	CAC3373	149	9.00E-39	COG4677	pfam01095	Pectinesterase	Pectinesterase.	GO:0042545|cell wall modification;GO:0045490|pectin catabolic process;	GO:0005618|cell wall;GO:0005576|extracellular region;	GO:0045330|aspartyl esterase activity;GO:0004857|enzyme inhibitor activity;GO:0030599|pectinesterase activity;	.	.
Potri.001G162700.v3.0	211	233	214	147.4257504	80	61	51	3.998190638	1.999347263	2.30E-19	7.00E-18	up	yes	Potri.001G162700	protein_coding	chrChr01:13601229-13603989:+	gi|566149350|ref|XP_006369082.1|	2781	0	hypothetical protein POPTR_0001s16291g [Populus trichocarpa]	gi|566149349|ref|XM_006369020.1|	1747	0	Populus trichocarpa hypothetical protein (POPTR_0001s16291g) mRNA, complete cds	Q43867	651	0	Pectinesterase 1	CAC3373	110	1.00E-25	COG4677	pfam01095	Pectinesterase	Pectinesterase.	GO:0042545|cell wall modification;GO:0045490|pectin catabolic process;	GO:0005618|cell wall;GO:0005768|endosome;GO:0005576|extracellular region;GO:0005794|Golgi apparatus;GO:0000139|Golgi membrane;GO:0016020|membrane;GO:0005886|plasma membrane;GO:0009506|plasmodesma;GO:0005802|trans-Golgi network;GO:0005774|vacuolar membrane;	GO:0045330|aspartyl esterase activity;GO:0030599|pectinesterase activity;GO:0046910|pectinesterase inhibitor activity;	.	.
Potri.001G163400.v3.0	213	174	339	160.3088391	59	43	101	4.094712009	2.033761987	5.15E-10	5.97E-09	up	yes	Potri.001G163400	protein_coding	chrChr01:13670464-13671595:+	gi|566149366|ref|XP_006369090.1|	856	1.00E-112	hypothetical protein POPTR_0001s16370g [Populus trichocarpa]	gi|566149365|ref|XM_006369028.1|	814	0	Populus trichocarpa hypothetical protein (POPTR_0001s16370g) mRNA, complete cds	Q8LGS1	53.5	8.00E-07	Protein MARD1	.	.	.	.	pfam04570	DUF581	Protein of unknown function (DUF581). Family of uncharacterized proteins.	.	.	GO:0046872|metal ion binding;	.	.
Potri.001G164800.v3.0	469	482	454	932.810585	1268	1234	1903	0.369803792	-1.435168075	9.09E-14	1.61E-12	down	yes	Potri.001G164800	protein_coding	chrChr01:13812983-13814595:+	gi|566149398|ref|XP_006369106.1|	657	2.00E-79	hypothetical protein POPTR_0001s16520g [Populus trichocarpa]	gi|743910173|ref|XM_011050289.1|	612	0	PREDICTED: Populus euphratica auxin-repressed 12.5 kDa protein-like (LOC105142590), transcript variant X4, mRNA	F4HV65	68.9	2.00E-12	Dormancy-associated protein homolog 4	.	.	.	.	pfam05564	Auxin_repressed	Dormancy/auxin associated protein. This family contains several plant dormancy-associated and auxin-repressed proteins the function of which are poorly understood.	.	GO:0005739|mitochondrion;	.	.	.
Potri.001G165500.v3.0	92	55	83	41.05776233	0	0	0	484.0958802	8.919149006	3.72E-13	6.19E-12	up	yes	Potri.001G165500	protein_coding	chrChr01:13878147-13879114:+	gi|566256614|ref|XP_006388241.1|	360	1.00E-39	hypothetical protein POPTR_0268s00195g [Populus trichocarpa]	gi|566256613|ref|XM_006388179.1|	837	0	Populus trichocarpa hypothetical protein (POPTR_0268s00195g) mRNA, complete cds	Q5ZA07	54.7	4.00E-07	E3 ubiquitin-protein ligase makorin	.	.	.	.	pfam10325	7TM_GPCR_Srz	Serpentine type 7TM GPCR chemoreceptor Srz. Chemoreception is mediated in Caenorhabditis elegans by members of the seven-transmembrane G-protein-coupled receptor class (7TM GPCRs) of proteins which are of the serpentine type. Srz is a solo families amongst the superfamilies of chemoreceptors. Chemoperception is one of the central senses of soil nematodes like C. elegans which are otherwise 'blind…	GO:0016567|protein ubiquitination;	.	GO:0003677|DNA binding;GO:0016874|ligase activity;GO:0008270|zinc ion binding;	K15687	MKRN; E3 ubiquitin-protein ligase makorin [EC:2.3.2.27]
Potri.001G166200.v3.0	406	369	605	294.9944967	86	44	188	4.942860225	2.30534611	0.000262269	0.001101903	up	yes	Potri.001G166200	protein_coding	chrChr01:13947989-13949828:-	gi|566149426|ref|XP_006369119.1|	1096	1.00E-145	hypothetical protein POPTR_0001s16640g [Populus trichocarpa]	gi|566149425|ref|XM_006369057.1|	868	0	Populus trichocarpa hypothetical protein (POPTR_0001s16640g) mRNA, complete cds	A2YNP2	91.7	1.00E-19	Protein TIFY 10b	.	.	.	.	pfam06200	tify	tify domain. This short possible domain is found in a variety of plant transcription factors that contain GATA domains as well as other motifs. Although previously known as the Zim domain this is now called the tify domain after its most conserved amino acids. TIFY proteins can be further classified into two groups depending on the presence (group I) or absence (group II) of a C2C2-GATA domain. F…	GO:0006355|regulation of transcription, DNA-templated;GO:0006351|transcription, DNA-templated;	.	.	.	.
Potri.001G167600.v3.0	97	105	113	63.82550792	17	20	12	7.494802057	2.905890376	1.52E-19	4.77E-18	up	yes	Potri.001G167600	protein_coding	chrChr01:14074002-14074800:+	gi|566149452|ref|XP_006369131.1|	454	2.00E-53	hypothetical protein POPTR_0001s16770g [Populus trichocarpa]	gi|566149451|ref|XM_006369069.1|	772	0	Populus trichocarpa hypothetical protein (POPTR_0001s16770g) mRNA, complete cds	.	.	.	.	.	.	.	.	pfam14256	YwiC	YwiC-like protein. The YwiC-like protein family includes the B. subtilis YwiC protein, which is functionally uncharacterized. This domain family is found in bacteria, and is approximately 130 amino acids in length. There is a single completely conserved residue G that may be functionally important.	.	.	.	.	.
Potri.001G167700.v3.0	3422	3370	3983	2665.90566	1574	1263	1957	2.598349099	1.377595276	6.64E-16	1.47E-14	up	yes	Potri.001G167700	protein_coding	chrChr01:14106872-14112847:+	gi|566149454|ref|XP_006369132.1|	4946	0	hypothetical protein POPTR_0001s16780g [Populus trichocarpa]	gi|566149453|ref|XM_006369070.1|	3220	0	Populus trichocarpa hypothetical protein (POPTR_0001s16780g) mRNA, complete cds	O24371	1465	0	Linoleate 13S-lipoxygenase 3-1, chloroplastic	.	.	.	.	pfam00305	Lipoxygenase	Lipoxygenase.	GO:0006633|fatty acid biosynthetic process;GO:0031408|oxylipin biosynthetic process;	GO:0009570|chloroplast stroma;GO:0009534|chloroplast thylakoid;	GO:0016165|linoleate 13S-lipoxygenase activity;GO:0046872|metal ion binding;	K00454	LOX2S; lipoxygenase [EC:1.13.11.12]
Potri.001G167900.v3.0	6781	6485	6646	4302.704369	1406	1868	1530	4.837018193	2.274117964	4.82E-81	2.58E-78	up	yes	Potri.001G167900	protein_coding	chrChr01:14128781-14130847:+	gi|566149460|ref|XP_006369135.1|	2452	0	hypothetical protein POPTR_0001s16800g [Populus trichocarpa]	gi|566149459|ref|XM_006369073.1|	1764	0	Populus trichocarpa hypothetical protein (POPTR_0001s16800g) mRNA, complete cds	P24465	405	8.00E-133	Cytochrome P450 71A1	alr1450	113	5.00E-26	COG2124	pfam00067	p450	Cytochrome P450. Cytochrome P450s are haem-thiolate proteins involved in the oxidative degradation of various compounds. They are particularly well known for their role in the degradation of environmental toxins and mutagens. They can be divided into 4 classes, according to the method by which electrons from NAD(P)H are delivered to the catalytic site. Sequence conservation is relatively low with…	GO:0009835|fruit ripening;	GO:0005789|endoplasmic reticulum membrane;GO:0016021|integral component of membrane;GO:0031090|organelle membrane;	GO:0020037|heme binding;GO:0005506|iron ion binding;GO:0004497|monooxygenase activity;GO:0016705|oxidoreductase activity, acting on paired donors, with incorporation or reduction of molecular oxygen;	.	.
Potri.001G168100.v3.0	92	83	90	170.988542	280	241	281	0.383931636	-1.38107865	8.40E-13	1.36E-11	down	yes	Potri.001G168100	protein_coding	chrChr01:14152110-14160951:-	gi|743878743|ref|XP_011035725.1|	4906	0	PREDICTED: exportin-T-like isoform X1 [Populus euphratica]	gi|743878741|ref|XR_843802.1|	3319	0	PREDICTED: Populus euphratica exportin-T-like (LOC105133425), transcript variant X1, misc_RNA	Q7PC79	1415	0	Exportin-T	.	.	.	.	pfam08389	Xpo1	Exportin 1-like protein. The sequences featured in this family are similar to a region close to the N-terminus of yeast exportin 1 (Xpo1, Crm1). This region is found just C-terminal to an importin-beta N-terminal domain (pfam03810) in many members of this family. Exportin 1 is a nuclear export receptor that interacts with leucine-rich nuclear export signal (NES) sequences, and Ran-GTP, and is inv…	GO:0009908|flower development;GO:0010014|meristem initiation;GO:0006409|tRNA export from nucleus;GO:0008033|tRNA processing;GO:0071528|tRNA re-export from nucleus;	GO:0005829|cytosol;GO:0016363|nuclear matrix;	GO:0015932|nucleobase-containing compound transmembrane transporter activity;GO:0008536|Ran GTPase binding;GO:0000049|tRNA binding;	K14288	XPOT; exportin-T
Potri.001G168600.v3.0	68	52	64	45.40258376	32	20	29	2.63560497	1.398134152	3.95E-05	0.000200746	up	yes	Potri.001G168600	protein_coding	chrChr01:14205113-14207022:+	gi|566149479|ref|XP_002298091.2|	1659	0	hydrolase family protein [Populus trichocarpa]	gi|743878731|ref|XM_011037420.1|	1389	0	PREDICTED: Populus euphratica uncharacterized LOC105133422 (LOC105133422), mRNA	.	.	.	.	Ta0887	56.2	4.00E-08	COG0596	pfam12697	Abhydrolase_6	Alpha/beta hydrolase family. This family contains alpha/beta hydrolase enzymes of diverse specificity.	.	.	.	.	.
Potri.001G169600.v3.0	2	3	4	8.023912274	11	19	12	0.249817215	-2.001055199	0.011882064	0.030631753	down	yes	Potri.001G169600	protein_coding	chrChr01:14330676-14331972:+	gi|224054108|ref|XP_002298097.1|	948	3.00E-126	hypothetical protein POPTR_0001s16970g [Populus trichocarpa]	gi|743878709|ref|XM_011037412.1|	778	0	PREDICTED: Populus euphratica transcription factor MYB114-like (LOC105133415), mRNA	Q9SEI0	168	5.00E-49	Transcription factor WER	ECU11g1690	102	8.00E-25	COG5147	pfam00249	Myb_DNA-binding	Myb-like DNA-binding domain. This family contains the DNA binding domains from Myb proteins, as well as the SANT domain family.	GO:0045165|cell fate commitment;GO:0045893|positive regulation of transcription, DNA-templated;GO:0048765|root hair cell differentiation;GO:0006351|transcription, DNA-templated;	GO:0005634|nucleus;	GO:0003677|DNA binding;GO:0003700|transcription factor activity, sequence-specific DNA binding;	K09422	MYBP; myb proto-oncogene protein, plant
Potri.001G171300.v3.0	13	24	25	53.88499049	103	82	93	0.258851269	-1.949804706	9.76E-09	9.44E-08	down	yes	Potri.001G171300	protein_coding	chrChr01:14537548-14538983:+	gi|743878576|ref|XP_011035679.1|	1837	0	PREDICTED: pentatricopeptide repeat-containing protein At1g80150, mitochondrial-like isoform X1 [Populus euphratica]	gi|743878589|ref|XM_011037378.1|	1272	0	PREDICTED: Populus euphratica pentatricopeptide repeat-containing protein At1g80150, mitochondrial-like (LOC105133401), transcript variant X2, mRNA	Q8GW57	474	3.00E-163	Pentatricopeptide repeat-containing protein At1g80150, mitochondrial	.	.	.	.	pfam13041	PPR_2	PPR repeat family. This repeat has no known function. It is about 35 amino acids long and is found in up to 18 copies in some proteins. The family appears to be greatly expanded in plants and fungi. The repeat has been called PPR.	.	GO:0005739|mitochondrion;	.	.	.
Potri.001G171400.v3.0	6	4	7	15.36068382	24	25	31	0.246167741	-2.022286379	0.000482124	0.001887708	down	yes	Potri.001G171400	protein_coding	chrChr01:14541376-14542178:+	gi|566149522|ref|XP_006369145.1|	444	2.00E-52	hypothetical protein POPTR_0001s17140g [Populus trichocarpa]	gi|566149521|ref|XM_006369083.1|	753	0	Populus trichocarpa hypothetical protein (POPTR_0001s17140g) mRNA, complete cds	.	.	.	.	.	.	.	.	pfam06149	DUF969	Protein of unknown function (DUF969). Family of uncharacterized bacterial membrane proteins.	.	.	.	.	.
Potri.001G173200.v3.0	8	9	8	4.483063631	0	0	0	52.81881937	5.722980149	0.000117435	0.000536581	up	yes	Potri.001G173200	protein_coding	chrChr01:14690509-14691442:+	gi|224054136|ref|XP_002298109.1|	543	2.00E-66	seed maturation protein PM30 [Populus trichocarpa]	gi|566149551|ref|XM_002298073.2|	737	0	Populus trichocarpa seed maturation protein PM30 (POPTR_0001s17310g) mRNA, complete cds	O49817	70.1	2.00E-13	Late embryogenesis abundant protein 2	.	.	.	.	pfam02987	LEA_4	Late embryogenesis abundant protein. Different types of LEA proteins are expressed at different stages of late embryogenesis in higher plant seed embryos and under conditions of dehydration stress. The function of these proteins is unknown.	.	GO:0005737|cytoplasm;GO:0005634|nucleus;	.	.	.
Potri.001G173300.v3.0	3	4	1	30.90076845	62	73	57	0.048728748	-4.359083048	1.57E-12	2.46E-11	down	yes	Potri.001G173300	protein_coding	chrChr01:14693689-14697262:-	gi|743878521|ref|XP_011035660.1|	1373	0	PREDICTED: WD repeat-containing protein 43-like [Populus euphratica]	gi|566149552|ref|XM_006369090.1|	1556	0	Populus trichocarpa hypothetical protein (POPTR_0001s17320g) mRNA, complete cds	P69310	82.4	2.00E-17	Ubiquitin	SPAC1805.12c_1	79.7	5.00E-17	COG5272	pfam00240	ubiquitin	Ubiquitin family. This family contains a number of ubiquitin-like proteins: SUMO (smt3 homologue) Nedd8, Elongin B, Rub1, and Parkin. A number of them are thought to carry a distinctive five-residue motif termed the proteasome-interacting motif (PIM), which may have a biologically significant role in protein delivery to proteasomes and recruitment of proteasomes to transcription sites.	.	GO:0005737|cytoplasm;GO:0005634|nucleus;	.	.	.
Potri.001G174000.v3.0	71	87	75	135.4067791	243	188	178	0.44601493	-1.16483609	2.13E-07	1.67E-06	down	yes	Potri.001G174000	protein_coding	chrChr01:14745511-14747258:+	gi|566149565|ref|XP_006369154.1|	547	4.00E-64	hypothetical protein POPTR_0001s17390g [Populus trichocarpa]	gi|743878435|ref|XM_011037345.1|	1376	0	PREDICTED: Populus euphratica uncharacterized LOC105133379 (LOC105133379), transcript variant X1, mRNA	.	.	.	.	.	.	.	.	pfam04279	IspA	Intracellular septation protein A.	.	.	.	.	.
Potri.001G175500.v3.0	192	181	251	154.1752125	94	88	97	2.592246274	1.374202787	1.39E-11	1.98E-10	up	yes	Potri.001G175500	protein_coding	chrChr01:14887311-14890870:-	gi|566149592|ref|XP_006369159.1|	3617	0	hypothetical protein POPTR_0001s17550g [Populus trichocarpa]	gi|566149591|ref|XM_006369097.1|	2201	0	Populus trichocarpa hypothetical protein (POPTR_0001s17550g) mRNA, complete cds	.	.	.	.	.	.	.	.	pfam15346	ARGLU	Arginine and glutamate-rich 1. ARGLU, arginine and glutamate-rich 1 protein family, is required for the oestrogen-dependent expression of ESR1 target genes. It functions in cooperation with MED1. The family of proteins is found in eukaryotes.	.	.	.	.	.
Potri.001G176600.v3.0	70	69	50	42.9104192	15	23	20	3.813051456	1.930946	1.37E-07	1.11E-06	up	yes	Potri.001G176600	protein_coding	chrChr01:15079500-15081723:-	gi|224058719|ref|XP_002299619.1|	1981	0	gibberellin 3-beta-hydroxylase family protein [Populus trichocarpa]	gi|566149601|ref|XM_002299583.2|	1602	0	Populus trichocarpa gibberellin 3-beta-hydroxylase family protein (POPTR_0001s17680g) mRNA, complete cds	O24648	531	0	Gibberellin 3-beta-dioxygenase 1	PA0147	118	2.00E-28	COG3491	pfam03171	2OG-FeII_Oxy	2OG-Fe(II) oxygenase superfamily. This family contains members of the 2-oxoglutarate (2OG) and Fe(II)-dependent oxygenase superfamily. This family includes the C-terminal of prolyl 4-hydroxylase alpha subunit. The holoenzyme has the activity EC:1.14.11.2 catalyzing the reaction: Procollagen L-proline + 2-oxoglutarate + O2 <=> procollagen trans- 4-hydroxy-L-proline + succinate + CO2. The full enzy…	GO:0009686|gibberellin biosynthetic process;	.	GO:0016707|gibberellin 3-beta-dioxygenase activity;GO:0046872|metal ion binding;	.	.
Potri.001G177700.v3.0	154	125	138	76.5018101	5	3	4	40.45441346	5.3382252	1.04E-28	6.53E-27	up	yes	Potri.001G177700	protein_coding	chrChr01:15248284-15252687:-	gi|566149618|ref|XP_006369164.1|	1721	0	hypothetical protein POPTR_0001s17800g [Populus trichocarpa]	gi|566149617|ref|XM_006369102.1|	1666	0	Populus trichocarpa hypothetical protein (POPTR_0001s17800g) mRNA, complete cds	Q5R4J9	91.3	8.00E-18	N-alpha-acetyltransferase 15, NatA auxiliary subunit	.	.	.	.	pfam12569	NARP1	NMDA receptor-regulated protein 1. This domain family is found in eukaryotes, and is approximately 40 amino acids in length. The family is found in association with pfam07719, pfam00515. There is a single completely conserved residue L that may be functionally important. NARP1 is the mammalian homologue of a yeast N-terminal acetyltransferase that regulates entry into the G(0) phase of the cell c…	.	GO:0005737|cytoplasm;GO:0005634|nucleus;	.	K00670	E2.3.1.88; peptide alpha-N-acetyltransferase [EC:2.3.1.88]
Potri.001G178300.v3.0	12	6	14	18.96267933	30	38	19	0.428508406	-1.22260459	0.020587989	0.049151942	down	yes	Potri.001G178300	protein_coding	chrChr01:15368215-15369630:-	gi|224058800|ref|XP_002299632.1|	1841	0	kelch repeat-containing F-box family protein [Populus trichocarpa]	gi|566149627|ref|XM_002299596.2|	1400	0	Populus trichocarpa kelch repeat-containing F-box family protein (POPTR_0001s17860g) mRNA, complete cds	Q9M8L2	362	6.00E-120	F-box/kelch-repeat protein At1g80440	.	.	.	.	pfam01344	Kelch_1	Kelch motif. The kelch motif was initially discovered in Kelch. In this protein there are six copies of the motif. It has been shown that the Drosophila ring canal kelch protein is related to Galactose Oxidase for which a structure has been solved. The kelch motif forms a beta sheet. Several of these sheets associate to form a beta propeller structure as found in pfam00064, pfam00400 and pfam0041…	GO:0080037|negative regulation of cytokinin-activated signaling pathway;GO:0043161|proteasome-mediated ubiquitin-dependent protein catabolic process;GO:0042787|protein ubiquitination involved in ubiquitin-dependent protein catabolic process;GO:2000762|regulation of phenylpropanoid metabolic process;GO:0030162|regulation of proteolysis;	GO:0005829|cytosol;GO:0019005|SCF ubiquitin ligase complex;	GO:0031625|ubiquitin protein ligase binding;	.	.
Potri.001G180600.v3.0	3	3	7	10.83052806	21	25	10	0.270303138	-1.887349832	0.008901112	0.023973128	down	yes	Potri.001G180600	protein_coding	chrChr01:15651249-15655801:-	gi|566149667|ref|XP_002299644.2|	1032	2.00E-137	hypothetical protein POPTR_0001s18090g [Populus trichocarpa]	gi|566149666|ref|XM_002299608.2|	951	0	Populus trichocarpa hypothetical protein (POPTR_0001s18090g) mRNA, complete cds	.	.	.	.	.	.	.	.	pfam03168	LEA_2	Late embryogenesis abundant protein. Different types of LEA proteins are expressed at different stages of late embryogenesis in higher plant seed embryos and under conditions of dehydration stress. The function of these proteins is unknown. This family represents a group of LEA proteins that appear to be distinct from those in pfam02987. The family DUF1511, pfam07427, has now been merged into thi…	.	.	.	.	.
Potri.001G184200.v3.0	16	14	19	9.360918977	3	0	1	14.18971497	3.826773705	6.32E-05	0.000306251	up	yes	Potri.001G184200	protein_coding	chrChr01:16135760-16137838:-	gi|743943603|ref|XP_011016309.1|	1376	0	PREDICTED: BTB/POZ and MATH domain-containing protein 5-like isoform X1 [Populus euphratica]	gi|743943602|ref|XM_011018007.1|	1091	0	PREDICTED: Populus euphratica BTB/POZ and MATH domain-containing protein 4-like (LOC105119816), transcript variant X1, mRNA	Q9SRV1	308	5.00E-98	BTB/POZ and MATH domain-containing protein 4	.	.	.	.	pfam00651	BTB	BTB/POZ domain. The BTB (for BR-C, ttk and bab) or POZ (for Pox virus and Zinc finger) domain is present near the N-terminus of a fraction of zinc finger (pfam00096) proteins and in proteins that contain the pfam01344 motif such as Kelch and a family of pox virus proteins. The BTB/POZ domain mediates homomeric dimerization and in some instances heteromeric dimerization. The structure of the dimer…	GO:0071472|cellular response to salt stress;GO:0042631|cellular response to water deprivation;GO:0016567|protein ubiquitination;GO:0006970|response to osmotic stress;	GO:0005829|cytosol;	.	K10523	SPOP; speckle-type POZ protein
Potri.001G187600.v3.0	40	30	30	18.86834682	4	0	2	19.3866169	4.27698916	1.27E-08	1.21E-07	up	yes	Potri.001G187600	protein_coding	chrChr01:16580452-16582705:-	gi|743921694|ref|XP_011004912.1|	2739	0	PREDICTED: ankyrin repeat-containing protein At3g12360-like [Populus euphratica]	gi|743921693|ref|XM_011006610.1|	1243	0	PREDICTED: Populus euphratica ankyrin repeat-containing protein At3g12360-like (LOC105111302), mRNA	Q9C7A2	82	6.00E-15	Ankyrin repeat-containing protein ITN1	all2748	57.4	6.00E-08	COG0666	pfam13962	PGG	Domain of unknown function. The PGG domain is named for the highly conserved sequence motif found at the startt of the domain. The function is not known.	GO:0034613|cellular protein localization;GO:0009651|response to salt stress;GO:0007165|signal transduction;	GO:0016021|integral component of membrane;GO:0005634|nucleus;GO:0005886|plasma membrane;	.	.	.
Potri.001G188700.v3.0	137	115	97	93.09460284	91	60	47	2.061545325	1.04372618	0.000405084	0.00161885	up	yes	Potri.001G188700	protein_coding	chrChr01:16694309-16695137:+	gi|566149815|ref|XP_002298238.2|	949	2.00E-127	hypothetical protein POPTR_0001s18920g [Populus trichocarpa]	gi|566149814|ref|XM_002298202.2|	799	0	Populus trichocarpa hypothetical protein (POPTR_0001s18920g) mRNA, complete cds	.	.	.	.	.	.	.	.	pfam07911	DUF1677	Protein of unknown function (DUF1677). The sequences found in this family are all derived from hypothetical plant proteins of unknown function. The region features a number of highly conserved cysteine residues.	.	.	.	.	.
Potri.001G189700.v3.0	3863	4016	4042	3099.896447	2038	2373	1883	2.210490333	1.144366425	4.86E-27	2.75E-25	up	yes	Potri.001G189700	protein_coding	chrChr01:16934365-16940731:+	gi|566149831|ref|XP_002298241.2|	2765	0	malate oxidoreductase family protein [Populus trichocarpa]	gi|566149830|ref|XM_002298205.2|	1957	0	Populus trichocarpa malate oxidoreductase family protein (POPTR_0001s19050g) mRNA, complete cds	Q9CA83	880	0	NADP-dependent malic enzyme 4, chloroplastic	STM1566	377	5.00E-117	COG0281	pfam00390	malic	Malic enzyme, N-terminal domain.	GO:0006633|fatty acid biosynthetic process;GO:0006108|malate metabolic process;GO:0051289|protein homotetramerization;	GO:0009507|chloroplast;	GO:0050897|cobalt ion binding;GO:0004471|malate dehydrogenase (decarboxylating) (NAD+) activity;GO:0004473|malate dehydrogenase (decarboxylating) (NADP+) activity;GO:0051287|NAD binding;GO:0008948|oxaloacetate decarboxylase activity;GO:0042803|protein homodimerization activity;GO:0008270|zinc ion binding;	K00029	E1.1.1.40, maeB; malate dehydrogenase (oxaloacetate-decarboxylating)(NADP+) [EC:1.1.1.40]
Potri.001G191000.v3.0	18806	18630	15796	13900.48661	9182	12053	7171	2.200354794	1.137736169	2.42E-11	3.32E-10	up	yes	Potri.001G191000	protein_coding	chrChr01:17207140-17209543:-	gi|566149854|ref|XP_002299744.2|	1391	0	hypothetical protein POPTR_0001s19180g [Populus trichocarpa]	gi|566149853|ref|XM_002299708.2|	1139	0	Populus trichocarpa hypothetical protein (POPTR_0001s19180g) mRNA, complete cds	P27061	254	5.00E-80	Acid phosphatase 1	HI0693	52.8	7.00E-07	COG2503	pfam03767	Acid_phosphat_B	HAD superfamily, subfamily IIIB (Acid phosphatase). This family proteins includes acid phosphatases and a number of vegetative storage proteins.	.	.	GO:0003993|acid phosphatase activity;	.	.
Potri.001G191600.v3.0	70	60	53	32.85667772	0	0	0	387.0577895	8.596405173	2.88E-12	4.39E-11	up	yes	Potri.001G191600	protein_coding	chrChr01:17332046-17333968:-	gi|566149865|ref|XP_006369216.1|	1743	0	hypothetical protein POPTR_0001s19240g [Populus trichocarpa]	gi|566149864|ref|XM_006369154.1|	990	0	Populus trichocarpa hypothetical protein (POPTR_0001s19240g) mRNA, complete cds	Q9LU14	396	4.00E-134	GDSL esterase/lipase APG	all3634	72.8	3.00E-13	COG3240	pfam00657	Lipase_GDSL	GDSL-like Lipase/Acylhydrolase.	GO:0016042|lipid catabolic process;	GO:0048046|apoplast;	GO:0016788|hydrolase activity, acting on ester bonds;	.	.
Potri.001G191800.v3.0	119	112	112	91.47863051	68	75	53	2.043335575	1.030926156	1.32E-05	7.40E-05	up	yes	Potri.001G191800	protein_coding	chrChr01:17384029-17386396:-	gi|743935373|ref|XP_011012055.1|	1961	0	PREDICTED: transcription factor bHLH87 [Populus euphratica]	gi|743935372|ref|XM_011013753.1|	1757	0	PREDICTED: Populus euphratica transcription factor bHLH87 (LOC105116402), transcript variant X1, mRNA	Q8S3D2	230	8.00E-67	Transcription factor bHLH87	.	.	.	.	pfam12814	Mcp5_PH	Meiotic cell cortex C-terminal pleckstrin homology. The PH domain of these largely fungal proteins is necessary for the cortical localisation of the protein during meiosis, since the overall function of the protein is to anchor dynein at the cell cortex during the horsetail phase. During prophase I of fission yeast, horsetail nuclear movement occurs, and this starts when all the telomeres become …	GO:0006355|regulation of transcription, DNA-templated;GO:0006351|transcription, DNA-templated;	GO:0005634|nucleus;	GO:0003677|DNA binding;GO:0003700|transcription factor activity, sequence-specific DNA binding;	.	.
Potri.001G192600.v3.0	12	18	26	11.8116691	9	0	3	5.369381858	2.42475601	0.003296545	0.010185766	up	yes	Potri.001G192600	protein_coding	chrChr01:17527864-17529538:-	gi|224059176|ref|XP_002299753.1|	1024	4.00E-136	26.5 kDa class I small heat shock family protein [Populus trichocarpa]	gi|743935625|ref|XM_011013882.1|	819	0	PREDICTED: Populus euphratica 26.5 kDa heat shock protein, mitochondrial (LOC105116491), mRNA	Q9SSQ8	175	1.00E-50	26.5 kDa heat shock protein, mitochondrial	TM0374	63.5	3.00E-11	COG0071	pfam00011	HSP20	Hsp20/alpha crystallin family.	GO:0009408|response to heat;GO:0009644|response to high light intensity;GO:0042542|response to hydrogen peroxide;	GO:0005739|mitochondrion;	.	K13993	HSP20; HSP20 family protein
Potri.001G193500.v3.0	407	375	458	331.9710137	274	263	184	2.003985043	1.002871741	6.92E-09	6.87E-08	up	yes	Potri.001G193500	protein_coding	chrChr01:17686960-17688239:+	gi|224054426|ref|XP_002298254.1|	852	5.00E-113	embryo-specific family protein [Populus trichocarpa]	gi|566149888|ref|XM_002298218.2|	763	0	Populus trichocarpa embryo-specific family protein (POPTR_0001s19420g) mRNA, complete cds	.	.	.	.	.	.	.	.	pfam06232	ATS3	Embryo-specific protein 3, (ATS3). Family of plant seed-specific proteins.	.	.	.	.	.
Potri.001G194100.v3.0	92	66	52	53.88204021	44	36	25	2.343968628	1.228953261	0.000514443	0.002000129	up	yes	Potri.001G194100	protein_coding	chrChr01:17760812-17761648:+	gi|224054434|ref|XP_002298258.1|	631	1.00E-80	hypothetical protein POPTR_0001s19500g [Populus trichocarpa]	gi|566149904|ref|XM_002298222.2|	727	0	Populus trichocarpa hypothetical protein (POPTR_0001s19500g) mRNA, complete cds	.	.	.	.	.	.	.	.	pfam10318	7TM_GPCR_Srh	Serpentine type 7TM GPCR chemoreceptor Srh. Chemoreception is mediated in Caenorhabditis elegans by members of the seven-transmembrane G-protein-coupled receptor class (7TM GPCRs) of proteins which are of the serpentine type. Srh is part of the Str superfamily of chemoreceptors. Chemoperception is one of the central senses of soil nematodes like C. elegans which are otherwise 'blind' and 'deaf'.	.	.	.	.	.
Potri.001G195000.v3.0	0	0	0	208.9115935	509	436	414	0.000472826	-11.04640216	1.79E-20	6.06E-19	down	yes	Potri.001G195000	protein_coding	chrChr01:18197189-18197531:-	gi|566149919|ref|XP_006369233.1|	569	3.00E-72	hypothetical protein POPTR_0001s19960g [Populus trichocarpa]	gi|566149918|ref|XM_006369171.1|	343	6.00E-179	Populus trichocarpa hypothetical protein (POPTR_0001s19960g) mRNA, complete cds	.	.	.	.	.	.	.	.	pfam03154	Atrophin-1	Atrophin-1 family. Atrophin-1 is the protein product of the dentatorubral-pallidoluysian atrophy (DRPLA) gene. DRPLA OMIM:125370 is a progressive neurodegenerative disorder. It is caused by the expansion of a CAG repeat in the DRPLA gene on chromosome 12p. This results in an extended polyglutamine region in atrophin-1, that is thought to confer toxicity to the protein, possibly through altering i…	.	.	.	.	.
Potri.001G195600.v3.0	137	158	165	82.2758217	0	0	0	969.8067932	9.921553549	1.44E-16	3.42E-15	up	yes	Potri.001G195600	protein_coding	chrChr01:18250038-18252466:-	gi|566149931|ref|XP_006369239.1|	512	2.00E-60	hypothetical protein POPTR_0001s20020g [Populus trichocarpa]	gi|743943697|ref|XR_841203.1|	371	0	PREDICTED: Populus euphratica uncharacterized LOC105119865 (LOC105119865), ncRNA	.	.	.	.	.	.	.	.	pfam06653	Claudin_3	Tight junction protein, Claudin-like. This is a family of probable membrane tight junction, Claudin-like, proteins.	.	.	.	.	.
Potri.001G195900.v3.0	445	416	452	345.9007645	246	261	216	2.116369459	1.081591504	1.18E-14	2.28E-13	up	yes	Potri.001G195900	protein_coding	chrChr01:18310456-18313744:+	gi|566149937|ref|XP_006369242.1|	1970	0	hypothetical protein POPTR_0001s20050g [Populus trichocarpa]	gi|743910901|ref|XM_011000997.1|	1519	0	PREDICTED: Populus euphratica uncharacterized LOC105107168 (LOC105107168), transcript variant X1, mRNA	.	.	.	.	.	.	.	.	pfam02485	Branch	Core-2/I-Branching enzyme. This is a family of two different beta-1,6-N-acetylglucosaminyltransferase enzymes, I-branching enzyme and core-2 branching enzyme. I-branching enzyme is responsible for the production of the blood group I-antigen during embryonic development. Core-2 branching enzyme forms crucial side-chain branches in O-glycans.	.	.	.	.	.
Potri.001G196100.v3.0	0	0	0	71.02915461	153	142	166	0.001391124	-9.489533115	3.29E-15	6.79E-14	down	yes	Potri.001G196100	protein_coding	chrChr01:18317424-18319267:+	.	.	.	.	gi|159885771|gb|AC214283.1|	305	2.00E-157	Populus trichocarpa clone POP036-B20, complete sequence	.	.	.	.	.	.	.	.	pfam05875	Ceramidase	Ceramidase. This family consists of several ceramidases. Ceramidases are enzymes involved in regulating cellular levels of ceramides, sphingoid bases, and their phosphates, EC:3.5.1.23.	.	.	.	.	.
Potri.001G198500.v3.0	0	1	2	11.72215084	19	30	24	0.047769553	-4.387764805	1.20E-05	6.75E-05	down	yes	Potri.001G198500	protein_coding	chrChr01:19207000-19209147:-	gi|566150005|ref|XP_006369273.1|	1729	0	hypothetical protein POPTR_0001s20570g [Populus trichocarpa]	gi|566150004|ref|XM_006369211.1|	430	0	Populus trichocarpa hypothetical protein (POPTR_0001s20570g) mRNA, complete cds	Q9LNP9	259	3.00E-78	Protein phosphatase 2C 7	.	.	.	.	pfam00481	PP2C	Protein phosphatase 2C. Protein phosphatase 2C is a Mn++ or Mg++ dependent protein serine/threonine phosphatase.	GO:0009738|abscisic acid-activated signaling pathway;	.	GO:0046872|metal ion binding;GO:0004722|protein serine/threonine phosphatase activity;	K14497	PP2C; protein phosphatase 2C [EC:3.1.3.16]
Potri.001G200700.v3.0	4	2	2	14.49503113	26	31	28	0.109747779	-3.187736354	4.92E-06	2.99E-05	down	yes	Potri.001G200700	protein_coding	chrChr01:19601828-19603210:-	gi|566150055|ref|XP_006369295.1|	1061	2.00E-140	hypothetical protein POPTR_0001s20790g [Populus trichocarpa]	gi|743937009|ref|XM_011014600.1|	1188	0	PREDICTED: Populus euphratica uncharacterized LOC105117058 (LOC105117058), mRNA	.	.	.	.	.	.	.	.	pfam08267	Meth_synt_1	Cobalamin-independent synthase, N-terminal domain. The N-terminal domain and C-terminal domains of cobalamin-independent synthases together define a catalytic cleft in the enzyme. The N-terminal domain is thought to bind the substrate, in particular, the negatively charged polyglutamate chain. The N-terminal domain is also thought to stabilize a loop from the C-terminal domain.	.	.	.	.	.
Potri.001G204100.v3.0	103	87	104	78.1478684	57	64	46	2.051941558	1.036989642	3.78E-05	0.000192559	up	yes	Potri.001G204100	protein_coding	chrChr01:20241155-20243544:+	gi|566150127|ref|XP_002299689.2|	1347	0	hypothetical protein POPTR_0001s21110g [Populus trichocarpa]	gi|743931259|ref|XM_011011591.1|	1145	0	PREDICTED: Populus euphratica phosphatidylcholine:diacylglycerol cholinephosphotransferase 1-like (LOC105114885), transcript variant X1, mRNA	Q9LVZ7	335	7.00E-110	Phosphatidylcholine:diacylglycerol cholinephosphotransferase 1	.	.	.	.	pfam14378	PAP2_3	PAP2 superfamily.	GO:0006629|lipid metabolic process;GO:0046470|phosphatidylcholine metabolic process;	GO:0016021|integral component of membrane;	GO:0004142|diacylglycerol cholinephosphotransferase activity;	.	.
Potri.001G204300.v3.0	2472	2427	2510	4094.632908	5785	4729	7394	0.47915354	-1.061440067	5.61E-10	6.48E-09	down	yes	Potri.001G204300	protein_coding	chrChr01:20271786-20276429:-	gi|224054336|ref|XP_002298209.1|	872	2.00E-111	hypothetical protein POPTR_0001s21140g [Populus trichocarpa]	gi|566150130|ref|XM_002298173.2|	710	0	Populus trichocarpa hypothetical protein (POPTR_0001s21140g) mRNA, complete cds	.	.	.	.	.	.	.	.	pfam13979	SopA_C	SopA-like catalytic domain. This domain is found in the Escherichia coli Type III secretion effector proteins SopA and NleL. These proteins have been shown to act as E3 ubiquitin ligase enzymes. This domain contains the active site cysteine residue.	.	.	.	.	.
Potri.001G205800.v3.0	2796	2848	2916	2231.031849	1761	1828	982	2.193090973	1.132965659	2.99E-09	3.13E-08	up	yes	Potri.001G205800	protein_coding	chrChr01:20565100-20574591:+	gi|743916183|ref|XP_011002066.1|	3352	0	PREDICTED: uncharacterized protein LOC105109154 isoform X2 [Populus euphratica]	gi|743916182|ref|XM_011003764.1|	2274	0	PREDICTED: Populus euphratica uncharacterized LOC105109154 (LOC105109154), transcript variant X2, mRNA	A8MQN2	334	6.00E-101	Protein LNK1	.	.	.	.	pfam07263	DMP1	Dentin matrix protein 1 (DMP1). This family consists of several mammalian dentin matrix protein 1 (DMP1) sequences. The dentin matrix acidic phosphoprotein 1 (DMP1) gene has been mapped to human chromosome 4q21. DMP1 is a bone and teeth specific protein initially identified from mineralised dentin. DMP1 is primarily localized in the nuclear compartment of undifferentiated osteoblasts. In the nucl…	GO:0006355|regulation of transcription, DNA-templated;GO:0048511|rhythmic process;GO:0006351|transcription, DNA-templated;	GO:0005634|nucleus;	.	.	.
Potri.001G212800.v3.0	86	72	96	47.03902196	6	1	4	26.77477174	4.742802371	3.31E-19	9.90E-18	up	yes	Potri.001G212800	protein_coding	chrChr01:21490929-21492784:+	gi|255565519|ref|XP_002523750.1|	799	3.00E-100	PREDICTED: lysosomal Pro-X carboxypeptidase [Ricinus communis]	gi|166064081|gb|AC216837.1|	224	2.00E-112	Populus trichocarpa clone POP023-C23, complete sequence	Q5RBU7	127	7.00E-32	Lysosomal Pro-X carboxypeptidase	.	.	.	.	pfam05577	Peptidase_S28	Serine carboxypeptidase S28. These serine proteases include several eukaryotic enzymes such as lysosomal Pro-X carboxypeptidase, dipeptidyl-peptidase II, and thymus-specific serine peptidase.	.	GO:0005764|lysosome;	GO:0004180|carboxypeptidase activity;GO:0008236|serine-type peptidase activity;	K01285	PRCP; lysosomal Pro-X carboxypeptidase [EC:3.4.16.2]
Potri.001G212900.v3.0	0	0	0	2.80501498	5	3	10	0.035284555	-4.824819357	0.004365346	0.013032623	down	yes	Potri.001G212900	protein_coding	chrChr01:21504522-21509552:+	gi|566150282|ref|XP_006369363.1|	2399	0	hypothetical protein POPTR_0001s22060g [Populus trichocarpa]	gi|566150281|ref|XM_006369301.1|	1351	0	Populus trichocarpa hypothetical protein (POPTR_0001s22060g) mRNA, complete cds	Q5RBU7	303	4.00E-93	Lysosomal Pro-X carboxypeptidase	.	.	.	.	pfam05577	Peptidase_S28	Serine carboxypeptidase S28. These serine proteases include several eukaryotic enzymes such as lysosomal Pro-X carboxypeptidase, dipeptidyl-peptidase II, and thymus-specific serine peptidase.	.	GO:0005764|lysosome;	GO:0004180|carboxypeptidase activity;GO:0008236|serine-type peptidase activity;	K01285	PRCP; lysosomal Pro-X carboxypeptidase [EC:3.4.16.2]
Potri.001G213200.v3.0	16	19	9	71.49078842	127	111	173	0.124584194	-3.004807049	3.31E-16	7.57E-15	down	yes	Potri.001G213200	protein_coding	chrChr01:21556115-21561132:+	gi|566150290|ref|XP_006369367.1|	2314	0	hypothetical protein POPTR_0001s220902g [Populus trichocarpa]	gi|566150289|ref|XM_006369305.1|	1638	0	Populus trichocarpa hypothetical protein (POPTR_0001s220902g) mRNA, complete cds	Q7TMR0	278	4.00E-84	Lysosomal Pro-X carboxypeptidase	.	.	.	.	pfam05577	Peptidase_S28	Serine carboxypeptidase S28. These serine proteases include several eukaryotic enzymes such as lysosomal Pro-X carboxypeptidase, dipeptidyl-peptidase II, and thymus-specific serine peptidase.	GO:0060055|angiogenesis involved in wound healing;GO:0097009|energy homeostasis;GO:0042593|glucose homeostasis;GO:0003085|negative regulation of systemic arterial blood pressure;GO:0002353|plasma kallikrein-kinin cascade;GO:0006508|proteolysis;GO:0043535|regulation of blood vessel endothelial cell migration;GO:2000377|regulation of reactive oxygen species metabolic process;GO:0002155|regulation o…	GO:0045178|basal part of cell;GO:0070062|extracellular exosome;GO:0005764|lysosome;	GO:0008239|dipeptidyl-peptidase activity;GO:0004185|serine-type carboxypeptidase activity;	K01285	PRCP; lysosomal Pro-X carboxypeptidase [EC:3.4.16.2]
Potri.001G213300.v3.0	14	8	16	7.232798609	0	0	3	14.52629358	3.860594738	0.000675665	0.002544154	up	yes	Potri.001G213300	protein_coding	chrChr01:21575135-21578923:+	gi|743922690|ref|XP_011005419.1|	2437	0	PREDICTED: lysosomal Pro-X carboxypeptidase-like [Populus euphratica]	gi|743922689|ref|XM_011007117.1|	1461	0	PREDICTED: Populus euphratica lysosomal Pro-X carboxypeptidase-like (LOC105111678), mRNA	Q5RBU7	311	8.00E-97	Lysosomal Pro-X carboxypeptidase	.	.	.	.	pfam05577	Peptidase_S28	Serine carboxypeptidase S28. These serine proteases include several eukaryotic enzymes such as lysosomal Pro-X carboxypeptidase, dipeptidyl-peptidase II, and thymus-specific serine peptidase.	.	GO:0005764|lysosome;	GO:0004180|carboxypeptidase activity;GO:0008236|serine-type peptidase activity;	K01285	PRCP; lysosomal Pro-X carboxypeptidase [EC:3.4.16.2]
Potri.001G214600.v3.0	52	49	64	42.24003072	20	43	21	2.294307967	1.198059058	0.001428547	0.004911569	up	yes	Potri.001G214600	protein_coding	chrChr01:21723543-21724261:+	gi|566150320|ref|XP_002299656.2|	862	9.00E-115	hypothetical protein POPTR_0001s22170g [Populus trichocarpa]	gi|164519399|gb|AC216450.1|	719	0	Populus trichocarpa clone POP008-B21, complete sequence	Q84TH6	164	1.00E-48	Dirigent protein 23	.	.	.	.	pfam03018	Dirigent	Dirigent-like protein. This family contains a number of proteins which are induced during disease response in plants. Members of this family are involved in lignification.	GO:0009699|phenylpropanoid biosynthetic process;	GO:0048046|apoplast;	GO:0042349|guiding stereospecific synthesis activity;	.	.
Potri.001G215100.v3.0	59	48	60	122.0673569	162	163	271	0.323873183	-1.626499078	8.88E-09	8.65E-08	down	yes	Potri.001G215100	protein_coding	chrChr01:21787450-21789219:-	gi|566150331|ref|XP_006369376.1|	1447	0	hypothetical protein POPTR_0001s22240g [Populus trichocarpa]	gi|566150330|ref|XM_006369314.1|	1273	0	Populus trichocarpa hypothetical protein (POPTR_0001s22240g) mRNA, complete cds	Q04960	356	2.00E-117	DnaJ protein homolog	SPBC1734.11	183	9.00E-52	COG0484	pfam01556	CTDII	DnaJ C terminal domain. This family consists of the C terminal region form the DnaJ protein. It is always found associated with pfam00226 and pfam00684. DnaJ is a chaperone associated with the Hsp70 heat-shock system involved in protein folding and renaturation after stress. The two C-terminal domains CTDI and this, CTDII, are necessary for maintaining the J-domains in their specific relative pos…	GO:0006457|protein folding;GO:0009408|response to heat;	GO:0005886|plasma membrane;	GO:0005524|ATP binding;GO:0046872|metal ion binding;	.	.
Potri.001G216600.v3.0	152	167	141	271.9749437	363	395	471	0.435658077	-1.198731805	1.14E-10	1.44E-09	down	yes	Potri.001G216600	protein_coding	chrChr01:22029042-22033689:-	gi|566150354|ref|XP_002299773.2|	3505	0	hypothetical protein POPTR_0001s22430g [Populus trichocarpa]	gi|566150353|ref|XM_002299737.2|	2807	0	Populus trichocarpa hypothetical protein (POPTR_0001s22430g) mRNA, complete cds	Q9SJ56	377	3.00E-114	BEL1-like homeodomain protein 1	.	.	.	.	pfam07526	POX	Associated with HOX. The function of this domain is unknown. It is often found in plant proteins associated with pfam00046.	GO:0010197|polar nucleus fusion;GO:0009737|response to abscisic acid;GO:0010201|response to continuous far red light stimulus by the high-irradiance response system;GO:0009610|response to symbiotic fungus;GO:0006351|transcription, DNA-templated;	GO:0005737|cytoplasm;GO:0005634|nucleus;	GO:0003677|DNA binding;GO:0046982|protein heterodimerization activity;GO:0042803|protein homodimerization activity;GO:0003700|transcription factor activity, sequence-specific DNA binding;	.	.
Potri.001G217700.v3.0	202	176	187	311.9374546	452	529	394	0.479718389	-1.059740351	4.91E-11	6.50E-10	down	yes	Potri.001G217700	protein_coding	chrChr01:22363237-22367602:-	gi|566150371|ref|XP_002299778.2|	4332	0	hypothetical protein POPTR_0001s22540g [Populus trichocarpa]	gi|743931474|ref|XM_011011708.1|	3298	0	PREDICTED: Populus euphratica probable receptor protein kinase TMK1 (LOC105114966), transcript variant X1, mRNA	P43298	722	0	Receptor protein kinase TMK1	.	.	.	.	pfam00069	Pkinase	Protein kinase domain.	GO:0007165|signal transduction;	GO:0005576|extracellular region;GO:0016021|integral component of membrane;GO:0005886|plasma membrane;	GO:0005524|ATP binding;GO:0004675|transmembrane receptor protein serine/threonine kinase activity;	K00924	E2.7.1.-
Potri.001G218800.v3.0	13	17	31	43.99306513	108	27	79	0.326436844	-1.615124197	0.00176782	0.005926138	down	yes	Potri.001G218800	protein_coding	chrChr01:22466713-22468297:+	gi|566150388|ref|XP_002298277.2|	1297	5.00E-176	NAC domain-containing protein 90 [Populus trichocarpa]	gi|566150387|ref|XM_002298241.2|	1113	0	Populus trichocarpa NAC domain-containing protein 90 (POPTR_0001s22630g) mRNA, complete cds	Q9FMR3	272	5.00E-87	NAC domain-containing protein 90	.	.	.	.	pfam02365	NAM	No apical meristem (NAM) protein. This is a family of no apical meristem (NAM) proteins these are plant development proteins. Mutations in NAM result in the failure to develop a shoot apical meristem in petunia embryos. NAM is indicated as having a role in determining positions of meristems and primordial. One member of this family NAP (NAC-like, activated by AP3/PI) is encoded by the target gene…	GO:0006351|transcription, DNA-templated;	GO:0005634|nucleus;	GO:0003677|DNA binding;GO:0003700|transcription factor activity, sequence-specific DNA binding;	.	.
Potri.001G219100.v3.0	100	95	124	68.64307747	44	12	20	4.85804028	2.280374452	6.77E-09	6.74E-08	up	yes	Potri.001G219100	protein_coding	chrChr01:22505436-22506738:+	gi|743923906|ref|XP_011006061.1|	1062	4.00E-142	PREDICTED: transcription factor DIVARICATA-like [Populus euphratica]	gi|743923907|ref|XR_839707.1|	925	0	PREDICTED: Populus euphratica transcription factor DIVARICATA-like (LOC105112163), transcript variant X2, misc_RNA	Q8S9H7	180	1.00E-51	Transcription factor DIVARICATA	.	.	.	.	pfam00249	Myb_DNA-binding	Myb-like DNA-binding domain. This family contains the DNA binding domains from Myb proteins, as well as the SANT domain family.	GO:0048262|determination of dorsal/ventral asymmetry;GO:0009908|flower development;GO:0006355|regulation of transcription, DNA-templated;GO:0006351|transcription, DNA-templated;	GO:0005634|nucleus;	GO:0003677|DNA binding;	.	.
Potri.001G219300.v3.0	2060	2082	2756	1774.94163	1294	1433	837	2.256234557	1.173917057	7.93E-11	1.02E-09	up	yes	Potri.001G219300	protein_coding	chrChr01:22519261-22523987:-	gi|118488761|gb|ABK96191.1|	3146	0	unknown [Populus trichocarpa]	gi|566150396|ref|XM_002299746.2|	2048	0	Populus trichocarpa ascorbate oxidase precursor family protein (POPTR_0001s22680g) mRNA, complete cds	Q40588	841	0	L-ascorbate oxidase	SPAC1F7.08	174	2.00E-45	COG2132	pfam07732	Cu-oxidase_3	Multicopper oxidase. This entry contains many divergent copper oxidase-like domains that are not recognized by the pfam00394 model.	.	GO:0005576|extracellular region;	GO:0005507|copper ion binding;GO:0008447|L-ascorbate oxidase activity;	.	.
Potri.001G221700.v3.0	1	2	2	11.58483673	16	34	20	0.083537573	-3.581430967	3.16E-05	0.000163367	down	yes	Potri.001G221700	protein_coding	chrChr01:22862532-22864348:-	gi|566150444|ref|XP_006369402.1|	1243	8.00E-171	hypothetical protein POPTR_0001s22900g [Populus trichocarpa]	gi|566150443|ref|XM_006369340.1|	843	0	Populus trichocarpa hypothetical protein (POPTR_0001s22900g) mRNA, complete cds	P83332	301	2.00E-100	Thaumatin-like protein 1	.	.	.	.	pfam00314	Thaumatin	Thaumatin family.	GO:0006952|defense response;	GO:0005576|extracellular region;	.	.	.
Potri.001G221800.v3.0	233	224	227	450.866485	686	846	611	0.372867907	-1.423263467	1.40E-20	4.77E-19	down	yes	Potri.001G221800	protein_coding	chrChr01:22882578-22883871:-	gi|566150446|ref|XP_006369403.1|	1175	3.00E-160	hypothetical protein POPTR_0001s22910g [Populus trichocarpa]	gi|566150445|ref|XM_006369341.1|	942	0	Populus trichocarpa hypothetical protein (POPTR_0001s22910g) mRNA, complete cds	P50694	307	1.00E-102	Glucan endo-1,3-beta-glucosidase	.	.	.	.	pfam00314	Thaumatin	Thaumatin family.	GO:0008152|metabolic process;	GO:0005576|extracellular region;	GO:0042973|glucan endo-1,3-beta-D-glucosidase activity;	.	.
Potri.001G222400.v3.0	80	71	98	139.5418975	180	225	214	0.467194774	-1.097903959	1.54E-07	1.23E-06	down	yes	Potri.001G222400	protein_coding	chrChr01:23036854-23040816:-	gi|566150464|ref|XP_006369411.1|	1914	0	hypothetical protein POPTR_0001s23010g [Populus trichocarpa]	gi|566150463|ref|XM_006369349.1|	1637	0	Populus trichocarpa hypothetical protein (POPTR_0001s23010g) mRNA, complete cds	.	.	.	.	.	.	.	.	pfam00153	Mito_carr	Mitochondrial carrier protein.	.	.	.	.	.
Potri.001G222900.v3.0	272	200	270	137.466684	14	5	13	26.88170866	4.748552937	4.44E-45	6.49E-43	up	yes	Potri.001G222900	protein_coding	chrChr01:23151529-23154551:-	gi|566150486|ref|XP_006369422.1|	2733	0	hypothetical protein POPTR_0001s23070g [Populus trichocarpa]	gi|566150487|ref|XM_006369361.1|	1731	0	Populus trichocarpa linamarase family protein (POPTR_0001s23080g) mRNA, complete cds	B8AVF0	580	0	Beta-glucosidase 12	BH1923	285	8.00E-88	COG2723	pfam00232	Glyco_hydro_1	Glycosyl hydrolase family 1.	GO:0005975|carbohydrate metabolic process;	GO:0005576|extracellular region;	GO:0008422|beta-glucosidase activity;	.	.
Potri.001G223400.v3.0	42	36	33	20.07308603	1	0	0	120.4784658	6.912631494	3.70E-08	3.28E-07	up	yes	Potri.001G223400	protein_coding	chrChr01:23238443-23241386:+	gi|566150488|ref|XP_006369423.1|	2727	0	linamarase family protein [Populus trichocarpa]	gi|566150487|ref|XM_006369361.1|	1744	0	Populus trichocarpa linamarase family protein (POPTR_0001s23080g) mRNA, complete cds	B8AVF0	577	0	Beta-glucosidase 12	BH1923	283	3.00E-87	COG2723	pfam00232	Glyco_hydro_1	Glycosyl hydrolase family 1.	GO:0005975|carbohydrate metabolic process;	GO:0005576|extracellular region;	GO:0008422|beta-glucosidase activity;	.	.
Potri.001G223900.v3.0	13	13	14	7.771392	4	0	0	11.63309773	3.540163412	0.000703866	0.002638846	up	yes	Potri.001G223900	protein_coding	chrChr01:23389600-23392861:-	gi|566150498|ref|XP_002299647.2|	2650	0	hypothetical protein POPTR_0001s23130g [Populus trichocarpa]	gi|566150497|ref|XM_002299611.2|	1568	0	Populus trichocarpa hypothetical protein (POPTR_0001s23130g) mRNA, complete cds	B8AVF0	576	0	Beta-glucosidase 12	CAC0385	281	2.00E-86	COG2723	pfam00232	Glyco_hydro_1	Glycosyl hydrolase family 1.	GO:0005975|carbohydrate metabolic process;	GO:0005576|extracellular region;	GO:0008422|beta-glucosidase activity;	.	.
Potri.001G225700.v3.0	25	42	31	24.17974412	9	20	14	2.667707795	1.415600651	0.002898724	0.009109909	up	yes	Potri.001G225700	protein_coding	chrChr01:23616826-23618418:-	gi|224058933|ref|XP_002299653.1|	1422	0	ribose 5-phosphate isomerase family protein [Populus trichocarpa]	gi|160858267|gb|AC214689.1|	1593	0	Populus trichocarpa clone POP004-L15, complete sequence	Q9ZU38	379	5.00E-127	Probable ribose-5-phosphate isomerase 2	PAB0522	175	8.00E-50	COG0120	pfam06026	Rib_5-P_isom_A	Ribose 5-phosphate isomerase A (phosphoriboisomerase A). This family consists of several ribose 5-phosphate isomerase A or phosphoriboisomerase A (EC:5.3.1.6) from bacteria, eukaryotes and archaea.	GO:0008219|cell death;GO:0009052|pentose-phosphate shunt, non-oxidative branch;GO:0010228|vegetative to reproductive phase transition of meristem;	GO:0005737|cytoplasm;	GO:0004751|ribose-5-phosphate isomerase activity;	K01807	rpiA; ribose 5-phosphate isomerase A [EC:5.3.1.6]
Potri.001G225800.v3.0	158	144	109	93.20332863	60	28	37	3.836775209	1.939894242	1.14E-09	1.26E-08	up	yes	Potri.001G225800	protein_coding	chrChr01:23640334-23642269:+	gi|224054226|ref|XP_002298154.1|	531	4.00E-65	cysteine protease inhibitor family protein [Populus trichocarpa]	gi|566150525|ref|XM_002298118.2|	830	0	Populus trichocarpa cysteine protease inhibitor family protein (POPTR_0001s23300g) mRNA, complete cds	Q06445	144	3.00E-41	Cysteine proteinase inhibitor	.	.	.	.	pfam00031	Cystatin	Cystatin domain. Very diverse family. Attempts to define separate sub-families failed. Typically, either the N-terminal or C-terminal end is very divergent. But splitting into two domains would make very short families. pfam00666 are related to this family but have not been included.	.	.	GO:0004869|cysteine-type endopeptidase inhibitor activity;	.	.
Potri.001G226000.v3.0	11	13	8	6.848242135	0	3	4	5.339956916	2.416828102	0.010004852	0.026429896	up	yes	Potri.001G226000	protein_coding	chrChr01:23719697-23724810:+	gi|566150531|ref|XP_002298156.2|	2517	0	linamarase family protein [Populus trichocarpa]	gi|566150530|ref|XM_002298120.2|	1488	0	Populus trichocarpa linamarase family protein (POPTR_0001s23320g) mRNA, complete cds	Q75W17	514	2.00E-176	Furcatin hydrolase	BH1923	254	2.00E-77	COG2723	pfam00232	Glyco_hydro_1	Glycosyl hydrolase family 1.	GO:0005975|carbohydrate metabolic process;	GO:0009507|chloroplast;	GO:0033956|beta-apiosyl-beta-glucosidase activity;	.	.
Potri.001G226300.v3.0	0	0	0	10.30353427	13	27	27	0.009587733	-6.704594576	5.90E-07	4.25E-06	down	yes	Potri.001G226300	protein_coding	chrChr01:23792265-23793403:+	.	.	.	.	gi|111154126|gb|AC184095.2|	1051	0	Populus trichocarpa clone Pop1-65H17, complete sequence	.	.	.	.	.	.	.	.	pfam04499	SAPS	SIT4 phosphatase-associated protein. This family includes a conserved region from a group of yeast proteins that associate with the SIT4 phosphatase. This association is required for SIT4's role in G1 cyclin transcription and for bud formation. This family also includes homologous regions from other eukaryotes.	.	.	.	.	.
Potri.001G226400.v3.0	13	10	2	34.5770989	82	23	88	0.150759335	-2.729680763	1.63E-05	8.93E-05	down	yes	Potri.001G226400	protein_coding	chrChr01:23793912-23794599:+	gi|566150548|ref|XP_006369435.1|	145	1.00E-14	hypothetical protein POPTR_0001s23385g [Populus trichocarpa]	gi|111154126|gb|AC184095.2|	614	0	Populus trichocarpa clone Pop1-65H17, complete sequence	.	.	.	.	.	.	.	.	pfam05478	Prominin	Prominin. The prominins are an emerging family of proteins that among the multispan membrane proteins display a novel topology. Mouse prominin and human prominin (mouse)-like 1 (PROML1) are predicted to contain five membrane spanning domains, with an N-terminal domain exposed to the extracellular space followed by four, alternating small cytoplasmic and large extracellular, loops and a cytoplasmi…	.	.	.	.	.
Potri.001G226700.v3.0	0	0	0	109.494118	200	90	411	0.000902217	-10.11423832	3.77E-11	5.05E-10	down	yes	Potri.001G226700	protein_coding	chrChr01:23818982-23819370:+	gi|657950894|ref|XP_008350139.1|	134	9.00E-09	PREDICTED: uncharacterized protein LOC103413450 [Malus domestica]	gi|111154126|gb|AC184095.2|	315	2.00E-163	Populus trichocarpa clone Pop1-65H17, complete sequence	.	.	.	.	.	.	.	.	pfam03094	Mlo	Mlo family. A family of plant integral membrane proteins, first discovered in barley. Mutants lacking wild-type Mlo proteins show broad spectrum resistance to the powdery mildew fungus, and dysregulated cell death control, with spontaneous cell death in response to developmental or abiotic stimuli. Thus wild-type Mlo proteins are thought to be inhibitors of cell death whose deficiency lowers the …	.	.	.	.	.
Potri.001G227300.v3.0	107	116	102	59.53364445	3	2	3	47.36967387	5.565891834	3.06E-22	1.20E-20	up	yes	Potri.001G227300	protein_coding	chrChr01:23899182-23903853:-	gi|429326396|gb|AFZ78538.1|	2606	0	beta-glucosidase [Populus tomentosa]	gi|743925895|ref|XM_011008793.1|	1636	0	PREDICTED: Populus euphratica vicianin hydrolase-like (LOC105112900), mRNA	A2SY66	650	0	Vicianin hydrolase (Fragment)	CAC0385	299	1.00E-92	COG2723	pfam00232	Glyco_hydro_1	Glycosyl hydrolase family 1.	GO:0016052|carbohydrate catabolic process;	.	GO:0004553|hydrolase activity, hydrolyzing O-glycosyl compounds;GO:0050392|vicianin beta-glucosidase activity;	.	.
Potri.001G227800.v3.0	36	33	47	67.8207386	91	99	116	0.439288766	-1.186758489	2.47E-05	0.000131032	down	yes	Potri.001G227800	protein_coding	chrChr01:23994144-23994978:-	.	.	.	.	gi|118483680|gb|EF145590.1|	260	2.00E-132	Populus trichocarpa clone WS01126_J22 unknown mRNA	.	.	.	.	.	.	.	.	pfam08692	Pet20	Mitochondrial protein Pet20. Pet20 is a mitochondrial protein which is thought to play a role in the correct assembly/maintenance of mitochondrial components.	.	.	.	.	.
Potri.001G228000.v3.0	109	122	118	194.2179636	280	328	251	0.474203357	-1.076422218	2.48E-09	2.62E-08	down	yes	Potri.001G228000	protein_coding	chrChr01:23998370-24001629:-	gi|566150572|ref|XP_006369446.1|	2101	0	hypothetical protein POPTR_0001s23510g [Populus trichocarpa]	gi|566150571|ref|XM_006369384.1|	1890	0	Populus trichocarpa hypothetical protein (POPTR_0001s23510g) mRNA, complete cds	Q5RF97	104	2.00E-22	Box C/D snoRNA protein 1	.	.	.	.	pfam04438	zf-HIT	HIT zinc finger. This presumed zinc finger contains up to 6 cysteine residues that could coordinate zinc. The domain is named after the HIT protein. This domain is also found in the Thyroid receptor interacting protein 3 (TRIP-3), which specifically interacts with the ligand binding domain of the thyroid receptor.	GO:0042254|ribosome biogenesis;	.	GO:0046872|metal ion binding;	.	.
Potri.001G229200.v3.0	0	0	0	167.3067128	349	433	310	0.000590221	-10.72645599	2.64E-19	7.99E-18	down	yes	Potri.001G229200	protein_coding	chrChr01:24111875-24112586:-	gi|566150598|ref|XP_006369459.1|	508	3.00E-62	hypothetical protein POPTR_0001s23630g [Populus trichocarpa]	gi|566150597|ref|XM_006369397.1|	712	0	Populus trichocarpa hypothetical protein (POPTR_0001s23630g) mRNA, complete cds	.	.	.	.	.	.	.	.	pfam15402	Spc7_N	N-terminus of kinetochore NMS complex subunit Spc7.	.	.	.	.	.
Potri.001G229900.v3.0	13	7	7	16.59730803	25	20	31	0.412708843	-1.276803745	0.020191119	0.048341898	down	yes	Potri.001G229900	protein_coding	chrChr01:24192304-24193129:+	gi|566150612|ref|XP_006369466.1|	1013	6.00E-137	DC1 domain-containing family protein [Populus trichocarpa]	gi|743916635|ref|XM_011003990.1|	741	0	PREDICTED: Populus euphratica uncharacterized LOC105109324 (LOC105109324), mRNA	.	.	.	.	.	.	.	.	pfam07649	C1_3	C1-like domain. This short domain is rich in cysteines and histidines. The pattern of conservation is similar to that found in pfam00130.	.	.	.	.	.
Potri.001G230000.v3.0	908	879	942	1840.542788	2591	2946	3245	0.361138605	-1.469375444	2.38E-31	1.75E-29	down	yes	Potri.001G230000	protein_coding	chrChr01:24193502-24213638:-	gi|566150614|ref|XP_006369467.1|	10156	0	hypothetical protein POPTR_0001s23710g [Populus trichocarpa]	gi|743916637|ref|XM_011003991.1|	4483	0	PREDICTED: Populus euphratica callose synthase 2-like (LOC105109325), transcript variant X1, mRNA	Q9LXT9	3139	0	Callose synthase 3	.	.	.	.	pfam02364	Glucan_synthase	1,3-beta-glucan synthase component. This family consists of various 1,3-beta-glucan synthase components including Gls1, Gls2 and Gls3 from yeast. 1,3-beta-glucan synthase EC:2.4.1.34 also known as callose synthase catalyses the formation of a beta-1,3-glucan polymer that is a major component of the fungal cell wall. The reaction catalysed is:- UDP-glucose + {(1,3)-beta-D-glucosyl}(N) <=> UDP + {(…	GO:0006075|(1->3)-beta-D-glucan biosynthetic process;GO:0071555|cell wall organization;GO:0008360|regulation of cell shape;	GO:0000148|1,3-beta-D-glucan synthase complex;GO:0016021|integral component of membrane;	GO:0003843|1,3-beta-D-glucan synthase activity;	K11000	CALS; callose synthase [EC:2.4.1.-]
Potri.001G230600.v3.0	34	32	29	61.27995654	98	131	61	0.384510947	-1.378903423	4.84E-05	0.000241307	down	yes	Potri.001G230600	protein_coding	chrChr01:24263909-24265189:+	gi|566150626|ref|XP_006369473.1|	2031	0	F-box family protein [Populus trichocarpa]	gi|566150625|ref|XM_006369411.1|	1200	0	Populus trichocarpa F-box family protein (POPTR_0001s23770g) mRNA, complete cds	Q8GX29	352	3.00E-116	F-box/kelch-repeat protein SKIP25	.	.	.	.	pfam12737	Mating_C	C-terminal domain of homeodomain 1. Mating in fungi is controlled by the loci that determine the mating type of an individual, and only individuals with differing mating types can mate. Basidiomycete fungi have evolved a unique mating system, termed tetrapolar or bifactorial incompatibility, in which mating type is determined by two unlinked loci; compatibility at both loci is required for mating…	GO:0016567|protein ubiquitination;GO:0080167|response to karrikin;	GO:0031463|Cul3-RING ubiquitin ligase complex;GO:0005634|nucleus;	.	.	.
Potri.001G230900.v3.0	30	16	27	15.67664859	7	1	9	4.940006987	2.304513082	0.000552545	0.002128556	up	yes	Potri.001G230900	protein_coding	chrChr01:24296286-24297002:-	gi|566150632|ref|XP_006369476.1|	465	9.00E-56	hypothetical protein POPTR_0001s23800g [Populus trichocarpa]	gi|566150631|ref|XM_006369414.1|	272	4.00E-139	Populus trichocarpa hypothetical protein (POPTR_0001s23800g) mRNA, complete cds	.	.	.	.	.	.	.	.	pfam13136	DUF3984	Protein of unknown function (DUF3984). This family of proteins is functionally uncharacterized. This family of proteins is found in eukaryotes. Proteins in this family are typically between 393 and 442 amino acids in length.	.	.	.	.	.
Potri.001G231100.v3.0	2694	2672	2423	4408.492473	6928	6412	6245	0.463877998	-1.108182675	7.25E-23	3.00E-21	down	yes	Potri.001G231100	protein_coding	chrChr01:24301535-24303727:-	gi|566150636|ref|XP_006369478.1|	755	9.00E-93	calcium-binding EF hand family protein [Populus trichocarpa]	gi|566150635|ref|XM_006369416.1|	864	0	Populus trichocarpa calcium-binding EF hand family protein (POPTR_0001s23820g) mRNA, complete cds	.	.	.	.	.	.	.	.	pfam13499	EF-hand_7	EF-hand domain pair.	.	.	.	.	.
Potri.001G231300.v3.0	12	6	8	71.96822348	154	132	151	0.069141196	-3.854310624	9.76E-25	4.74E-23	down	yes	Potri.001G231300	protein_coding	chrChr01:24323527-24324648:-	gi|566150640|ref|XP_006369480.1|	395	8.00E-44	hypothetical protein POPTR_0001s23840g [Populus trichocarpa]	gi|566150639|ref|XM_006369418.1|	450	0	Populus trichocarpa hypothetical protein (POPTR_0001s23840g) mRNA, complete cds	.	.	.	.	.	.	.	.	pfam05509	TraY	TraY domain. This family consists of several enterobacterial TraY proteins. TraY is involved in bacterial conjugation where it is required for efficient nick formation in the F plasmid. These proteins have a ribbon-helix-helix fold and are likely to be DNA-binding proteins.	.	.	.	.	.
Potri.001G231500.v3.0	46	29	50	71.96635731	74	91	156	0.448682466	-1.156233289	0.001264342	0.004413557	down	yes	Potri.001G231500	protein_coding	chrChr01:24336144-24340876:+	gi|566150648|ref|XP_006369484.1|	2307	0	hypothetical protein POPTR_0001s23860g [Populus trichocarpa]	gi|566150647|ref|XM_006369422.1|	1846	0	Populus trichocarpa hypothetical protein (POPTR_0001s23860g) mRNA, complete cds	Q6NUT3	232	2.00E-66	Major facilitator superfamily domain-containing protein 12	.	.	.	.	pfam13347	MFS_2	MFS/sugar transport protein. This family is part of the major facilitator superfamily of membrane transport proteins.	GO:0006810|transport;	GO:0016021|integral component of membrane;GO:0005765|lysosomal membrane;	.	.	.
Potri.001G231900.v3.0	11	9	10	6.436054686	3	3	1	5.009235418	2.324590415	0.008959763	0.024102378	up	yes	Potri.001G231900	protein_coding	chrChr01:24365405-24367408:-	gi|743929180|ref|XP_011008815.1|	2849	0	PREDICTED: uncharacterized protein LOC105114095 [Populus euphratica]	gi|566150655|ref|XM_006369426.1|	1757	0	Populus trichocarpa hypothetical protein (POPTR_0001s23900g) mRNA, complete cds	.	.	.	.	.	.	.	.	pfam06101	DUF946	Plant protein of unknown function (DUF946). This family consists of several hypothetical proteins from Arabidopsis thaliana and Oryza sativa. The function of this family is unknown.	.	.	.	.	.
Potri.001G232000.v3.0	0	0	0	4.726072523	11	14	6	0.020874817	-5.582092609	0.00017536	0.000769087	down	yes	Potri.001G232000	protein_coding	chrChr01:24389855-24390942:+	gi|566150646|ref|XP_006369483.1|	954	1.00E-127	hypothetical protein POPTR_0001s23850g [Populus trichocarpa]	gi|566150645|ref|XM_006369421.1|	687	0	Populus trichocarpa hypothetical protein (POPTR_0001s23850g) mRNA, complete cds	O64864	178	5.00E-53	Protein YLS3	.	.	.	.	pfam14368	LTP_2	Probable lipid transfer. The members of this family are probably involved in lipid transfer. The family has several highly conserved cysteines, paired in various ways.	GO:0006869|lipid transport;	GO:0031225|anchored component of membrane;GO:0005886|plasma membrane;	GO:0008289|lipid binding;	.	.
Potri.001G232100.v3.0	4	4	4	71.27376085	115	145	188	0.031077101	-5.008004245	3.07E-23	1.32E-21	down	yes	Potri.001G232100	protein_coding	chrChr01:24396718-24401421:+	gi|566150648|ref|XP_006369484.1|	2311	0	hypothetical protein POPTR_0001s23860g [Populus trichocarpa]	gi|566150647|ref|XM_006369422.1|	1882	0	Populus trichocarpa hypothetical protein (POPTR_0001s23860g) mRNA, complete cds	Q6NUT3	231	4.00E-66	Major facilitator superfamily domain-containing protein 12	.	.	.	.	pfam13347	MFS_2	MFS/sugar transport protein. This family is part of the major facilitator superfamily of membrane transport proteins.	GO:0006810|transport;	GO:0016021|integral component of membrane;GO:0005765|lysosomal membrane;	.	.	.
Potri.001G232400.v3.0	11	23	13	37.52919159	65	78	47	0.290297624	-1.784395331	1.59E-05	8.78E-05	down	yes	Potri.001G232400	protein_coding	chrChr01:24420352-24424645:-	gi|743929178|ref|XP_011008814.1|	3208	0	PREDICTED: cleavage and polyadenylation specificity factor subunit 2-like [Populus euphratica]	gi|743930762|ref|XM_011011338.1|	1216	0	PREDICTED: Populus euphratica cleavage and polyadenylation specificity factor subunit 2-like (LOC105114699), mRNA	Q9LKF9	960	0	Cleavage and polyadenylation specificity factor subunit 2	SPBC1709.15c	215	2.00E-58	COG1236	pfam13299	CPSF100_C	Cleavage and polyadenylation factor 2 C-terminal. This family lies at the C-terminus of many fungal and plant cleavage and polyadenylation specificity factor subunit 2 proteins. The exact function of the domain is not known, but is likely to function as a binding domain for the protein within the overall CPSF complex.	GO:0006379|mRNA cleavage;GO:0006378|mRNA polyadenylation;GO:0035194|posttranscriptional gene silencing by RNA;	GO:0005737|cytoplasm;GO:0005847|mRNA cleavage and polyadenylation specificity factor complex;GO:0005634|nucleus;GO:0009506|plasmodesma;	GO:0003723|RNA binding;	K14402	CPSF2, CFT2; cleavage and polyadenylation specificity factor subunit 2
Potri.001G232700.v3.0	9	0	10	41.40038754	72	81	94	0.088780126	-3.493619433	6.79E-12	1.00E-10	down	yes	Potri.001G232700	protein_coding	chrChr01:24458091-24462000:+	gi|566150660|ref|XP_006369490.1|	386	2.00E-43	hypothetical protein POPTR_0001s23920g [Populus trichocarpa]	gi|566150663|ref|XM_006369430.1|	405	0	Populus trichocarpa hypothetical protein (POPTR_0001s23940g) mRNA, complete cds	Q9ZPW9	91.3	3.00E-21	Non-specific lipid-transfer protein 8	.	.	.	.	pfam00234	Tryp_alpha_amyl	Protease inhibitor/seed storage/LTP family. This family is composed of trypsin-alpha amylase inhibitors, seed storage proteins and lipid transfer proteins from plants.	GO:0006869|lipid transport;	GO:0016020|membrane;	GO:0008289|lipid binding;	.	.
Potri.001G235500.v3.0	54	41	25	76.00648916	208	68	77	0.397902219	-1.329514149	0.003168629	0.009842812	down	yes	Potri.001G235500	protein_coding	chrChr01:24727904-24729402:-	gi|224054846|ref|XP_002298375.1|	701	5.00E-86	myb family transcription factor family protein [Populus trichocarpa]	gi|566150722|ref|XM_002298339.2|	751	0	Populus trichocarpa myb family transcription factor family protein (POPTR_0001s24220g) mRNA, complete cds	Q9LX82	119	4.00E-29	Transcription factor MYB48	ECU11g1690	48.5	8.00E-09	COG5147	pfam00249	Myb_DNA-binding	Myb-like DNA-binding domain. This family contains the DNA binding domains from Myb proteins, as well as the SANT domain family.	GO:0006355|regulation of transcription, DNA-templated;GO:0009751|response to salicylic acid;GO:0006351|transcription, DNA-templated;	GO:0005634|nucleus;	GO:0003677|DNA binding;GO:0003700|transcription factor activity, sequence-specific DNA binding;	.	.
Potri.001G236500.v3.0	107	106	111	77.35165069	31	49	46	2.99468994	1.582406639	3.76E-09	3.88E-08	up	yes	Potri.001G236500	protein_coding	chrChr01:24802393-24804415:+	gi|224059520|ref|XP_002299887.1|	736	2.00E-94	hypothetical protein POPTR_0001s24330g [Populus trichocarpa]	gi|566150742|ref|XM_002299851.2|	1109	0	Populus trichocarpa hypothetical protein (POPTR_0001s24330g) mRNA, complete cds	Q9FVI1	268	8.00E-88	Actin-depolymerizing factor 2	.	.	.	.	pfam00241	Cofilin_ADF	Cofilin/tropomyosin-type actin-binding protein. Severs actin filaments and binds to actin monomers.	GO:0030042|actin filament depolymerization;	GO:0015629|actin cytoskeleton;	.	.	.
Potri.001G239900.v3.0	706	662	594	1183.618116	1661	1800	1941	0.423256007	-1.240397551	1.68E-19	5.24E-18	down	yes	Potri.001G239900	protein_coding	chrChr01:25094267-25096825:-	gi|224054740|ref|XP_002298357.1|	694	9.00E-89	mitochondrial import inner membrane translocase subunit Tim17/Tim22/Tim23 family protein [Populus trichocarpa]	gi|224054739|ref|XM_002298321.1|	890	0	Populus trichocarpa mitochondrial import inner membrane translocase subunit Tim17/Tim22/Tim23 family protein (POPTR_0001s24670g) mRNA, complete cds	Q41050	187	4.00E-57	Outer envelope pore protein 16, chloroplastic	.	.	.	.	pfam02466	Tim17	Tim17/Tim22/Tim23/Pmp24 family. The pre-protein translocase of the mitochondrial outer membrane (Tom) allows the import of pre-proteins from the cytoplasm. Tom forms a complex with a number of proteins, including Tim17. Tim17 and Tim23 are thought to form the translocation channel of the inner membrane. This family includes Tim17, Tim22 and Tim23. This family also includes Pmp24 a peroxisomal pro…	GO:0006811|ion transport;GO:0045037|protein import into chloroplast stroma;	GO:0009707|chloroplast outer membrane;GO:0034426|etioplast membrane;GO:0046930|pore complex;	GO:0015288|porin activity;GO:0042803|protein homodimerization activity;	.	.
Potri.001G240200.v3.0	181	218	225	393.2359569	658	601	573	0.396329457	-1.335227894	2.81E-19	8.48E-18	down	yes	Potri.001G240200	protein_coding	chrChr01:25116735-25118462:-	gi|224054724|ref|XP_002298355.1|	744	1.00E-93	prefoldin subunit 2 family protein [Populus trichocarpa]	gi|566150801|ref|XM_002298319.2|	756	0	Populus trichocarpa prefoldin subunit 2 family protein (POPTR_0001s24700g) mRNA, complete cds	Q9LJ98	193	3.00E-57	Probable prefoldin subunit 2	.	.	.	.	pfam01920	Prefoldin_2	Prefoldin subunit. This family includes prefoldin subunits that are not detected by pfam02996.	GO:0006457|protein folding;	GO:0016272|prefoldin complex;	.	K09549	PFDN2; prefoldin subunit 2
Potri.001G240300.v3.0	930	850	892	1576.253986	2656	2867	1656	0.435713464	-1.198548401	1.59E-11	2.25E-10	down	yes	Potri.001G240300	protein_coding	chrChr01:25125869-25130360:+	gi|224059488|ref|XP_002299871.1|	1191	4.00E-161	hypothetical protein POPTR_0001s24710g [Populus trichocarpa]	gi|566150802|ref|XM_002299835.2|	1106	0	Populus trichocarpa hypothetical protein (POPTR_0001s24710g) mRNA, complete cds	P21820	386	3.00E-132	Triosephosphate isomerase, cytosolic	SPCC24B10.21	263	1.00E-84	COG0149	pfam00121	TIM	Triosephosphate isomerase.	GO:0006094|gluconeogenesis;GO:0006096|glycolytic process;GO:0006098|pentose-phosphate shunt;	GO:0005737|cytoplasm;	GO:0004807|triose-phosphate isomerase activity;	.	.
Potri.001G240800.v3.0	0	0	4	5.441183383	9	12	10	0.147637733	-2.759866601	0.016737141	0.041231168	down	yes	Potri.001G240800	protein_coding	chrChr01:25179581-25180552:+	.	.	.	.	.	.	.	.	.	.	.	.	.	.	.	.	pfam12067	Sox_C_TAD	Sox C-terminal transactivation domain. This domain is found at the C-terminus of the Sox family of transcription factors. It is found associated with pfam00505. It binds to the Armadillo repeats (pfam00514) in Catenin beta-1 (CTNNB1), which is involved in transcriptional regulation. It functions as a transactivating domain (TAD).	.	.	.	.	.
Potri.001G241100.v3.0	0	1	0	21.84893353	39	53	49	0.008880299	-6.815176048	4.85E-08	4.22E-07	down	yes	Potri.001G241100	protein_coding	chrChr01:25214577-25214992:-	gi|566150812|ref|XP_006369527.1|	338	4.00E-38	hypothetical protein POPTR_0001s24780g, partial [Populus trichocarpa]	gi|743927783|ref|XM_011009774.1|	213	1.00E-106	PREDICTED: Populus euphratica uncharacterized LOC105113558 (LOC105113558), mRNA	.	.	.	.	.	.	.	.	pfam07562	NCD3G	Nine Cysteines Domain of family 3 GPCR. This conserved sequence contains several highly-conserved Cys residues that are predicted to form disulphide bridges. It is predicted to lie outside the cell membrane, tethered to the pfam00003 in several receptor proteins.	.	.	.	.	.
Potri.001G241300.v3.0	23	30	22	44.68621508	68	69	66	0.431100705	-1.213903173	0.000209658	0.000902142	down	yes	Potri.001G241300	protein_coding	chrChr01:25219902-25224321:-	gi|566150816|ref|XP_002298351.2|	1726	0	hypothetical protein POPTR_0001s24800g [Populus trichocarpa]	gi|743876855|ref|XM_011037004.1|	1446	0	PREDICTED: Populus euphratica inactive rhomboid protein 1-like (LOC105133151), transcript variant X5, mRNA	Q0WQX7	441	8.00E-150	RHOMBOID-like protein 1	CAC0954	61.2	2.00E-09	COG0705	pfam01694	Rhomboid	Rhomboid family. This family contains integral membrane proteins that are related to Drosophila rhomboid protein. Members of this family are found in bacteria and eukaryotes. Rhomboid promotes the cleavage of the membrane-anchored TGF-alpha-like growth factor Spitz, allowing it to activate the Drosophila EGF receptor. Analysis has shown that Rhomboid-1 is an intramembrane serine protease.4] (EC:3…	GO:0016485|protein processing;	GO:0005794|Golgi apparatus;GO:0000139|Golgi membrane;GO:0016021|integral component of membrane;	GO:0004252|serine-type endopeptidase activity;	.	.
Potri.001G242000.v3.0	165	182	127	123.9346427	88	48	113	2.209755389	1.143886678	0.000315286	0.001295028	up	yes	Potri.001G242000	protein_coding	chrChr01:25324930-25327208:+	gi|224059474|ref|XP_002299864.1|	3472	0	hypothetical protein POPTR_0001s24880g [Populus trichocarpa]	gi|743876775|ref|XM_011036985.1|	1987	0	PREDICTED: Populus euphratica scarecrow-like protein 14 (LOC105133143), mRNA	P0C883	489	1.00E-160	Scarecrow-like protein 33	.	.	.	.	pfam03514	GRAS	GRAS domain family. Proteins in the GRAS (GAI, RGA, SCR) family are known as major players in gibberellin (GA) signaling, which regulates various aspects of plant growth and development. Mutation of the SCARECROW (SCR) gene results in a radial pattern defect, loss of a ground tissue layer, in the root. The PAT1 protein is involved in phytochrome A signal transduction. A sequence, structure and ev…	GO:0006355|regulation of transcription, DNA-templated;GO:0006351|transcription, DNA-templated;	GO:0005634|nucleus;	GO:0043565|sequence-specific DNA binding;GO:0003700|transcription factor activity, sequence-specific DNA binding;	.	.
Potri.001G242100.v3.0	214	234	209	164.8490298	101	121	85	2.501673811	1.322893691	2.70E-11	3.67E-10	up	yes	Potri.001G242100	protein_coding	chrChr01:25340732-25343184:+	gi|224059472|ref|XP_002299863.1|	3752	0	hypothetical protein POPTR_0001s24890g [Populus trichocarpa]	gi|743876771|ref|XM_011036984.1|	2290	0	PREDICTED: Populus euphratica scarecrow-like protein 30 (LOC105133142), mRNA	P0C883	563	0	Scarecrow-like protein 33	.	.	.	.	pfam03514	GRAS	GRAS domain family. Proteins in the GRAS (GAI, RGA, SCR) family are known as major players in gibberellin (GA) signaling, which regulates various aspects of plant growth and development. Mutation of the SCARECROW (SCR) gene results in a radial pattern defect, loss of a ground tissue layer, in the root. The PAT1 protein is involved in phytochrome A signal transduction. A sequence, structure and ev…	GO:0006355|regulation of transcription, DNA-templated;GO:0006351|transcription, DNA-templated;	GO:0005634|nucleus;	GO:0043565|sequence-specific DNA binding;GO:0003700|transcription factor activity, sequence-specific DNA binding;	.	.
Potri.001G242600.v3.0	230	246	261	179.7988342	76	59	173	2.752644685	1.460818397	1.59E-05	8.75E-05	up	yes	Potri.001G242600	protein_coding	chrChr01:25373186-25379080:-	gi|566150840|ref|XP_002298347.2|	2279	0	hypothetical protein POPTR_0001s24940g [Populus trichocarpa]	gi|566150839|ref|XM_002298311.2|	2275	0	Populus trichocarpa hypothetical protein (POPTR_0001s24940g) mRNA, complete cds	O81077	605	0	Abscisic acid 8'-hydroxylase 2	slr0574	202	5.00E-56	COG2124	pfam00067	p450	Cytochrome P450. Cytochrome P450s are haem-thiolate proteins involved in the oxidative degradation of various compounds. They are particularly well known for their role in the degradation of environmental toxins and mutagens. They can be divided into 4 classes, according to the method by which electrons from NAD(P)H are delivered to the catalytic site. Sequence conservation is relatively low with…	GO:0046345|abscisic acid catabolic process;GO:0009687|abscisic acid metabolic process;GO:0016132|brassinosteroid biosynthetic process;GO:0010268|brassinosteroid homeostasis;GO:0048838|release of seed from dormancy;GO:0010114|response to red light;GO:0009639|response to red or far red light;GO:0016125|sterol metabolic process;	GO:0016021|integral component of membrane;	GO:0010295|(+)-abscisic acid 8'-hydroxylase activity;GO:0020037|heme binding;GO:0005506|iron ion binding;	K09843	E1.14.13.93; (+)-abscisic acid 8'-hydroxylase [EC:1.14.13.93]
Potri.001G243600.v3.0	5	20	17	42.16508729	35	29	157	0.216895969	-2.204924854	0.000871049	0.003181219	down	yes	Potri.001G243600	protein_coding	chrChr01:25475500-25478928:+	gi|743876717|ref|XP_011035272.1|	1612	0	PREDICTED: transcription factor PCL1-like [Populus euphratica]	gi|743876716|ref|XM_011036970.1|	1422	0	PREDICTED: Populus euphratica transcription factor PCL1-like (LOC105133129), transcript variant X1, mRNA	Q9SNB4	232	1.00E-69	Transcription factor LUX	.	.	.	.	pfam00249	Myb_DNA-binding	Myb-like DNA-binding domain. This family contains the DNA binding domains from Myb proteins, as well as the SANT domain family.	GO:0007623|circadian rhythm;GO:0042753|positive regulation of circadian rhythm;GO:0006351|transcription, DNA-templated;	GO:0005634|nucleus;	GO:0003677|DNA binding;GO:0003700|transcription factor activity, sequence-specific DNA binding;	.	.
Potri.001G243800.v3.0	31	25	27	56.11904966	83	89	96	0.36025443	-1.472911923	8.43E-07	5.92E-06	down	yes	Potri.001G243800	protein_coding	chrChr01:25488878-25490251:-	gi|224054634|ref|XP_002298341.1|	2005	0	hypothetical protein POPTR_0001s25060g [Populus trichocarpa]	gi|566150865|ref|XM_002298305.2|	948	0	Populus trichocarpa hypothetical protein (POPTR_0001s25060g) mRNA, complete cds	Q9FGR2	485	2.00E-166	Pentatricopeptide repeat-containing protein At5g59600	.	.	.	.	pfam13041	PPR_2	PPR repeat family. This repeat has no known function. It is about 35 amino acids long and is found in up to 18 copies in some proteins. The family appears to be greatly expanded in plants and fungi. The repeat has been called PPR.	GO:0007623|circadian rhythm;GO:0042753|positive regulation of circadian rhythm;GO:0006351|transcription, DNA-templated;	GO:0005634|nucleus;	GO:0003677|DNA binding;GO:0003700|transcription factor activity, sequence-specific DNA binding;	.	.
Potri.001G244200.v3.0	0	0	0	8.702432388	21	9	26	0.011366441	-6.459075542	3.28E-06	2.07E-05	down	yes	Potri.001G244200	protein_coding	chrChr01:25518304-25519801:+	gi|224059450|ref|XP_002299852.1|	587	1.00E-73	hypothetical protein POPTR_0001s25110g [Populus trichocarpa]	gi|743876681|ref|XM_011036962.1|	552	0	PREDICTED: Populus euphratica uncharacterized LOC105133123 (LOC105133123), mRNA	.	.	.	.	.	.	.	.	pfam05141	DIT1_PvcA	Pyoverdine/dityrosine biosynthesis protein. DIT1 is involved in synthesising dityrosine. Dityrosine is a sporulation-specific component of the yeast ascospore wall that is essential for the resistance of the spores to adverse environmental conditions. Pyoverdine biosynthesis protein PvcA is involved in the biosynthesis of pyoverdine, a cyclized isocyano derivative of tyrosine. It has a modified R…	.	.	.	.	.
Potri.001G244500.v3.0	26	18	16	14.17039049	3	9	10	3.18228434	1.670062748	0.007086523	0.019683001	up	yes	Potri.001G244500	protein_coding	chrChr01:25531675-25533153:+	gi|566150878|ref|XP_002299851.2|	574	4.00E-63	hypothetical protein POPTR_0001s25140g [Populus trichocarpa]	gi|224054621|ref|XM_002298303.1|	609	0	Populus trichocarpa hypothetical protein (POPTR_0001s25150g) mRNA, complete cds	Q8IYB3	60.5	1.00E-08	Serine/arginine repetitive matrix protein 1	.	.	.	.	pfam01480	PWI	PWI domain.	GO:0031124|mRNA 3'-end processing;GO:0006406|mRNA export from nucleus;GO:0000398|mRNA splicing, via spliceosome;GO:0006405|RNA export from nucleus;GO:0008380|RNA splicing;GO:0000375|RNA splicing, via transesterification reactions;GO:0006369|termination of RNA polymerase II transcription;	GO:0071013|catalytic step 2 spliceosome;GO:0005829|cytosol;GO:0016363|nuclear matrix;GO:0016607|nuclear speck;GO:0005654|nucleoplasm;GO:0005634|nucleus;	GO:0003677|DNA binding;GO:0044822|poly(A) RNA binding;	K13171	SRRM1, SRM160; serine/arginine repetitive matrix protein 1
Potri.001G247400.v3.0	666	683	792	548.3535514	346	378	355	2.307111846	1.206087946	4.53E-22	1.75E-20	up	yes	Potri.001G247400	protein_coding	chrChr01:25768445-25775289:+	gi|566150932|ref|XP_002299834.2|	3877	0	hypothetical protein POPTR_0001s25460g [Populus trichocarpa]	gi|566150931|ref|XM_002299798.2|	2580	0	Populus trichocarpa hypothetical protein (POPTR_0001s25460g) mRNA, complete cds	Q304B9	1115	0	Neutral ceramidase	.	.	.	.	pfam04734	Ceramidase_alk	Neutral/alkaline non-lysosomal ceramidase. This family represents a group of neutral/alkaline ceramidases found in both bacteria and eukaryotes.	GO:0006665|sphingolipid metabolic process;	GO:0005576|extracellular region;	GO:0017040|ceramidase activity;	K12349	ASAH2; neutral ceramidase [EC:3.5.1.23]
Potri.001G248600.v3.0	524	560	502	305.0781136	45	56	34	13.7349299	3.779777642	1.41E-77	6.69E-75	up	yes	Potri.001G248600	protein_coding	chrChr01:25818996-25823571:-	gi|224054566|ref|XP_002298324.1|	3044	0	hypothetical protein POPTR_0001s25570g [Populus trichocarpa]	gi|566150950|ref|XM_002298288.2|	1992	0	Populus trichocarpa hypothetical protein (POPTR_0001s25570g) mRNA, complete cds	Q9M390	834	0	Protein NRT1/ PTR FAMILY 8.1	ECU11g1050	151	4.00E-38	COG3104	pfam00854	PTR2	POT family. The POT (proton-dependent oligopeptide transport) family all appear to be proton dependent transporters.	GO:0042938|dipeptide transport;GO:0006807|nitrogen compound metabolic process;GO:0015031|protein transport;GO:0042939|tripeptide transport;	GO:0016021|integral component of membrane;GO:0005886|plasma membrane;GO:0009506|plasmodesma;	GO:0042936|dipeptide transporter activity;GO:0042937|tripeptide transporter activity;	.	.
Potri.001G248700.v3.0	83	76	74	52.84192061	19	26	27	3.77047947	1.914747994	1.56E-09	1.69E-08	up	yes	Potri.001G248700	protein_coding	chrChr01:25830931-25835436:+	gi|566150952|ref|XP_002299828.2|	2905	0	hypothetical protein POPTR_0001s25580g [Populus trichocarpa]	gi|743876454|ref|XM_011036898.1|	1863	0	PREDICTED: Populus euphratica laccase-4 (LOC105133080), mRNA	O80434	873	0	Laccase-4	YMR058w	156	1.00E-39	COG2132	pfam07732	Cu-oxidase_3	Multicopper oxidase. This entry contains many divergent copper oxidase-like domains that are not recognized by the pfam00394 model.	GO:0009809|lignin biosynthetic process;GO:0046274|lignin catabolic process;GO:0009834|plant-type secondary cell wall biogenesis;	GO:0048046|apoplast;	GO:0005507|copper ion binding;GO:0052716|hydroquinone:oxygen oxidoreductase activity;GO:0016491|oxidoreductase activity;GO:0016722|oxidoreductase activity, oxidizing metal ions;	K05909	E1.10.3.2; laccase [EC:1.10.3.2]
Potri.001G249200.v3.0	2811	2943	3321	5608.614857	6144	5643	13856	0.406836989	-1.297477244	0.006598022	0.018510888	down	yes	Potri.001G249200	protein_coding	chrChr01:25894782-25899007:+	gi|743876424|ref|XP_011035192.1|	3319	0	PREDICTED: phosphomethylpyrimidine synthase, chloroplastic [Populus euphratica]	gi|743876427|ref|XR_843708.1|	1988	0	PREDICTED: Populus euphratica phosphomethylpyrimidine synthase, chloroplastic (LOC105133074), transcript variant X2, misc_RNA	O82392	1111	0	Phosphomethylpyrimidine synthase, chloroplastic	BH1933	733	0	COG0422	pfam01964	ThiC	ThiC family. ThiC is found within the thiamine biosynthesis operon. ThiC is involved in pyrimidine biosynthesis. The precise catalytic function of ThiC is still not known. ThiC participates in the formation of 4-Amino-5-hydroxymethyl-2-methylpyrimidine from AIR, an intermediate in the de novo pyrimidine biosynthesis.	GO:0010266|response to vitamin B1;GO:0009228|thiamine biosynthetic process;GO:0009229|thiamine diphosphate biosynthetic process;	GO:0009507|chloroplast;GO:0009570|chloroplast stroma;GO:0009536|plastid;	GO:0051539|4 iron, 4 sulfur cluster binding;GO:0080041|ADP-ribose pyrophosphohydrolase activity;GO:0051536|iron-sulfur cluster binding;GO:0016829|lyase activity;GO:0046872|metal ion binding;	K03147	thiC; phosphomethylpyrimidine synthase [EC:4.1.99.17]
Potri.001G249800.v3.0	566	631	584	1125.9737	1433	1530	2258	0.395641419	-1.337734627	2.83E-12	4.32E-11	down	yes	Potri.001G249800	protein_coding	chrChr01:25926958-25932436:-	gi|566150974|ref|XP_002298320.2|	2302	0	hypothetical protein POPTR_0001s25690g [Populus trichocarpa]	gi|566150973|ref|XM_002298284.2|	1959	0	Populus trichocarpa hypothetical protein (POPTR_0001s25690g) mRNA, complete cds	O82390	646	0	Sodium-dependent phosphate transport protein 1, chloroplastic	.	.	.	.	pfam07690	MFS_1	Major Facilitator Superfamily.	GO:0009416|response to light stimulus;GO:0009624|response to nematode;GO:0006814|sodium ion transport;	GO:0009535|chloroplast thylakoid membrane;GO:0016021|integral component of membrane;GO:0009579|thylakoid;	GO:0005315|inorganic phosphate transmembrane transporter activity;GO:0015293|symporter activity;	.	.
Potri.001G250500.v3.0	743	754	683	1181.866097	1526	1712	1898	0.494286933	-1.016579328	2.41E-13	4.11E-12	down	yes	Potri.001G250500	protein_coding	chrChr01:25991076-25993990:+	gi|224059300|ref|XP_002299814.1|	2651	0	phospholipase family protein [Populus trichocarpa]	gi|566150985|ref|XM_002299778.2|	2076	0	Populus trichocarpa phospholipase family protein (POPTR_0001s25760g) mRNA, complete cds	Q8L7Y9	822	0	Non-specific phospholipase C1	MT1799	108	4.00E-24	COG3511	pfam04185	Phosphoesterase	Phosphoesterase family. This family includes both bacterial phospholipase C enzymes EC:3.1.4.3, but also eukaryotic acid phosphatases EC:3.1.3.2.	GO:0009395|phospholipid catabolic process;	GO:0005576|extracellular region;	GO:0003993|acid phosphatase activity;	K01114	plcC; phospholipase C [EC:3.1.4.3]
Potri.001G250900.v3.0	4	4	9	35.49449664	66	84	62	0.093227436	-3.423101598	1.35E-12	2.13E-11	down	yes	Potri.001G250900	protein_coding	chrChr01:26016050-26017786:-	gi|566150994|ref|XP_002298315.2|	1468	0	hypothetical protein POPTR_0001s25800g [Populus trichocarpa]	gi|566150993|ref|XM_002298279.2|	1024	0	Populus trichocarpa hypothetical protein (POPTR_0001s25800g) mRNA, complete cds	Q56Y11	313	7.00E-103	Dehydrodolichyl diphosphate synthase 2	all3432	229	1.00E-71	COG0020	pfam01255	Prenyltransf	Putative undecaprenyl diphosphate synthase. Previously known as uncharacterized protein family UPF0015, a single member of this family has been identified as an undecaprenyl diphosphate synthase.	GO:0016094|polyprenol biosynthetic process;GO:0006486|protein glycosylation;	GO:0009507|chloroplast;GO:0005783|endoplasmic reticulum;	GO:0002094|polyprenyltransferase activity;	K11778	DHDDS, RER2, SRT1; ditrans,polycis-polyprenyl diphosphate synthase [EC:2.5.1.87]
Potri.001G251200.v3.0	2	6	0	16.72325314	26	34	39	0.094773074	-3.399378949	3.99E-06	2.47E-05	down	yes	Potri.001G251200	protein_coding	chrChr01:26097341-26100765:-	gi|566151007|ref|XP_006369566.1|	1658	0	hypothetical protein POPTR_0001s25830g [Populus trichocarpa]	gi|566151006|ref|XM_006369504.1|	1169	0	Populus trichocarpa hypothetical protein (POPTR_0001s25830g) mRNA, complete cds	Q93Z81	382	8.00E-133	Vacuolar cation/proton exchanger 3	YDL128w	152	2.00E-44	COG0387	pfam01699	Na_Ca_ex	Sodium/calcium exchanger protein. This is a family of sodium/calcium exchanger integral membrane proteins. This family covers the integral membrane regions of the proteins. Sodium/calcium exchangers regulate intracellular Ca2+ concentrations in many cells; cardiac myocytes, epithelial cells, neurons retinal rod photoreceptors and smooth muscle cells. Ca2+ is moved into or out of the cytosol depen…	GO:0006874|cellular calcium ion homeostasis;GO:0030026|cellular manganese ion homeostasis;GO:0006882|cellular zinc ion homeostasis;GO:0055062|phosphate ion homeostasis;GO:0006793|phosphorus metabolic process;GO:0051592|response to calcium ion;GO:0009624|response to nematode;	GO:0016021|integral component of membrane;GO:0009705|plant-type vacuole membrane;GO:0005774|vacuolar membrane;GO:0005773|vacuole;	GO:0015369|calcium:proton antiporter activity;	K07300	chaA, CAX; Ca2+:H+ antiporter
Potri.001G251600.v3.0	16	37	34	52.81052889	43	50	146	0.41792764	-1.258674918	0.013206713	0.033584155	down	yes	Potri.001G251600	protein_coding	chrChr01:26134242-26136741:+	gi|566151015|ref|XP_006369567.1|	545	3.00E-67	hypothetical protein POPTR_0001s25870g [Populus trichocarpa]	gi|566151014|ref|XM_006369505.1|	444	0	Populus trichocarpa hypothetical protein (POPTR_0001s25870g) mRNA, complete cds	O80877	85.5	3.00E-19	Protein ELF4-LIKE 1	.	.	.	.	pfam07011	DUF1313	Protein of unknown function (DUF1313). This family consists of several hypothetical plant proteins of around 100 residues in length. The function of this family is unknown.	GO:0042753|positive regulation of circadian rhythm;GO:0048511|rhythmic process;	GO:0005634|nucleus;	GO:0042803|protein homodimerization activity;	.	.
Potri.001G253600.v3.0	424	431	477	284.769151	93	105	105	5.11288678	2.354138079	1.67E-48	2.70E-46	up	yes	Potri.001G253600	protein_coding	chrChr01:26352916-26357867:+	gi|566151054|ref|XP_002299799.2|	2514	0	Signal recognition particle 54 kDa protein 1 [Populus trichocarpa]	gi|566151053|ref|XM_002299763.2|	2330	0	Populus trichocarpa Signal recognition particle 54 kDa protein 1 (POPTR_0001s26040g) mRNA, complete cds	P49972	920	0	Signal recognition particle 54 kDa protein 2	SPCC188.06c	413	1.00E-133	COG0541	pfam00448	SRP54	SRP54-type protein, GTPase domain. This family includes relatives of the G-domain of the SRP54 family of proteins.	GO:0006614|SRP-dependent cotranslational protein targeting to membrane;	GO:0005786|signal recognition particle, endoplasmic reticulum targeting;	GO:0008312|7S RNA binding;GO:0005525|GTP binding;GO:0003924|GTPase activity;	K03106	SRP54, ffh; signal recognition particle subunit SRP54
Potri.001G255100.v3.0	2045	2205	932	3144.829844	5139	4681	4533	0.425029496	-1.234365132	0.002202424	0.007168793	down	yes	Potri.001G255100	protein_coding	chrChr01:26479372-26481456:+	gi|566151079|ref|XP_002299791.2|	1647	0	3-glucanase family protein [Populus trichocarpa]	gi|566151078|ref|XM_002299755.2|	1151	0	Populus trichocarpa 3-glucanase family protein (POPTR_0001s26210g) mRNA, complete cds	P52407	392	6.00E-131	Glucan endo-1,3-beta-glucosidase, basic vacuolar isoform	.	.	.	.	pfam00332	Glyco_hydro_17	Glycosyl hydrolases family 17.	GO:0005975|carbohydrate metabolic process;GO:0006952|defense response;	GO:0005773|vacuole;	GO:0042973|glucan endo-1,3-beta-D-glucosidase activity;	.	.
Potri.001G255700.v3.0	13	13	14	23.1391221	22	42	40	0.447722491	-1.159323302	0.013290769	0.033774528	down	yes	Potri.001G255700	protein_coding	chrChr01:26525652-26532084:-	gi|224054500|ref|XP_002298291.1|	5093	0	hypothetical protein POPTR_0001s26280g [Populus trichocarpa]	gi|566151089|ref|XM_002298255.2|	2934	0	Populus trichocarpa hypothetical protein (POPTR_0001s26280g) mRNA, complete cds	.	.	.	.	.	.	.	.	pfam04602	Arabinose_trans	Mycobacterial cell wall arabinan synthesis protein. Arabinosyltransferase is involved in arabinogalactan (AG) biosynthesis pathway in mycobacteria. AG is a component of the macromolecular assembly of the mycolyl-AG-peptidoglycan complex of the cell wall. This enzyme has important clinical applications as it is believed to be the target of the antimycobacterial drug Ethambutol.	.	.	.	.	.
Potri.001G256100.v3.0	421	459	450	772.1584516	1097	1083	1285	0.446054847	-1.164706979	5.51E-17	1.35E-15	down	yes	Potri.001G256100	protein_coding	chrChr01:26575127-26583980:+	gi|566151095|ref|XP_002298393.2|	2283	0	hypothetical protein POPTR_0001s26330g [Populus trichocarpa]	gi|743904106|ref|XM_011047114.1|	1484	0	PREDICTED: Populus euphratica NAD(H) kinase 1-like (LOC105140321), transcript variant X3, mRNA	Q56YN3	680	0	NAD(H) kinase 1	YJR049c	256	8.00E-74	COG0061	pfam01513	NAD_kinase	ATP-NAD kinase. Members of this family include ATP-NAD kinases EC:2.7.1.23, which catalyses the phosphorylation of NAD to NADP utilizing ATP and other nucleoside triphosphates as well as inorganic polyphosphate as a source of phosphorus. Also includes NADH kinases EC:2.7.1.86.	GO:0019674|NAD metabolic process;GO:0006741|NADP biosynthetic process;	.	GO:0005524|ATP binding;GO:0003951|NAD+ kinase activity;GO:0042736|NADH kinase activity;	K00858	ppnK, NADK; NAD+ kinase [EC:2.7.1.23]
Potri.001G256400.v3.0	379	353	214	243.0385324	186	145	140	2.354769668	1.235585949	7.73E-07	5.48E-06	up	yes	Potri.001G256400	protein_coding	chrChr01:26602187-26608239:+	gi|224054972|ref|XP_002298395.1|	1729	0	cinnamyl-alcohol dehydrogenase family protein [Populus trichocarpa]	gi|566151099|ref|XM_002298359.2|	1293	0	Populus trichocarpa cinnamyl-alcohol dehydrogenase family protein (POPTR_0001s26360g) mRNA, complete cds	Q9S9N9	290	5.00E-92	Cinnamoyl-CoA reductase 1	SPAC513.07	151	2.00E-40	COG0451	pfam01370	Epimerase	NAD dependent epimerase/dehydratase family. This family of proteins utilize NAD as a cofactor. The proteins in this family use nucleotide-sugar substrates for a variety of chemical reactions.	GO:0007623|circadian rhythm;GO:0009809|lignin biosynthetic process;GO:0009409|response to cold;	GO:0005829|cytosol;	GO:0016621|cinnamoyl-CoA reductase activity;GO:0050662|coenzyme binding;	K09753	CCR; cinnamoyl-CoA reductase [EC:1.2.1.44]
Potri.001G256700.v3.0	16	16	23	46.9935664	84	81	77	0.263937411	-1.921732237	9.42E-09	9.14E-08	down	yes	Potri.001G256700	protein_coding	chrChr01:26635082-26639103:-	gi|566151107|ref|XP_002299902.2|	2360	0	hypothetical protein POPTR_0001s26390g [Populus trichocarpa]	gi|566151106|ref|XM_002299866.2|	1469	0	Populus trichocarpa hypothetical protein (POPTR_0001s26390g) mRNA, complete cds	.	.	.	.	.	.	.	.	pfam01576	Myosin_tail_1	Myosin tail. The myosin molecule is a multi-subunit complex made up of two heavy chains and four light chains it is a fundamental contractile protein found in all eukaryote cell types. This family consists of the coiled-coil myosin heavy chain tail region. The coiled-coil is composed of the tail from two molecules of myosin. These can then assemble into the macromolecular thick filament. The coil…	.	.	.	.	.
Potri.001G257200.v3.0	0	0	0	2.174122833	4	3	7	0.045505876	-4.457803336	0.012107848	0.031142793	down	yes	Potri.001G257200	protein_coding	chrChr01:26672483-26673018:+	.	.	.	.	gi|743904124|ref|XM_011047123.1|	367	0	PREDICTED: Populus euphratica calcium-dependent protein kinase 7-like (LOC105140331), transcript variant X1, mRNA	.	.	.	.	.	.	.	.	pfam04184	ST7	ST7 protein. The ST7 (for suppression of tumorigenicity 7) protein is thought to be a tumor suppressor gene. The molecular function of this protein is uncertain.	.	.	.	.	.
Potri.001G258500.v3.0	22	18	29	42.40766903	36	66	93	0.408477507	-1.291671457	0.00237165	0.007639241	down	yes	Potri.001G258500	protein_coding	chrChr01:26750305-26753233:-	gi|743904149|ref|XP_011045436.1|	4527	0	PREDICTED: pentatricopeptide repeat-containing protein At1g06140, mitochondrial-like [Populus euphratica]	gi|743904148|ref|XM_011047134.1|	2694	0	PREDICTED: Populus euphratica pentatricopeptide repeat-containing protein At1g06140, mitochondrial-like (LOC105140341), mRNA	Q7XJN6	483	1.00E-153	Pentatricopeptide repeat-containing protein At2g40720	.	.	.	.	pfam13041	PPR_2	PPR repeat family. This repeat has no known function. It is about 35 amino acids long and is found in up to 18 copies in some proteins. The family appears to be greatly expanded in plants and fungi. The repeat has been called PPR.	GO:0006355|regulation of transcription, DNA-templated;	GO:0005737|cytoplasm;	GO:0003677|DNA binding;GO:0046872|metal ion binding;GO:0003700|transcription factor activity, sequence-specific DNA binding;	.	.
Potri.001G258600.v3.0	302	328	272	488.9268712	742	874	522	0.494887179	-1.014828428	1.06E-07	8.73E-07	down	yes	Potri.001G258600	protein_coding	chrChr01:26763738-26768060:-	gi|566151137|ref|XP_002299910.2|	1620	0	hypothetical protein POPTR_0001s26580g [Populus trichocarpa]	gi|566151136|ref|XM_002299874.2|	1457	0	Populus trichocarpa hypothetical protein (POPTR_0001s26580g) mRNA, complete cds	Q9LXV3	554	0	Dicarboxylate transporter 1, chloroplastic	BS_yflS	302	2.00E-91	COG0471	pfam00939	Na_sulph_symp	Sodium:sulfate symporter transmembrane region. There are also some members in this family that do not match the Prosite motif, and belong to the subfamily SODIT1.	GO:0015742|alpha-ketoglutarate transport;GO:0019676|ammonia assimilation cycle;GO:0071423|malate transmembrane transport;GO:0015729|oxaloacetate transport;GO:0009624|response to nematode;GO:0006814|sodium ion transport;	GO:0009507|chloroplast;GO:0009941|chloroplast envelope;GO:0009706|chloroplast inner membrane;GO:0009534|chloroplast thylakoid;GO:0016021|integral component of membrane;GO:0016020|membrane;GO:0005739|mitochondrion;GO:0009536|plastid;	GO:0015139|alpha-ketoglutarate transmembrane transporter activity;GO:0015140|malate transmembrane transporter activity;GO:0015131|oxaloacetate transmembrane transporter activity;	.	.
Potri.001G259500.v3.0	9	24	8	8.686381203	0	2	6	5.979428221	2.580007534	0.007621027	0.020961569	up	yes	Potri.001G259500	protein_coding	chrChr01:26856963-26857170:-	gi|566151150|ref|XP_006369593.1|	249	2.00E-26	hypothetical protein POPTR_0001s26670g [Populus trichocarpa]	gi|160358403|gb|AC214464.1|	208	4.00E-104	Populus trichocarpa clone ACSB1117-G21, complete sequence	.	.	.	.	.	.	.	.	pfam07136	DUF1385	Protein of unknown function (DUF1385). This family contains a number of hypothetical bacterial proteins of unknown function approximately 300 residues in length. Some family members are predicted to be metal-dependent.	.	.	.	.	.
Potri.001G260600.v3.0	10	14	11	26.49497022	51	34	46	0.310572831	-1.686996465	0.000156599	0.000694268	down	yes	Potri.001G260600	protein_coding	chrChr01:26993721-26994975:+	gi|224055063|ref|XP_002298410.1|	626	8.00E-79	hypothetical protein POPTR_0001s26780g [Populus trichocarpa]	gi|566151176|ref|XM_002298374.2|	662	0	Populus trichocarpa hypothetical protein (POPTR_0001s26780g) mRNA, complete cds	Q5CT62	66.2	3.00E-11	Structure-specific endonuclease subunit SLX1 homolog	.	.	.	.	pfam01541	GIY-YIG	GIY-YIG catalytic domain. This domain called GIY-YIG is found in the amino terminal region of excinuclease abc subunit c (uvrC), bacteriophage T4 endonucleases segA, segB, segC, segD and segE; it is also found in putative endonucleases encoded by group I introns of fungi and phage. The structure of I-TevI a GIY-YIG endonuclease, reveals a novel alpha/beta-fold with a central three-stranded antipa…	GO:0006310|DNA recombination;GO:0006281|DNA repair;	GO:0033557|Slx1-Slx4 complex;	GO:0017108|5'-flap endonuclease activity;	K15078	SLX1; structure-specific endonuclease subunit SLX1 [EC:3.6.1.-]
Potri.001G262500.v3.0	11	14	16	31.75226349	47	58	54	0.299889372	-1.737497699	1.15E-05	6.52E-05	down	yes	Potri.001G262500	protein_coding	chrChr01:27142957-27144141:+	.	.	.	.	.	.	.	.	.	.	.	.	.	.	.	.	pfam05975	EcsB	Bacterial ABC transporter protein EcsB. This family consists of several bacterial ABC transporter proteins which are homologous to the EcsB protein of Bacillus subtilis. EcsB is thought to encode a hydrophobic protein with six membrane-spanning helices in a pattern found in other hydrophobic components of ABC transporters.	.	.	.	.	.
Potri.001G263400.v3.0	66	67	75	51.59696767	43	30	21	2.578190483	1.366358857	3.75E-05	0.00019149	up	yes	Potri.001G263400	protein_coding	chrChr01:27188427-27194745:-	gi|224059610|ref|XP_002299932.1|	2439	0	hypothetical protein POPTR_0001s27060g [Populus trichocarpa]	gi|566151230|ref|XM_002299896.2|	1967	0	Populus trichocarpa hypothetical protein (POPTR_0001s27060g) mRNA, complete cds	Q9FNA2	738	0	Polyamine oxidase 1	.	.	.	.	pfam01593	Amino_oxidase	Flavin containing amine oxidoreductase. This family consists of various amine oxidases, including maze polyamine oxidase (PAO) and various flavin containing monoamine oxidases (MAO). The aligned region includes the flavin binding site of these enzymes. The family also contains phytoene dehydrogenases and related enzymes. In vertebrates MAO plays an important role regulating the intracellular leve…	GO:0006598|polyamine catabolic process;GO:0046208|spermine catabolic process;	.	GO:0050660|flavin adenine dinucleotide binding;GO:0052895|N1-acetylspermine:oxygen oxidoreductase (N1-acetylspermidine-forming) activity;GO:0052894|norspermine:oxygen oxidoreductase activity;GO:0046592|polyamine oxidase activity;GO:0052901|spermine:oxygen oxidoreductase (spermidine-forming) activity;	K13366	MPAO, PAO1; polyamine oxidase [EC:1.5.3.14 1.5.3.16 1.5.3.-]
Potri.001G266500.v3.0	0	0	0	9.46003458	16	15	30	0.010454603	-6.579717935	1.26E-06	8.59E-06	down	yes	Potri.001G266500	protein_coding	chrChr01:27433730-27435297:+	gi|224055202|ref|XP_002298433.1|	641	2.00E-82	hypothetical protein POPTR_0001s27330g [Populus trichocarpa]	gi|566151278|ref|XM_002298397.2|	605	0	Populus trichocarpa hypothetical protein (POPTR_0001s27330g) mRNA, complete cds	.	.	.	.	.	.	.	.	pfam10328	7TM_GPCR_Srx	Serpentine type 7TM GPCR chemoreceptor Srx. Chemoreception is mediated in Caenorhabditis elegans by members of the seven-transmembrane G-protein-coupled receptor class (7TM GPCRs) of proteins which are of the serpentine type. Srx is part of the Srg superfamily of chemoreceptors. Chemoperception is one of the central senses of soil nematodes like C. elegans which are otherwise 'blind' and 'deaf'.	.	.	.	.	.
Potri.001G268000.v3.0	0	0	0	21.48649439	55	47	38	0.004596158	-7.765355968	5.65E-10	6.52E-09	down	yes	Potri.001G268000	protein_coding	chrChr01:27611700-27612428:+	gi|224055233|ref|XP_002298438.1|	777	7.00E-103	hypothetical protein POPTR_0001s27500g [Populus trichocarpa]	gi|566151309|ref|XM_002298402.2|	591	0	Populus trichocarpa hypothetical protein (POPTR_0001s27500g) mRNA, complete cds	.	.	.	.	.	.	.	.	pfam00902	TatC	Sec-independent protein translocase protein (TatC). The bacterial Tat system has a remarkable ability to transport folded proteins even enzyme complexes across the cytoplasmic membrane. It is structurally and mechanistically similar to the Delta pH-driven thylakoidal protein import pathway. A functional Tat system or Delta pH-dependent pathway requires three integral membrane proteins: TatA/Tha4,…	.	.	.	.	.
Potri.001G268600.v3.0	532	512	274	262.8785683	70	68	25	9.561216857	3.257194242	8.42E-22	3.17E-20	up	yes	Potri.001G268600	protein_coding	chrChr01:27647690-27649914:-	gi|224059646|ref|XP_002299950.1|	1772	0	hypothetical protein POPTR_0001s27550g [Populus trichocarpa]	gi|224059645|ref|XM_002299914.1|	1366	0	Populus trichocarpa hypothetical protein (POPTR_0001s27550g) mRNA, complete cds	Q9ZRF1	556	0	Probable mannitol dehydrogenase	SMc00680	305	8.00E-98	COG1064	pfam08240	ADH_N	Alcohol dehydrogenase GroES-like domain. This is the catalytic domain of alcohol dehydrogenases. Many of them contain an inserted zinc binding domain. This domain has a GroES-like structure.	.	.	GO:0046029|mannitol dehydrogenase activity;GO:0008270|zinc ion binding;	.	.
Potri.001G269100.v3.0	208	165	219	148.0282612	69	84	121	2.500443451	1.322183978	1.08E-07	8.89E-07	up	yes	Potri.001G269100	protein_coding	chrChr01:27674458-27675233:+	gi|566151324|ref|XP_006369636.1|	498	6.00E-59	hypothetical protein POPTR_0001s27590g, partial [Populus trichocarpa]	gi|157743426|gb|AC211310.1|	288	5.00E-148	Populus trichocarpa clone POP017-I09, complete sequence	Q9FFJ8	76.6	1.00E-14	L10-interacting MYB domain-containing protein	.	.	.	.	pfam12776	Myb_DNA-bind_3	Myb/SANT-like DNA-binding domain. This presumed domain appears to be related to other Myb/SANT like DNA binding domains. In particular pfam10545 seems most related. This family is greatly expanded in plants and appears in several proteins annotated as transposon proteins.	GO:0006355|regulation of transcription, DNA-templated;GO:0006351|transcription, DNA-templated;	GO:0005634|nucleus;	.	.	.
Potri.001G270200.v3.0	2	2	5	43.37240898	110	86	76	0.038439913	-4.701251105	3.16E-16	7.24E-15	down	yes	Potri.001G270200	protein_coding	chrChr01:27750031-27751846:+	.	.	.	.	gi|162809365|gb|AC215901.1|	635	0	Populus trichocarpa clone POP110-M11, complete sequence	.	.	.	.	.	.	.	.	pfam14508	GH97_N	Glycosyl-hydrolase 97 N-terminal. This N-terminal domain of glycosyl-hydrolase-97 contributes part of the active site pocket. It is also important for contact with the catalytic and C-terminal domains of the whole.	.	.	.	.	.
Potri.001G270500.v3.0	53	40	58	30.89757414	8	12	6	6.763413257	2.757751508	9.75E-10	1.09E-08	up	yes	Potri.001G270500	protein_coding	chrChr01:27782189-27784890:-	gi|566151347|ref|XP_006369644.1|	2387	0	hypothetical protein POPTR_0001s27730g [Populus trichocarpa]	gi|566151344|ref|XM_006369581.1|	1723	0	Populus trichocarpa hypothetical protein (POPTR_0001s27720g) mRNA, complete cds	Q7XU38	462	4.00E-155	Cytochrome P450 87A3	slr0574	160	6.00E-42	COG2124	pfam00067	p450	Cytochrome P450. Cytochrome P450s are haem-thiolate proteins involved in the oxidative degradation of various compounds. They are particularly well known for their role in the degradation of environmental toxins and mutagens. They can be divided into 4 classes, according to the method by which electrons from NAD(P)H are delivered to the catalytic site. Sequence conservation is relatively low with…	GO:0016132|brassinosteroid biosynthetic process;GO:0010268|brassinosteroid homeostasis;GO:0007275|multicellular organismal development;GO:0016125|sterol metabolic process;	GO:0030659|cytoplasmic vesicle membrane;GO:0016021|integral component of membrane;	GO:0020037|heme binding;GO:0005506|iron ion binding;GO:0004497|monooxygenase activity;GO:0016705|oxidoreductase activity, acting on paired donors, with incorporation or reduction of molecular oxygen;	.	.
Potri.001G270900.v3.0	16	18	14	8.624156367	0	0	0	101.5743265	6.666391989	7.82E-07	5.53E-06	up	yes	Potri.001G270900	protein_coding	chrChr01:27830597-27832473:-	gi|224059662|ref|XP_002299958.1|	2726	0	hypothetical protein POPTR_0001s27780g [Populus trichocarpa]	gi|566151353|ref|XM_002299922.2|	1751	0	Populus trichocarpa hypothetical protein (POPTR_0001s27780g) mRNA, complete cds	Q9FI39	419	1.00E-138	Cytochrome P450 705A5	BH0579	114	2.00E-26	COG2124	pfam00067	p450	Cytochrome P450. Cytochrome P450s are haem-thiolate proteins involved in the oxidative degradation of various compounds. They are particularly well known for their role in the degradation of environmental toxins and mutagens. They can be divided into 4 classes, according to the method by which electrons from NAD(P)H are delivered to the catalytic site. Sequence conservation is relatively low with…	GO:0051554|flavonol metabolic process;GO:0009958|positive gravitropism;GO:0048364|root development;GO:0044550|secondary metabolite biosynthetic process;GO:0080003|thalianol metabolic process;	GO:0005783|endoplasmic reticulum;GO:0016021|integral component of membrane;GO:0016020|membrane;	GO:0020037|heme binding;GO:0005506|iron ion binding;GO:0016709|oxidoreductase activity, acting on paired donors, with incorporation or reduction of molecular oxygen, NAD(P)H as one donor, and incorporation of one atom of oxygen;GO:0080004|thalian-diol desaturase activity;	.	.
Potri.001G273100.v3.0	27	8	24	37.29271828	53	56	65	0.392154783	-1.350504897	0.001533897	0.00522663	down	yes	Potri.001G273100	protein_coding	chrChr01:27997556-28000850:-	gi|743835353|ref|XP_011024997.1|	1874	0	PREDICTED: pentatricopeptide repeat-containing protein At1g11900-like isoform X1 [Populus euphratica]	gi|743835352|ref|XM_011026695.1|	1477	0	PREDICTED: Populus euphratica pentatricopeptide repeat-containing protein At1g11900-like (LOC105126002), transcript variant X1, mRNA	Q5BIV3	273	1.00E-83	Pentatricopeptide repeat-containing protein At1g11900	.	.	.	.	pfam13041	PPR_2	PPR repeat family. This repeat has no known function. It is about 35 amino acids long and is found in up to 18 copies in some proteins. The family appears to be greatly expanded in plants and fungi. The repeat has been called PPR.	GO:0055114|oxidation-reduction process;	.	GO:0009055|electron carrier activity;GO:0046872|metal ion binding;	.	.
Potri.001G273500.v3.0	18	27	13	40.62409739	64	66	66	0.346200388	-1.530320754	4.40E-05	0.000220945	down	yes	Potri.001G273500	protein_coding	chrChr01:28022177-28023033:-	gi|566151392|ref|XP_002299970.2|	342	3.00E-34	dihydropyrimidinase family protein [Populus trichocarpa]	gi|743835344|ref|XM_011026692.1|	300	1.00E-154	PREDICTED: Populus euphratica dihydropyrimidinase (LOC105126000), mRNA	Q9FMP3	74.7	5.00E-14	Dihydropyrimidinase	.	.	.	.	pfam04497	Pox_E2-like	Poxviridae protein. This family of proteins is restricted to Poxviridae. It contains a number of differently named uncharacterized proteins.	GO:0019483|beta-alanine biosynthetic process;GO:0043562|cellular response to nitrogen levels;GO:0006212|uracil catabolic process;	GO:0012505|endomembrane system;GO:0005783|endoplasmic reticulum;GO:0005794|Golgi apparatus;	GO:0004157|dihydropyrimidinase activity;GO:0046872|metal ion binding;	K01464	DPYS, dht, hydA; dihydropyrimidinase [EC:3.5.2.2]
Potri.001G273600.v3.0	1086	996	1166	836.2051139	416	664	585	2.270834837	1.183222779	1.78E-12	2.77E-11	up	yes	Potri.001G273600	protein_coding	chrChr01:28023386-28029729:+	gi|566151394|ref|XP_002298459.2|	2998	0	las1-like family protein [Populus trichocarpa]	gi|743835340|ref|XM_011026691.1|	2221	0	PREDICTED: Populus euphratica uncharacterized LOC105125999 (LOC105125999), mRNA	Q9Y4W2	79.3	9.00E-14	Ribosomal biogenesis protein LAS1L	.	.	.	.	pfam04031	Las1	Las1-like. Las1 is an essential nuclear protein involved in cell morphogenesis and cell surface growth.	GO:0006325|chromatin organization;GO:0000478|endonucleolytic cleavage involved in rRNA processing;GO:0000460|maturation of 5.8S rRNA;GO:0000470|maturation of LSU-rRNA;GO:0006364|rRNA processing;	GO:0005737|cytoplasm;GO:0016020|membrane;GO:0005815|microtubule organizing center;GO:0071339|MLL1 complex;GO:0005730|nucleolus;GO:0005654|nucleoplasm;GO:0030687|preribosome, large subunit precursor;	GO:0044822|poly(A) RNA binding;	K16912	LAS1; ribosomal biogenesis protein LAS1
Potri.001G276300.v3.0	4	1	0	7.970007043	13	18	15	0.12753785	-2.971002627	0.001824388	0.00608661	down	yes	Potri.001G276300	protein_coding	chrChr01:28264671-28265445:+	gi|224055307|ref|XP_002298472.1|	969	4.00E-130	RNA recognition motif-containing family protein [Populus trichocarpa]	gi|224055306|ref|XM_002298436.1|	663	0	Populus trichocarpa RNA recognition motif-containing family protein (POPTR_0001s28300g) mRNA, complete cds	Q94CJ8	80.5	1.00E-15	Zinc finger CCCH domain-containing protein 55	.	.	.	.	pfam15449	Retinal	Retinal protein. This family of proteins is found in the photoreceptor cells of the retina. Mutations of the gene encoding this protein have been associated with retinal disorders such as retinitis pigmentosa and late-onset progressive retinal atrophy. The function of this family of proteins is unknown, but it is likely to be important in the development and function of the retina.	.	.	GO:0003677|DNA binding;GO:0046872|metal ion binding;GO:0000166|nucleotide binding;GO:0003723|RNA binding;	.	.
Potri.001G276500.v3.0	62	66	71	135.7387901	217	230	205	0.355382241	-1.492556505	6.51E-14	1.17E-12	down	yes	Potri.001G276500	protein_coding	chrChr01:28309116-28313674:-	gi|743835211|ref|XP_011024963.1|	3794	0	PREDICTED: pentatricopeptide repeat-containing protein At5g01110-like [Populus euphratica]	gi|743941301|ref|XM_011016835.1|	2442	0	PREDICTED: Populus euphratica pentatricopeptide repeat-containing protein At5g01110-like (LOC105118794), transcript variant X2, mRNA	Q9LFC5	865	0	Pentatricopeptide repeat-containing protein At5g01110	.	.	.	.	pfam13041	PPR_2	PPR repeat family. This repeat has no known function. It is about 35 amino acids long and is found in up to 18 copies in some proteins. The family appears to be greatly expanded in plants and fungi. The repeat has been called PPR.	.	.	GO:0003677|DNA binding;GO:0046872|metal ion binding;GO:0000166|nucleotide binding;GO:0003723|RNA binding;	.	.
Potri.001G277200.v3.0	57	58	80	111.0261676	165	181	151	0.456036339	-1.132779304	4.02E-07	2.99E-06	down	yes	Potri.001G277200	protein_coding	chrChr01:28386627-28391575:+	gi|566151466|ref|XP_002298478.2|	5226	0	hypothetical protein POPTR_0001s28380g [Populus trichocarpa]	gi|743835147|ref|XM_011026646.1|	3308	0	PREDICTED: Populus euphratica integrator complex subunit 3 homolog (LOC105125962), transcript variant X2, mRNA	Q7TPD0	304	7.00E-85	Integrator complex subunit 3	.	.	.	.	pfam10189	DUF2356	Conserved protein (DUF2356). This is a 200 amino acid region of a family of proteins conserved from plants to humans. Some members have been putatively annotated as being integrator complex subunit 3 but this could not be confirmed. The function is unknown.	GO:0006974|cellular response to DNA damage stimulus;GO:0006281|DNA repair;GO:0007093|mitotic cell cycle checkpoint;GO:0010212|response to ionizing radiation;GO:0016180|snRNA processing;	GO:0032039|integrator complex;GO:0005634|nucleus;GO:0070876|SOSS complex;	.	K13140	INTS3; integrator complex subunit 3
Potri.001G278300.v3.0	791	778	916	613.8495347	396	453	262	2.612121839	1.385222191	7.51E-15	1.49E-13	up	yes	Potri.001G278300	protein_coding	chrChr01:28440132-28443743:+	gi|566151481|ref|XP_002298483.2|	2026	0	hypothetical protein POPTR_0001s28490g [Populus trichocarpa]	gi|566151480|ref|XM_002298447.2|	1422	0	Populus trichocarpa hypothetical protein (POPTR_0001s28490g) mRNA, complete cds	Q9LUZ6	525	0	Protein PMR5	.	.	.	.	pfam13839	PC-Esterase	GDSL/SGNH-like Acyl-Esterase family found in Pmr5 and Cas1p. The PC-Esterase family is comprised of Cas1p, the Homo sapiens C7orf58, Arabidopsis thaliana PMR5 and a group of plant freezing resistance/coldacclimatization proteins typified by Arabidopsis thaliana ESKIMO1. animal FAM55D proteins, and animal FAM113 proteins. The PC-Esterase family has features that are both similar and different from…	GO:0071554|cell wall organization or biogenesis;GO:0006952|defense response;GO:0009620|response to fungus;	GO:0005783|endoplasmic reticulum;GO:0005794|Golgi apparatus;GO:0016021|integral component of membrane;	GO:0016413|O-acetyltransferase activity;	.	.
Potri.001G279800.v3.0	1	3	3	8.380706381	11	12	23	0.175662351	-2.509123077	0.003592927	0.010977496	down	yes	Potri.001G279800	protein_coding	chrChr01:28644983-28646106:+	gi|566151511|ref|XP_006369671.1|	481	1.00E-56	hypothetical protein POPTR_0001s28670g [Populus trichocarpa]	gi|566151510|ref|XM_006369609.1|	796	0	Populus trichocarpa hypothetical protein (POPTR_0001s28670g) mRNA, complete cds	.	.	.	.	.	.	.	.	pfam08357	SEFIR	SEFIR domain. This family comprises IL17 receptors (IL17Rs) and SEF proteins. The latter are feedback inhibitors of FGF signalling and are also thought to be receptors. Due to its similarity to the TIR domain (pfam01582), the SEFIR region is thought to be involved in homotypic interactions with other SEFIR/TIR-domain-containing proteins. Thus, SEFs and IL17Rs may be involved in TOLL/IL1R-like sig…	.	.	.	.	.
Potri.001G281100.v3.0	3	0	0	28.75577223	63	69	52	0.019043398	-5.714565258	3.73E-10	4.42E-09	down	yes	Potri.001G281100	protein_coding	chrChr01:28772566-28775055:-	gi|743834948|ref|XP_011024903.1|	712	8.00E-111	PREDICTED: gamma-interferon-inducible lysosomal thiol reductase, partial [Populus euphratica]	gi|743834947|ref|XM_011026601.1|	839	0	PREDICTED: Populus euphratica gamma-interferon-inducible lysosomal thiol reductase (LOC105125925), partial mRNA	P13284	84	2.00E-17	Gamma-interferon-inducible lysosomal thiol reductase	.	.	.	.	pfam03227	GILT	Gamma interferon inducible lysosomal thiol reductase (GILT). This family includes the two characterized human gamma-interferon-inducible lysosomal thiol reductase (GILT) sequences. It also contains several other eukaryotic putative proteins with similarity to GILT. The aligned region contains three conserved cysteine residues. In addition, the two GILT sequences possess a C-X(2)-C motif that is s…	GO:0042590|antigen processing and presentation of exogenous peptide antigen via MHC class I;GO:0019886|antigen processing and presentation of exogenous peptide antigen via MHC class II;GO:0060333|interferon-gamma-mediated signaling pathway;GO:0048147|negative regulation of fibroblast proliferation;GO:0050821|protein stabilization;	GO:0030054|cell junction;GO:0005737|cytoplasm;GO:0005576|extracellular region;GO:0043231|intracellular membrane-bounded organelle;GO:0043202|lysosomal lumen;GO:0005764|lysosome;GO:0005886|plasma membrane;	GO:0016667|oxidoreductase activity, acting on a sulfur group of donors;	K08059	IFI30, GILT; interferon, gamma-inducible protein 30
Potri.001G281300.v3.0	1002	967	1151	1697.115817	1825	2233	3316	0.489103154	-1.031789326	4.80E-07	3.51E-06	down	yes	Potri.001G281300	protein_coding	chrChr01:28789526-28794687:+	gi|743834905|ref|XP_011024900.1|	827	1.00E-96	PREDICTED: transcription initiation factor TFIID subunit 15b-like [Populus euphratica]	gi|743834904|ref|XM_011026598.1|	2626	0	PREDICTED: Populus euphratica transcription initiation factor TFIID subunit 15b-like (LOC105125922), transcript variant X1, mRNA	Q94KD0	198	9.00E-54	Transcription initiation factor TFIID subunit 15b	.	.	.	.	pfam00076	RRM_1	RNA recognition motif. (a.k.a. RRM, RBD, or RNP domain). The RRM motif is probably diagnostic of an RNA binding protein. RRMs are found in a variety of RNA binding proteins, including various hnRNP proteins, proteins implicated in regulation of alternative splicing, and protein components of snRNPs. The motif also appears in a few single stranded DNA binding proteins. The RRM structure consists o…	GO:0006355|regulation of transcription, DNA-templated;GO:0006351|transcription, DNA-templated;	GO:0009507|chloroplast;GO:0005634|nucleus;	GO:0000166|nucleotide binding;GO:0003723|RNA binding;GO:0008270|zinc ion binding;	K13098	TLS, FUS; RNA-binding protein FUS
Potri.001G281800.v3.0	109	110	142	320.7672199	432	496	731	0.251382294	-1.992045054	6.76E-18	1.80E-16	down	yes	Potri.001G281800	protein_coding	chrChr01:28826810-28829822:+	gi|566151545|ref|XP_006369677.1|	2470	0	hypothetical protein POPTR_0001s28860g [Populus trichocarpa]	gi|566151544|ref|XM_006369615.1|	1858	0	Populus trichocarpa hypothetical protein (POPTR_0001s28860g) mRNA, complete cds	O64732	467	1.00E-157	UDP-glycosyltransferase 87A1	.	.	.	.	pfam00201	UDPGT	UDP-glucoronosyl and UDP-glucosyl transferase.	GO:0009813|flavonoid biosynthetic process;GO:0052696|flavonoid glucuronidation;	GO:0043231|intracellular membrane-bounded organelle;	GO:0080043|quercetin 3-O-glucosyltransferase activity;GO:0080044|quercetin 7-O-glucosyltransferase activity;	.	.
Potri.001G282100.v3.0	124	109	131	202.5279447	283	262	346	0.473559438	-1.078382581	4.20E-08	3.69E-07	down	yes	Potri.001G282100	protein_coding	chrChr01:28840423-28843020:+	gi|224055423|ref|XP_002298503.1|	2463	0	hypothetical protein POPTR_0001s28890g [Populus trichocarpa]	gi|566151548|ref|XM_002298467.2|	1692	0	Populus trichocarpa hypothetical protein (POPTR_0001s28890g) mRNA, complete cds	O64733	473	3.00E-159	UDP-glycosyltransferase 87A2	.	.	.	.	pfam00201	UDPGT	UDP-glucoronosyl and UDP-glucosyl transferase.	GO:0009813|flavonoid biosynthetic process;GO:0052696|flavonoid glucuronidation;GO:0009909|regulation of flower development;	GO:0005737|cytoplasm;GO:0005829|cytosol;GO:0005634|nucleus;	GO:0080043|quercetin 3-O-glucosyltransferase activity;GO:0080044|quercetin 7-O-glucosyltransferase activity;	.	.
Potri.001G283200.v3.0	4	2	2	41.57485163	84	89	88	0.03568486	-4.808544092	3.76E-16	8.54E-15	down	yes	Potri.001G283200	protein_coding	chrChr01:28950856-28953015:-	gi|566151584|ref|XP_002300009.2|	3161	0	hypothetical protein POPTR_0001s29000g [Populus trichocarpa]	gi|566151583|ref|XM_002299973.2|	2028	0	Populus trichocarpa hypothetical protein (POPTR_0001s29000g) mRNA, complete cds	Q9LXA5	382	9.00E-121	L-type lectin-domain containing receptor kinase IX.1	YAR019c	100	8.00E-21	COG0515	pfam00139	Lectin_legB	Legume lectin domain.	GO:0002229|defense response to oomycetes;GO:0010942|positive regulation of cell death;GO:0010726|positive regulation of hydrogen peroxide metabolic process;	GO:0016021|integral component of membrane;GO:0005886|plasma membrane;	GO:0005524|ATP binding;GO:0030246|carbohydrate binding;GO:0004674|protein serine/threonine kinase activity;	.	.
Potri.001G283300.v3.0	9	9	5	39.39518133	87	69	73	0.11713103	-3.093804774	1.07E-12	1.71E-11	down	yes	Potri.001G283300	protein_coding	chrChr01:28955255-28957740:-	gi|566151586|ref|XP_002300010.2|	1225	8.00E-168	hypothetical protein POPTR_0001s29010g [Populus trichocarpa]	gi|566151585|ref|XM_002299974.2|	910	0	Populus trichocarpa hypothetical protein (POPTR_0001s29010g) mRNA, complete cds	Q0WM29	375	2.00E-124	Methylmalonate-semialdehyde dehydrogenase [acylating], mitochondrial	.	.	.	.	pfam00171	Aldedh	Aldehyde dehydrogenase family. This family of dehydrogenases act on aldehyde substrates. Members use NADP as a cofactor. The family includes the following members: The prototypical members are the aldehyde dehydrogenases EC:1.2.1.3. Succinate-semialdehyde dehydrogenase EC:1.2.1.16. Lactaldehyde dehydrogenase EC:1.2.1.22. Benzaldehyde dehydrogenase EC:1.2.1.28. Methylmalonate-semialdehyde dehydrog…	GO:0006979|response to oxidative stress;	GO:0005739|mitochondrion;	GO:0004029|aldehyde dehydrogenase (NAD) activity;GO:0005507|copper ion binding;GO:0018478|malonate-semialdehyde dehydrogenase (acetylating) activity;GO:0004491|methylmalonate-semialdehyde dehydrogenase (acylating) activity;	K00140	mmsA, iolA, ALDH6A1; malonate-semialdehyde dehydrogenase (acetylating) / methylmalonate-semialdehyde dehydrogenase [EC:1.2.1.18 1.2.1.27]
Potri.001G283400.v3.0	3	6	1	15.61674638	25	22	42	0.130887422	-2.933601633	3.61E-05	0.000184776	down	yes	Potri.001G283400	protein_coding	chrChr01:28958520-28960743:-	gi|566151598|ref|XP_006369691.1|	2960	0	hypothetical protein POPTR_0001s29080g [Populus trichocarpa]	gi|566151597|ref|XM_006369629.1|	1895	0	Populus trichocarpa hypothetical protein (POPTR_0001s29080g) mRNA, complete cds	Q9LXA5	498	2.00E-165	L-type lectin-domain containing receptor kinase IX.1	YAR019c	99	2.00E-20	COG0515	pfam00139	Lectin_legB	Legume lectin domain.	GO:0002229|defense response to oomycetes;GO:0010942|positive regulation of cell death;GO:0010726|positive regulation of hydrogen peroxide metabolic process;	GO:0016021|integral component of membrane;GO:0005886|plasma membrane;	GO:0005524|ATP binding;GO:0030246|carbohydrate binding;GO:0004674|protein serine/threonine kinase activity;	.	.
Potri.001G285900.v3.0	449	431	477	353.1991034	222	242	254	2.197502712	1.135864946	1.33E-15	2.87E-14	up	yes	Potri.001G285900	protein_coding	chrChr01:29230981-29237716:+	gi|566151636|ref|XP_002300309.2|	2886	0	hypothetical protein POPTR_0001s29260g [Populus trichocarpa]	gi|566151635|ref|XM_002300273.2|	2324	0	Populus trichocarpa hypothetical protein (POPTR_0001s29260g) mRNA, complete cds	Q7XJJ7	766	0	Fatty acid amide hydrolase	NMB1356	162	8.00E-42	COG0154	pfam01425	Amidase	Amidase.	GO:0042742|defense response to bacterium;GO:0070291|N-acylethanolamine metabolic process;	GO:0005783|endoplasmic reticulum;GO:0005789|endoplasmic reticulum membrane;GO:0005794|Golgi apparatus;GO:0016021|integral component of membrane;GO:0005886|plasma membrane;GO:0005774|vacuolar membrane;GO:0005773|vacuole;	GO:0016884|carbon-nitrogen ligase activity, with glutamine as amido-N-donor;GO:0047412|N-(long-chain-acyl)ethanolamine deacylase activity;	.	.
Potri.001G286200.v3.0	25	15	28	89.29255936	185	145	171	0.157245045	-2.668913541	1.75E-19	5.45E-18	down	yes	Potri.001G286200	protein_coding	chrChr01:29253970-29254783:+	gi|566151644|ref|XP_002300307.2|	790	1.00E-103	hypothetical protein POPTR_0001s29290g [Populus trichocarpa]	gi|743857640|ref|XM_011031936.1|	664	0	PREDICTED: Populus euphratica uncharacterized LOC105129740 (LOC105129740), mRNA	.	.	.	.	.	.	.	.	pfam12008	EcoR124_C	Type I restriction and modification enzyme - subunit R C terminal. This enzyme has been characterized and shown to belong to a new family of the type I class of restriction and modification enzymes. This family is involved in bacterial defence by making double strand breaks in specific double stranded DNA sequences, e.g. that of invading bacteriophages. EcoR124 is made up of three subunits, HsdR,…	.	.	.	.	.
Potri.001G287500.v3.0	10	8	14	30.17414589	44	24	89	0.233152457	-2.100654461	0.000172517	0.000758088	down	yes	Potri.001G287500	protein_coding	chrChr01:29343362-29344278:-	gi|224056319|ref|XP_002298800.1|	1208	3.00E-165	hypothetical protein POPTR_0001s29430g [Populus trichocarpa]	gi|566151669|ref|XM_002298764.2|	917	0	Populus trichocarpa hypothetical protein (POPTR_0001s29430g) mRNA, complete cds	.	.	.	.	.	.	.	.	pfam13254	DUF4045	Domain of unknown function (DUF4045). This presumed domain is functionally uncharacterized. This domain family is found in bacteria and eukaryotes, and is typically between 384 and 430 amino acids in length.	.	.	.	.	.
Potri.001G288400.v3.0	0	0	0	2.619949052	6	5	6	0.037718788	-4.728572862	0.004496525	0.013379404	down	yes	Potri.001G288400	protein_coding	chrChr01:29411331-29412087:+	gi|566151693|ref|XP_006369712.1|	657	4.00E-83	hypothetical protein POPTR_0001s29540g [Populus trichocarpa]	gi|743857782|ref|XM_011031975.1|	620	0	PREDICTED: Populus euphratica pathogenesis-related protein 1-like (LOC105129766), mRNA	P33154	179	1.00E-54	Pathogenesis-related protein 1	YJL079c	76.3	2.00E-15	COG2340	pfam00188	CAP	Cysteine-rich secretory protein family. This is a large family of cysteine-rich secretory proteins, antigen 5, and pathogenesis-related 1 proteins (CAP) that are found in a wide range of organisms, including prokaryotes and non-vertebrate eukaryotes, The nine subfamilies of the mammalian CAP 'super'family include: the human glioma pathogenesis-related 1 (GLIPR1), Golgi associated pathogenesis rel…	GO:0006952|defense response;GO:0010266|response to vitamin B1;GO:0009414|response to water deprivation;GO:0009627|systemic acquired resistance;	GO:0048046|apoplast;GO:0005618|cell wall;	.	K13449	PR1; pathogenesis-related protein 1
Potri.001G288600.v3.0	67	76	69	232.7336729	506	410	352	0.194990563	-2.358523792	1.37E-30	9.55E-29	down	yes	Potri.001G288600	protein_coding	chrChr01:29416452-29417172:+	gi|566151697|ref|XP_002300292.2|	865	2.00E-115	Pathogenesis-related family protein [Populus trichocarpa]	gi|566151696|ref|XM_002300256.2|	717	0	Populus trichocarpa Pathogenesis-related family protein (POPTR_0001s29560g) mRNA, complete cds	P33154	211	2.00E-67	Pathogenesis-related protein 1	YJL078c_1	97.8	4.00E-24	COG2340	pfam00188	CAP	Cysteine-rich secretory protein family. This is a large family of cysteine-rich secretory proteins, antigen 5, and pathogenesis-related 1 proteins (CAP) that are found in a wide range of organisms, including prokaryotes and non-vertebrate eukaryotes, The nine subfamilies of the mammalian CAP 'super'family include: the human glioma pathogenesis-related 1 (GLIPR1), Golgi associated pathogenesis rel…	GO:0006952|defense response;GO:0010266|response to vitamin B1;GO:0009414|response to water deprivation;GO:0009627|systemic acquired resistance;	GO:0048046|apoplast;GO:0005618|cell wall;	.	K13449	PR1; pathogenesis-related protein 1
Potri.001G290600.v3.0	53	47	42	87.09116152	122	131	147	0.413369146	-1.274497385	4.57E-07	3.37E-06	down	yes	Potri.001G290600	protein_coding	chrChr01:29619699-29623029:+	gi|566151738|ref|XP_006369718.1|	3015	0	hypothetical protein POPTR_0001s29790g [Populus trichocarpa]	gi|566151737|ref|XM_006369656.1|	1498	0	Populus trichocarpa hypothetical protein (POPTR_0001s29790g) mRNA, complete cds	Q4F883	308	3.00E-93	Senescence-associated carboxylesterase 101	.	.	.	.	pfam01764	Lipase_3	Lipase (class 3).	GO:0007568|aging;GO:0006952|defense response;GO:0016042|lipid catabolic process;GO:1900426|positive regulation of defense response to bacterium;GO:1902290|positive regulation of defense response to oomycetes;GO:0002230|positive regulation of defense response to virus by host;GO:1900057|positive regulation of leaf senescence;	GO:0005737|cytoplasm;GO:0016021|integral component of membrane;GO:0005634|nucleus;	GO:0052689|carboxylic ester hydrolase activity;	.	.
Potri.001G290800.v3.0	135	118	159	109.4358816	66	104	65	2.043422957	1.03098785	2.99E-05	0.00015565	up	yes	Potri.001G290800	protein_coding	chrChr01:29637153-29643414:-	gi|566151742|ref|XP_002300280.2|	2274	0	hypothetical protein POPTR_0001s29810g [Populus trichocarpa]	gi|566151741|ref|XM_002300244.2|	1341	0	Populus trichocarpa hypothetical protein (POPTR_0001s29810g) mRNA, complete cds	Q9C7Z9	408	1.00E-135	Serine carboxypeptidase-like 18	SPBC16G5.09	99	4.00E-21	COG2939	pfam00450	Peptidase_S10	Serine carboxypeptidase.	GO:0019748|secondary metabolic process;	GO:0005576|extracellular region;	GO:0004180|carboxypeptidase activity;GO:0016747|transferase activity, transferring acyl groups other than amino-acyl groups;	K16296	SCPL-I; serine carboxypeptidase-like clade I [EC:3.4.16.-]
Potri.001G291700.v3.0	67	80	73	44.80268141	4	16	15	7.329656715	2.873745631	9.52E-12	1.37E-10	up	yes	Potri.001G291700	protein_coding	chrChr01:29704720-29708557:-	gi|743857913|ref|XP_011030310.1|	2214	0	PREDICTED: serine carboxypeptidase-like 18 isoform X1 [Populus euphratica]	gi|566151749|ref|XM_002298750.2|	1272	0	Populus trichocarpa hypothetical protein (POPTR_0001s29870g) mRNA, complete cds	Q9C7Z9	452	1.00E-152	Serine carboxypeptidase-like 18	YBR139w	117	2.00E-27	COG2939	pfam00450	Peptidase_S10	Serine carboxypeptidase.	GO:0019748|secondary metabolic process;	GO:0005576|extracellular region;	GO:0004180|carboxypeptidase activity;GO:0016747|transferase activity, transferring acyl groups other than amino-acyl groups;	K16296	SCPL-I; serine carboxypeptidase-like clade I [EC:3.4.16.-]
Potri.001G291800.v3.0	56	66	89	196.9584801	318	370	349	0.236206697	-2.081878225	5.49E-25	2.69E-23	down	yes	Potri.001G291800	protein_coding	chrChr01:29717578-29721168:+	gi|743857901|ref|XP_011030307.1|	2417	0	PREDICTED: serine carboxypeptidase-like 18 isoform X1 [Populus euphratica]	gi|566151749|ref|XM_002298750.2|	1475	0	Populus trichocarpa hypothetical protein (POPTR_0001s29870g) mRNA, complete cds	Q9C7Z9	463	4.00E-156	Serine carboxypeptidase-like 18	SPAC19G12.10c_2	122	5.00E-29	COG2939	pfam00450	Peptidase_S10	Serine carboxypeptidase.	GO:0019748|secondary metabolic process;	GO:0005576|extracellular region;	GO:0004180|carboxypeptidase activity;GO:0016747|transferase activity, transferring acyl groups other than amino-acyl groups;	K16296	SCPL-I; serine carboxypeptidase-like clade I [EC:3.4.16.-]
Potri.001G292500.v3.0	0	0	0	6.332201003	14	11	16	0.015611315	-6.001264169	1.92E-05	0.000104066	down	yes	Potri.001G292500	protein_coding	chrChr01:29772025-29772338:-	gi|566151774|ref|XP_006369731.1|	416	9.00E-51	hypothetical protein POPTR_0001s29980g [Populus trichocarpa]	gi|566151773|ref|XM_006369669.1|	268	3.00E-137	Populus trichocarpa hypothetical protein (POPTR_0001s29980g) mRNA, complete cds	P93039	76.6	6.00E-16	Nucleobase-ascorbate transporter 4	.	.	.	.	pfam14945	LLC1	Normal lung function maintenance, Low in Lung Cancer 1 protein. This protein is part of a family found in eukaryotes. It is 137 amino acids long in protein sequence length and mass is approximately 15.7 kDa. The protein is present in the normal lung epithelium, but absent or downregulated in most primary non-small lung cancers. The gene is known as Low in Lung Cancer 1 (LLC1). This protein is tho…	GO:0055085|transmembrane transport;	GO:0016021|integral component of membrane;	GO:0005215|transporter activity;	.	.
Potri.001G293500.v3.0	0	0	0	2.428942068	2	10	4	0.040598633	-4.62242504	0.009335745	0.024935763	down	yes	Potri.001G293500	protein_coding	chrChr01:29861685-29862504:-	.	.	.	.	gi|162952070|gb|AC215939.1|	47	2.00E-14	Populus trichocarpa clone ACSB1681-F07, complete sequence	.	.	.	.	.	.	.	.	pfam02677	DUF208	Uncharacterized BCR, COG1636.	.	.	.	.	.
Potri.001G293700.v3.0	13	10	7	5.553281653	0	1	0	32.66553968	5.02969757	0.000443907	0.001754907	up	yes	Potri.001G293700	protein_coding	chrChr01:29882871-29884249:+	gi|224060804|ref|XP_002300271.1|	1251	1.00E-171	hypothetical protein POPTR_0001s30090g [Populus trichocarpa]	gi|224060803|ref|XM_002300235.1|	968	0	Populus trichocarpa hypothetical protein (POPTR_0001s30090g) mRNA, complete cds	.	.	.	.	.	.	.	.	pfam01654	Bac_Ubq_Cox	Bacterial Cytochrome Ubiquinol Oxidase. This family are the alternative oxidases found in many bacteria which oxidize ubiquinol and reduce oxygen as part of the electron transport chain. This family is the subunit I of the oxidase Escherichia coli has two copies of the oxidase, bo and bd', both of which are represented here In some nitrogen fixing bacteria, e.g. Klebsiella pneumoniae this oxidase…	.	.	.	.	.
Potri.001G294800.v3.0	74	101	59	51.24605512	19	21	19	4.647209915	2.216364813	9.27E-10	1.04E-08	up	yes	Potri.001G294800	protein_coding	chrChr01:29955818-29956511:+	gi|224060774|ref|XP_002300267.1|	484	1.00E-58	hypothetical protein POPTR_0001s30200g [Populus trichocarpa]	gi|566151802|ref|XM_002300231.2|	675	0	Populus trichocarpa hypothetical protein (POPTR_0001s30200g) mRNA, complete cds	.	.	.	.	.	.	.	.	pfam02544	Steroid_dh	3-oxo-5-alpha-steroid 4-dehydrogenase. This family consists of 3-oxo-5-alpha-steroid 4-dehydrogenases, EC:1.3.99.5 Also known as Steroid 5-alpha-reductase, the reaction catalysed by this enzyme is: 3-oxo-5-alpha-steroid + acceptor <=> 3-oxo-delta(4)-steroid + reduced acceptor. The Steroid 5-alpha-reductase enzyme is responsible for the formation of dihydrotestosterone, this hormone promotes the d…	.	.	.	.	.
Potri.001G296600.v3.0	19	9	6	23.17456405	40	39	32	0.358936562	-1.478199209	0.003483189	0.010681076	down	yes	Potri.001G296600	protein_coding	chrChr01:30085243-30087075:-	gi|224056228|ref|XP_002298765.1|	444	2.00E-53	hypothetical protein POPTR_0001s30380g [Populus trichocarpa]	gi|566151831|ref|XM_002298729.2|	511	0	Populus trichocarpa hypothetical protein (POPTR_0001s30380g) mRNA, complete cds	O64818	130	3.00E-37	Uncharacterized protein At2g23090	.	.	.	.	pfam12907	zf-met2	Zinc-binding. This is small family of metazoan zinc-binding proteins.	GO:0009742|brassinosteroid mediated signaling pathway;GO:0009556|microsporogenesis;GO:0010152|pollen maturation;	GO:0016021|integral component of membrane;GO:0005886|plasma membrane;	GO:0005524|ATP binding;GO:0008289|lipid binding;GO:0004674|protein serine/threonine kinase activity;GO:0033612|receptor serine/threonine kinase binding;GO:0019199|transmembrane receptor protein kinase activity;	.	.
Potri.001G297700.v3.0	60	64	80	403.9486195	748	1097	563	0.099081055	-3.335246963	6.85E-45	9.96E-43	down	yes	Potri.001G297700	protein_coding	chrChr01:30205607-30206690:+	gi|566151852|ref|XP_002300251.2|	364	4.00E-40	hypothetical protein POPTR_0001s30500g [Populus trichocarpa]	gi|566151851|ref|XM_002300215.2|	871	0	Populus trichocarpa hypothetical protein (POPTR_0001s30500g) mRNA, complete cds	Q948Z4	115	3.00E-30	Snakin-1	.	.	.	.	pfam02704	GASA	Gibberellin regulated protein. This is the GASA gibberellin regulated cysteine rich protein family. The expression of these proteins is up-regulated by the plant hormone gibberellin, most of these proteins have some role in plant development. There are 12 cysteine residues conserved within the alignment giving the potential for these proteins to posses 6 disulphide bonds.	GO:0006952|defense response;	GO:0005618|cell wall;GO:0005576|extracellular region;	.	.	.
Potri.001G298300.v3.0	140	154	213	124.3290197	77	37	105	2.658064212	1.410375957	2.93E-05	0.000152709	up	yes	Potri.001G298300	protein_coding	chrChr01:30262448-30264891:+	gi|566151864|ref|XP_002300248.2|	3201	0	auxin-responsive GH3 family protein [Populus trichocarpa]	gi|566151863|ref|XM_002300212.2|	1991	0	Populus trichocarpa auxin-responsive GH3 family protein (POPTR_0001s30560g) mRNA, complete cds	O82333	1016	0	Probable indole-3-acetic acid-amido synthetase GH3.1	.	.	.	.	pfam03321	GH3	GH3 auxin-responsive promoter.	GO:0009733|response to auxin;	.	GO:0016874|ligase activity;	K14487	GH3; auxin responsive GH3 gene family
Potri.001G298900.v3.0	153	153	213	126.9283819	68	92	65	2.682004453	1.423311632	6.32E-10	7.24E-09	up	yes	Potri.001G298900	protein_coding	chrChr01:30299482-30304914:-	gi|566151877|ref|XP_002298755.2|	4524	0	hypothetical protein POPTR_0001s30610g [Populus trichocarpa]	gi|566151876|ref|XM_002298719.2|	2526	0	Populus trichocarpa hypothetical protein (POPTR_0001s30610g) mRNA, complete cds	Q8L7W8	992	0	Alpha-L-fucosidase 2	.	.	.	.	pfam14498	Glyco_hyd_65N_2	Glycosyl hydrolase family 65, N-terminal domain. This domain represents a domain found to the N-terminus of the glycosyl hydrolase 65 family catalytic domain.	GO:0008152|metabolic process;	GO:0048046|apoplast;	GO:0047513|1,2-alpha-L-fucosidase activity;	K15923	AXY8, FUC95A, afcA; alpha-L-fucosidase 2 [EC:3.2.1.51]
Potri.001G299200.v3.0	3	3	6	16.40138419	24	37	32	0.149789788	-2.738988828	1.10E-05	6.28E-05	down	yes	Potri.001G299200	protein_coding	chrChr01:30350592-30351273:+	gi|224060633|ref|XP_002300245.1|	432	8.00E-52	hypothetical protein POPTR_0001s30660g [Populus trichocarpa]	gi|743858198|ref|XR_843146.1|	485	0	PREDICTED: Populus euphratica uncharacterized LOC105129848 (LOC105129848), ncRNA	Q1G3M2	129	8.00E-37	LYR motif-containing protein At3g19508	.	.	.	.	pfam05347	Complex1_LYR	Complex 1 protein (LYR family). Proteins in this family include an accessory subunit of the higher eukaryotic NADH dehydrogenase complex. In Saccharomyces cerevisiae, the Isd11 protein has been shown to play a role in Fe/S cluster biogenesis in mitochondria. We have named this family LYR after a highly conserved tripeptide motif close to the N-terminus of these proteins.	GO:0008152|metabolic process;	GO:0048046|apoplast;	GO:0047513|1,2-alpha-L-fucosidase activity;	.	.
Potri.001G299400.v3.0	748	705	1122	464.0323377	10	17	13	74.5588038	6.220306809	1.86E-98	1.76E-95	up	yes	Potri.001G299400	protein_coding	chrChr01:30377946-30378795:+	gi|566151889|ref|XP_006369747.1|	1108	1.00E-150	plant basic secretory family protein [Populus trichocarpa]	gi|156523309|gb|AC209038.1|	850	0	Populus trichocarpa clone POP007-J20, complete sequence	C0HJG8	57.8	1.00E-09	Basic secretory protease (Fragments)	.	.	.	.	pfam04450	BSP	Peptidase of plants and bacteria. These basic secretory proteins (BSPs) are believed to be part of the plants defence mechanism against pathogens.	.	.	GO:0046872|metal ion binding;GO:0008237|metallopeptidase activity;	.	.
Potri.001G299500.v3.0	1036	1001	1556	872.5675167	539	489	490	2.738049782	1.453148677	2.62E-18	7.27E-17	up	yes	Potri.001G299500	protein_coding	chrChr01:30384383-30385474:+	gi|566151891|ref|XP_002300243.2|	1182	1.00E-160	plant basic secretory family protein [Populus trichocarpa]	gi|156523309|gb|AC209038.1|	1092	0	Populus trichocarpa clone POP007-J20, complete sequence	C0HJG8	61.2	2.00E-10	Basic secretory protease (Fragments)	.	.	.	.	pfam04450	BSP	Peptidase of plants and bacteria. These basic secretory proteins (BSPs) are believed to be part of the plants defence mechanism against pathogens.	.	.	GO:0046872|metal ion binding;GO:0008237|metallopeptidase activity;	.	.
Potri.001G299600.v3.0	90	84	105	50.10997218	0	2	0	162.3048142	7.342561983	4.27E-12	6.41E-11	up	yes	Potri.001G299600	protein_coding	chrChr01:30397763-30398505:+	gi|566151893|ref|XP_002300242.2|	1206	4.00E-166	plant basic secretory family protein [Populus trichocarpa]	gi|156523309|gb|AC209038.1|	743	0	Populus trichocarpa clone POP007-J20, complete sequence	C0HJG8	62.4	1.00E-11	Basic secretory protease (Fragments)	.	.	.	.	pfam04450	BSP	Peptidase of plants and bacteria. These basic secretory proteins (BSPs) are believed to be part of the plants defence mechanism against pathogens.	.	.	GO:0046872|metal ion binding;GO:0008237|metallopeptidase activity;	.	.
Potri.001G299700.v3.0	307	329	311	229.7244698	134	139	118	2.825115644	1.498309925	1.63E-19	5.09E-18	up	yes	Potri.001G299700	protein_coding	chrChr01:30398807-30401937:-	gi|224056200|ref|XP_002298752.1|	2167	0	5-methylthioribose kinase family protein [Populus trichocarpa]	gi|566151894|ref|XM_002298716.2|	1463	0	Populus trichocarpa 5-methylthioribose kinase family protein (POPTR_0001s30710g) mRNA, complete cds	Q9C6D2	653	0	Methylthioribose kinase	mll7285	321	2.00E-103	COG4857	pfam01636	APH	Phosphotransferase enzyme family. This family consists of bacterial antibiotic resistance proteins, which confer resistance to various aminoglycosides they include: aminoglycoside 3'-phosphotransferase or kanamycin kinase / neomycin-kanamycin phosphotransferase and streptomycin 3''-kinase or streptomycin 3''-phosphotransferase. The aminoglycoside phosphotransferases inactivate aminoglycoside anti…	GO:0071369|cellular response to ethylene stimulus;GO:0071281|cellular response to iron ion;GO:0071732|cellular response to nitric oxide;GO:0019509|L-methionine biosynthetic process from methylthioadenosine;	GO:0005829|cytosol;	GO:0005524|ATP binding;GO:0042802|identical protein binding;GO:0046522|S-methyl-5-thioribose kinase activity;	K00899	mtnK; 5-methylthioribose kinase [EC:2.7.1.100]
Potri.001G300800.v3.0	26	22	11	35.54053146	56	57	49	0.427041416	-1.2275521	0.002223015	0.007227011	down	yes	Potri.001G300800	protein_coding	chrChr01:30485297-30486474:+	gi|566151911|ref|XP_002300236.2|	1318	0	hypothetical protein POPTR_0001s30810g [Populus trichocarpa]	gi|743858254|ref|XM_011032100.1|	827	0	PREDICTED: Populus euphratica probable carbohydrate esterase At4g34215 (LOC105129860), transcript variant X1, mRNA	Q8L9J9	310	2.00E-103	Probable carbohydrate esterase At4g34215	.	.	.	.	pfam03629	DUF303	Domain of unknown function (DUF303). Distribution of this domain seems limited to prokaryotes and viruses.	.	.	GO:0016787|hydrolase activity;	.	.
Potri.001G301200.v3.0	8	13	7	17.80773204	39	23	21	0.394564164	-1.341668166	0.014604254	0.036652812	down	yes	Potri.001G301200	protein_coding	chrChr01:30502888-30505416:+	gi|566151917|ref|XP_002300233.2|	944	7.00E-123	hypothetical protein POPTR_0001s30850g [Populus trichocarpa]	gi|743858279|ref|XM_011032108.1|	864	0	PREDICTED: Populus euphratica ADP-ribosylation factor 2-like (LOC105129865), transcript variant X2, mRNA	P51823	279	1.00E-89	ADP-ribosylation factor 2	.	.	.	.	pfam00025	Arf	ADP-ribosylation factor family. Pfam combines a number of different Prosite families together	GO:0006886|intracellular protein transport;GO:0006471|protein ADP-ribosylation;GO:0007264|small GTPase mediated signal transduction;GO:0016192|vesicle-mediated transport;	GO:0005794|Golgi apparatus;	GO:0005525|GTP binding;	K07937	ARF1; ADP-ribosylation factor 1
Potri.001G301300.v3.0	0	0	0	2.010022836	5	3	5	0.049189005	-4.345520312	0.015619072	0.03883758	down	yes	Potri.001G301300	protein_coding	chrChr01:30505332-30506435:-	gi|743794759|ref|XP_011001069.1|	412	6.00E-49	PREDICTED: putative ribosome biogenesis protein slx9-like isoform X2 [Populus euphratica]	gi|743858271|ref|XM_011032105.1|	301	1.00E-155	PREDICTED: Populus euphratica uncharacterized LOC105129864 (LOC105129864), transcript variant X2, mRNA	.	.	.	.	.	.	.	.	pfam15341	SLX9	Ribosome biogenesis protein SLX9. SLX9 is present in pre-ribosomes from an early stage and is implicated in the processing events that remove the ITS1 spacer sequences. In eukaryotes, biogenesis of ribosomes starts in the nucleolus with transcription by RNA polymerase I of a large precursor RNA molecule, called 35S pre-rRNA in yeast, in which the 18S, 5.8S, and 25S mature rRNAs reside, while RNA …	.	.	.	.	.
Potri.001G301400.v3.0	19	18	18	69.69992722	142	122	125	0.164531341	-2.603565667	8.79E-18	2.32E-16	down	yes	Potri.001G301400	protein_coding	chrChr01:30524332-30525741:-	gi|743858284|ref|XP_011030411.1|	1568	0	PREDICTED: polygalacturonase inhibitor 1-like [Populus euphratica]	gi|743858283|ref|XM_011032109.1|	1131	0	PREDICTED: Populus euphratica polygalacturonase inhibitor 1-like (LOC105129866), mRNA	Q9SSD1	83.2	1.00E-15	Protein TOO MANY MOUTHS	.	.	.	.	pfam13855	LRR_8	Leucine rich repeat.	GO:0008356|asymmetric cell division;GO:0009737|response to abscisic acid;	GO:0031225|anchored component of membrane;GO:0016021|integral component of membrane;GO:0016020|membrane;GO:0005886|plasma membrane;	GO:0042277|peptide binding;GO:0004872|receptor activity;	.	.
Potri.001G302100.v3.0	310	294	288	201.7339512	112	75	85	3.817566645	1.932653343	1.31E-21	4.87E-20	up	yes	Potri.001G302100	protein_coding	chrChr01:30591039-30593893:-	gi|566151934|ref|XP_002298740.2|	2243	0	hypothetical protein POPTR_0001s30950g [Populus trichocarpa]	gi|566151933|ref|XM_002298704.2|	1351	0	Populus trichocarpa hypothetical protein (POPTR_0001s30950g) mRNA, complete cds	P43297	584	0	Cysteine proteinase RD21A	AF1946_2	80.1	8.00E-16	COG4870	pfam00112	Peptidase_C1	Papain family cysteine protease.	GO:0050832|defense response to fungus;GO:0006508|proteolysis;GO:0051603|proteolysis involved in cellular protein catabolic process;	GO:0048046|apoplast;GO:0009507|chloroplast;GO:0000932|cytoplasmic mRNA processing body;GO:0010494|cytoplasmic stress granule;GO:0005615|extracellular space;GO:0005794|Golgi apparatus;GO:0005764|lysosome;GO:0009506|plasmodesma;GO:0005773|vacuole;	GO:0004197|cysteine-type endopeptidase activity;GO:0008234|cysteine-type peptidase activity;GO:0008233|peptidase activity;	.	.
Potri.001G303000.v3.0	944	803	896	514.6013313	180	65	27	11.35469046	3.505216472	1.86E-06	1.23E-05	up	yes	Potri.001G303000	protein_coding	chrChr01:30651928-30653762:-	gi|566151949|ref|XP_006369755.1|	2598	0	hypothetical protein POPTR_0001s31040g [Populus trichocarpa]	gi|566151948|ref|XM_006369693.1|	1835	0	Populus trichocarpa hypothetical protein (POPTR_0001s31040g) mRNA, complete cds	Q9AT54	616	0	Scopoletin glucosyltransferase	.	.	.	.	pfam00201	UDPGT	UDP-glucoronosyl and UDP-glucosyl transferase.	GO:0008152|metabolic process;	.	GO:0042802|identical protein binding;GO:0050275|scopoletin glucosyltransferase activity;	.	.
Potri.001G303600.v3.0	67	84	74	41.10519352	5	0	0	52.4632716	5.713235872	4.97E-15	1.01E-13	up	yes	Potri.001G303600	protein_coding	chrChr01:30698210-30699876:-	gi|566151967|ref|XP_002298734.2|	2605	0	hypothetical protein POPTR_0001s31120g [Populus trichocarpa]	gi|566151966|ref|XM_002298698.2|	1660	0	Populus trichocarpa hypothetical protein (POPTR_0001s31120g) mRNA, complete cds	Q9AT54	622	0	Scopoletin glucosyltransferase	.	.	.	.	pfam00201	UDPGT	UDP-glucoronosyl and UDP-glucosyl transferase.	GO:0008152|metabolic process;	.	GO:0042802|identical protein binding;GO:0050275|scopoletin glucosyltransferase activity;	.	.
Potri.001G303700.v3.0	48	52	47	36.82190136	23	22	23	2.518848034	1.332764085	0.000134683	0.000606991	up	yes	Potri.001G303700	protein_coding	chrChr01:30703085-30704659:-	gi|224056136|ref|XP_002298733.1|	2598	0	hypothetical protein POPTR_0001s31130g [Populus trichocarpa]	gi|566151968|ref|XM_002298697.2|	1565	0	Populus trichocarpa hypothetical protein (POPTR_0001s31130g) mRNA, complete cds	Q9AT54	631	0	Scopoletin glucosyltransferase	CAC2716	60.5	5.00E-09	COG1819	pfam00201	UDPGT	UDP-glucoronosyl and UDP-glucosyl transferase.	GO:0008152|metabolic process;	.	GO:0042802|identical protein binding;GO:0050275|scopoletin glucosyltransferase activity;	.	.
Potri.001G304600.v3.0	403	343	388	301.9903414	237	183	223	2.048328073	1.034446805	1.12E-09	1.24E-08	up	yes	Potri.001G304600	protein_coding	chrChr01:30753405-30756902:-	gi|743912487|ref|XP_011000126.1|	1419	0	PREDICTED: O-acyltransferase WSD1-like [Populus euphratica]	gi|743912486|ref|XM_011001824.1|	987	0	PREDICTED: Populus euphratica O-acyltransferase WSD1-like (LOC105107782), mRNA	Q93ZR6	149	8.00E-38	O-acyltransferase WSD1	.	.	.	.	pfam06974	DUF1298	Protein of unknown function (DUF1298). This family represents the C-terminus (approximately 170 residues) of a number of hypothetical plant proteins of unknown function.	GO:0019432|triglyceride biosynthetic process;GO:0010025|wax biosynthetic process;	GO:0005783|endoplasmic reticulum;GO:0005789|endoplasmic reticulum membrane;GO:0016021|integral component of membrane;GO:0005886|plasma membrane;	GO:0004144|diacylglycerol O-acyltransferase activity;GO:0047196|long-chain-alcohol O-fatty-acyltransferase activity;	K15406	WSD1; wax-ester synthase / diacylglycerol O-acyltransferase [EC:2.3.1.75 2.3.1.20]
Potri.001G304700.v3.0	429	427	359	688.9624271	1047	1143	880	0.463072993	-1.110688476	9.10E-14	1.61E-12	down	yes	Potri.001G304700	protein_coding	chrChr01:30769186-30769951:+	gi|224060503|ref|XP_002300225.1|	700	2.00E-90	ribosomal protein S16 [Populus trichocarpa]	gi|256782832|gb|AC237586.1|	618	0	Populus trichocarpa clone POP031-J10, complete sequence	O22647	247	4.00E-81	40S ribosomal protein S16	SPBC18H10.14	193	9.00E-61	COG0103	pfam00380	Ribosomal_S9	Ribosomal protein S9/S16. This family includes small ribosomal subunit S9 from prokaryotes and S16 from eukaryotes.	GO:0006412|translation;	GO:0005840|ribosome;	GO:0003735|structural constituent of ribosome;	.	.
Potri.001G306300.v3.0	12	6	2	15.17115991	34	20	21	0.312735023	-1.676987299	0.010545909	0.027596271	down	yes	Potri.001G306300	protein_coding	chrChr01:30962828-30963500:+	gi|224060467|ref|XP_002300214.1|	449	1.00E-53	hypothetical protein POPTR_0001s31380g [Populus trichocarpa]	gi|224060466|ref|XM_002300178.1|	401	0	Populus trichocarpa hypothetical protein (POPTR_0001s31380g) mRNA, complete cds	Q9ZUZ3	65.1	3.00E-12	Auxin-responsive protein SAUR32	.	.	.	.	pfam02519	Auxin_inducible	Auxin responsive protein. This family consists of the protein products of the ARG7 auxin responsive genes family none of which have any identified functional role.	GO:0009734|auxin-activated signaling pathway;GO:0007275|multicellular organismal development;GO:0040008|regulation of growth;GO:1900140|regulation of seedling development;	GO:0005737|cytoplasm;GO:0005634|nucleus;	.	K14488	SAUR; SAUR family protein
Potri.001G307300.v3.0	9	8	18	42.13475336	68	72	93	0.173380397	-2.527987301	7.51E-10	8.49E-09	down	yes	Potri.001G307300	protein_coding	chrChr01:31016352-31022062:+	gi|566152033|ref|XP_002300209.2|	3219	0	hypothetical protein POPTR_0001s31480g [Populus trichocarpa]	gi|566152032|ref|XM_002300173.2|	1890	0	Populus trichocarpa hypothetical protein (POPTR_0001s31480g) mRNA, complete cds	Q40392	432	1.00E-129	TMV resistance protein N	RSp0842	63.2	4.00E-09	COG4886	pfam00931	NB-ARC	NB-ARC domain.	GO:0009626|plant-type hypersensitive response;GO:0007165|signal transduction;	GO:0005737|cytoplasm;	GO:0043531|ADP binding;GO:0005524|ATP binding;	.	.
Potri.001G308200.v3.0	19	10	5	6.15236481	0	0	0	72.40285374	6.177974657	2.77E-05	0.000145181	up	yes	Potri.001G308200	protein_coding	chrChr01:31139697-31142588:-	gi|566152044|ref|XP_006369780.1|	3015	0	hypothetical protein POPTR_0001s315502g, partial [Populus trichocarpa]	gi|566152043|ref|XM_006369718.1|	1678	0	Populus trichocarpa hypothetical protein (POPTR_0001s315502g) mRNA, partial cds	Q6PWU2	687	0	(-)-alpha-terpineol synthase	.	.	.	.	pfam03936	Terpene_synth_C	Terpene synthase family, metal binding domain. It has been suggested that this gene family be designated tps (for terpene synthase). It has been split into six subgroups on the basis of phylogeny, called tpsa-tpsf. tpsa includes vetispiridiene synthase, 5-epi- aristolochene synthase, and (+)-delta-cadinene synthase. tpsb includes (-)-limonene synthase. tpsc includes kaurene synthase A. tpsd inclu…	GO:0016114|terpenoid biosynthetic process;	.	GO:0000287|magnesium ion binding;GO:0010333|terpene synthase activity;	K18108	E4.2.3.111; (-)-alpha-terpineol synthase [EC:4.2.3.111]
Potri.001G308300.v3.0	194	195	168	99.97408462	0	0	0	1177.868907	10.20196327	1.80E-17	4.60E-16	up	yes	Potri.001G308300	protein_coding	chrChr01:31163490-31166738:-	gi|566258502|ref|XP_006388836.1|	3107	0	hypothetical protein POPTR_0092s00200g [Populus trichocarpa]	gi|566152053|ref|XM_006369722.1|	1904	0	Populus trichocarpa hypothetical protein (POPTR_0001s31570g) mRNA, complete cds	Q6PWU2	698	0	(-)-alpha-terpineol synthase	.	.	.	.	pfam03936	Terpene_synth_C	Terpene synthase family, metal binding domain. It has been suggested that this gene family be designated tps (for terpene synthase). It has been split into six subgroups on the basis of phylogeny, called tpsa-tpsf. tpsa includes vetispiridiene synthase, 5-epi- aristolochene synthase, and (+)-delta-cadinene synthase. tpsb includes (-)-limonene synthase. tpsc includes kaurene synthase A. tpsd inclu…	GO:0016114|terpenoid biosynthetic process;	.	GO:0000287|magnesium ion binding;GO:0010333|terpene synthase activity;	K18108	E4.2.3.111; (-)-alpha-terpineol synthase [EC:4.2.3.111]
Potri.001G309700.v3.0	0	2	0	9.440602244	34	13	12	0.0396928	-4.654978852	0.000197571	0.000855985	down	yes	Potri.001G309700	protein_coding	chrChr01:31350497-31351462:-	gi|566152084|ref|XP_002298708.2|	1078	1.00E-145	hypothetical protein POPTR_0001s31720g [Populus trichocarpa]	gi|743904671|ref|XM_011047413.1|	886	0	PREDICTED: Populus euphratica RING-H2 finger protein ATL78-like (LOC105140543), mRNA	Q6NQG7	197	1.00E-59	RING-H2 finger protein ATL78	.	.	.	.	pfam13639	zf-RING_2	Ring finger domain.	GO:0016567|protein ubiquitination;	GO:0016021|integral component of membrane;	GO:0008270|zinc ion binding;	K19040	ATL76S; E3 ubiquitin-protein ligase ATL10/75/76/77/78 [EC:2.3.2.27]
Potri.001G309800.v3.0	363	393	355	600.8140703	814	744	1043	0.496034091	-1.011488819	7.63E-09	7.54E-08	down	yes	Potri.001G309800	protein_coding	chrChr01:31367892-31372560:+	gi|566152086|ref|XP_002300201.2|	2918	0	hypothetical protein POPTR_0001s31730g [Populus trichocarpa]	gi|566152085|ref|XM_002300165.2|	2451	0	Populus trichocarpa hypothetical protein (POPTR_0001s31730g) mRNA, complete cds	F4J8V5	436	4.00E-140	Autophagy-related protein 13b	.	.	.	.	pfam10033	ATG13	Autophagy-related protein 13. Members of this family of phosphoproteins are involved in cytoplasm to vacuole transport (Cvt), and more specifically in Cvt vesicle formation. They are probably involved in the switching machinery regulating the conversion between the Cvt pathway and autophagy. Finally, ATG13 is also required for glycogen storage.	GO:0006914|autophagy;GO:0015031|protein transport;	GO:1990316|ATG1/UKL1 kinase complex;GO:0005776|autophagosome;GO:0031410|cytoplasmic vesicle;	.	K08331	ATG13; autophagy-related protein 13
Potri.001G309900.v3.0	711	661	246	297.4263478	21	3	3	70.59849607	6.141565546	3.57E-10	4.23E-09	up	yes	Potri.001G309900	protein_coding	chrChr01:31374765-31375515:+	gi|224060437|ref|XP_002300199.1|	1008	2.00E-136	truncated Kunitz trypsin inhibitor family protein [Populus trichocarpa]	gi|743904675|ref|XM_011047415.1|	651	0	PREDICTED: Populus euphratica miraculin-like (LOC105140546), mRNA	Q9LMU2	88.2	1.00E-19	Kunitz trypsin inhibitor 2	.	.	.	.	pfam00197	Kunitz_legume	Trypsin and protease inhibitor.	.	GO:0048046|apoplast;GO:0005618|cell wall;	GO:0004866|endopeptidase inhibitor activity;GO:0008233|peptidase activity;	.	.
Potri.001G310200.v3.0	30	20	29	60.011328	64	94	139	0.307583996	-1.700947656	5.03E-06	3.05E-05	down	yes	Potri.001G310200	protein_coding	chrChr01:31392790-31394898:-	gi|224141205|ref|XP_002323965.1|	506	7.00E-82	hypothetical protein POPTR_0017s07680g [Populus trichocarpa]	gi|743904687|ref|XR_845205.1|	523	0	PREDICTED: Populus euphratica uncharacterized LOC105140549 (LOC105140549), ncRNA	P0CE10	89.4	2.00E-17	ATP-dependent RNA helicase DEAH11, chloroplastic	.	.	.	.	pfam01496	V_ATPase_I	V-type ATPase 116kDa subunit family. This family consists of the 116kDa V-type ATPase (vacuolar (H+)-ATPases) subunits, as well as V-type ATP synthase subunit i. The V-type ATPases family are proton pumps that acidify intracellular compartments in eukaryotic cells for example yeast central vacuoles, clathrin-coated and synaptic vesicles. They have important roles in membrane trafficking processes…	GO:0006396|RNA processing;	GO:0009507|chloroplast;GO:0005737|cytoplasm;GO:0005634|nucleus;	GO:0005524|ATP binding;GO:0004004|ATP-dependent RNA helicase activity;GO:0044822|poly(A) RNA binding;GO:0008270|zinc ion binding;	K12818	DHX8, PRP22; ATP-dependent RNA helicase DHX8/PRP22 [EC:3.6.4.13]
Potri.001G310500.v3.0	1727	1697	1662	1295.653603	823	894	786	2.370070579	1.244930022	1.47E-31	1.11E-29	up	yes	Potri.001G310500	protein_coding	chrChr01:31408149-31412860:-	gi|566152094|ref|XP_006369790.1|	2491	0	hypothetical protein POPTR_0001s31800g [Populus trichocarpa]	gi|566152093|ref|XM_006369728.1|	2219	0	Populus trichocarpa hypothetical protein (POPTR_0001s31800g) mRNA, complete cds	P47924	690	0	Bifunctional riboflavin biosynthesis protein RIBA 1, chloroplastic	CPn0872_2	251	4.00E-77	COG0807	pfam00925	GTP_cyclohydro2	GTP cyclohydrolase II. GTP cyclohydrolase II catalyses the first committed step in the biosynthesis of riboflavin.	GO:0009231|riboflavin biosynthetic process;	GO:0009507|chloroplast;GO:0009570|chloroplast stroma;GO:0016020|membrane;	GO:0008686|3,4-dihydroxy-2-butanone-4-phosphate synthase activity;GO:0005525|GTP binding;GO:0003935|GTP cyclohydrolase II activity;GO:0046872|metal ion binding;	K14652	ribBA; 3,4-dihydroxy 2-butanone 4-phosphate synthase / GTP cyclohydrolase II [EC:4.1.99.12 3.5.4.25]
Potri.001G311300.v3.0	8	8	11	45.61527408	105	91	70	0.118180244	-3.080939213	3.55E-14	6.57E-13	down	yes	Potri.001G311300	protein_coding	chrChr01:31505717-31508958:+	gi|566152107|ref|XP_002300189.2|	3552	0	hypothetical protein POPTR_0001s31880g [Populus trichocarpa]	gi|566152106|ref|XM_002300153.2|	2222	0	Populus trichocarpa hypothetical protein (POPTR_0001s31880g) mRNA, complete cds	Q8RXN0	617	0	ABC transporter G family member 11	YCR011c_2	162	1.00E-43	COG1131	pfam01061	ABC2_membrane	ABC-2 type transporter.	GO:0010588|cotyledon vascular tissue pattern formation;GO:0080051|cutin transport;GO:0015908|fatty acid transport;GO:0009737|response to abscisic acid;GO:0009651|response to salt stress;GO:0009611|response to wounding;GO:0010222|stem vascular tissue pattern formation;	GO:0009897|external side of plasma membrane;GO:0016021|integral component of membrane;GO:0005886|plasma membrane;	GO:0005524|ATP binding;GO:0042626|ATPase activity, coupled to transmembrane movement of substances;GO:0015245|fatty acid transporter activity;GO:0042803|protein homodimerization activity;	.	.
Potri.001G311400.v3.0	0	0	0	8.42273994	20	21	14	0.011720681	-6.414799827	2.05E-06	1.34E-05	down	yes	Potri.001G311400	protein_coding	chrChr01:31512275-31513413:-	gi|566253526|ref|XP_006387246.1|	647	2.00E-81	UbiA prenyltransferase family protein [Populus trichocarpa]	gi|566253525|ref|XM_006387184.1|	1020	0	Populus trichocarpa UbiA prenyltransferase family protein (POPTR_1429s00200g) mRNA, complete cds	Q0WUA3	89	1.00E-18	2-carboxy-1,4-naphthoquinone phytyltransferase, chloroplastic	.	.	.	.	pfam01040	UbiA	UbiA prenyltransferase family.	GO:0009772|photosynthetic electron transport in photosystem II;GO:0042372|phylloquinone biosynthetic process;GO:0010236|plastoquinone biosynthetic process;	GO:0009507|chloroplast;GO:0031969|chloroplast membrane;GO:0016021|integral component of membrane;	GO:0046428|1,4-dihydroxy-2-naphthoate octaprenyltransferase activity;	K02548	menA; 1,4-dihydroxy-2-naphthoate octaprenyltransferase [EC:2.5.1.74 2.5.1.-]
Potri.001G312200.v3.0	0	0	0	4.311695201	9	9	10	0.022916487	-5.447470273	0.000256349	0.001080275	down	yes	Potri.001G312200	protein_coding	chrChr01:31691333-31693274:+	gi|566152107|ref|XP_002300189.2|	1997	0	hypothetical protein POPTR_0001s31880g [Populus trichocarpa]	gi|566152106|ref|XM_002300153.2|	950	0	Populus trichocarpa hypothetical protein (POPTR_0001s31880g) mRNA, complete cds	Q8RXN0	322	1.00E-100	ABC transporter G family member 11	YCR011c_2	150	8.00E-41	COG1131	pfam00005	ABC_tran	ABC transporter. ABC transporters for a large family of proteins responsible for translocation of a variety of compounds across biological membranes. ABC transporters are the largest family of proteins in many completely sequenced bacteria. ABC transporters are composed of two copies of this domain and two copies of a transmembrane domain pfam00664. These four domains may belong to a single polyp…	GO:0010588|cotyledon vascular tissue pattern formation;GO:0080051|cutin transport;GO:0015908|fatty acid transport;GO:0009737|response to abscisic acid;GO:0009651|response to salt stress;GO:0009611|response to wounding;GO:0010222|stem vascular tissue pattern formation;	GO:0009897|external side of plasma membrane;GO:0016021|integral component of membrane;GO:0005886|plasma membrane;	GO:0005524|ATP binding;GO:0042626|ATPase activity, coupled to transmembrane movement of substances;GO:0015245|fatty acid transporter activity;GO:0042803|protein homodimerization activity;	.	.
Potri.001G314800.v3.0	2897	2821	3317	2363.604092	1569	1488	1804	2.154888772	1.107613404	1.22E-18	3.51E-17	up	yes	Potri.001G314800	protein_coding	chrChr01:32063931-32068854:+	gi|566152161|ref|XP_006369801.1|	1492	0	hypothetical protein POPTR_0001s32200g [Populus trichocarpa]	gi|566152160|ref|XM_006369739.1|	1593	0	Populus trichocarpa hypothetical protein (POPTR_0001s32200g) mRNA, complete cds	Q8LAJ7	343	7.00E-113	Protein PHR1-LIKE 3	.	.	.	.	pfam14379	Myb_CC_LHEQLE	MYB-CC type transfactor, LHEQLE motif. This family is found towards the C-terminus of Myb-CC type transcription factors, and carries a highly conserved LHEQLE sequence motif.	GO:0006355|regulation of transcription, DNA-templated;GO:0006351|transcription, DNA-templated;	GO:0005634|nucleus;	GO:0003677|DNA binding;	.	.
Potri.001G315400.v3.0	179	190	239	426.1504216	707	611	743	0.341729805	-1.549072012	5.75E-21	2.04E-19	down	yes	Potri.001G315400	protein_coding	chrChr01:32112258-32113076:-	gi|566152173|ref|XP_006369804.1|	119	4.00E-06	hypothetical protein POPTR_0001s32260g [Populus trichocarpa]	gi|566152172|ref|XM_006369742.1|	627	0	Populus trichocarpa hypothetical protein (POPTR_0001s32260g) mRNA, complete cds	.	.	.	.	.	.	.	.	pfam04419	4F5	4F5 protein family. Members of this family are short proteins that are rich in aspartate, glutamate, lysine and arginine. Although the function of these proteins is unknown, they are found to be ubiquitously expressed.	.	.	.	.	.
Potri.001G318100.v3.0	140	147	145	107.3043518	74	66	55	2.582801758	1.368936914	8.35E-10	9.39E-09	up	yes	Potri.001G318100	protein_coding	chrChr01:32312268-32315371:+	gi|952025382|gb|ALN96984.1|	1374	0	cold shock domain-containing protein 3 [Populus tomentosa]	gi|743904482|ref|XM_011047314.1|	1179	0	PREDICTED: Populus euphratica cold shock domain-containing protein 3 (LOC105140467), mRNA	O89940	55.5	9.00E-07	Gag-Pol polyprotein	SPAC13D6.02c	49.7	3.00E-06	COG5082	pfam06839	zf-GRF	GRF zinc finger. This presumed zinc binding domain is found in a variety of DNA-binding proteins. It seems likely that this domain is involved in nucleic acid binding. It is named GRF after three conserved residues in the centre of the alignment of the domain. This zinc finger may be related to pfam01396.	GO:0015074|DNA integration;GO:0006310|DNA recombination;GO:0075713|establishment of integrated proviral latency;GO:0039651|induction by virus of host cysteine-type endopeptidase activity involved in apoptotic process;GO:0039657|suppression by virus of host gene expression;GO:0046718|viral entry into host cell;GO:0075732|viral penetration into host nucleus;GO:0019076|viral release from host cell;	GO:0042025|host cell nucleus;GO:0020002|host cell plasma membrane;GO:0072494|host multivesicular body;GO:0005622|intracellular;GO:0019013|viral nucleocapsid;GO:0055036|virion membrane;	GO:0004190|aspartic-type endopeptidase activity;GO:0003677|DNA binding;GO:0003887|DNA-directed DNA polymerase activity;GO:0004533|exoribonuclease H activity;GO:0008289|lipid binding;GO:0003723|RNA binding;GO:0003964|RNA-directed DNA polymerase activity;GO:0004523|RNA-DNA hybrid ribonuclease activity;GO:0005198|structural molecule activity;GO:0008270|zinc ion binding;	.	.
Potri.001G318500.v3.0	15	20	14	64.70551214	133	94	135	0.157313881	-2.66828212	1.16E-14	2.25E-13	down	yes	Potri.001G318500	protein_coding	chrChr01:32324342-32326669:+	gi|566152238|ref|XP_002300153.2|	2637	0	inorganic phosphate transporter family protein [Populus trichocarpa]	gi|566152237|ref|XM_002300117.2|	1970	0	Populus trichocarpa inorganic phosphate transporter family protein (POPTR_0001s32590g) mRNA, complete cds	Q8GYF4	812	0	Probable inorganic phosphate transporter 1-5	.	.	.	.	pfam00083	Sugar_tr	Sugar (and other) transporter.	GO:0006817|phosphate ion transport;	GO:0005887|integral component of plasma membrane;	GO:0005315|inorganic phosphate transmembrane transporter activity;GO:0022891|substrate-specific transmembrane transporter activity;GO:0015293|symporter activity;	K08176	PHO84; MFS transporter, PHS family, inorganic phosphate transporter
Potri.001G318700.v3.0	42	48	39	31.35537115	19	13	21	2.831532151	1.501582911	0.000173801	0.000763029	up	yes	Potri.001G318700	protein_coding	chrChr01:32333558-32337899:-	gi|566152242|ref|XP_006369814.1|	1374	0	permease-related family protein [Populus trichocarpa]	gi|743919174|ref|XM_011005304.1|	1406	0	PREDICTED: Populus euphratica probable magnesium transporter NIPA2 (LOC105110310), transcript variant X1, mRNA	B3LFA3	379	1.00E-126	Probable magnesium transporter NIPA2	.	.	.	.	pfam05653	Mg_trans_NIPA	Magnesium transporter NIPA. NIPA (nonimprinted in Prader-Willi/Angelman syndrome) is a family of integral membrane proteins which function as magnesium transporters.	GO:0015693|magnesium ion transport;	GO:0005769|early endosome;GO:0016021|integral component of membrane;GO:0016020|membrane;GO:0005886|plasma membrane;	GO:0015095|magnesium ion transmembrane transporter activity;	.	.
Potri.001G319100.v3.0	605	557	479	439.1450776	310	247	378	2.039967464	1.028546142	2.70E-07	2.07E-06	up	yes	Potri.001G319100	protein_coding	chrChr01:32380060-32381896:+	gi|224060341|ref|XP_002300151.1|	870	9.00E-114	heat shock protein DnaJ [Populus trichocarpa]	gi|566152251|ref|XM_002300115.2|	909	0	Populus trichocarpa heat shock protein DnaJ (POPTR_0001s32650g) mRNA, complete cds	Q9SDN0	157	2.00E-44	Chaperone protein dnaJ 20, chloroplastic	MG002	68.9	3.00E-12	COG2214	pfam00226	DnaJ	DnaJ domain. DnaJ domains (J-domains) are associated with hsp70 heat-shock system and it is thought that this domain mediates the interaction. DnaJ-domain is therefore part of a chaperone (protein folding) system. The T-antigens, although not in Prosite are confirmed as DnaJ containing domains from literature.	GO:0061077|chaperone-mediated protein folding;GO:1902395|regulation of 1-deoxy-D-xylulose-5-phosphate synthase activity;GO:0010322|regulation of isopentenyl diphosphate biosynthetic process, methylerythritol 4-phosphate pathway;	GO:0009507|chloroplast;GO:0005634|nucleus;	.	.	.
Potri.001G319200.v3.0	9	1	11	112.8612049	206	225	277	0.0343041	-4.865475172	1.74E-33	1.47E-31	down	yes	Potri.001G319200	protein_coding	chrChr01:32385768-32387756:-	gi|743919192|ref|XP_011003614.1|	2166	0	PREDICTED: protein ECERIFERUM 26-like [Populus euphratica]	gi|743919191|ref|XM_011005312.1|	1277	0	PREDICTED: Populus euphratica protein ECERIFERUM 26-like (LOC105110315), mRNA	Q9SVM9	353	2.00E-114	Protein ECERIFERUM 26	.	.	.	.	pfam02458	Transferase	Transferase family. This family includes a number of transferase enzymes. These include anthranilate N-hydroxycinnamoyl/benzoyltransferase that catalyses the first committed reaction of phytoalexin biosynthesis. Deacetylvindoline 4-O-acetyltransferase EC:2.3.1.107 catalyses the last step in vindoline biosynthesis is also a member of this family. The motif HXXXD is probably part of the active site…	GO:0071555|cell wall organization;GO:0042761|very long-chain fatty acid biosynthetic process;GO:0010025|wax biosynthetic process;	GO:0005829|cytosol;	GO:0016747|transferase activity, transferring acyl groups other than amino-acyl groups;	.	.
Potri.001G320300.v3.0	327	319	353	267.6396355	177	208	194	2.008074075	1.005812489	3.21E-11	4.33E-10	up	yes	Potri.001G320300	protein_coding	chrChr01:32496444-32509961:+	gi|224060335|ref|XP_002300148.1|	6565	0	DNA repair-recombination family protein [Populus trichocarpa]	gi|566152284|ref|XM_002300112.2|	4495	0	Populus trichocarpa DNA repair-recombination family protein (POPTR_0001s32760g) mRNA, complete cds	Q9SL02	1874	0	DNA repair protein RAD50	SPAP4C9.01c	261	6.00E-73	COG0419	pfam13476	AAA_23	AAA domain.	GO:0070192|chromosome organization involved in meiosis;GO:0032508|DNA duplex unwinding;GO:0006302|double-strand break repair;GO:0000724|double-strand break repair via homologous recombination;GO:0006312|mitotic recombination;GO:0090305|nucleic acid phosphodiester bond hydrolysis;GO:0007131|reciprocal meiotic recombination;GO:0016233|telomere capping;GO:0000723|telomere maintenance;GO:0000722|telo…	GO:0000794|condensed nuclear chromosome;GO:0005737|cytoplasm;GO:0030870|Mre11 complex;GO:0000790|nuclear chromatin;GO:0000784|nuclear chromosome, telomeric region;GO:0005634|nucleus;GO:0035861|site of double-strand break;	GO:0004017|adenylate kinase activity;GO:0005524|ATP binding;GO:0016887|ATPase activity;GO:0003691|double-stranded telomeric DNA binding;GO:0051880|G-quadruplex DNA binding;GO:0046872|metal ion binding;GO:0043047|single-stranded telomeric DNA binding;	K10866	RAD50; DNA repair protein RAD50 [EC:3.6.-.-]
Potri.001G320800.v3.0	3	6	8	14.57124249	20	26	29	0.262589366	-1.929119603	0.001402559	0.004837437	down	yes	Potri.001G320800	protein_coding	chrChr01:32566530-32567917:-	gi|566152296|ref|XP_002298676.2|	958	6.00E-125	fasciclin-like AGP 15 family protein [Populus trichocarpa]	gi|743919226|ref|XM_011005330.1|	929	0	PREDICTED: Populus euphratica fasciclin-like arabinogalactan protein 12 (LOC105110331), mRNA	Q8LEE9	190	4.00E-55	Fasciclin-like arabinogalactan protein 12	all5264	53.5	2.00E-07	COG2335	pfam02469	Fasciclin	Fasciclin domain. This extracellular domain is found repeated four times in grasshopper fasciclin I as well as in proteins from mammals, sea urchins, plants, yeast and bacteria.	GO:0009834|plant-type secondary cell wall biogenesis;	GO:0031225|anchored component of membrane;GO:0005886|plasma membrane;	.	.	.
Potri.001G323300.v3.0	20	26	26	17.02284217	13	8	6	3.106619688	1.635345638	0.002288981	0.007412934	up	yes	Potri.001G323300	protein_coding	chrChr01:32734897-32736322:+	gi|224060317|ref|XP_002300139.1|	1025	3.00E-135	hypothetical protein POPTR_0001s33050g [Populus trichocarpa]	gi|566152384|ref|XM_002300103.2|	673	0	Populus trichocarpa hypothetical protein (POPTR_0001s33050g) mRNA, complete cds	Q9LYV6	209	7.00E-73	GEM-like protein 5	.	.	.	.	pfam02893	GRAM	GRAM domain. The GRAM domain is found in in glucosyltransferases, myotubularins and other putative membrane-associated proteins.	GO:0009793|embryo development ending in seed dormancy;GO:0098755|maintenance of seed dormancy by absisic acid;GO:0010029|regulation of seed germination;GO:0009845|seed germination;	.	.	.	.
Potri.001G327700.v3.0	4	5	2	1.991917625	0	0	0	23.43005497	4.550288434	0.013048281	0.033250318	up	yes	Potri.001G327700	protein_coding	chrChr01:33189266-33190019:-	gi|566152543|ref|XP_006369841.1|	243	7.00E-24	hypothetical protein POPTR_0001s33530g [Populus trichocarpa]	gi|566152542|ref|XM_006369779.1|	583	0	Populus trichocarpa hypothetical protein (POPTR_0001s33530g) mRNA, complete cds	.	.	.	.	.	.	.	.	pfam03878	YIF1	YIF1. YIF1 (Yip1 interacting factor) is an integral membrane protein that is required for membrane fusion of ER derived vesicles. It also plays a role in the biogenesis of ER derived COPII transport vesicles.	.	.	.	.	.
Potri.001G328000.v3.0	64	64	36	34.67584681	19	7	7	5.826033951	2.542514109	2.71E-07	2.07E-06	up	yes	Potri.001G328000	protein_coding	chrChr01:33209754-33213251:+	gi|566152548|ref|XP_002300120.2|	929	8.00E-124	hypothetical protein POPTR_0001s33560g [Populus trichocarpa]	gi|743914099|ref|XM_011002668.1|	704	0	PREDICTED: Populus euphratica probable WRKY transcription factor 75 (LOC105108374), mRNA	Q9FYA2	175	2.00E-52	Probable WRKY transcription factor 75	.	.	.	.	pfam03106	WRKY	WRKY DNA -binding domain.	GO:0010055|atrichoblast differentiation;GO:0048527|lateral root development;GO:0000122|negative regulation of transcription from RNA polymerase II promoter;GO:0043620|regulation of DNA-templated transcription in response to stress;GO:0032107|regulation of response to nutrient levels;GO:0006351|transcription, DNA-templated;	GO:0005634|nucleus;	GO:0001046|core promoter sequence-specific DNA binding;GO:0003700|transcription factor activity, sequence-specific DNA binding;GO:0044212|transcription regulatory region DNA binding;	.	.
Potri.001G328300.v3.0	50	48	30	81.8423065	176	72	132	0.392227018	-1.350239177	0.000274938	0.001147904	down	yes	Potri.001G328300	protein_coding	chrChr01:33264765-33265494:+	gi|224060275|ref|XP_002300118.1|	643	3.00E-82	hypothetical protein POPTR_0001s33590g [Populus trichocarpa]	gi|158341705|gb|AC212851.1|	730	0	Populus trichocarpa clone POP079-C10, complete sequence	.	.	.	.	.	.	.	.	pfam02572	CobA_CobO_BtuR	ATP:corrinoid adenosyltransferase BtuR/CobO/CobP. This family consists of the BtuR, CobO, CobP proteins all of which are Cob(I)alamin adenosyltransferase, EC:2.5.1.17, involved in cobalamin (vitamin B12) biosynthesis. These enzymes catalyse the adenosylation reaction: ATP + cob(I)alamin + H2O <=> phosphate + diphosphate + adenosylcobalamin.	.	.	.	.	.
Potri.001G328800.v3.0	28	30	25	82.79719554	154	137	150	0.219124621	-2.190176502	5.17E-16	1.15E-14	down	yes	Potri.001G328800	protein_coding	chrChr01:33296593-33297596:-	gi|743914115|ref|XP_011000976.1|	246	2.00E-22	PREDICTED: LOW QUALITY PROTEIN: uncharacterized protein LOC105108380 [Populus euphratica]	gi|158341705|gb|AC212851.1|	625	0	Populus trichocarpa clone POP079-C10, complete sequence	.	.	.	.	.	.	.	.	pfam11820	DUF3339	Protein of unknown function (DUF3339). This family of proteins are functionally uncharacterized. This family is found in eukaryotes. Proteins in this family are about 70 amino acids in length.	.	.	.	.	.
Potri.001G328900.v3.0	11	5	3	14.40616371	21	20	30	0.311885917	-1.680909685	0.00802655	0.021929188	down	yes	Potri.001G328900	protein_coding	chrChr01:33299202-33299959:+	gi|224060267|ref|XP_002300114.1|	160	1.00E-11	hypothetical protein POPTR_0001s33640g [Populus trichocarpa]	gi|158341705|gb|AC212851.1|	758	0	Populus trichocarpa clone POP079-C10, complete sequence	.	.	.	.	.	.	.	.	pfam11820	DUF3339	Protein of unknown function (DUF3339). This family of proteins are functionally uncharacterized. This family is found in eukaryotes. Proteins in this family are about 70 amino acids in length.	.	.	.	.	.
Potri.001G329000.v3.0	80	75	74	175.131378	327	290	256	0.305781177	-1.709428495	2.16E-18	6.06E-17	down	yes	Potri.001G329000	protein_coding	chrChr01:33300073-33301251:-	gi|823254740|ref|XP_012460017.1|	335	7.00E-36	PREDICTED: uncharacterized protein LOC105780311 [Gossypium raimondii]	gi|158341705|gb|AC212851.1|	488	0	Populus trichocarpa clone POP079-C10, complete sequence	.	.	.	.	.	.	.	.	pfam11820	DUF3339	Protein of unknown function (DUF3339). This family of proteins are functionally uncharacterized. This family is found in eukaryotes. Proteins in this family are about 70 amino acids in length.	.	.	.	.	.
Potri.001G331900.v3.0	261	282	309	642.8545456	944	1055	1186	0.310605183	-1.686846193	2.43E-30	1.66E-28	down	yes	Potri.001G331900	protein_coding	chrChr01:33547583-33552085:-	gi|566152620|ref|XP_006369849.1|	2228	0	hypothetical protein POPTR_0001s33940g [Populus trichocarpa]	gi|743919801|ref|XM_011005630.1|	1707	0	PREDICTED: Populus euphratica uncharacterized LOC105110553 (LOC105110553), transcript variant X1, mRNA	Q6M9M7	231	4.00E-67	Uncharacterized RNA methyltransferase pc1998	BS_yfjO	90.9	2.00E-18	COG2265	pfam05958	tRNA_U5-meth_tr	tRNA (Uracil-5-)-methyltransferase. This family consists of (Uracil-5-)-methyltransferases EC:2.1.1.35 from bacteria, archaea and eukaryotes. A 5-methyluridine (m(5)U) residue at position 54 is a conserved feature of bacterial and eukaryotic tRNAs. The methylation of U54 is catalysed by the tRNA(m5U54)methyltransferase, which in Saccharomyces cerevisiae is encoded by the nonessential TRM2 gene. I…	GO:0006396|RNA processing;	.	GO:0051539|4 iron, 4 sulfur cluster binding;GO:0046872|metal ion binding;GO:0008173|RNA methyltransferase activity;	.	.
Potri.001G332300.v3.0	75	69	107	136.1653437	203	212	181	0.488841722	-1.032560673	1.51E-06	1.01E-05	down	yes	Potri.001G332300	protein_coding	chrChr01:33569928-33576093:-	gi|566152625|ref|XP_002298615.2|	2104	0	hypothetical protein POPTR_0001s33970g [Populus trichocarpa]	gi|566152624|ref|XM_002298579.2|	1579	0	Populus trichocarpa hypothetical protein (POPTR_0001s33970g) mRNA, complete cds	Q67ZU1	532	0	Triacylglycerol lipase 2	SPBC14C8.15	138	7.00E-35	COG0596	pfam04083	Abhydro_lipase	Partial alpha/beta-hydrolase lipase region. This family corresponds to a N-terminal part of an alpha/beta hydrolase domain.	GO:0002213|defense response to insect;GO:0016042|lipid catabolic process;	GO:0005576|extracellular region;	GO:0016298|lipase activity;GO:0004806|triglyceride lipase activity;	.	.
Potri.001G332700.v3.0	28	32	44	61.43907606	145	82	53	0.43182524	-1.211480523	0.001948481	0.006449365	down	yes	Potri.001G332700	protein_coding	chrChr01:33607322-33609735:+	gi|224060236|ref|XP_002300099.1|	1202	1.00E-163	ribulose-phosphate 3-epimerase family protein [Populus trichocarpa]	gi|566152632|ref|XM_002300063.2|	1046	0	Populus trichocarpa ribulose-phosphate 3-epimerase family protein (POPTR_0001s34010g) mRNA, complete cds	Q9SE42	394	3.00E-136	Ribulose-phosphate 3-epimerase, cytoplasmic isoform	SPAC31G5.05c	241	1.00E-76	COG0036	pfam00834	Ribul_P_3_epim	Ribulose-phosphate 3 epimerase family. This enzyme catalyses the conversion of D-ribulose 5-phosphate into D-xylulose 5-phosphate.	GO:0044262|cellular carbohydrate metabolic process;GO:0019323|pentose catabolic process;GO:0009052|pentose-phosphate shunt, non-oxidative branch;	GO:0005829|cytosol;	GO:0046872|metal ion binding;GO:0004750|ribulose-phosphate 3-epimerase activity;	K01783	rpe, RPE; ribulose-phosphate 3-epimerase [EC:5.1.3.1]
Potri.001G333100.v3.0	382	453	408	325.8115958	251	214	205	2.162653763	1.112802711	6.79E-12	1.00E-10	up	yes	Potri.001G333100	protein_coding	chrChr01:33640678-33642701:+	gi|566152642|ref|XP_002300097.2|	984	1.00E-127	hypothetical protein POPTR_0001s34070g [Populus trichocarpa]	gi|566152641|ref|XM_002300061.2|	612	0	Populus trichocarpa hypothetical protein (POPTR_0001s34070g) mRNA, complete cds	Q8L7W7	182	5.00E-52	Probable adenylate kinase 7, mitochondrial	lin2760	70.9	4.00E-13	COG0563	pfam00406	ADK	Adenylate kinase.	.	GO:0005739|mitochondrion;	GO:0004017|adenylate kinase activity;GO:0005524|ATP binding;	K00939	adk, AK; adenylate kinase [EC:2.7.4.3]
Potri.001G333900.v3.0	0	0	2	4.818045924	10	8	11	0.079125871	-3.659706715	0.006333104	0.017879309	down	yes	Potri.001G333900	protein_coding	chrChr01:33717550-33718552:+	gi|566152662|ref|XP_006369857.1|	186	3.00E-15	hypothetical protein POPTR_0001s34150g [Populus trichocarpa]	gi|566152661|ref|XM_006369795.1|	305	1.00E-157	Populus trichocarpa hypothetical protein (POPTR_0001s34150g) mRNA, complete cds	Q949R9	52.4	4.00E-08	Mitochondrial pyruvate carrier 1	.	.	.	.	pfam03650	MPC	Uncharacterized protein family (UPF0041).	GO:0006850|mitochondrial pyruvate transport;	GO:0016021|integral component of membrane;GO:0016020|membrane;GO:0005743|mitochondrial inner membrane;GO:0005739|mitochondrion;GO:0005886|plasma membrane;GO:0005774|vacuolar membrane;	.	.	.
Potri.001G334700.v3.0	6	12	8	49.23159537	84	92	113	0.104613436	-3.256859944	2.48E-15	5.21E-14	down	yes	Potri.001G334700	protein_coding	chrChr01:33794055-33796508:+	gi|566152674|ref|XP_002300088.2|	2626	0	hypothetical protein POPTR_0001s34230g [Populus trichocarpa]	gi|566152673|ref|XM_002300052.2|	2087	0	Populus trichocarpa hypothetical protein (POPTR_0001s34230g) mRNA, complete cds	O49858	461	3.00E-153	Cytochrome P450 82A3	alr4833	110	7.00E-25	COG2124	pfam00067	p450	Cytochrome P450. Cytochrome P450s are haem-thiolate proteins involved in the oxidative degradation of various compounds. They are particularly well known for their role in the degradation of environmental toxins and mutagens. They can be divided into 4 classes, according to the method by which electrons from NAD(P)H are delivered to the catalytic site. Sequence conservation is relatively low with…	GO:0044550|secondary metabolite biosynthetic process;	GO:0016020|membrane;	GO:0020037|heme binding;GO:0005506|iron ion binding;GO:0016709|oxidoreductase activity, acting on paired donors, with incorporation or reduction of molecular oxygen, NAD(P)H as one donor, and incorporation of one atom of oxygen;	.	.
Potri.001G339000.v3.0	23	25	30	48.56903218	80	84	62	0.402068605	-1.314486406	3.59E-05	0.000183557	down	yes	Potri.001G339000	protein_coding	chrChr01:34240793-34241542:+	.	.	.	.	.	.	.	.	.	.	.	.	.	.	.	.	pfam10307	DUF2410	Hypothetical protein (DUF2410). This is a family of proteins conserved in fungi. The function is not known.There are two characteristic sequence motifs, GGWW and TGR.	.	.	.	.	.
Potri.001G340500.v3.0	25	42	24	17.780058	0	5	4	11.86000025	3.568032135	6.17E-07	4.43E-06	up	yes	Potri.001G340500	protein_coding	chrChr01:34516157-34519156:-	gi|566153005|ref|XP_006369946.1|	3819	0	hypothetical protein POPTR_0001s35860g [Populus trichocarpa]	gi|566153004|ref|XM_006369884.1|	2345	0	Populus trichocarpa hypothetical protein (POPTR_0001s35860g) mRNA, complete cds	Q9SS87	731	0	Protein SIEVE ELEMENT OCCLUSION B	.	.	.	.	pfam14576	SEO_N	Sieve element occlusion N-terminus. Sieve element occlusion (SEO) proteins, or forisomes, are phloem proteins which accumulate during sieve element differentiation. This domain represents the N-terminus of SEO proteins.	GO:0010088|phloem development;	.	GO:0042803|protein homodimerization activity;GO:0043621|protein self-association;	.	.
Potri.001G341700.v3.0	57	63	62	100.5197745	162	145	135	0.479568368	-1.060191594	2.55E-06	1.64E-05	down	yes	Potri.001G341700	protein_coding	chrChr01:34665168-34666178:+	gi|743939067|ref|XP_011013981.1|	1551	0	PREDICTED: chitinase 2-like [Populus euphratica]	gi|743941903|ref|XM_011017151.1|	929	0	PREDICTED: Populus euphratica chitinase 2-like (LOC105119053), mRNA	Q7M443	363	1.00E-123	Chitinase 2	.	.	.	.	pfam00704	Glyco_hydro_18	Glycosyl hydrolases family 18.	GO:0006032|chitin catabolic process;GO:0000272|polysaccharide catabolic process;	.	GO:0008061|chitin binding;GO:0004568|chitinase activity;	.	.
Potri.001G342100.v3.0	131	105	113	78.92099599	41	37	29	3.803809505	1.927444998	1.00E-12	1.61E-11	up	yes	Potri.001G342100	protein_coding	chrChr01:34722605-34723387:-	gi|566152980|ref|XP_002298558.2|	704	3.00E-91	hypothetical protein POPTR_0001s35670g [Populus trichocarpa]	gi|162952070|gb|AC215939.1|	774	0	Populus trichocarpa clone ACSB1681-F07, complete sequence	.	.	.	.	.	.	.	.	pfam02956	TT_ORF1	TT viral orf 1. TT virus (TTV), isolated initially from a Japanese patient with hepatitis of unknown aetiology, has since been found to infect both healthy and diseased individuals and numerous prevalence studies have raised questions about its role in unexplained hepatitis. ORF1 is a large 750 residue protein. The N-terminal half of this protein corresponds to the capsid protein.	.	.	.	.	.
Potri.001G342800.v3.0	400	450	397	720.2234201	1066	1177	992	0.45010959	-1.151651792	6.60E-19	1.93E-17	down	yes	Potri.001G342800	protein_coding	chrChr01:34792839-34796685:+	gi|566152969|ref|XP_006369943.1|	1632	0	hypothetical protein POPTR_0001s35600g [Populus trichocarpa]	gi|566152968|ref|XM_006369881.1|	1335	0	Populus trichocarpa hypothetical protein (POPTR_0001s35600g) mRNA, complete cds	Q9SV68	511	3.00E-178	Putative quinone-oxidoreductase homolog, chloroplastic	lin0622	144	1.00E-37	COG0604	pfam00107	ADH_zinc_N	Zinc-binding dehydrogenase.	.	GO:0009507|chloroplast;GO:0009941|chloroplast envelope;GO:0009706|chloroplast inner membrane;GO:0009535|chloroplast thylakoid membrane;GO:0005886|plasma membrane;GO:0005773|vacuole;	GO:0016491|oxidoreductase activity;GO:0008270|zinc ion binding;	.	.
Potri.001G342900.v3.0	19	22	21	87.3224501	173	153	169	0.145638864	-2.779532698	6.38E-23	2.65E-21	down	yes	Potri.001G342900	protein_coding	chrChr01:34799549-34804060:+	gi|566152967|ref|XP_002300061.2|	1627	0	hypothetical protein POPTR_0001s35590g [Populus trichocarpa]	gi|566152966|ref|XM_002300025.2|	1290	0	Populus trichocarpa hypothetical protein (POPTR_0001s35590g) mRNA, complete cds	Q8H0M1	486	2.00E-169	Quinone-oxidoreductase homolog, chloroplastic	lin0622	137	1.00E-35	COG0604	pfam13602	ADH_zinc_N_2	Zinc-binding dehydrogenase.	.	GO:0009706|chloroplast inner membrane;	GO:0016491|oxidoreductase activity;GO:0008270|zinc ion binding;	.	.
Potri.001G343000.v3.0	42	29	23	63.12855819	84	101	115	0.365414265	-1.45239514	7.09E-06	4.18E-05	down	yes	Potri.001G343000	protein_coding	chrChr01:34827115-34830392:+	gi|566152963|ref|XP_002300060.2|	1388	0	oxidoreductase family protein [Populus trichocarpa]	gi|566152962|ref|XM_002300024.2|	989	0	Populus trichocarpa oxidoreductase family protein (POPTR_0001s35580g) mRNA, complete cds	Q8H0M1	373	3.00E-125	Quinone-oxidoreductase homolog, chloroplastic	lin0622	118	5.00E-29	COG0604	pfam00107	ADH_zinc_N	Zinc-binding dehydrogenase.	.	GO:0009706|chloroplast inner membrane;	GO:0016491|oxidoreductase activity;GO:0008270|zinc ion binding;	.	.
Potri.001G345700.v3.0	13	10	12	6.710621218	1	2	0	13.65096956	3.770931517	0.000599042	0.002288179	up	yes	Potri.001G345700	protein_coding	chrChr01:35144161-35146372:+	gi|224060129|ref|XP_002300051.1|	802	1.00E-104	LOB domain protein 25 [Populus trichocarpa]	gi|566152909|ref|XM_002300015.2|	823	0	Populus trichocarpa LOB domain protein 25 (POPTR_0001s35280g) mRNA, complete cds	Q9FML4	191	5.00E-58	Protein LATERAL ORGAN BOUNDARIES	.	.	.	.	pfam03195	DUF260	Protein of unknown function DUF260.	GO:0007275|multicellular organismal development;GO:0010199|organ boundary specification between lateral organs and the meristem;	.	.	.	.
Potri.001G347600.v3.0	110	87	87	259.3497659	379	242	718	0.244334434	-2.033070898	2.19E-09	2.32E-08	down	yes	Potri.001G347600	protein_coding	chrChr01:35342824-35344984:-	gi|566152873|ref|XP_002298530.2|	1615	0	hypothetical protein POPTR_0001s35100g [Populus trichocarpa]	gi|566152872|ref|XM_002298494.2|	1166	0	Populus trichocarpa hypothetical protein (POPTR_0001s35100g) mRNA, complete cds	Q2JW78	70.5	8.00E-12	Chaperone protein DnaJ	sll0662	81.3	3.00E-17	COG1141	pfam00226	DnaJ	DnaJ domain. DnaJ domains (J-domains) are associated with hsp70 heat-shock system and it is thought that this domain mediates the interaction. DnaJ-domain is therefore part of a chaperone (protein folding) system. The T-antigens, although not in Prosite are confirmed as DnaJ containing domains from literature.	GO:0006260|DNA replication;GO:0006457|protein folding;GO:0009408|response to heat;	GO:0005737|cytoplasm;	GO:0005524|ATP binding;GO:0008270|zinc ion binding;	K03686	dnaJ; molecular chaperone DnaJ
Potri.001G348700.v3.0	399	447	386	321.4748407	230	210	213	2.199926653	1.137455424	5.41E-13	8.88E-12	up	yes	Potri.001G348700	protein_coding	chrChr01:35473351-35481773:+	gi|224060076|ref|XP_002300037.1|	2066	0	hypothetical protein POPTR_0001s34970g [Populus trichocarpa]	gi|566152850|ref|XM_002300001.2|	1625	0	Populus trichocarpa hypothetical protein (POPTR_0001s34970g) mRNA, complete cds	.	.	.	.	.	.	.	.	pfam08267	Meth_synt_1	Cobalamin-independent synthase, N-terminal domain. The N-terminal domain and C-terminal domains of cobalamin-independent synthases together define a catalytic cleft in the enzyme. The N-terminal domain is thought to bind the substrate, in particular, the negatively charged polyglutamate chain. The N-terminal domain is also thought to stabilize a loop from the C-terminal domain.	.	.	.	.	.
Potri.001G349600.v3.0	61	69	69	47.731664	20	18	40	2.951083836	1.561244906	3.27E-05	0.000168723	up	yes	Potri.001G349600	protein_coding	chrChr01:35607275-35610294:+	gi|566152807|ref|XP_002300033.2|	1853	0	hypothetical protein POPTR_0001s34880g [Populus trichocarpa]	gi|566152806|ref|XM_002299997.2|	1235	0	Populus trichocarpa hypothetical protein (POPTR_0001s34880g) mRNA, complete cds	Q0JKZ0	301	9.00E-97	Cinnamoyl-CoA reductase-like SNL6	.	.	.	.	pfam01073	3Beta_HSD	3-beta hydroxysteroid dehydrogenase/isomerase family. The enzyme 3 beta-hydroxysteroid dehydrogenase/5-ene-4-ene isomerase (3 beta-HSD) catalyses the oxidation and isomerization of 5-ene-3 beta-hydroxypregnene and 5-ene-hydroxyandrostene steroid precursors into the corresponding 4-ene-ketosteroids necessary for the formation of all classes of steroid hormones.	GO:0006952|defense response;GO:0009809|lignin biosynthetic process;GO:0006694|steroid biosynthetic process;	.	GO:0003854|3-beta-hydroxy-delta5-steroid dehydrogenase activity;	.	.
Potri.001G349800.v3.0	217	163	214	334.2815456	519	459	504	0.465282818	-1.103820183	1.74E-11	2.44E-10	down	yes	Potri.001G349800	protein_coding	chrChr01:35630081-35633378:+	gi|224060033|ref|XP_002300031.1|	1622	0	hypothetical protein POPTR_0001s34860g [Populus trichocarpa]	gi|566152805|ref|XM_002299995.2|	1535	0	Populus trichocarpa hypothetical protein (POPTR_0001s34860g) mRNA, complete cds	.	.	.	.	FN1329	90.9	5.00E-20	COG0742	pfam03602	Cons_hypoth95	Conserved hypothetical protein 95.	.	.	.	.	.
Potri.001G350600.v3.0	36	63	75	43.6199012	22	29	31	2.459108938	1.298135648	0.000572519	0.002198009	up	yes	Potri.001G350600	protein_coding	chrChr01:35731577-35732904:+	gi|566152787|ref|XP_006369901.1|	372	2.00E-39	hypothetical protein POPTR_0001s34750g [Populus trichocarpa]	gi|566152786|ref|XM_006369839.1|	510	0	Populus trichocarpa hypothetical protein (POPTR_0001s34750g) mRNA, complete cds	Q9LFR3	103	3.00E-24	Gibberellin-regulated protein 14	.	.	.	.	pfam02704	GASA	Gibberellin regulated protein. This is the GASA gibberellin regulated cysteine rich protein family. The expression of these proteins is up-regulated by the plant hormone gibberellin, most of these proteins have some role in plant development. There are 12 cysteine residues conserved within the alignment giving the potential for these proteins to posses 6 disulphide bonds.	GO:0009740|gibberellic acid mediated signaling pathway;GO:2000377|regulation of reactive oxygen species metabolic process;GO:0009737|response to abscisic acid;GO:0009739|response to gibberellin;GO:0009651|response to salt stress;	GO:0005576|extracellular region;GO:0005886|plasma membrane;	.	.	.
Potri.001G351100.v3.0	0	0	1	3.857449729	11	7	6	0.052182352	-4.26029422	0.00483306	0.014240906	down	yes	Potri.001G351100	protein_coding	chrChr01:35800327-35801992:+	gi|566212731|ref|XP_002324033.2|	551	7.00E-65	hypothetical protein POPTR_0017s11340g [Populus trichocarpa]	gi|160688514|gb|AC214632.1|	255	8.00E-130	Populus trichocarpa clone POP076-H19, complete sequence	Q54S83	111	1.00E-27	Protein arginine methyltransferase NDUFAF7 homolog, mitochondrial	AGc4024	80.1	4.00E-17	COG1565	pfam02636	Methyltransf_28	Putative S-adenosyl-L-methionine-dependent methyltransferase. This family is a putative S-adenosyl-L-methionine (SAM)-dependent methyltransferase. In eukaryotes it plays a role in mitochondrial complex I activity.	GO:0046034|ATP metabolic process;GO:0031154|culmination involved in sorocarp development;GO:0006536|glutamate metabolic process;GO:0005977|glycogen metabolic process;GO:0032981|mitochondrial respiratory chain complex I assembly;GO:0010507|negative regulation of autophagy;GO:0006909|phagocytosis;GO:0042331|phototaxis;GO:0006907|pinocytosis;GO:0090141|positive regulation of mitochondrial fission;GO…	GO:0005739|mitochondrion;	.	K18164	NDUFAF7; NADH dehydrogenase [ubiquinone] 1 alpha subcomplex assembly factor 7
Potri.001G352200.v3.0	1	3	3	7.963820922	16	19	9	0.186010833	-2.426541452	0.004577649	0.013582284	down	yes	Potri.001G352200	protein_coding	chrChr01:35961487-35963272:-	gi|566152749|ref|XP_002298512.2|	1684	0	hypothetical protein POPTR_0001s34540g [Populus trichocarpa]	gi|566152748|ref|XM_002298476.2|	1227	0	Populus trichocarpa hypothetical protein (POPTR_0001s34540g) mRNA, complete cds	O49726	324	1.00E-105	Probable purine permease 9	.	.	.	.	pfam03151	TPT	Triose-phosphate Transporter family. This family includes transporters with a specificity for triose phosphate.	.	GO:0016021|integral component of membrane;	GO:0005215|transporter activity;	.	.
Potri.001G352400.v3.0	227	271	159	127.366362	24	19	15	13.29030105	3.732301879	3.46E-31	2.50E-29	up	yes	Potri.001G352400	protein_coding	chrChr01:36029746-36031662:-	gi|566152746|ref|XP_006369893.1|	1208	3.00E-161	hypothetical protein POPTR_0001s34520g [Populus trichocarpa]	gi|566152745|ref|XM_006369831.1|	1444	0	Populus trichocarpa hypothetical protein (POPTR_0001s34520g) mRNA, complete cds	Q93WV4	184	2.00E-52	Probable WRKY transcription factor 71	.	.	.	.	pfam03106	WRKY	WRKY DNA -binding domain.	GO:0006351|transcription, DNA-templated;	GO:0005634|nucleus;	GO:0043565|sequence-specific DNA binding;GO:0003700|transcription factor activity, sequence-specific DNA binding;	.	.
Potri.001G353400.v3.0	23	22	26	39.08761492	56	63	53	0.480624813	-1.057016962	0.001647508	0.005563438	down	yes	Potri.001G353400	protein_coding	chrChr01:36120599-36123129:+	gi|566152726|ref|XP_006369883.1|	854	1.00E-107	hypothetical protein POPTR_0001s34420g [Populus trichocarpa]	gi|566152725|ref|XM_006369821.1|	643	0	Populus trichocarpa hypothetical protein (POPTR_0001s34420g) mRNA, complete cds	Q8VYE5	99	1.00E-20	Glucan endo-1,3-beta-glucosidase 12	.	.	.	.	pfam07983	X8	X8 domain. The X8 domain domain contains at least 6 conserved cysteine residues that presumably form three disulphide bridges. The domain is found in an Olive pollen allergen as well as at the C-terminus of several families of glycosyl hydrolases. This domain may be involved in carbohydrate binding. This domain is characteristic of GPI-anchored domains.	GO:0005975|carbohydrate metabolic process;GO:0071555|cell wall organization;GO:0006952|defense response;	GO:0031225|anchored component of membrane;GO:0046658|anchored component of plasma membrane;GO:0005618|cell wall;GO:0005576|extracellular region;	GO:0042973|glucan endo-1,3-beta-D-glucosidase activity;GO:0004553|hydrolase activity, hydrolyzing O-glycosyl compounds;GO:0030247|polysaccharide binding;	.	.
Potri.001G353500.v3.0	168	172	186	431.9605019	758	586	844	0.278542271	-1.844031811	1.74E-23	7.66E-22	down	yes	Potri.001G353500	protein_coding	chrChr01:36123776-36125355:-	gi|566152722|ref|XP_006369881.1|	655	6.00E-80	hypothetical protein POPTR_0001s34410g [Populus trichocarpa]	gi|566152721|ref|XM_006369819.1|	454	0	Populus trichocarpa hypothetical protein (POPTR_0001s34410g) mRNA, complete cds	Q94AL8	88.6	1.00E-18	Cold-regulated 413 inner membrane protein 1, chloroplastic	.	.	.	.	pfam05562	WCOR413	Cold acclimation protein WCOR413. This family consists of several WCOR413-like plant cold acclimation proteins.	GO:0070417|cellular response to cold;GO:0042631|cellular response to water deprivation;GO:0009631|cold acclimation;GO:0009737|response to abscisic acid;	GO:0009507|chloroplast;GO:0009941|chloroplast envelope;GO:0009535|chloroplast thylakoid membrane;GO:0031357|integral component of chloroplast inner membrane;	.	.	.
Potri.001G353700.v3.0	193	234	284	427.8898027	609	652	695	0.421582525	-1.246113027	2.11E-14	3.99E-13	down	yes	Potri.001G353700	protein_coding	chrChr01:36138095-36146663:-	gi|566152714|ref|XP_006369877.1|	2481	0	hypothetical protein POPTR_0001s34390g [Populus trichocarpa]	gi|566152713|ref|XM_006369815.1|	1787	0	Populus trichocarpa hypothetical protein (POPTR_0001s34390g) mRNA, complete cds	Q05D32	184	5.00E-49	CTD small phosphatase-like protein 2	YLL010c	131	2.00E-31	COG5190	pfam03031	NIF	NLI interacting factor-like phosphatase. This family contains a number of NLI interacting factor isoforms and also an N-terminal regions of RNA polymerase II CTC phosphatase and FCP1 serine phosphatase. This region has been identified as the minimal phosphatase domain.	GO:0030514|negative regulation of BMP signaling pathway;GO:0046827|positive regulation of protein export from nucleus;	GO:0005654|nucleoplasm;	GO:0004721|phosphoprotein phosphatase activity;	K17616	CTDSPL2; CTD small phosphatase-like protein 2 [EC:3.1.3.-]
Potri.001G354100.v3.0	1	2	7	10.74682353	17	13	28	0.19685838	-2.344769964	0.003368893	0.010379327	down	yes	Potri.001G354100	protein_coding	chrChr01:36180315-36181425:-	gi|566152700|ref|XP_006369870.1|	1299	2.00E-178	hypothetical protein POPTR_0001s34350g, partial [Populus trichocarpa]	gi|566152699|ref|XM_006369808.1|	551	0	Populus trichocarpa hypothetical protein (POPTR_0001s34350g) mRNA, partial cds	Q94KD8	244	1.00E-72	Probable beta-D-xylosidase 2	XF0845	127	1.00E-31	COG1472	pfam01915	Glyco_hydro_3_C	Glycosyl hydrolase family 3 C-terminal domain. This domain is involved in catalysis and may be involved in binding beta-glucan. This domain is found associated with pfam00933.	GO:0031222|arabinan catabolic process;GO:0045493|xylan catabolic process;	GO:0009505|plant-type cell wall;GO:0005578|proteinaceous extracellular matrix;	GO:0046556|alpha-L-arabinofuranosidase activity;GO:0009044|xylan 1,4-beta-xylosidase activity;	.	.
Potri.001G355100.v3.0	49	45	43	95.36612009	201	125	134	0.346726939	-1.528128164	4.40E-08	3.86E-07	down	yes	Potri.001G355100	protein_coding	chrChr01:36277028-36284618:-	gi|743923459|ref|XP_011005822.1|	1803	0	PREDICTED: protein SRG1-like [Populus euphratica]	gi|743923458|ref|XM_011007520.1|	1217	0	PREDICTED: Populus euphratica protein SRG1-like (LOC105111988), mRNA	Q39224	439	3.00E-149	Protein SRG1	PA4191	122	5.00E-30	COG3491	pfam03171	2OG-FeII_Oxy	2OG-Fe(II) oxygenase superfamily. This family contains members of the 2-oxoglutarate (2OG) and Fe(II)-dependent oxygenase superfamily. This family includes the C-terminal of prolyl 4-hydroxylase alpha subunit. The holoenzyme has the activity EC:1.14.11.2 catalyzing the reaction: Procollagen L-proline + 2-oxoglutarate + O2 <=> procollagen trans- 4-hydroxy-L-proline + succinate + CO2. The full enzy…	GO:0010150|leaf senescence;	.	GO:0051213|dioxygenase activity;GO:0046872|metal ion binding;GO:0016682|oxidoreductase activity, acting on diphenols and related substances as donors, oxygen as acceptor;	.	.
Potri.001G355500.v3.0	68	56	81	110.1830655	125	134	217	0.497009742	-1.008653963	0.000448554	0.001771593	down	yes	Potri.001G355500	protein_coding	chrChr01:36331940-36334686:-	gi|802787206|ref|XP_012091868.1|	766	4.00E-95	PREDICTED: bidirectional sugar transporter SWEET2a-like [Jatropha curcas]	gi|566153126|ref|XM_002300289.2|	1080	0	Populus trichocarpa hypothetical protein (POPTR_0001s36550g) mRNA, complete cds	P0DKJ4	234	3.00E-71	Bidirectional sugar transporter SWEET2a	.	.	.	.	pfam03083	MtN3_slv	Sugar efflux transporter for intercellular exchange. This family includes proteins such as drosophila saliva, MtN3 involved in root nodule development and a protein involved in activation and expression of recombination activation genes (RAGs). Although the molecular function of these proteins is unknown, they are almost certainly transmembrane proteins. This family contains a region of two trans…	GO:0008643|carbohydrate transport;	GO:0016021|integral component of membrane;GO:0005886|plasma membrane;	.	.	.
Potri.001G355900.v3.0	12	12	9	5.934568987	0	0	0	69.8856855	6.126925077	1.63E-05	8.93E-05	up	yes	Potri.001G355900	protein_coding	chrChr01:36393959-36394315:+	gi|743911923|ref|XP_010999828.1|	419	2.00E-45	PREDICTED: transcriptional corepressor SEUSS isoform X2 [Populus euphratica]	gi|566200338|ref|XM_006376037.1|	319	1.00E-165	Populus trichocarpa hypothetical protein (POPTR_0013s09520g) mRNA, complete cds	Q8W234	71.2	1.00E-13	Transcriptional corepressor SEUSS	.	.	.	.	pfam00335	Tetraspannin	Tetraspanin family.	GO:0030154|cell differentiation;GO:0006974|cellular response to DNA damage stimulus;GO:0071217|cellular response to external biotic stimulus;GO:0009793|embryo development ending in seed dormancy;GO:0048467|gynoecium development;GO:0048481|ovule development;GO:0009909|regulation of flower development;GO:0006355|regulation of transcription, DNA-templated;GO:0009733|response to auxin;GO:0009617|resp…	GO:0005654|nucleoplasm;	GO:0060090|binding, bridging;GO:0003677|DNA binding;GO:0046982|protein heterodimerization activity;	.	.
Potri.001G358600.v3.0	232	214	359	184.3044123	94	83	91	3.470975039	1.79534099	3.02E-15	6.25E-14	up	yes	Potri.001G358600	protein_coding	chrChr01:36837498-36841350:-	gi|224061059|ref|XP_002300338.1|	2624	0	remorin family protein [Populus trichocarpa]	gi|743908152|ref|XM_011049223.1|	1682	0	PREDICTED: Populus euphratica uncharacterized LOC105141850 (LOC105141850), mRNA	P93788	61.2	3.00E-09	Remorin	.	.	.	.	pfam03763	Remorin_C	Remorin, C-terminal region. Remorins are plant-specific plasma membrane-associated proteins. In tobacco remorin co-purifies with lipid rafts. Most remorins have a variable, proline-rich C-half and a more conserved N-half that is predicted to form coiled coils. Consistent with this, circular dichroism studies have demonstrated that much of the protein is alpha-helical. Remorins exist in plasma mem…	GO:0007267|cell-cell signaling;GO:0006810|transport;	GO:0005886|plasma membrane;	GO:0048032|galacturonate binding;	.	.
Potri.001G360400.v3.0	11	3	8	44.33696925	77	96	90	0.097253249	-3.362109741	1.72E-14	3.29E-13	down	yes	Potri.001G360400	protein_coding	chrChr01:37097729-37098348:+	.	.	.	.	.	.	.	.	.	.	.	.	.	.	.	.	pfam14897	EpsG	EpsG family. This family of proteins are related to the EpsG protein from B. subtilis. These proteins are likely glycosyl transferases belonging to the membrane protein GT-C clan.	.	.	.	.	.
Potri.001G360800.v3.0	253	359	315	602.2651055	1011	1099	738	0.380725163	-1.393178171	2.47E-14	4.63E-13	down	yes	Potri.001G360800	protein_coding	chrChr01:37202022-37209104:-	gi|566153219|ref|XP_002300351.2|	3349	0	hypothetical protein POPTR_0001s37160g [Populus trichocarpa]	gi|566153218|ref|XM_002300315.2|	2432	0	Populus trichocarpa hypothetical protein (POPTR_0001s37160g) mRNA, complete cds	Q9SZ11	834	0	Glycerophosphodiester phosphodiesterase GDPDL3	PA0347	93.2	3.00E-19	COG0584	pfam03009	GDPD	Glycerophosphoryl diester phosphodiesterase family. Escherichia coli has two sequence related isozymes of glycerophosphoryl diester phosphodiesterase (GDPD) - periplasmic and cytosolic. This family also includes agrocinopine synthase, the similarity to GDPD has been noted. This family appears to have weak but not significant matches to mammalian phospholipase C pfam00388, which suggests that this…	GO:0009932|cell tip growth;GO:0006071|glycerol metabolic process;GO:0010442|guard cell morphogenesis;GO:0006629|lipid metabolic process;GO:0052541|plant-type cell wall cellulose metabolic process;GO:0010053|root epidermal cell differentiation;GO:0048765|root hair cell differentiation;GO:0010026|trichome differentiation;	GO:0031225|anchored component of membrane;GO:0046658|anchored component of plasma membrane;GO:0009505|plant-type cell wall;GO:0005886|plasma membrane;	GO:0008889|glycerophosphodiester phosphodiesterase activity;	.	.
Potri.001G362600.v3.0	2	2	14	3.280309794	1	0	0	19.00144102	4.248036928	0.012457681	0.031930821	up	yes	Potri.001G362600	protein_coding	chrChr01:37518818-37520588:-	gi|566153273|ref|XP_002300368.2|	2271	0	hypothetical protein POPTR_0001s37380g [Populus trichocarpa]	gi|566153272|ref|XM_002300332.2|	1656	0	Populus trichocarpa hypothetical protein (POPTR_0001s37380g) mRNA, complete cds	A6YIH8	475	7.00E-161	Premnaspirodiene oxygenase	.	.	.	.	pfam00067	p450	Cytochrome P450. Cytochrome P450s are haem-thiolate proteins involved in the oxidative degradation of various compounds. They are particularly well known for their role in the degradation of environmental toxins and mutagens. They can be divided into 4 classes, according to the method by which electrons from NAD(P)H are delivered to the catalytic site. Sequence conservation is relatively low with…	.	GO:0016021|integral component of membrane;	GO:0020037|heme binding;GO:0005506|iron ion binding;GO:0004497|monooxygenase activity;GO:0016705|oxidoreductase activity, acting on paired donors, with incorporation or reduction of molecular oxygen;	K15472	CYP71D55; premnaspirodiene oxygenase [EC:1.14.13.121]
Potri.001G364100.v3.0	47	23	25	297.0357988	602	634	586	0.060798384	-4.039823218	7.56E-68	2.42E-65	down	yes	Potri.001G364100	protein_coding	chrChr01:37679911-37682634:-	gi|224061210|ref|XP_002300372.1|	989	2.00E-131	hypothetical protein POPTR_0001s37430g [Populus trichocarpa]	gi|566153283|ref|XM_002300336.2|	730	0	Populus trichocarpa hypothetical protein (POPTR_0001s37430g) mRNA, complete cds	Q9M4Y3	241	1.00E-76	30S ribosomal protein S10, chloroplastic	sll1101	141	5.00E-40	COG0051	pfam00338	Ribosomal_S10	Ribosomal protein S10p/S20e. This family includes small ribosomal subunit S10 from prokaryotes and S20 from eukaryotes.	GO:0006412|translation;	GO:0009507|chloroplast;GO:0005840|ribosome;	GO:0003723|RNA binding;GO:0003735|structural constituent of ribosome;	.	.
Potri.001G364300.v3.0	51	45	70	32.49623599	7	3	9	10.08453288	3.334072354	1.31E-11	1.87E-10	up	yes	Potri.001G364300	protein_coding	chrChr01:37689280-37692358:-	gi|224061214|ref|XP_002300373.1|	1391	0	hypothetical protein POPTR_0001s37450g [Populus trichocarpa]	gi|566153286|ref|XM_002300337.2|	878	0	Populus trichocarpa hypothetical protein (POPTR_0001s37450g) mRNA, complete cds	.	.	.	.	.	.	.	.	pfam01426	BAH	BAH domain. This domain has been called BAH (Bromo adjacent homology) domain and has also been called ELM1 and BAM (Bromo adjacent motif) domain. The function of this domain is unknown but may be involved in protein-protein interaction.	.	.	.	.	.
Potri.001G364400.v3.0	0	1	0	11.40652728	20	27	26	0.017145218	-5.866049904	6.81E-06	4.03E-05	down	yes	Potri.001G364400	protein_coding	chrChr01:37714337-37714911:-	gi|566153294|ref|XP_006369999.1|	715	6.00E-91	hypothetical protein POPTR_0001s37490g [Populus trichocarpa]	gi|566153293|ref|XM_006369937.1|	523	0	Populus trichocarpa hypothetical protein (POPTR_0001s37490g) mRNA, complete cds	Q94EG9	157	6.00E-45	Zinc transporter 11	.	.	.	.	pfam02535	Zip	ZIP Zinc transporter. The ZIP family consists of zinc transport proteins and many putative metal transporters. The main contribution to this family is from the Arabidopsis thaliana ZIP protein family these proteins are responsible for zinc uptake in the plant. Also found within this family are C. elegans proteins of unknown function which are annotated as being similar to human growth arrest indu…	GO:0071577|zinc II ion transmembrane transport;	GO:0016021|integral component of membrane;GO:0016020|membrane;GO:0005886|plasma membrane;	GO:0005385|zinc ion transmembrane transporter activity;	K14709	SLC39A1_2_3, ZIP1_2_3; solute carrier family 39 (zinc transporter), member 1/2/3
Potri.001G364500.v3.0	3	5	4	17.34229797	34	36	29	0.141399141	-2.822154737	2.55E-06	1.64E-05	down	yes	Potri.001G364500	protein_coding	chrChr01:37723834-37728556:+	gi|224056445|ref|XP_002298860.1|	1708	0	hypothetical protein POPTR_0001s37500g [Populus trichocarpa]	gi|566153295|ref|XM_002298824.2|	1218	0	Populus trichocarpa hypothetical protein (POPTR_0001s37500g) mRNA, complete cds	Q8VYE2	405	2.00E-137	Mitochondrial import inner membrane translocase subunit TIM50	YPL063w	144	2.00E-37	COG5190	pfam03031	NIF	NLI interacting factor-like phosphatase. This family contains a number of NLI interacting factor isoforms and also an N-terminal regions of RNA polymerase II CTC phosphatase and FCP1 serine phosphatase. This region has been identified as the minimal phosphatase domain.	GO:0030150|protein import into mitochondrial matrix;	GO:0016021|integral component of membrane;GO:0005743|mitochondrial inner membrane;GO:0005744|mitochondrial inner membrane presequence translocase complex;GO:0005739|mitochondrion;	GO:0004721|phosphoprotein phosphatase activity;	K17496	TIM50; mitochondrial import inner membrane translocase subunit TIM50
Potri.001G365100.v3.0	2	4	3	11.63254579	17	22	26	0.160993115	-2.634929106	0.000254695	0.001073921	down	yes	Potri.001G365100	protein_coding	chrChr01:37800775-37802377:-	gi|566153273|ref|XP_002300368.2|	1793	0	hypothetical protein POPTR_0001s37380g [Populus trichocarpa]	gi|566153272|ref|XM_002300332.2|	1159	0	Populus trichocarpa hypothetical protein (POPTR_0001s37380g) mRNA, complete cds	A6YIH8	384	2.00E-126	Premnaspirodiene oxygenase	.	.	.	.	pfam00067	p450	Cytochrome P450. Cytochrome P450s are haem-thiolate proteins involved in the oxidative degradation of various compounds. They are particularly well known for their role in the degradation of environmental toxins and mutagens. They can be divided into 4 classes, according to the method by which electrons from NAD(P)H are delivered to the catalytic site. Sequence conservation is relatively low with…	.	GO:0016021|integral component of membrane;	GO:0020037|heme binding;GO:0005506|iron ion binding;GO:0004497|monooxygenase activity;GO:0016705|oxidoreductase activity, acting on paired donors, with incorporation or reduction of molecular oxygen;	K15472	CYP71D55; premnaspirodiene oxygenase [EC:1.14.13.121]
Potri.001G366200.v3.0	68	100	69	134.4700447	162	214	221	0.46342807	-1.109582663	7.43E-06	4.37E-05	down	yes	Potri.001G366200	protein_coding	chrChr01:37896963-37900390:-	gi|118486463|gb|ABK95071.1|	1685	0	unknown [Populus trichocarpa]	gi|118486462|gb|EF147035.1|	1384	0	Populus trichocarpa clone WS01226_J01 unknown mRNA	Q94EG9	379	3.00E-125	Zinc transporter 11	.	.	.	.	pfam02535	Zip	ZIP Zinc transporter. The ZIP family consists of zinc transport proteins and many putative metal transporters. The main contribution to this family is from the Arabidopsis thaliana ZIP protein family these proteins are responsible for zinc uptake in the plant. Also found within this family are C. elegans proteins of unknown function which are annotated as being similar to human growth arrest indu…	GO:0071577|zinc II ion transmembrane transport;	GO:0016021|integral component of membrane;GO:0016020|membrane;GO:0005886|plasma membrane;	GO:0005385|zinc ion transmembrane transporter activity;	K14709	SLC39A1_2_3, ZIP1_2_3; solute carrier family 39 (zinc transporter), member 1/2/3
Potri.001G366300.v3.0	37	31	34	27.20540162	19	17	22	2.043571703	1.031092864	0.010025873	0.026471151	up	yes	Potri.001G366300	protein_coding	chrChr01:37908518-37914201:+	gi|224056445|ref|XP_002298860.1|	1708	0	hypothetical protein POPTR_0001s37500g [Populus trichocarpa]	gi|566153295|ref|XM_002298824.2|	1622	0	Populus trichocarpa hypothetical protein (POPTR_0001s37500g) mRNA, complete cds	Q8VYE2	405	1.00E-134	Mitochondrial import inner membrane translocase subunit TIM50	YPL063w	144	2.00E-36	COG5190	pfam03031	NIF	NLI interacting factor-like phosphatase. This family contains a number of NLI interacting factor isoforms and also an N-terminal regions of RNA polymerase II CTC phosphatase and FCP1 serine phosphatase. This region has been identified as the minimal phosphatase domain.	GO:0030150|protein import into mitochondrial matrix;	GO:0016021|integral component of membrane;GO:0005743|mitochondrial inner membrane;GO:0005744|mitochondrial inner membrane presequence translocase complex;GO:0005739|mitochondrion;	GO:0004721|phosphoprotein phosphatase activity;	K17496	TIM50; mitochondrial import inner membrane translocase subunit TIM50
Potri.001G366500.v3.0	12	17	19	101.7298364	206	189	210	0.092134566	-3.440113671	1.92E-31	1.42E-29	down	yes	Potri.001G366500	protein_coding	chrChr01:37934050-37935458:+	gi|224056447|ref|XP_002298861.1|	1163	2.00E-155	hypothetical protein POPTR_0001s37520g [Populus trichocarpa]	gi|566153298|ref|XM_002298825.2|	1214	0	Populus trichocarpa hypothetical protein (POPTR_0001s37520g) mRNA, complete cds	.	.	.	.	.	.	.	.	pfam00510	COX3	Cytochrome c oxidase subunit III.	.	.	.	.	.
Potri.001G366800.v3.0	369	374	440	284.120349	189	138	146	2.904554221	1.538316762	2.34E-18	6.52E-17	up	yes	Potri.001G366800	protein_coding	chrChr01:37951137-37954460:+	gi|566153302|ref|XP_006370002.1|	1757	0	pulvinus outward-rectifying channel for potassium SPOCK1 family protein [Populus trichocarpa]	gi|743889572|ref|XM_011040482.1|	1588	0	PREDICTED: Populus euphratica two-pore potassium channel 1 (LOC105135564), transcript variant X3, mRNA	Q8LBL1	370	5.00E-121	Two-pore potassium channel 1	YJL093c	63.5	1.00E-09	COG1226	pfam07885	Ion_trans_2	Ion channel. This family includes the two membrane helix type ion channels found in bacteria.	GO:0030007|cellular potassium ion homeostasis;GO:0051260|protein homooligomerization;GO:0010029|regulation of seed germination;GO:0010119|regulation of stomatal movement;	GO:0016021|integral component of membrane;GO:0009705|plant-type vacuole membrane;GO:0005774|vacuolar membrane;	GO:0005216|ion channel activity;GO:0046872|metal ion binding;GO:0005249|voltage-gated potassium channel activity;	K05389	KCNKF; potassium channel subfamily K, other eukaryote
Potri.001G367800.v3.0	0	1	0	10.84419415	22	19	28	0.018064051	-5.790734741	1.05E-05	5.99E-05	down	yes	Potri.001G367800	protein_coding	chrChr01:38034079-38036097:-	gi|743889605|ref|XP_011038794.1|	1536	0	PREDICTED: probable pectate lyase 22 [Populus euphratica]	gi|743889604|ref|XM_011040492.1|	1151	0	PREDICTED: Populus euphratica probable pectate lyase 22 (LOC105135572), mRNA	Q93Z25	425	1.00E-143	Probable pectate lyase 22	TM0433	81.6	4.00E-16	COG3866	pfam00544	Pec_lyase_C	Pectate lyase. This enzyme forms a right handed beta helix structure. Pectate lyase is an enzyme involved in the maceration and soft rotting of plant tissue.	GO:0045490|pectin catabolic process;	.	GO:0046872|metal ion binding;GO:0030570|pectate lyase activity;	K01728	pel; pectate lyase [EC:4.2.2.2]
Potri.001G369100.v3.0	1293	1176	1397	994.2143399	713	704	560	2.277411583	1.187395045	2.56E-21	9.36E-20	up	yes	Potri.001G369100	protein_coding	chrChr01:38298280-38302235:-	gi|224061234|ref|XP_002300383.1|	3963	0	cellulose synthase family protein [Populus trichocarpa]	gi|566153356|ref|XM_002300347.2|	2504	0	Populus trichocarpa cellulose synthase family protein (POPTR_0001s37770g) mRNA, complete cds	Q8VZK9	870	0	Cellulose synthase-like protein E1	alr3757	94	7.00E-19	COG1215	pfam03552	Cellulose_synt	Cellulose synthase. Cellulose, an aggregate of unbranched polymers of beta-1,4-linked glucose residues, is the major component of wood and thus paper, and is synthesized by plants, most algae, some bacteria and fungi, and even some animals. The genes that synthesize cellulose in higher plants differ greatly from the well-characterized genes found in Acetobacter and Agrobacterium sp. More correctl…	GO:0071555|cell wall organization;GO:0030244|cellulose biosynthetic process;GO:0009833|plant-type primary cell wall biogenesis;	GO:0005783|endoplasmic reticulum;GO:0005789|endoplasmic reticulum membrane;GO:0005794|Golgi apparatus;GO:0000139|Golgi membrane;GO:0016021|integral component of membrane;GO:0005886|plasma membrane;	GO:0016760|cellulose synthase (UDP-forming) activity;GO:0016759|cellulose synthase activity;	.	.
Potri.001G370400.v3.0	472	429	464	317.341009	165	171	140	3.342387451	1.740878981	6.65E-31	4.74E-29	up	yes	Potri.001G370400	protein_coding	chrChr01:38460664-38464240:+	gi|566153377|ref|XP_002298880.2|	462	2.00E-51	hypothetical protein POPTR_0001s37930g [Populus trichocarpa]	gi|566153376|ref|XM_002298844.2|	794	0	Populus trichocarpa hypothetical protein (POPTR_0001s37930g) mRNA, complete cds	Q6NUB2	80.9	6.00E-16	Protein CWC15 homolog A	.	.	.	.	pfam04889	Cwf_Cwc_15	Cwf15/Cwc15 cell cycle control protein. This family represents Cwf15/Cwc15 (from Schizosaccharomyces pombe and Saccharomyces cerevisiae respectively) and their homologues. The function of these proteins is unknown, but they form part of the spliceosome and are thus thought to be involved in mRNA splicing.	GO:0000398|mRNA splicing, via spliceosome;	GO:0005634|nucleus;GO:0005681|spliceosomal complex;	GO:0003723|RNA binding;	K12863	CWC15; protein CWC15
Potri.001G371500.v3.0	57	50	70	120.6959736	211	191	178	0.354509528	-1.496103694	9.88E-12	1.43E-10	down	yes	Potri.001G371500	protein_coding	chrChr01:38532925-38535913:+	gi|566153398|ref|XP_002298886.2|	667	3.00E-82	hypothetical protein POPTR_0001s38040g [Populus trichocarpa]	gi|566153397|ref|XM_002298850.2|	947	0	Populus trichocarpa hypothetical protein (POPTR_0001s38040g) mRNA, complete cds	.	.	.	.	.	.	.	.	pfam12257	DUF3608	Protein of unknown function (DUF3608). This domain family is found in eukaryotes, and is approximately 280 amino acids in length. The family is found in association with pfam00610.	.	.	.	.	.
Potri.001G372500.v3.0	43	49	59	39.97320508	24	35	26	2.06786773	1.048143907	0.002233711	0.007256968	up	yes	Potri.001G372500	protein_coding	chrChr01:38677003-38677981:+	gi|566153422|ref|XP_002298893.2|	899	4.00E-119	hypothetical protein POPTR_0001s38140g [Populus trichocarpa]	gi|566153421|ref|XM_002298857.2|	747	0	Populus trichocarpa hypothetical protein (POPTR_0001s38140g) mRNA, complete cds	O80831	82.8	2.00E-16	Beta-amylase 7	.	.	.	.	pfam05687	DUF822	Plant protein of unknown function (DUF822). This family consists of the N terminal regions of several plant proteins of unknown function.	GO:0000272|polysaccharide catabolic process;GO:0048831|regulation of shoot system development;	GO:0005737|cytoplasm;GO:0005634|nucleus;	GO:0016161|beta-amylase activity;GO:0003700|transcription factor activity, sequence-specific DNA binding;	.	.
Potri.001G372800.v3.0	67	57	42	36.3264602	16	14	12	4.62514775	2.209499453	4.86E-08	4.23E-07	up	yes	Potri.001G372800	protein_coding	chrChr01:38715429-38717191:+	gi|566153428|ref|XP_002298895.2|	1792	0	hypothetical protein POPTR_0001s38180g [Populus trichocarpa]	gi|743889898|ref|XM_011040589.1|	1292	0	PREDICTED: Populus euphratica uncharacterized LOC105135620 (LOC105135620), transcript variant X1, mRNA	.	.	.	.	.	.	.	.	pfam15303	RNF111_N	E3 ubiquitin-protein ligase Arkadia N-terminus. This domain is found at the N-terminus of E3 ubiquitin-protein ligase Arkadia.	.	.	.	.	.
Potri.001G374700.v3.0	12	20	15	9.350247668	0	4	2	9.181567098	3.198740412	0.00029444	0.001219116	up	yes	Potri.001G374700	protein_coding	chrChr01:38921971-38925501:-	gi|566153462|ref|XP_002300412.2|	4602	0	hypothetical protein POPTR_0001s38370g [Populus trichocarpa]	gi|566153461|ref|XM_002300376.2|	2616	0	Populus trichocarpa hypothetical protein (POPTR_0001s38370g) mRNA, complete cds	Q8LGN0	446	2.00E-139	Glutamate receptor 2.7	.	.	.	.	pfam01094	ANF_receptor	Receptor family ligand binding region. This family includes extracellular ligand binding domains of a wide range of receptors. This family also includes the bacterial amino acid binding proteins of known structure.	GO:0006816|calcium ion transport;GO:0019722|calcium-mediated signaling;GO:0071230|cellular response to amino acid stimulus;	GO:0016021|integral component of membrane;GO:0005886|plasma membrane;GO:0005773|vacuole;	GO:0005262|calcium channel activity;GO:0008066|glutamate receptor activity;GO:0004970|ionotropic glutamate receptor activity;	K05387	GRIP; glutamate receptor, ionotropic, plant
Potri.001G375300.v3.0	32	23	31	15.50851021	0	1	0	92.98148142	6.538871507	2.97E-07	2.26E-06	up	yes	Potri.001G375300	protein_coding	chrChr01:39001261-39008025:+	gi|566153472|ref|XP_006370033.1|	1485	0	hypothetical protein POPTR_0001s38420g [Populus trichocarpa]	gi|566153471|ref|XM_006369971.1|	903	0	Populus trichocarpa hypothetical protein (POPTR_0001s38420g) mRNA, complete cds	.	.	.	.	.	.	.	.	pfam01699	Na_Ca_ex	Sodium/calcium exchanger protein. This is a family of sodium/calcium exchanger integral membrane proteins. This family covers the integral membrane regions of the proteins. Sodium/calcium exchangers regulate intracellular Ca2+ concentrations in many cells; cardiac myocytes, epithelial cells, neurons retinal rod photoreceptors and smooth muscle cells. Ca2+ is moved into or out of the cytosol depen…	.	.	.	.	.
Potri.001G375400.v3.0	116	102	155	536.3328026	895	967	1186	0.141527429	-2.82084641	3.12E-51	5.62E-49	down	yes	Potri.001G375400	protein_coding	chrChr01:39014375-39020452:+	gi|566153474|ref|XP_002298902.2|	3245	0	hypothetical protein POPTR_0001s38430g [Populus trichocarpa]	gi|743912696|ref|XM_011001934.1|	1765	0	PREDICTED: Populus euphratica uncharacterized LOC105107867 (LOC105107867), transcript variant X2, mRNA	.	.	.	.	.	.	.	.	pfam01699	Na_Ca_ex	Sodium/calcium exchanger protein. This is a family of sodium/calcium exchanger integral membrane proteins. This family covers the integral membrane regions of the proteins. Sodium/calcium exchangers regulate intracellular Ca2+ concentrations in many cells; cardiac myocytes, epithelial cells, neurons retinal rod photoreceptors and smooth muscle cells. Ca2+ is moved into or out of the cytosol depen…	.	.	.	.	.
Potri.001G375600.v3.0	38	45	43	32.19237233	25	25	13	2.338091461	1.225331366	0.001852411	0.006167965	up	yes	Potri.001G375600	protein_coding	chrChr01:39048068-39049917:-	gi|566153480|ref|XP_002300416.2|	1909	0	hypothetical protein POPTR_0001s38460g [Populus trichocarpa]	gi|566153479|ref|XM_002300380.2|	1242	0	Populus trichocarpa hypothetical protein (POPTR_0001s38460g) mRNA, complete cds	.	.	.	.	.	.	.	.	pfam08744	NOZZLE	Plant transcription factor NOZZLE. NOZZLE is a transcription factor that plays a role in patterning the proximal-distal and adaxial-abaxial axes.	.	.	.	.	.
Potri.001G377000.v3.0	19	18	26	13.82513102	7	6	4	4.305528691	2.106190402	0.000455338	0.001794547	up	yes	Potri.001G377000	protein_coding	chrChr01:39263658-39264275:-	gi|743898645|ref|XP_011042616.1|	435	1.00E-47	PREDICTED: protein NRT1/ PTR FAMILY 2.11-like [Populus euphratica]	gi|743925157|ref|XR_839792.1|	208	1.00E-103	PREDICTED: Populus euphratica uncharacterized LOC105112645 (LOC105112645), ncRNA	Q9LV10	132	2.00E-34	Protein NRT1/ PTR FAMILY 2.11	.	.	.	.	pfam00854	PTR2	POT family. The POT (proton-dependent oligopeptide transport) family all appear to be proton dependent transporters.	GO:1901349|glucosinolate transport;GO:0090449|phloem glucosinolate loading;GO:0080167|response to karrikin;	GO:0016021|integral component of membrane;GO:0005886|plasma membrane;GO:0009506|plasmodesma;	GO:0090448|glucosinolate:proton symporter activity;	.	.
Potri.001G378300.v3.0	2	3	3	9.782153731	13	16	25	0.171533502	-2.543437719	0.001191665	0.00419373	down	yes	Potri.001G378300	protein_coding	chrChr01:39400955-39401393:-	gi|224061330|ref|XP_002300429.1|	596	7.00E-77	VQ motif-containing family protein [Populus trichocarpa]	gi|566153526|ref|XM_002300393.2|	394	0	Populus trichocarpa VQ motif-containing family protein (POPTR_0001s38750g) mRNA, complete cds	Q1G3U8	71.2	4.00E-15	VQ motif-containing protein 1	.	.	.	.	pfam05678	VQ	VQ motif. This short motif is found in a variety of plant proteins. These proteins vary greatly in length and are mostly composed of low complexity regions. They all conserve a short motif FXhVQChTG, where X is any amino acid and h is a hydrophobic amino acid. The function of this motif is uncertain, however one protein in this family has been found to bind the SigA sigma factor. It would seem pl…	.	GO:0005634|nucleus;	.	.	.
Potri.001G378700.v3.0	0	1	0	5.577948716	9	12	14	0.035689421	-4.8083597	0.000697546	0.002619497	down	yes	Potri.001G378700	protein_coding	chrChr01:39524350-39525459:-	gi|566153533|ref|XP_002300434.2|	580	4.00E-73	hypothetical protein POPTR_0001s38790g [Populus trichocarpa]	gi|161984669|gb|AC215647.1|	504	0	Populus trichocarpa clone POP035-N09, complete sequence	Q9SSF0	49.3	2.00E-06	Heavy metal-associated isoprenylated plant protein 16	.	.	.	.	pfam05094	LEF-9	Late expression factor 9 (LEF-9). Late expression factor 9 (LEF-9) is one of the primary components of RNA polymerase produced by baculoviruses. LEF-9 is homologous to the largest beta-subunit of prokaryotic DNA-directed RNA polymerase.	GO:0046916|cellular transition metal ion homeostasis;GO:0030001|metal ion transport;	GO:0005737|cytoplasm;	GO:0046914|transition metal ion binding;	.	.
Potri.001G379100.v3.0	9	10	7	79.54442475	140	207	142	0.062200077	-4.006939826	4.65E-26	2.43E-24	down	yes	Potri.001G379100	protein_coding	chrChr01:39548511-39550268:+	gi|566153539|ref|XP_006370047.1|	271	9.00E-27	hypothetical protein POPTR_0001s38820g [Populus trichocarpa]	gi|161984669|gb|AC215647.1|	615	0	Populus trichocarpa clone POP035-N09, complete sequence	.	.	.	.	.	.	.	.	pfam01786	AOX	Alternative oxidase. The alternative oxidase is used as a second terminal oxidase in the mitochondria, electrons are transfered directly from reduced ubiquinol to oxygen forming water. This is not coupled to ATP synthesis and is not inhibited by cyanide, this pathway is a single step process. In rice the transcript levels of the alternative oxidase are increased by low temperature.	.	.	.	.	.
Potri.001G379200.v3.0	10	7	11	5.907502931	3	2	1	5.426486925	2.440018508	0.009637975	0.025596462	up	yes	Potri.001G379200	protein_coding	chrChr01:39551565-39552364:+	.	.	.	.	gi|161984669|gb|AC215647.1|	795	0	Populus trichocarpa clone POP035-N09, complete sequence	.	.	.	.	.	.	.	.	pfam01284	MARVEL	Membrane-associating domain. MARVEL domain-containing proteins are often found in lipid-associating proteins - such as Occludin and MAL family proteins. It may be part of the machinery of membrane apposition events, such as transport vesicle biogenesis.	.	.	.	.	.
Potri.001G380000.v3.0	109	107	66	56.67857977	22	9	7	8.702295699	3.12139604	7.28E-13	1.18E-11	up	yes	Potri.001G380000	protein_coding	chrChr01:39606008-39607402:-	gi|224061357|ref|XP_002300440.1|	1366	0	hypothetical protein POPTR_0001s38900g [Populus trichocarpa]	gi|566153552|ref|XM_002300404.2|	1076	0	Populus trichocarpa hypothetical protein (POPTR_0001s38900g) mRNA, complete cds	P22242	244	1.00E-75	Desiccation-related protein PCC13-62	.	.	.	.	pfam13668	Ferritin_2	Ferritin-like domain. This family contains ferritins and other ferritin-like proteins such as members of the DPS family and bacterioferritins.	GO:0046740|transport of virus in host, cell to cell;	.	GO:0004190|aspartic-type endopeptidase activity;GO:0003677|DNA binding;GO:0004519|endonuclease activity;GO:0003964|RNA-directed DNA polymerase activity;GO:0008270|zinc ion binding;	.	.
Potri.001G380600.v3.0	58	46	63	44.5611681	31	33	32	2.020810255	1.014933866	0.001405852	0.004847088	up	yes	Potri.001G380600	protein_coding	chrChr01:39677037-39678937:-	gi|224061367|ref|XP_002300444.1|	514	2.00E-62	glycosyl hydrolase family protein [Populus trichocarpa]	gi|566153566|ref|XM_002300408.2|	661	0	Populus trichocarpa glycosyl hydrolase family protein (POPTR_0001s38960g) mRNA, complete cds	P52409	96.7	3.00E-21	Glucan endo-1,3-beta-glucosidase	.	.	.	.	pfam07983	X8	X8 domain. The X8 domain domain contains at least 6 conserved cysteine residues that presumably form three disulphide bridges. The domain is found in an Olive pollen allergen as well as at the C-terminus of several families of glycosyl hydrolases. This domain may be involved in carbohydrate binding. This domain is characteristic of GPI-anchored domains.	GO:0005975|carbohydrate metabolic process;GO:0006952|defense response;	.	GO:0042973|glucan endo-1,3-beta-D-glucosidase activity;	.	.
Potri.001G380800.v3.0	18	14	20	11.91021867	7	3	7	3.5364671	1.82230884	0.00456515	0.013554778	up	yes	Potri.001G380800	protein_coding	chrChr01:39682172-39684840:-	gi|566153570|ref|XP_002300445.2|	1934	0	hypothetical protein POPTR_0001s38980g [Populus trichocarpa]	gi|743904399|ref|XM_011047270.1|	1269	0	PREDICTED: Populus euphratica receptor-like serine/threonine-protein kinase At1g78530 (LOC105140433), transcript variant X3, mRNA	Q9SYM9	533	0	Receptor-like serine/threonine-protein kinase At1g78530	BS_yloP_1	96.7	3.00E-21	COG0515	pfam07714	Pkinase_Tyr	Protein tyrosine kinase.	.	GO:0016021|integral component of membrane;GO:0005886|plasma membrane;	GO:0005524|ATP binding;GO:0004674|protein serine/threonine kinase activity;	.	.
[truncated: 5,406 more rows]
