# Supplementary material for: PacBio and Illumina RNA Sequencing Identify Alternative Splicing Events in Response to Cold Stress in Two Poplar Species
Source: Front Plant Sci. 2021 Oct 7;12:737004. doi: 10.3389/fpls.2021.737004 (PMC8529222; doi:10.3389/fpls.2021.737004)
Supplement: Supplementary Data S4 — DEGs of cluster 3 in Populus ussuriensis compared with Populus trichocarpa identified by RNA sequencing analysis. [file Data_Sheet_4.xls]

name	Group	P1	P2	P3	P4	P5	P7	P8	P9	U1	U2	U3	U4	U5	U6	U7	U8	U9	GeneName	Biotype	Position	NR:Seq-id	NR:Score	NR:Evalue	NR:Description	NT:Seq-id	NT:Score	NT:Evalue	NT:Description	Uniprot:UniProtKB-AC	Uniprot:Score	Uniprot:Evalue	Uniprot:Description	COG:gene	COG:Score	COG:Eval	COG:num	Pfam:pfam_ID	Pfam:pfam_Name	Pfam:pfam_Description	GO:biological_process	GO:cellular_component	GO:molecular_function	KEGG:KO	KEGG:Description
Potri.001G261400.v3.0	4	0.274443695	0.067518889	0.450366506	0.339650175	0.761475662	0.962965169	0.13360265	0.355354348	0	0	0	0	0	0	0.302099159	0.076370747	0	Potri.001G261400	protein_coding	chrChr01:27077512-27079481:-	gi|743928129|ref|XP_011008262.1|	205	4.00E-29	PREDICTED: uncharacterized protein LOC105113682 isoform X1 [Populus euphratica]	gi|743928133|ref|XR_840008.1|	355	0	PREDICTED: Populus euphratica uncharacterized LOC105113682 (LOC105113682), transcript variant X4, misc_RNA	.	.	.	.	.	.	.	.	pfam00931	NB-ARC	NB-ARC domain.	.	.	.	.	.
Potri.004G165400.v3.0	6	4.188080048	3.709279003	3.84871566	3.89772684	4.479101608	3.106962204	3.669858281	3.904413865	1.836321541	1.272820494	2.003805663	3.848856242	2.756812353	2.311779432	1.290830634	2.424108695	2.292469781	Potri.004G165400	protein_coding	chrChr04:18593715-18594348:-	gi|224080536|ref|XP_002306154.1|	465	2.00E-56	hypothetical protein POPTR_0004s17260g [Populus trichocarpa]	gi|566167005|ref|XM_002306118.2|	335	3.00E-174	Populus trichocarpa hypothetical protein (POPTR_0004s17260g) mRNA, complete cds	P33081	113	1.00E-30	Auxin-induced protein 15A	.	.	.	.	pfam02519	Auxin_inducible	Auxin responsive protein. This family consists of the protein products of the ARG7 auxin responsive genes family none of which have any identified functional role.	GO:0009734|auxin-activated signaling pathway;	.	.	K14488	SAUR; SAUR family protein
Potri.005G105600.v3.0	2	22.68805652	22.99927515	23.13925408	32.22876881	31.06244042	25.67020981	26.60737418	26.75986824	29.31459106	28.51903521	31.06306463	53.7062663	46.72496733	46.48026177	53.20750792	54.08866557	60.53668606	Potri.005G105600	protein_coding	chrChr05:8078955-8085766:+	gi|743824384|ref|XP_011022230.1|	4380	0	PREDICTED: phospholipase D delta [Populus euphratica]	gi|743824383|ref|XM_011023928.1|	2334	0	PREDICTED: Populus euphratica phospholipase D delta (LOC105124069), mRNA	Q9C5Y0	1263	0	Phospholipase D delta	ECU11g1180	145	1.00E-34	COG1502	pfam12357	PLD_C	Phospholipase D C terminal. This domain family is found in eukaryotes, and is approximately 70 amino acids in length. The family is found in association with pfam00168, pfam00614. There is a conserved FPD sequence motif. This family is the C terminal of phospholipase D. PLD is a major plant lipid-degrading enzyme which is involved in signal transduction.	GO:0016042|lipid catabolic process;GO:0046473|phosphatidic acid metabolic process;GO:0046470|phosphatidylcholine metabolic process;GO:0009789|positive regulation of abscisic acid-activated signaling pathway;GO:0012501|programmed cell death;GO:0090333|regulation of stomatal closure;GO:0009409|response to cold;	GO:0016020|membrane;GO:0005886|plasma membrane;GO:0009506|plasmodesma;GO:0005773|vacuole;	GO:0005509|calcium ion binding;GO:0070290|N-acylphosphatidylethanolamine-specific phospholipase D activity;GO:0004630|phospholipase D activity;	K01115	PLD1_2; phospholipase D1/2 [EC:3.1.4.4]
Potri.019G119400.v3.0	2	120.381479	123.2894106	125.8888974	120.1512697	124.0587629	74.06097556	90.0387786	135.634255	18.25564392	18.31538123	17.83634956	24.00887606	20.78433397	19.18377497	17.43308781	19.06240959	16.85629969	Potri.019G119400	protein_coding	chrChr19:14691843-14694494:+	gi|224146696|ref|XP_002326102.1|	743	2.00E-91	hypothetical protein POPTR_0019s14190g [Populus trichocarpa]	gi|566244597|ref|XM_002326066.2|	1630	0	Populus trichocarpa hypothetical protein (POPTR_0019s14190g) mRNA, complete cds	Q8VYN9	147	3.00E-39	Universal stress protein PHOS32	.	.	.	.	pfam00582	Usp	Universal stress protein family. The universal stress protein UspA is a small cytoplasmic bacterial protein whose expression is enhanced when the cell is exposed to stress agents. UspA enhances the rate of cell survival during prolonged exposure to such conditions, and may provide a general "stress endurance" activity. The crystal structure of Haemophilus influenzae UspA reveals an alpha/beta fol…	GO:0002238|response to molecule of fungal origin;GO:0006950|response to stress;	GO:0009507|chloroplast;GO:0005829|cytosol;GO:0005634|nucleus;GO:0005886|plasma membrane;	GO:0005524|ATP binding;	.	.
Potri.001G084500.v3.0	2	32.81923509	33.9723176	37.05385818	49.88798458	34.35565129	41.94416159	38.97214819	57.67299267	14.03003102	18.0077681	16.42571418	35.57410917	39.45918952	40.19090042	24.60263817	26.20881502	22.20787097	Potri.001G084500	protein_coding	chrChr01:6716954-6718953:+	gi|224053733|ref|XP_002297952.1|	1660	0	hypothetical protein POPTR_0001s11300g [Populus trichocarpa]	gi|566148387|ref|XM_002297916.2|	1280	0	Populus trichocarpa hypothetical protein (POPTR_0001s11300g) mRNA, complete cds	.	.	.	.	.	.	.	.	pfam15346	ARGLU	Arginine and glutamate-rich 1. ARGLU, arginine and glutamate-rich 1 protein family, is required for the oestrogen-dependent expression of ESR1 target genes. It functions in cooperation with MED1. The family of proteins is found in eukaryotes.	.	.	.	.	.
Potri.003G208100.v3.0	5	0.36423083	0.573493769	0.358625181	0.360616236	0.514487484	0.292116418	0.567398909	0.264102861	0.133085032	0.079068018	0.158425339	0.155687936	0.116010821	0.241262249	0.280653848	0.081084991	0.199372543	Potri.003G208100	protein_coding	chrChr03:20837776-20839786:+	gi|566258304|ref|XP_006388743.1|	2164	0	hypothetical protein POPTR_0108s00260g [Populus trichocarpa]	gi|566164069|ref|XM_006386045.1|	907	0	Populus trichocarpa hypothetical protein (POPTR_0003s22190g) mRNA, complete cds	Q9SD53	166	8.00E-44	UPF0481 protein At3g47200	.	.	.	.	pfam03140	DUF247	Plant protein of unknown function. The function of the plant proteins constituting this family is unknown.	.	GO:0016021|integral component of membrane;GO:0005886|plasma membrane;	.	.	.
Potri.017G143100.v3.0	2	11.83581714	12.74624871	14.0723435	11.14349662	10.72505197	12.13419417	13.65443804	11.28861242	22.08562331	22.63932154	23.89491142	29.97300468	26.45983396	25.34410207	31.36673464	27.93974643	30.95100277	Potri.017G143100	protein_coding	chrChr17:15050601-15054068:+	gi|566210724|ref|XP_006372440.1|	1344	0	hypothetical protein POPTR_0017s01650g [Populus trichocarpa]	gi|566210723|ref|XM_006372378.1|	1126	0	Populus trichocarpa hypothetical protein (POPTR_0017s01650g) mRNA, complete cds	Q93VG8	82	1.00E-16	DeSI-like protein At4g17486	.	.	.	.	pfam05903	Peptidase_C97	PPPDE putative peptidase domain. The PPPDE superfamily (after Permuted Papain fold Peptidases of DsRNA viruses and Eukaryotes), consists of predicted thiol peptidases with a circularly permuted papain-like fold. The inference of the likely DUB function of the PPPDE superfamily proteins is based on the fusions of the catalytic domain to Ub-binding PUG (PUB)/UBA domains and a novel alpha-helical Ub…	.	.	GO:0008233|peptidase activity;	.	.
Potri.017G098200.v3.0	6	10.14524376	10.26749909	8.693892144	11.47185467	10.63604174	7.984829322	9.825030986	12.76757908	1.580221048	1.212662465	1.959485441	2.118190626	1.855779482	1.710857981	1.40834384	2.106091147	1.519019881	Potri.017G098200	protein_coding	chrChr17:11568933-11571879:+	gi|566213104|ref|XP_006373380.1|	3981	0	hypothetical protein POPTR_0017s13240g [Populus trichocarpa]	gi|566213103|ref|XM_006373318.1|	2638	0	Populus trichocarpa hypothetical protein (POPTR_0017s13240g) mRNA, complete cds	Q9SCZ4	824	0	Receptor-like protein kinase FERONIA	BH2504_1	99.8	2.00E-21	COG0515	pfam12819	Malectin_like	Carbohydrate-binding protein of the ER. Malectin is a membrane-anchored protein of the endoplasmic reticulum that recognizes and binds Glc2-N-glycan. The domain is found on a number of plant receptor kinases.	GO:0009738|abscisic acid-activated signaling pathway;GO:0009742|brassinosteroid mediated signaling pathway;GO:0050832|defense response to fungus;GO:0009873|ethylene-activated signaling pathway;GO:0009788|negative regulation of abscisic acid-activated signaling pathway;GO:0030308|negative regulation of cell growth;GO:0010483|pollen tube reception;GO:0009791|post-embryonic development;GO:0046777|pr…	GO:0043680|filiform apparatus;GO:0016021|integral component of membrane;GO:0005622|intracellular;GO:0016020|membrane;GO:0005886|plasma membrane;GO:0009506|plasmodesma;	GO:0005524|ATP binding;GO:0004672|protein kinase activity;GO:0004674|protein serine/threonine kinase activity;	.	.
Potri.016G065300.v3.0	2	28.53349352	24.78478206	26.04129058	6.538020323	8.676954913	13.27106514	11.51308666	7.349360944	11.22255501	11.80148478	9.050998114	1.870821511	1.663067793	1.627578292	5.848999654	6.495709691	5.178197328	Potri.016G065300	protein_coding	chrChr16:4604865-4607401:+	gi|566186685|ref|XP_002313294.2|	867	1.00E-150	hypothetical protein POPTR_0009s06770g [Populus trichocarpa]	gi|157311798|gb|AC210340.1|	785	0	Populus trichocarpa clone POP083-L18, complete sequence	Q38707	287	3.00E-128	Mannitol dehydrogenase	PA2275	196	3.00E-71	COG1064	pfam08240	ADH_N	Alcohol dehydrogenase GroES-like domain. This is the catalytic domain of alcohol dehydrogenases. Many of them contain an inserted zinc binding domain. This domain has a GroES-like structure.	.	GO:0005737|cytoplasm;	GO:0046029|mannitol dehydrogenase activity;GO:0008270|zinc ion binding;	K00095	MTD; mannitol dehydrogenase [EC:1.1.1.255]
Potri.014G039500.v3.0	5	1.636923846	1.723256278	1.499284626	1.243777029	1.344306008	1.22123509	1.482558439	1.459016176	0.41728597	0.867707735	0.827900157	0.366117758	0.040416673	0.168105309	0.125712231	0.169493787	0.250051758	Potri.014G039500	protein_coding	chrChr14:3230578-3232021:-	gi|566202343|ref|XP_006375045.1|	417	2.00E-46	hypothetical protein POPTR_0014s03890g [Populus trichocarpa]	gi|743787539|ref|XR_843232.1|	782	0	PREDICTED: Populus euphratica uncharacterized LOC105130376 (LOC105130376), ncRNA	.	.	.	.	.	.	.	.	pfam11861	DUF3381	Domain of unknown function (DUF3381). This domain is functionally uncharacterized. This domain is found in eukaryotes. This presumed domain is typically between 156 to 174 amino acids in length. This domain is found associated with pfam07780, pfam01728.	.	.	.	.	.
Potri.019G003600.v3.0	5	0.441926671	0.869785627	0.564051255	0.364617525	0.48303922	0.479956189	0.46612686	0.419623706	0.044853901	0	0.080091589	0.118061552	0.039099348	0.121969611	0	0.040992343	0.040316944	Potri.019G003600	protein_coding	chrChr19:376781-378720:-	gi|743905861|ref|XP_011046339.1|	1986	0	PREDICTED: zeaxanthin epoxidase, chloroplastic-like [Populus euphratica]	gi|743905860|ref|XM_011048037.1|	1260	0	PREDICTED: Populus euphratica zeaxanthin epoxidase, chloroplastic-like (LOC105140984), mRNA	A1TFU9	103	1.00E-22	FAD-dependent urate hydroxylase	PA2587	90.1	8.00E-19	COG0654	pfam01494	FAD_binding_3	FAD binding domain. This domain is involved in FAD binding in a number of enzymes.	GO:0055114|oxidation-reduction process;GO:0006144|purine nucleobase metabolic process;GO:0019628|urate catabolic process;	.	GO:0071949|FAD binding;GO:0070404|NADH binding;GO:0070402|NADPH binding;GO:0016709|oxidoreductase activity, acting on paired donors, with incorporation or reduction of molecular oxygen, NAD(P)H as one donor, and incorporation of one atom of oxygen;	K16839	hpxO; FAD-dependent urate hydroxylase [EC:1.14.13.113]
Potri.016G127400.v3.0	6	2.460456603	1.614196748	1.749647792	3.369854296	2.068733459	1.685534291	1.956376102	2.208849701	1.048853925	0.445101044	0.668873003	1.621378643	0.914290688	1.131790085	0.857658346	0.319518693	0.852975783	Potri.016G127400	protein_coding	chrChr16:13016462-13017756:+	.	.	.	.	gi|156523310|gb|AC209039.1|	268	1.00E-136	Populus trichocarpa clone POP009-N17, complete sequence	.	.	.	.	.	.	.	.	pfam14676	FANCI_S2	FANCI solenoid 2. This is the solenoid 2 (S2) domain of the Fanconi anemia group I protein.	.	.	.	.	.
Potri.013G031100.v3.0	2	40.63126666	41.17581535	41.91756124	64.30234231	62.28896987	76.13750987	62.26029144	59.97000836	22.37173892	24.10736073	26.1545475	23.73415516	15.7576958	20.2782235	16.33760636	13.12274988	22.2983469	Potri.013G031100	protein_coding	chrChr13:2060386-2063625:-	gi|224125448|ref|XP_002319589.1|	768	9.00E-100	Cu/Zn superoxide dismutase family protein [Populus trichocarpa]	gi|566199138|ref|XM_002319553.2|	734	0	Populus trichocarpa Cu/Zn superoxide dismutase family protein (POPTR_0013s03160g) mRNA, complete cds	C0HK70	275	2.00E-91	Superoxide dismutase [Cu-Zn]	YJR104c	160	4.00E-47	COG2032	pfam00080	Sod_Cu	Copper/zinc superoxide dismutase (SODC). superoxide dismutases (SODs) catalyse the conversion of superoxide radicals to hydrogen peroxide and molecular oxygen. Three evolutionarily distinct families of SODs are known, of which the copper/zinc-binding family is one. Defects in the human SOD1 gene cause familial amyotrophic lateral sclerosis (Lou Gehrig's disease). Structure is an eight-stranded be…	GO:0048208|COPII vesicle coating;	GO:0005829|cytosol;GO:0005783|endoplasmic reticulum;GO:0000139|Golgi membrane;	.	.	.
Potri.012G050000.v3.0	2	14.51146918	15.50704559	17.53145057	16.96770424	12.03645657	14.9941668	13.8686942	17.56778964	29.27647587	30.43886731	32.57592807	23.30816741	23.91359355	23.09686622	24.5486587	27.44968217	26.2177067	Potri.012G050000	protein_coding	chrChr12:4790032-4792442:+	gi|224118714|ref|XP_002317888.1|	1327	0	hypothetical protein POPTR_0012s04760g [Populus trichocarpa]	gi|566196820|ref|XM_002317852.2|	1085	0	Populus trichocarpa hypothetical protein (POPTR_0012s04760g) mRNA, complete cds	.	.	.	.	.	.	.	.	pfam04755	PAP_fibrillin	PAP_fibrillin. This family identifies a conserved region found in a number of plastid lipid-associated proteins (PAPs), and in a number of putative fibrillin proteins.	.	.	.	.	.
Potri.008G104700.v3.0	5	1.619851307	1.981815752	1.628448058	2.470682018	2.076066974	1.931147204	1.491877902	2.766314955	0	0.237595158	0	0.04678339	0.09296168	0.289992051	0.096382831	0	0.143784914	Potri.008G104700	protein_coding	chrChr08:6641639-6643316:-	gi|566183282|ref|XP_006379706.1|	2019	0	hypothetical protein POPTR_0008s10430g [Populus trichocarpa]	gi|566183281|ref|XM_006379644.1|	1210	0	Populus trichocarpa hypothetical protein (POPTR_0008s10430g) mRNA, complete cds	O23470	340	5.00E-112	GDSL esterase/lipase At4g16230	all3634	55.1	1.00E-07	COG3240	pfam00657	Lipase_GDSL	GDSL-like Lipase/Acylhydrolase.	GO:0016042|lipid catabolic process;	GO:0005576|extracellular region;	GO:0016788|hydrolase activity, acting on ester bonds;	.	.
Potri.004G024400.v3.0	1	0.289287148	0	0.361695124	0.327332901	0.708843068	0.207152596	0.28165726	0.21404223	1.510023161	1.166268651	1.482972129	1.589834311	1.842811581	2.326819491	4.185190063	4.278069347	2.669326836	Potri.004G024400	protein_coding	chrChr04:1619884-1621743:+	gi|566164519|ref|XP_002304944.2|	1963	0	hypothetical protein POPTR_0004s02370g [Populus trichocarpa]	gi|743926924|ref|XM_011009333.1|	1106	0	PREDICTED: Populus euphratica cysteine-rich receptor-like protein kinase 10 (LOC105113241), mRNA	Q8GYA4	524	2.00E-179	Cysteine-rich receptor-like protein kinase 10	SP1732_1	96.7	2.00E-21	COG0515	pfam07714	Pkinase_Tyr	Protein tyrosine kinase.	GO:0042742|defense response to bacterium;GO:0006468|protein phosphorylation;	GO:0016021|integral component of membrane;GO:0005886|plasma membrane;GO:0009506|plasmodesma;	GO:0005524|ATP binding;GO:0004674|protein serine/threonine kinase activity;	.	.
Potri.005G232000.v3.0	6	6.032194483	6.529802384	6.693560773	8.382593887	5.281942301	7.947936689	6.942839214	8.100695207	2.335277875	2.969717779	3.396825643	4.834536724	5.809671323	5.375107572	3.438599252	3.117413616	4.97643574	Potri.005G232000	protein_coding	chrChr05:24039621-24042345:+	gi|566173177|ref|XP_002306891.2|	2270	0	hypothetical protein POPTR_0005s25350g [Populus trichocarpa]	gi|743910617|ref|XM_011050523.1|	1931	0	PREDICTED: Populus euphratica BEL1-like homeodomain protein 11 (LOC105142745), transcript variant X2, mRNA	Q1PFD1	308	2.00E-96	BEL1-like homeodomain protein 11	.	.	.	.	pfam07526	POX	Associated with HOX. The function of this domain is unknown. It is often found in plant proteins associated with pfam00046.	GO:0006351|transcription, DNA-templated;	GO:0005634|nucleus;	GO:0003677|DNA binding;GO:0003700|transcription factor activity, sequence-specific DNA binding;	.	.
Potri.001G249200.v3.0	2	63.85261716	64.94004939	63.6295854	203.5968385	132.3737283	90.80944104	81.00137281	211.605405	84.91630478	79.27580769	82.5470125	148.1567369	163.039199	161.475778	45.61919558	48.296377	53.60163485	Potri.001G249200	protein_coding	chrChr01:25894782-25899007:+	gi|743876424|ref|XP_011035192.1|	3319	0	PREDICTED: phosphomethylpyrimidine synthase, chloroplastic [Populus euphratica]	gi|743876427|ref|XR_843708.1|	1988	0	PREDICTED: Populus euphratica phosphomethylpyrimidine synthase, chloroplastic (LOC105133074), transcript variant X2, misc_RNA	O82392	1111	0	Phosphomethylpyrimidine synthase, chloroplastic	BH1933	733	0	COG0422	pfam01964	ThiC	ThiC family. ThiC is found within the thiamine biosynthesis operon. ThiC is involved in pyrimidine biosynthesis. The precise catalytic function of ThiC is still not known. ThiC participates in the formation of 4-Amino-5-hydroxymethyl-2-methylpyrimidine from AIR, an intermediate in the de novo pyrimidine biosynthesis.	GO:0010266|response to vitamin B1;GO:0009228|thiamine biosynthetic process;GO:0009229|thiamine diphosphate biosynthetic process;	GO:0009507|chloroplast;GO:0009570|chloroplast stroma;GO:0009536|plastid;	GO:0051539|4 iron, 4 sulfur cluster binding;GO:0080041|ADP-ribose pyrophosphohydrolase activity;GO:0051536|iron-sulfur cluster binding;GO:0016829|lyase activity;GO:0046872|metal ion binding;	K03147	thiC; phosphomethylpyrimidine synthase [EC:4.1.99.17]
Potri.005G190100.v3.0	6	0.77999787	0.383791577	0.639994508	2.702900343	4.39396961	2.541359207	11.13824198	1.481266547	10.60835937	11.64099947	13.28794952	6.390256095	14.28509257	16.79149813	29.76471715	31.32808433	16.29544762	Potri.005G190100	protein_coding	chrChr05:20755700-20756738:+	.	.	.	.	gi|743911864|ref|XM_011001495.1|	278	2.00E-142	PREDICTED: Populus euphratica extensin-3 (LOC105107537), transcript variant X4, mRNA	.	.	.	.	.	.	.	.	pfam01586	Basic	Myogenic Basic domain. This basic domain is found in the MyoD family of muscle specific proteins that control muscle development. The bHLH region of the MyoD family includes the basic domain and the Helix-loop-helix (HLH) motif. The bHLH region mediates specific DNA binding. With 12 residues of the basic domain involved in DNA binding. The basic domain forms an extended alpha helix in the structu…	.	.	.	.	.
Potri.001G461700.v3.0	3	0	0	0	0	0.05963294	0	0	0	0.071985894	0.160380037	0.192808133	0.031579439	0.690254702	0.652495564	0.16264938	0.164471225	0.161761362	Potri.001G461700	protein_coding	chrChr01:49540460-49542256:+	gi|566155241|ref|XP_002299020.2|	2649	0	hypothetical protein POPTR_0001s46600g [Populus trichocarpa]	gi|566155240|ref|XM_002298984.2|	1797	0	Populus trichocarpa hypothetical protein (POPTR_0001s46600g) mRNA, complete cds	Q9SVG5	545	0	Berberine bridge enzyme-like 18	mlr6875	105	2.00E-23	COG0277	pfam01565	FAD_binding_4	FAD binding domain. This family consists of various enzymes that use FAD as a co-factor, most of the enzymes are similar to oxygen oxidoreductase. One of the enzymes Vanillyl-alcohol oxidase (VAO) has a solved structure, the alignment includes the FAD binding site, called the PP-loop, between residues 99-110. The FAD molecule is covalently bound in the known structure, however the residue that li…	.	.	GO:0050660|flavin adenine dinucleotide binding;GO:0016614|oxidoreductase activity, acting on CH-OH group of donors;	.	.
Potri.008G184400.v3.0	4	2.035377718	1.534752396	2.024295444	1.85815189	1.306834063	2.755985362	1.878749859	1.204773289	0.160973931	0	0	0	0	0	0	0	0	Potri.008G184400	protein_coding	chrChr08:12640060-12642757:-	gi|566184777|ref|XP_002312660.2|	2556	0	hypothetical protein POPTR_0008s18810g [Populus trichocarpa]	gi|566184776|ref|XM_002312624.2|	1957	0	Populus trichocarpa hypothetical protein (POPTR_0008s18810g) mRNA, complete cds	Q9LIP4	535	0	Cytochrome P450 71B36	alr1450	121	1.00E-28	COG2124	pfam00067	p450	Cytochrome P450. Cytochrome P450s are haem-thiolate proteins involved in the oxidative degradation of various compounds. They are particularly well known for their role in the degradation of environmental toxins and mutagens. They can be divided into 4 classes, according to the method by which electrons from NAD(P)H are delivered to the catalytic site. Sequence conservation is relatively low with…	GO:0044550|secondary metabolite biosynthetic process;	GO:0016021|integral component of membrane;GO:0016020|membrane;	GO:0020037|heme binding;GO:0005506|iron ion binding;GO:0016709|oxidoreductase activity, acting on paired donors, with incorporation or reduction of molecular oxygen, NAD(P)H as one donor, and incorporation of one atom of oxygen;	.	.
Potri.006G273600.v3.0	5	4.058231278	2.510287411	2.727274026	2.75517103	2.866189555	2.8478959	2.935174377	3.182826655	0	0.062926403	0.063041524	0.061952241	0.061551593	0.192008929	0.063816798	0.129063227	0.063468377	Potri.006G273600	protein_coding	chrChr06:27440477-27441698:-	gi|566178682|ref|XP_006382151.1|	623	2.00E-78	hypothetical protein POPTR_0006s28880g [Populus trichocarpa]	gi|566178681|ref|XM_006382089.1|	551	0	Populus trichocarpa hypothetical protein (POPTR_0006s28880g) mRNA, complete cds	.	.	.	.	.	.	.	.	pfam14995	TMEM107	Transmembrane protein. This family of proteins is found in eukaryotes. Proteins in this family are typically between 138 and 164 amino acids in length. There are two completely conserved residues (H and E) that may be functionally important and four transmembrane helices. The domains in this family vary in length from 124 to 126 amino acids. The precise function of the protein family is still unk…	.	.	.	.	.
Potri.003G218800.v3.0	6	0.50988819	0.702481686	0.529931976	2.145519447	2.366480118	2.785869264	1.687895986	0.92429662	0.838378198	0.415078626	0.499005591	0.653844484	0.730818049	0.816214626	1.796061443	1.787801424	1.786255474	Potri.003G218800	protein_coding	chrChr03:21479059-21482373:+	gi|743835982|ref|XP_011025156.1|	3301	0	PREDICTED: uncharacterized protein LOC105126104 [Populus euphratica]	gi|743835981|ref|XM_011026854.1|	1945	0	PREDICTED: Populus euphratica uncharacterized LOC105126104 (LOC105126104), mRNA	Q9LHN9	734	0	IQ domain-containing protein IQM2	.	.	.	.	pfam07964	Red1	Rec10 / Red1. Rec10 / Red1 is involved in meiotic recombination and chromosome segregation during homologous chromosome formation. This protein localizes to the synaptonemal complex in S. cerevisiae and the analogous structures (linear elements) in S. pombe. This family is currently only found in fungi.	.	GO:0005737|cytoplasm;GO:0005634|nucleus;	.	.	.
Potri.001G240200.v3.0	2	16.01135964	17.17793056	16.20537535	19.29071475	20.0305596	20.27242299	17.98277753	18.24078289	4.828491306	5.804086709	4.511409058	6.371042236	6.917145213	6.480153206	6.123014988	7.457285234	7.569926255	Potri.001G240200	protein_coding	chrChr01:25116735-25118462:-	gi|224054724|ref|XP_002298355.1|	744	1.00E-93	prefoldin subunit 2 family protein [Populus trichocarpa]	gi|566150801|ref|XM_002298319.2|	756	0	Populus trichocarpa prefoldin subunit 2 family protein (POPTR_0001s24700g) mRNA, complete cds	Q9LJ98	193	3.00E-57	Probable prefoldin subunit 2	.	.	.	.	pfam01920	Prefoldin_2	Prefoldin subunit. This family includes prefoldin subunits that are not detected by pfam02996.	GO:0006457|protein folding;	GO:0016272|prefoldin complex;	.	K09549	PFDN2; prefoldin subunit 2
Potri.T164800.v3.0	4	0.76716484	0.16776764	0.932540598	0.337578473	0.688028207	1.196364432	1.161892709	1.059560574	0	0	0	0	0	0	0	0	0	Potri.T164800	protein_coding	chrscaffold_828:3097-3958:+	gi|566254013|ref|XP_006387363.1|	850	4.00E-113	hypothetical protein POPTR_1161s00200g [Populus trichocarpa]	gi|566254012|ref|XM_006387301.1|	623	0	Populus trichocarpa hypothetical protein (POPTR_1161s00200g) mRNA, complete cds	.	.	.	.	.	.	.	.	pfam02459	Adeno_terminal	Adenoviral DNA terminal protein. This protein is covalently attached to the terminii of replicating DNA in vivo.	.	.	.	.	.
Potri.T017500.v3.0	1	0.152600158	0.225256982	0.417365512	0.151085768	0.307932164	0.152983383	0.297150722	0.316142834	7.80612548	7.701974752	8.047938916	7.501205789	7.290680055	6.570236578	8.14691116	6.369715322	5.930645673	Potri.T017500	protein_coding	chrscaffold_27:112043-112763:+	gi|566165991|ref|XP_002305977.2|	544	3.00E-63	hypothetical protein POPTR_0004s10870g [Populus trichocarpa]	gi|566165988|ref|XM_006384171.1|	680	0	Populus trichocarpa hypothetical protein (POPTR_0004s10860g) mRNA, complete cds	Q9FWA3	190	1.00E-55	6-phosphogluconate dehydrogenase, decarboxylating 3	alr5275	126	1.00E-32	COG0362	pfam00393	6PGD	6-phosphogluconate dehydrogenase, C-terminal domain. This family represents the C-terminal all-alpha domain of 6-phosphogluconate dehydrogenase. The domain contains two structural repeats of 5 helices each.	GO:0019521|D-gluconate metabolic process;GO:0080173|male-female gamete recognition during double fertilization;GO:0006098|pentose-phosphate shunt;GO:0009651|response to salt stress;	GO:0009570|chloroplast stroma;GO:0005829|cytosol;GO:0019822|P4 peroxisome;GO:0005777|peroxisome;	GO:0004616|phosphogluconate dehydrogenase (decarboxylating) activity;	K00033	PGD, gnd, gntZ; 6-phosphogluconate dehydrogenase [EC:1.1.1.44 1.1.1.343]
Potri.004G150800.v3.0	5	0.963041412	1.252335447	0.865438745	1.157802334	0.971661596	0.930979187	0.602769469	0.890687389	0.335126038	0.149327941	0.037400282	0.03675405	0.219098157	0.265794744	0.22716135	0.382842993	0.150614077	Potri.004G150800	protein_coding	chrChr04:17302642-17304185:-	gi|743885488|ref|XP_011037574.1|	1780	0	PREDICTED: UPF0496 protein At4g34320-like [Populus euphratica]	gi|743885487|ref|XM_011039272.1|	1332	0	PREDICTED: Populus euphratica UPF0496 protein At4g34320-like (LOC105134741), transcript variant X1, mRNA	Q9SYZ7	536	0	UPF0496 protein At4g34320	.	.	.	.	pfam05055	DUF677	Protein of unknown function (DUF677). This family consists of AT14A like proteins from Arabidopsis thaliana. At14a has a small domain that has sequence similarities to integrins from fungi, insects and humans. Transcripts of At14a are found in all Arabidopsis tissues and localizes partly to the plasma membrane.	.	GO:0016021|integral component of membrane;	.	.	.
Potri.015G092200.v3.0	6	1.836874179	1.618780167	2.459461486	1.87293312	1.880977474	2.473639417	2.482443458	1.817535674	6.97882241	7.707233649	7.154903782	6.445335854	6.374546072	6.749488892	8.842365966	9.521228164	10.29478706	Potri.015G092200	protein_coding	chrChr15:11411139-11414948:-	gi|224136073|ref|XP_002322233.1|	2153	0	hypothetical protein POPTR_0015s10420g [Populus trichocarpa]	gi|566206916|ref|XM_002322197.2|	1609	0	Populus trichocarpa hypothetical protein (POPTR_0015s10420g) mRNA, complete cds	.	.	.	.	.	.	.	.	pfam12056	DUF3537	Protein of unknown function (DUF3537). This family of transmembrane proteins are functionally uncharacterized. This protein is found in eukaryotes. Proteins in this family are typically between 427 to 453 amino acids in length.	.	.	.	.	.
Potri.T015600.v3.0	4	1.82115415	1.648794587	1.115722784	2.163697414	1.910953513	2.40996045	1.914971317	2.414654733	0	0	0	0	0	0	0	0	0	Potri.T015600	protein_coding	chrscaffold_25:503511-504664:+	gi|566259401|ref|XP_006389259.1|	952	4.00E-128	hypothetical protein POPTR_0031s00245g [Populus trichocarpa]	gi|566259400|ref|XM_006389197.1|	570	0	Populus trichocarpa hypothetical protein (POPTR_0031s00245g) mRNA, complete cds	Q9FG91	83.2	1.00E-16	Probable disease resistance protein At5g43730	.	.	.	.	pfam00931	NB-ARC	NB-ARC domain.	GO:0006952|defense response;	.	GO:0043531|ADP binding;GO:0005524|ATP binding;	.	.
Potri.003G068100.v3.0	6	3.199588291	2.65796188	2.409355086	3.743806018	3.144377734	1.916242561	3.681599786	3.400390764	1.973782231	1.488371919	1.445910133	1.332118603	1.54408769	1.88082612	1.372210969	1.156317648	1.09177528	Potri.003G068100	protein_coding	chrChr03:9652938-9657081:+	gi|224073626|ref|XP_002304122.1|	845	8.00E-110	hypothetical protein POPTR_0003s06610g [Populus trichocarpa]	gi|566161227|ref|XM_002304086.2|	1143	0	Populus trichocarpa hypothetical protein (POPTR_0003s06610g) mRNA, complete cds	Q6NLG3	219	2.00E-68	Probable nucleoside diphosphate kinase 5	PM1028	119	3.00E-31	COG0105	pfam00334	NDK	Nucleoside diphosphate kinase.	GO:0006241|CTP biosynthetic process;GO:0006183|GTP biosynthetic process;GO:0006228|UTP biosynthetic process;	.	GO:0005524|ATP binding;GO:0004550|nucleoside diphosphate kinase activity;	K00940	ndk, NME; nucleoside-diphosphate kinase [EC:2.7.4.6]
Potri.016G039100.v3.0	5	1.393288669	1.865612231	1.499284626	1.221162902	1.313579013	2.083732373	2.468459801	1.419583306	0.111276259	0.173541547	0.149022028	0.048815701	0.145500023	0.20172637	0.125712231	0.12712034	0.100020703	Potri.016G039100	protein_coding	chrChr16:2392727-2395085:+	gi|743936927|ref|XP_011012856.1|	2381	0	PREDICTED: UPF0481 protein At3g47200-like [Populus euphratica]	gi|743936926|ref|XM_011014554.1|	1162	0	PREDICTED: Populus euphratica UPF0481 protein At3g47200-like (LOC105117021), mRNA	Q9SD53	77	2.00E-13	UPF0481 protein At3g47200	.	.	.	.	pfam03140	DUF247	Plant protein of unknown function. The function of the plant proteins constituting this family is unknown.	.	GO:0016021|integral component of membrane;GO:0005886|plasma membrane;	.	.	.
Potri.017G077400.v3.0	5	1.413559359	0.727145344	1.476155916	0.731573191	0.745519977	0.483105419	1.251160933	1.031623985	0.234770691	0.523054313	0.34934081	0.068660923	0.272867558	0.709337282	0.282909557	0.53639708	0.281364954	Potri.017G077400	protein_coding	chrChr17:9079035-9080687:-	gi|566212740|ref|XP_006373303.1|	2600	0	hypothetical protein POPTR_0017s11380g [Populus trichocarpa]	gi|104294909|gb|AC184064.2|	1570	0	Populus trichocarpa clone Pop1-109C22, complete sequence	Q9LXV0	381	2.00E-124	UDP-glycosyltransferase 92A1	.	.	.	.	pfam00201	UDPGT	UDP-glucoronosyl and UDP-glucosyl transferase.	GO:0009813|flavonoid biosynthetic process;GO:0052696|flavonoid glucuronidation;	GO:0043231|intracellular membrane-bounded organelle;	GO:0016758|transferase activity, transferring hexosyl groups;GO:0008194|UDP-glycosyltransferase activity;	.	.
Potri.019G102200.v3.0	6	0.389939275	1.127215295	0.879857832	1.206467351	1.032752757	0.879566691	1.210149382	1.842884937	1.543517632	1.322638487	1.590069828	2.734541768	2.61335804	2.878870915	2.146165665	1.926056921	1.547474966	Potri.019G102200	protein_coding	chrChr19:13124568-13126746:-	gi|566243702|ref|XP_006371578.1|	1913	0	hypothetical protein POPTR_0019s13330g [Populus trichocarpa]	gi|743892747|ref|XM_011041442.1|	1893	0	PREDICTED: Populus euphratica ethylene-responsive transcription factor ERF054-like (LOC105136205), mRNA	Q9SKT1	195	2.00E-54	Ethylene-responsive transcription factor ERF053	.	.	.	.	pfam00847	AP2	AP2 domain. This 60 amino acid residue domain can bind to DNA and is found in transcription factor proteins.	GO:0009873|ethylene-activated signaling pathway;GO:2000070|regulation of response to water deprivation;GO:0009651|response to salt stress;GO:0006351|transcription, DNA-templated;	GO:0005737|cytoplasm;GO:0005634|nucleus;	GO:0003677|DNA binding;GO:0003700|transcription factor activity, sequence-specific DNA binding;	.	.
Potri.019G058000.v3.0	6	1.742823427	2.471738771	1.738432101	1.319521261	2.327325141	4.162447486	5.439923346	7.274336755	0.811613157	1.836041808	1.114788339	0.766868277	0.217688259	0.792253059	1.805596519	1.711707283	1.739621663	Potri.019G058000	protein_coding	chrChr19:9004786-9005821:-	gi|224146222|ref|XP_002325927.1|	1137	5.00E-154	hypothetical protein POPTR_0019s08630g [Populus trichocarpa]	gi|566236702|ref|XM_002325891.2|	936	0	Populus trichocarpa hypothetical protein (POPTR_0019s08630g) mRNA, complete cds	.	.	.	.	.	.	.	.	pfam08558	TRF	Telomere repeat binding factor (TRF). Telomere repeat binding factor (TRF) family proteins are important for the regulation of telomere stability. The two related human TRF proteins hTRF1 and hTRF2 form homodimers and bind directly to telomeric TTAGGG repeats via the myb DNA binding domain pfam00249 at the carboxy terminus. TRF1 is implicated in telomere length regulation and TRF2 in telomere pro…	.	.	.	.	.
Potri.008G163600.v3.0	3	0	0	0	0	0	0	0	0	1.268222067	1.130207554	0.823472883	0.505777651	0.804010825	0.522519843	0.729399841	0.316101381	0.621786456	Potri.008G163600	protein_coding	chrChr08:11139817-11140377:+	gi|224099895|ref|XP_002311664.1|	558	3.00E-70	hypothetical protein POPTR_0008s16360g [Populus trichocarpa]	gi|224099894|ref|XM_002311628.1|	405	0	Populus trichocarpa hypothetical protein (POPTR_0008s16360g) mRNA, complete cds	O23305	111	1.00E-27	FHA domain-containing protein At4g14490	MT0023_2	45.1	6.00E-06	COG1716	pfam00498	FHA	FHA domain. The FHA (Forkhead-associated) domain is a phosphopeptide binding motif.	.	.	GO:0043424|protein histidine kinase binding;	.	.
Potri.004G012000.v3.0	5	19.06121031	20.90384789	20.36718307	4.07828168	4.807956804	10.24279008	6.330327236	4.936155642	0.245928994	0	0.395220018	0.215772823	0	0.089166124	0.088906749	0.179805196	0.088421344	Potri.004G012000	protein_coding	chrChr04:772514-775447:+	gi|566255999|ref|XP_006388005.1|	465	2.00E-52	hypothetical protein POPTR_0411s00200g [Populus trichocarpa]	gi|48331281|gb|AC149543.1|	460	0	Populus trichocarpa clone Pop1-47M20, complete sequence	.	.	.	.	.	.	.	.	pfam10325	7TM_GPCR_Srz	Serpentine type 7TM GPCR chemoreceptor Srz. Chemoreception is mediated in Caenorhabditis elegans by members of the seven-transmembrane G-protein-coupled receptor class (7TM GPCRs) of proteins which are of the serpentine type. Srz is a solo families amongst the superfamilies of chemoreceptors. Chemoperception is one of the central senses of soil nematodes like C. elegans which are otherwise 'blind…	.	.	.	.	.
Potri.001G283300.v3.0	5	4.392864844	5.139503043	6.087398745	3.672717264	3.398008791	4.257100091	3.279036364	3.690851359	0.713374913	0.317870875	0.424603205	0.260791602	0.259105051	0.215539435	0.48355302	0.488969323	0.267173868	Potri.001G283300	protein_coding	chrChr01:28955255-28957740:-	gi|566151586|ref|XP_002300010.2|	1225	8.00E-168	hypothetical protein POPTR_0001s29010g [Populus trichocarpa]	gi|566151585|ref|XM_002299974.2|	910	0	Populus trichocarpa hypothetical protein (POPTR_0001s29010g) mRNA, complete cds	Q0WM29	375	2.00E-124	Methylmalonate-semialdehyde dehydrogenase [acylating], mitochondrial	.	.	.	.	pfam00171	Aldedh	Aldehyde dehydrogenase family. This family of dehydrogenases act on aldehyde substrates. Members use NADP as a cofactor. The family includes the following members: The prototypical members are the aldehyde dehydrogenases EC:1.2.1.3. Succinate-semialdehyde dehydrogenase EC:1.2.1.16. Lactaldehyde dehydrogenase EC:1.2.1.22. Benzaldehyde dehydrogenase EC:1.2.1.28. Methylmalonate-semialdehyde dehydrog…	GO:0006979|response to oxidative stress;	GO:0005739|mitochondrion;	GO:0004029|aldehyde dehydrogenase (NAD) activity;GO:0005507|copper ion binding;GO:0018478|malonate-semialdehyde dehydrogenase (acetylating) activity;GO:0004491|methylmalonate-semialdehyde dehydrogenase (acylating) activity;	K00140	mmsA, iolA, ALDH6A1; malonate-semialdehyde dehydrogenase (acetylating) / methylmalonate-semialdehyde dehydrogenase [EC:1.2.1.18 1.2.1.27]
Potri.T092900.v3.0	6	0.902782535	0.992932775	0.522875513	0.525778472	0.910863342	1.224478996	1.034084511	1.045168209	3.492683572	3.746638041	2.829555761	4.369615442	3.552019323	3.693483762	2.455159866	2.896436951	3.371947951	Potri.T092900	protein_coding	chrscaffold_123:44004-45622:-	gi|566168755|ref|XP_006382355.1|	559	1.00E-106	MORPHEUS MOLECULE family protein [Populus trichocarpa]	gi|743890103|ref|XR_844221.1|	858	0	PREDICTED: Populus euphratica uncharacterized LOC105135659 (LOC105135659), transcript variant X3, misc_RNA	.	.	.	.	.	.	.	.	pfam08604	Nup153	Nucleoporin Nup153-like. This family contains both the nucleoporin Nup153 from human and Nup153 from fission yeast. These have been demonstrated to be functionally equivalent.	.	.	.	.	.
Potri.010G141200.v3.0	5	1.438042495	1.718401422	1.179925401	1.016979635	0.570002091	1.956530227	1.150093992	1.968401901	0.375315234	0.836178703	0.335083381	0.274411279	0.436218639	0.226795847	0.961078514	0.171501813	0.112450742	Potri.010G141200	protein_coding	chrChr10:15286678-15287889:-	gi|566190922|ref|XP_002316019.2|	1064	1.00E-141	hypothetical protein POPTR_0010s15110g [Populus trichocarpa]	gi|743798134|ref|XR_840230.1|	526	0	PREDICTED: Populus euphratica uncharacterized LOC105114867 (LOC105114867), ncRNA	Q9LSQ2	172	2.00E-46	Putative pentatricopeptide repeat-containing protein At3g16890, mitochondrial	.	.	.	.	pfam13041	PPR_2	PPR repeat family. This repeat has no known function. It is about 35 amino acids long and is found in up to 18 copies in some proteins. The family appears to be greatly expanded in plants and fungi. The repeat has been called PPR.	GO:0042775|mitochondrial ATP synthesis coupled electron transport;GO:0009737|response to abscisic acid;GO:0006979|response to oxidative stress;GO:0009651|response to salt stress;	GO:0005739|mitochondrion;	.	.	.
Potri.001G206800.v3.0	2	24.13857046	24.10242202	23.46719938	34.52664488	54.66857221	32.93926327	34.34896104	31.10390696	63.53779885	65.1071812	64.47634316	34.60074936	36.68630712	35.39469029	48.04191483	47.55646852	49.25095357	Potri.001G206800	protein_coding	chrChr01:20699464-20704399:-	gi|566150181|ref|XP_002298197.2|	3883	0	beta-glucosidase family protein [Populus trichocarpa]	gi|566150180|ref|XM_002298161.2|	2909	0	Populus trichocarpa beta-glucosidase family protein (POPTR_0001s21430g) mRNA, complete cds	Q9FLG1	1166	0	Beta-D-xylosidase 4	XF0845	289	3.00E-82	COG1472	pfam00933	Glyco_hydro_3	Glycosyl hydrolase family 3 N terminal domain.	GO:0031222|arabinan catabolic process;GO:0009627|systemic acquired resistance;GO:0045493|xylan catabolic process;	GO:0048046|apoplast;GO:0005618|cell wall;GO:0009505|plant-type cell wall;GO:0005578|proteinaceous extracellular matrix;	GO:0046556|alpha-L-arabinofuranosidase activity;GO:0009044|xylan 1,4-beta-xylosidase activity;	K15920	XYL4; beta-D-xylosidase 4 [EC:3.2.1.37]
Potri.007G104500.v3.0	6	1.175443431	1.156734666	1.148167574	2.784755541	3.007267951	3.366843777	1.880153657	2.913512379	2.04519606	2.733940802	2.693293376	2.467315326	3.521043058	3.522238107	1.940837839	2.336401509	2.527697115	Potri.007G104500	protein_coding	chrChr07:12914583-12916035:-	gi|566179554|ref|XP_002309923.2|	1256	7.00E-170	hypothetical protein POPTR_0007s04300g [Populus trichocarpa]	gi|566179553|ref|XM_002309887.2|	1265	0	Populus trichocarpa hypothetical protein (POPTR_0007s04300g) mRNA, complete cds	.	.	.	.	.	.	.	.	pfam15487	FAM220	FAM220 family. This protein family is a domain of unknown function which is found in eukaryotes. Proteins in this family are typically between 217 and 277 amino acids in length. There are two completely conserved residues (S and L) that may be functionally important.	.	.	.	.	.
Potri.005G018600.v3.0	3	0	0.03677665	0	0	0	0.037465318	0	0	0.227583833	0.162253583	0.36573844	0.599031518	0.238063022	1.031434314	0.164549436	0.540775831	0.245476567	Potri.005G018600	protein_coding	chrChr05:1481908-1486547:+	gi|566168847|ref|XP_006382400.1|	1562	0	hypothetical protein POPTR_0005s01780g [Populus trichocarpa]	gi|566168846|ref|XM_006382338.1|	677	0	Populus trichocarpa hypothetical protein (POPTR_0005s01780g) mRNA, complete cds	Q9ZR08	401	5.00E-129	G-type lectin S-receptor-like serine/threonine-protein kinase At4g03230	Cgl2127_1	92.8	1.00E-19	COG0515	pfam00069	Pkinase	Protein kinase domain.	GO:0006952|defense response;GO:0006468|protein phosphorylation;GO:0048544|recognition of pollen;	GO:0016021|integral component of membrane;GO:0005886|plasma membrane;GO:0009506|plasmodesma;	GO:0005524|ATP binding;GO:0005516|calmodulin binding;GO:0030246|carbohydrate binding;GO:0004674|protein serine/threonine kinase activity;	.	.
Potri.009G159700.v3.0	6	7.294492388	7.108243578	7.40837789	5.151923278	4.866568191	5.264271144	6.061077001	5.045554761	3.183322503	2.7595269	3.177969763	2.386727398	2.951502154	2.728044539	2.903193194	3.120847009	3.277524044	Potri.009G159700	protein_coding	chrChr09:12339649-12343781:-	gi|566188280|ref|XP_002312838.2|	3000	0	ascorbate oxidase precursor family protein [Populus trichocarpa]	gi|566188279|ref|XM_002312802.2|	2039	0	Populus trichocarpa ascorbate oxidase precursor family protein (POPTR_0009s16130g) mRNA, complete cds	Q40588	834	0	L-ascorbate oxidase	SPAC1F7.08	172	7.00E-45	COG2132	pfam07732	Cu-oxidase_3	Multicopper oxidase. This entry contains many divergent copper oxidase-like domains that are not recognized by the pfam00394 model.	.	GO:0005576|extracellular region;	GO:0005507|copper ion binding;GO:0008447|L-ascorbate oxidase activity;	.	.
Potri.001G445600.v3.0	5	2.967936008	2.670351826	2.713525617	1.070447188	0.834182701	1.317672442	1.630592343	1.032102234	0.02582009	0.023010214	0.04610462	0.045307986	0.112537443	0	0.07000741	0.047194378	0.023208397	Potri.001G445600	protein_coding	chrChr01:47817188-47820622:-	gi|566154600|ref|XP_006370526.1|	2801	0	hypothetical protein POPTR_0001s435801g, partial [Populus trichocarpa]	gi|743932311|ref|XR_840318.1|	1875	0	PREDICTED: Populus euphratica probable disease resistance protein At4g27220 (LOC105115304), transcript variant X2, misc_RNA	Q9T048	237	2.00E-64	Disease resistance protein At4g27190	.	.	.	.	pfam00931	NB-ARC	NB-ARC domain.	GO:0006952|defense response;	.	GO:0043531|ADP binding;GO:0005524|ATP binding;	.	.
Potri.019G004800.v3.0	3	0	0	0	0	0.029135507	0	0	0	0.105512766	0.188060637	0.439610932	0.185149274	0.245269208	0.286917095	0.12714777	0.03214299	0.126453581	Potri.019G004800	protein_coding	chrChr19:495711-500645:+	gi|566223506|ref|XP_006370932.1|	3013	0	putative receptor-like protein kinase RLPK1 [Populus trichocarpa]	gi|566223505|ref|XM_006370870.1|	1824	0	Populus trichocarpa putative receptor-like protein kinase RLPK1 (POPTR_0019s01890g) mRNA, complete cds	C0LGN2	403	3.00E-126	Probable leucine-rich repeat receptor-like serine/threonine-protein kinase At3g14840	.	.	.	.	pfam11721	Malectin	Di-glucose binding within endoplasmic reticulum. Malectin is a membrane-anchored protein of the endoplasmic reticulum that recognizes and binds Glc2-N-glycan. It carries a signal peptide from residues 1-26, a C-terminal transmembrane helix from residues 255-274, and a highly conserved central part of approximately 190 residues followed by an acidic, glutamate-rich region. Carbohydrate-binding is …	.	GO:0016021|integral component of membrane;GO:0005886|plasma membrane;	GO:0005524|ATP binding;GO:0004674|protein serine/threonine kinase activity;	.	.
Potri.013G078900.v3.0	6	4.578004742	9.772687509	11.01844951	10.5992477	8.527352242	9.743864691	8.777375162	12.03774637	3.25970075	4.128105574	3.752726473	3.236306177	4.037915108	4.276485347	3.023595894	4.860582768	4.780498787	Potri.013G078900	protein_coding	chrChr13:6855911-6858196:-	gi|566200007|ref|XP_006375985.1|	357	1.00E-39	hypothetical protein POPTR_0013s07640g [Populus trichocarpa]	gi|566200006|ref|XM_006375923.1|	749	0	Populus trichocarpa hypothetical protein (POPTR_0013s07640g) mRNA, complete cds	.	.	.	.	.	.	.	.	pfam04968	CHORD	CHORD. CHORD represents a Zn binding domain. Silencing of the C. elegans CHORD-containing gene results in semisterility and embryo lethality, suggesting an essential function of the wild-type gene in nematode development.	.	.	.	.	.
Potri.012G012000.v3.0	4	2.632177279	2.002795851	1.810901397	2.606055786	0.711847272	1.741055648	3.963021888	1.152459365	0	0	0	0	0	0	0	0	0	Potri.012G012000	protein_coding	chrChr12:1101972-1104402:-	gi|566258873|ref|XP_006389008.1|	2639	0	hypothetical protein POPTR_0061s00200g [Populus trichocarpa]	gi|566258872|ref|XM_006388946.1|	1581	0	Populus trichocarpa hypothetical protein (POPTR_0061s00200g) mRNA, complete cds	P0C897	63.2	4.00E-09	Putative UPF0481 protein At3g02645	.	.	.	.	pfam03140	DUF247	Plant protein of unknown function. The function of the plant proteins constituting this family is unknown.	.	GO:0016021|integral component of membrane;	.	.	.
Potri.019G102900.v3.0	4	0.699831423	0.729203996	0.450366506	0.448338232	0.249210217	0.412699358	0.72145431	0.127927565	0.300834072	0	0.044764369	0.043990893	0.043706402	0	0	0.045822448	0	Potri.019G102900	protein_coding	chrChr19:13170225-13171697:+	gi|566243770|ref|XP_006371585.1|	1786	0	caffeic acid O-methyltransferase family protein [Populus trichocarpa]	gi|566243769|ref|XM_006371523.1|	1288	0	Populus trichocarpa caffeic acid O-methyltransferase family protein (POPTR_0019s13400g) mRNA, complete cds	Q6WUC2	377	2.00E-126	(R,S)-reticuline 7-O-methyltransferase	.	.	.	.	pfam00891	Methyltransf_2	O-methyltransferase. This family includes a range of O-methyltransferases. These enzymes utilize S-adenosyl methionine.	GO:0009821|alkaloid biosynthetic process;	.	GO:0042802|identical protein binding;GO:0008171|O-methyltransferase activity;	K13390	PSOMT1; (R,S)-reticuline 7-O-methyltransferase [EC:2.1.1.291]
Potri.010G121400.v3.0	5	0.931664123	0.74492879	0.955547356	1.960139039	1.645006036	1.050754287	1.417330745	1.688868298	0.141840626	0	0.126636044	0.186671883	0.185464668	0.064283691	0.064096697	0.129629294	0.191240242	Potri.010G121400	protein_coding	chrChr10:13800020-13800931:+	gi|566190568|ref|XP_002315926.2|	622	4.00E-77	hypothetical protein POPTR_0010s13110g [Populus trichocarpa]	gi|566255824|ref|XM_006387882.1|	760	0	Populus trichocarpa hypothetical protein (POPTR_0463s00200g) mRNA, complete cds	.	.	.	.	.	.	.	.	pfam06240	COXG	Carbon monoxide dehydrogenase subunit G (CoxG). The CO dehydrogenase structural genes coxMSL are flanked by nine accessory genes arranged as the cox gene cluster. The cox genes are specifically and coordinately transcribed under chemolithoautotrophic conditions in the presence of CO as carbon and energy source.	.	.	.	.	.
Potri.008G085500.v3.0	6	7.874413516	6.46534822	6.979976828	6.950890021	7.585941187	8.08440994	8.498059405	9.434300849	2.686546343	2.368438518	1.985906551	4.993035168	5.237740907	4.817917667	2.454167756	3.643283711	2.544631218	Potri.008G085500	protein_coding	chrChr08:5364410-5368747:+	gi|743782398|ref|XP_011017011.1|	2808	0	PREDICTED: BTB/POZ domain-containing protein At1g50280 [Populus euphratica]	gi|743782397|ref|XM_011018709.1|	1955	0	PREDICTED: Populus euphratica BTB/POZ domain-containing protein At1g50280 (LOC105120489), mRNA	Q9LT24	450	6.00E-148	BTB/POZ domain-containing protein At3g19850	.	.	.	.	pfam03000	NPH3	NPH3 family. Phototropism of Arabidopsis thaliana seedlings in response to a blue light source is initiated by nonphototropic hypocotyl 1 (NPH1), a light-activated serine-threonine protein kinase. Mutations in NPH3 disrupt early signaling occurring downstream of the NPH1 photoreceptor. The NPH3 gene encodes a NPH1-interacting protein. NPH3 is a member of a large protein family, apparently specifi…	GO:0016567|protein ubiquitination;	.	.	.	.
Potri.015G074600.v3.0	2	24.19802506	25.25452559	26.01498859	41.57016979	25.8663018	34.14589105	33.90065233	27.12505516	72.61289783	79.73141052	76.60594817	52.69480589	53.24279492	52.82181407	76.10822809	78.30018057	74.23211389	Potri.015G074600	protein_coding	chrChr15:9950835-9953779:+	gi|566206628|ref|XP_002321586.2|	2313	0	hypothetical protein POPTR_0015s08590g [Populus trichocarpa]	gi|566206627|ref|XM_002321550.2|	1279	0	Populus trichocarpa hypothetical protein (POPTR_0015s08590g) mRNA, complete cds	O64411	438	1.00E-144	Polyamine oxidase	Rv3170	55.5	4.00E-07	COG1231	pfam01593	Amino_oxidase	Flavin containing amine oxidoreductase. This family consists of various amine oxidases, including maze polyamine oxidase (PAO) and various flavin containing monoamine oxidases (MAO). The aligned region includes the flavin binding site of these enzymes. The family also contains phytoene dehydrogenases and related enzymes. In vertebrates MAO plays an important role regulating the intracellular leve…	.	.	GO:0052898|N1-acetylspermidine:oxygen oxidoreductase (propane-1,3-diamine-forming) activity;GO:0052893|N1-acetylspermine:oxygen oxidoreductase (propane-1,3-diamine-forming) activity;GO:0052897|N8-acetylspermidine:oxygen oxidoreductase (propane-1,3-diamine-forming) activity;GO:0052896|spermidine oxidase (propane-1,3-diamine-forming) activity;GO:0052900|spermine oxidase (propane-1,3-diamine-forming…	K13366	MPAO, PAO1; polyamine oxidase [EC:1.5.3.14 1.5.3.16 1.5.3.-]
Potri.002G221800.v3.0	4	0.227917833	0.785015747	0.249344546	0.451311993	0.229957925	0.685470608	0.554766369	0.826313244	0	0	0	0	0	0	0	0	0	Potri.002G221800	protein_coding	chrChr02:20865691-20866156:+	gi|566156731|ref|XP_006386331.1|	270	4.00E-28	hypothetical protein POPTR_0002s07470g [Populus trichocarpa]	gi|161789306|gb|AC215624.1|	466	0	Populus trichocarpa clone POP006-B08, complete sequence	.	.	.	.	.	.	.	.	pfam06277	EutA	Ethanolamine utilisation protein EutA. This family consists of several bacterial EutA ethanolamine utilisation proteins. The EutA protein is thought to protect the lyase (EutBC) from inhibition by CNB12.	.	.	.	.	.
Potri.018G062000.v3.0	1	0.225498323	0.517788164	0.493395153	0.63257141	0.492952976	0.565161542	0.878203407	0.700749721	0.961263859	1.386963835	0.939956707	2.2490461	3.152243077	3.194803915	1.778921482	2.09168288	3.949862158	Potri.018G062000	protein_coding	chrChr18:7657258-7659644:+	gi|566214756|ref|XP_006372018.1|	1787	0	hypothetical protein POPTR_0018s07550g [Populus trichocarpa]	gi|566214755|ref|XM_006371956.1|	1413	0	Populus trichocarpa hypothetical protein (POPTR_0018s07550g) mRNA, complete cds	Q8LPG9	62.8	4.00E-09	Protein IQ-DOMAIN 14	.	.	.	.	pfam13178	DUF4005	Protein of unknown function (DUF4005). This is a C-terminal region of plant IQ-containing putative calmodulin-binding proteins.	GO:0010119|regulation of stomatal movement;	GO:0005737|cytoplasm;GO:0005634|nucleus;	GO:0005516|calmodulin binding;	.	.
Potri.019G085300.v3.0	6	1.231179019	2.503938503	2.244871686	1.869073392	1.904705597	2.962250108	3.116638017	2.890727985	0.699776318	0.178178007	0.446259938	0.52625891	0.958568547	0.362452713	1.626292691	2.101316906	2.066695168	Potri.019G085300	protein_coding	chrChr19:11743603-11744249:+	.	.	.	.	.	.	.	.	.	.	.	.	.	.	.	.	pfam06235	NAD4L	NADH dehydrogenase subunit 4L (NAD4L). This family consists of NADH dehydrogenase subunit 4L (NAD4L) proteins from the mitochondria of several parasitic flatworms.	.	.	.	.	.
Potri.004G122800.v3.0	5	1.490387364	1.235087025	1.802131262	1.242607909	0.791435696	0.629107441	1.298333581	1.462569212	0.382152587	0.170282379	0.682375609	1.089700565	0.582967228	0.952576057	0.604421434	0.611191591	0.686995966	Potri.004G122800	protein_coding	chrChr04:11684263-11685136:+	gi|224141001|ref|XP_002323864.1|	291	2.00E-30	hypothetical protein POPTR_0017s12090g [Populus trichocarpa]	gi|566212858|ref|XM_002323828.2|	266	8.00E-136	Populus trichocarpa hypothetical protein (POPTR_0017s12090g) mRNA, complete cds	.	.	.	.	.	.	.	.	pfam08940	DUF1918	Domain of unknown function (DUF1918). This domain, found in various hypothetical bacterial proteins, has no known function.	.	.	.	.	.
Potri.015G106700.v3.0	2	41.52813123	42.45680133	40.64600525	48.24633883	62.95163782	57.62412866	49.3450974	43.57482028	7.623798812	10.51995472	9.514555985	14.74447625	12.50534898	15.75268187	15.70685894	13.93490269	14.22109948	Potri.015G106700	protein_coding	chrChr15:12438254-12439042:+	gi|743894075|ref|XP_011040285.1|	230	3.00E-21	PREDICTED: programmed cell death protein 4-like [Populus euphratica]	gi|743894074|ref|XM_011041983.1|	532	0	PREDICTED: Populus euphratica programmed cell death protein 4-like (LOC105136578), mRNA	.	.	.	.	.	.	.	.	pfam10214	Rrn6	RNA polymerase I-specific transcription-initiation factor. RNA polymerase I-specific transcription-initiation factor Rrn6 and Rrn7 represent components of a multisubunit transcription factor essential for the initiation of rDNA transcription by Pol I. These proteins are found in fungi.	.	.	.	.	.
Potri.006G238300.v3.0	6	2.477733486	3.020576906	3.155701798	1.867319084	2.947657055	3.59617484	2.556406696	1.762122036	1.53140464	1.123911133	1.005327924	0.671810789	1.177881457	1.061486689	0.732737724	0.658617918	1.214561984	Potri.006G238300	protein_coding	chrChr06:24732037-24734593:+	gi|566178106|ref|XP_002308601.2|	1673	0	hypothetical protein POPTR_0006s25470g [Populus trichocarpa]	gi|743813934|ref|XM_011021312.1|	1283	0	PREDICTED: Populus euphratica F-box/LRR-repeat protein 4-like (LOC105122282), transcript variant X5, mRNA	P34284	71.6	5.00E-12	Uncharacterized F-box/LRR-repeat protein C02F5.7	.	.	.	.	pfam00646	F-box	F-box domain. This domain is approximately 50 amino acids long, and is usually found in the N-terminal half of a variety of proteins. Two motifs that are commonly found associated with the F-box domain are the leucine rich repeats (LRRs; pfam00560 and pfam07723) and the WD repeat (pfam00400). The F-box domain has a role in mediating protein-protein interactions in a variety of contexts, such as p…	GO:0043053|dauer entry;GO:0035882|defecation rhythm;	.	.	K10268	FBXL2_20; F-box and leucine-rich repeat protein 2/20
Potri.019G074300.v3.0	5	0.214709656	0.225378414	0.219235016	0.070859632	0.086652609	0.143499238	0.250856081	0.133444657	0.034867561	0.108755821	0.046694908	0.015296025	0.03039421	0.047407056	0.015756385	0.015932873	0.031340719	Potri.019G074300	protein_coding	chrChr19:10871047-10874784:+	gi|743943913|ref|XP_011016471.1|	5513	0	PREDICTED: putative disease resistance protein RGA4 [Populus euphratica]	gi|158534104|gb|AC213088.1|	2803	0	Populus trichocarpa clone POP086-B14, complete sequence	Q7XA39	468	5.00E-144	Putative disease resistance protein RGA4	RSp0842	64.7	1.00E-09	COG4886	pfam00931	NB-ARC	NB-ARC domain.	GO:0006952|defense response;	.	GO:0043531|ADP binding;GO:0005524|ATP binding;	.	.
Potri.005G149900.v3.0	6	4.052177691	3.043230868	2.333224066	5.912368355	3.012541174	2.886409368	4.464421083	6.185734488	1.428659798	1.620418059	0.695735373	1.253475457	1.132153797	0.941794801	1.878110435	1.186967032	1.050669283	Potri.005G149900	protein_coding	chrChr05:13459790-13460649:+	.	.	.	.	.	.	.	.	.	.	.	.	.	.	.	.	pfam01490	Aa_trans	Transmembrane amino acid transporter protein. This transmembrane region is found in many amino acid transporters including UNC-47 and MTR. UNC-47 encodes a vesicular amino butyric acid (GABA) transporter, (VGAT). UNC-47 is predicted to have 10 transmembrane domains. MTR is a N system amino acid transporter system protein involved in methyltryptophan resistance. Other members of this family includ…	.	.	.	.	.
Potri.009G126700.v3.0	6	18.25479391	17.52455998	17.10797285	10.49029162	12.10706365	13.757472	12.11817787	11.96707021	4.975332723	5.473084416	5.552503455	3.342144678	2.913935266	2.818592615	2.88065346	3.623388062	3.773317087	Potri.009G126700	protein_coding	chrChr09:10468893-10469724:-	gi|224103287|ref|XP_002312996.1|	514	8.00E-63	hypothetical protein POPTR_0009s12950g [Populus trichocarpa]	gi|743793379|ref|XM_011048699.1|	686	0	PREDICTED: Populus euphratica indole-3-acetic acid-induced protein ARG7-like (LOC105141468), mRNA	P32295	134	1.00E-37	Indole-3-acetic acid-induced protein ARG7	.	.	.	.	pfam02519	Auxin_inducible	Auxin responsive protein. This family consists of the protein products of the ARG7 auxin responsive genes family none of which have any identified functional role.	GO:0009733|response to auxin;	.	.	.	.
Potri.013G146600.v3.0	5	2.285118003	2.153729783	2.218259753	1.3383452	1.233968164	1.968200758	2.256184388	0.733451375	0.039199591	0.104801064	0.069995195	0.103178641	0.03417046	0.071062699	0.070855985	0.071649646	0.211407395	Potri.013G146600	protein_coding	chrChr13:15170042-15171848:+	gi|566254960|ref|XP_006387640.1|	2091	0	hypothetical protein POPTR_0735s00210g [Populus trichocarpa]	gi|743904190|ref|XM_011047157.1|	1251	0	PREDICTED: Populus euphratica UPF0481 protein At3g47200-like (LOC105140360), mRNA	Q9SD53	161	7.00E-42	UPF0481 protein At3g47200	.	.	.	.	pfam03140	DUF247	Plant protein of unknown function. The function of the plant proteins constituting this family is unknown.	.	GO:0016021|integral component of membrane;GO:0005886|plasma membrane;	.	.	.
Potri.014G103000.v3.0	6	8.653921017	9.110963191	9.888259116	3.808017901	3.963770363	3.773220776	0.641956241	6.573742924	2.509544441	2.653912099	2.748388674	4.491713726	3.966813884	3.821504152	5.443411129	4.617565797	8.060385419	Potri.014G103000	protein_coding	chrChr14:8085842-8087890:-	gi|224130632|ref|XP_002320889.1|	1256	3.00E-167	homeobox leucine zipper family protein [Populus trichocarpa]	gi|566203467|ref|XM_002320853.2|	1857	0	Populus trichocarpa homeobox leucine zipper family protein (POPTR_0014s09860g) mRNA, complete cds	P46897	237	4.00E-71	Homeobox-leucine zipper protein ATHB-7	ECU03g1170	50.1	6.00E-06	COG5576	pfam00046	Homeobox	Homeobox domain.	GO:0045893|positive regulation of transcription, DNA-templated;GO:0009737|response to abscisic acid;GO:0009414|response to water deprivation;GO:0006351|transcription, DNA-templated;	GO:0005634|nucleus;	GO:0043565|sequence-specific DNA binding;GO:0003700|transcription factor activity, sequence-specific DNA binding;	.	.
Potri.003G213700.v3.0	6	2.077540656	1.398850494	1.874105782	5.304697002	3.677432847	2.594312576	0.851682508	1.208156005	8.656464278	9.296868588	9.036442137	7.789739533	10.13856547	11.5482982	8.024184941	7.708361054	11.89075911	Potri.003G213700	protein_coding	chrChr03:21141031-21143863:-	gi|224073204|ref|XP_002304022.1|	1930	0	hypothetical protein POPTR_0003s21730g [Populus trichocarpa]	gi|566163978|ref|XM_002303986.2|	1080	0	Populus trichocarpa hypothetical protein (POPTR_0003s21730g) mRNA, complete cds	Q9C7N4	344	1.00E-112	GDSL esterase/lipase At1g29670	.	.	.	.	pfam00657	Lipase_GDSL	GDSL-like Lipase/Acylhydrolase.	GO:0016042|lipid catabolic process;	GO:0048046|apoplast;GO:0005618|cell wall;GO:0009507|chloroplast;GO:0009534|chloroplast thylakoid;	GO:0016788|hydrolase activity, acting on ester bonds;	.	.
Potri.015G111600.v3.0	6	3.874816361	3.519824715	3.913006647	3.934731312	2.907063987	3.784943414	3.772618891	4.116658793	1.270594793	1.941123544	2.21476845	1.645646237	2.478876686	2.138860925	1.476442523	1.714162492	2.066611112	Potri.015G111600	protein_coding	chrChr15:12732810-12734723:-	gi|566207224|ref|XP_002322318.2|	1250	5.00E-170	hypothetical protein POPTR_0015s12330g [Populus trichocarpa]	gi|566207223|ref|XM_002322282.2|	1054	0	Populus trichocarpa hypothetical protein (POPTR_0015s12330g) mRNA, complete cds	Q91W78	107	3.00E-25	U6 snRNA phosphodiesterase	.	.	.	.	pfam09749	HVSL	Uncharacterized conserved protein. This entry is of proteins of approximately 300 residues conserved from plants to humans. It contains two conserved motifs, HxSL and FHVSL. The function is unknown.	GO:0006397|mRNA processing;GO:0008380|RNA splicing;GO:0034477|U6 snRNA 3'-end processing;	GO:0045171|intercellular bridge;GO:0005634|nucleus;	GO:0000175|3'-5'-exoribonuclease activity;	.	.
Potri.014G130500.v3.0	5	0.275214105	0.440104766	0.288541875	0.204362179	0.196688262	0.206928938	0.133977695	0.249446322	0.125699402	0.074680093	0	0.024507991	0.024349496	0.075957754	0.0504912	0.089349321	0.050215533	Potri.014G130500	protein_coding	chrChr14:9945020-9952339:-	gi|566203957|ref|XP_002321011.2|	7601	0	hypothetical protein POPTR_0014s12500g [Populus trichocarpa]	gi|566203956|ref|XM_002320975.2|	4518	0	Populus trichocarpa hypothetical protein (POPTR_0014s12500g) mRNA, complete cds	Q9LZJ5	2059	0	ABC transporter C family member 14	SPBC359.05	747	0	COG1132	pfam00664	ABC_membrane	ABC transporter transmembrane region. This family represents a unit of six transmembrane helices. Many members of the ABC transporter family (pfam00005) have two such regions.	.	GO:0005794|Golgi apparatus;GO:0016021|integral component of membrane;GO:0000325|plant-type vacuole;GO:0005774|vacuolar membrane;GO:0005773|vacuole;	GO:0005524|ATP binding;GO:0042626|ATPase activity, coupled to transmembrane movement of substances;GO:0008559|xenobiotic-transporting ATPase activity;	.	.
Potri.013G134000.v3.0	5	0.322126503	0.362285059	0.302065577	0.820105068	0.510729777	0.553603645	0.492847904	0.476679836	0.056047942	0.199794056	0.050039892	0.491752621	0.390857949	0.406424446	0.10131055	0.102445335	0.100757424	Potri.013G134000	protein_coding	chrChr13:14484081-14485497:+	gi|566201206|ref|XP_002319357.2|	828	9.00E-108	GCN5-related N-acetyltransferase family protein [Populus trichocarpa]	gi|566201205|ref|XM_002319321.2|	808	0	Populus trichocarpa GCN5-related N-acetyltransferase family protein (POPTR_0013s13750g) mRNA, complete cds	.	.	.	.	aq_567	71.6	6.00E-14	COG0456	pfam00583	Acetyltransf_1	Acetyltransferase (GNAT) family. This family contains proteins with N-acetyltransferase functions such as Elp3-related proteins.	.	.	.	.	.
Potri.016G129100.v3.0	1	0.048058692	0.567525282	0.105153447	0.951635243	0.969777314	1.011767024	0.74865847	0.59738121	2.575466351	3.338459236	2.821978227	1.643388308	2.449140667	2.122234439	5.39595575	5.937842858	3.788114409	Potri.016G129100	protein_coding	chrChr16:13194211-13195480:+	gi|566210148|ref|XP_002323034.2|	1524	0	short-chain dehydrogenase/reductase family protein [Populus trichocarpa]	gi|566210147|ref|XM_002322998.2|	1083	0	Populus trichocarpa short-chain dehydrogenase/reductase family protein (POPTR_0016s13680g) mRNA, complete cds	Q9SCU0	380	3.00E-129	Short-chain dehydrogenase reductase 2a	CC0094	161	3.00E-45	COG1028	pfam00106	adh_short	short chain dehydrogenase. This family contains a wide variety of dehydrogenases.	.	.	GO:0016491|oxidoreductase activity;	.	.
Potri.018G118200.v3.0	1	0.313817265	0.274508836	0.381466049	0.276180418	0.246264856	0.174780753	0.611080801	0.361187479	2.250823537	1.703103307	2.047462863	1.788520105	1.258675515	1.732240767	1.727201857	1.862984894	2.862953068	Potri.018G118200	protein_coding	chrChr18:14250801-14255422:-	gi|743806429|ref|XP_011017918.1|	1431	0	PREDICTED: protein OS-9 homolog isoform X2 [Populus euphratica]	gi|743938189|ref|XM_011015209.1|	1074	0	PREDICTED: Populus euphratica protein OS-9 homolog (LOC105117523), transcript variant X1, mRNA	Q8GWH3	326	2.00E-106	Protein OS-9 homolog	.	.	.	.	pfam07915	PRKCSH	Glucosidase II beta subunit-like protein. The sequences found in this family are similar to a region found in the beta-subunit of glucosidase II, which is also known as protein kinase C substrate 80K-H (PRKCSH). The enzyme catalyses the sequential removal of two alpha-1,3-linked glucose residues in the second step of N-linked oligosaccharide processing. The beta subunit is required for the solubi…	GO:0030433|ER-associated ubiquitin-dependent protein catabolic process;GO:0009651|response to salt stress;GO:0030970|retrograde protein transport, ER to cytosol;	GO:0005783|endoplasmic reticulum;GO:0005788|endoplasmic reticulum lumen;	GO:0030246|carbohydrate binding;	K10088	OS9; protein OS-9
Potri.009G020400.v3.0	6	3.940037629	4.340920026	3.857534402	3.703063429	3.730449171	3.921309548	4.197493581	4.584071094	1.460500896	1.502993755	1.692020945	1.739059351	1.833906546	1.575987269	1.539974827	1.779684763	1.078348205	Potri.009G020400	protein_coding	chrChr09:3238335-3242698:-	gi|566185947|ref|XP_002313480.2|	4684	0	hypothetical protein POPTR_0009s02550g [Populus trichocarpa]	gi|743897499|ref|XM_011043740.1|	3395	0	PREDICTED: Populus euphratica probable receptor protein kinase TMK1 (LOC105137842), mRNA	P43298	511	2.00E-160	Receptor protein kinase TMK1	.	.	.	.	pfam07714	Pkinase_Tyr	Protein tyrosine kinase.	GO:0007165|signal transduction;	GO:0005576|extracellular region;GO:0016021|integral component of membrane;GO:0005886|plasma membrane;	GO:0005524|ATP binding;GO:0004675|transmembrane receptor protein serine/threonine kinase activity;	K00924	E2.7.1.-
Potri.001G168600.v3.0	6	0.705377581	1.057753214	0.845184961	1.197218531	0.847251685	1.077560374	0.6540699	1.009017546	2.577354523	4.046872209	3.141150595	2.010058279	2.496323932	2.410333469	2.514244615	1.944193438	2.353428307	Potri.001G168600	protein_coding	chrChr01:14205113-14207022:+	gi|566149479|ref|XP_002298091.2|	1659	0	hydrolase family protein [Populus trichocarpa]	gi|743878731|ref|XM_011037420.1|	1389	0	PREDICTED: Populus euphratica uncharacterized LOC105133422 (LOC105133422), mRNA	.	.	.	.	Ta0887	56.2	4.00E-08	COG0596	pfam12697	Abhydrolase_6	Alpha/beta hydrolase family. This family contains alpha/beta hydrolase enzymes of diverse specificity.	.	.	.	.	.
Potri.002G130300.v3.0	6	1.317299254	1.296332663	1.505668103	1.148497957	1.110881529	1.182633481	1.091129529	0.977573103	2.442536539	2.68889809	3.035889338	1.701817272	1.711685763	1.519389429	2.207527251	2.472987144	2.453765951	Potri.002G130300	protein_coding	chrChr02:9779108-9783831:+	gi|566157773|ref|XP_002301210.2|	3081	0	hypothetical protein POPTR_0002s13180g [Populus trichocarpa]	gi|743804096|ref|XM_011018961.1|	2354	0	PREDICTED: Populus euphratica inactive protein kinase SELMODRAFT_444075-like (LOC105120668), transcript variant X1, mRNA	Q9C660	257	8.00E-72	Proline-rich receptor-like protein kinase PERK10	.	.	.	.	pfam07714	Pkinase_Tyr	Protein tyrosine kinase.	.	GO:0016021|integral component of membrane;GO:0005886|plasma membrane;	GO:0005524|ATP binding;GO:0019901|protein kinase binding;GO:0004674|protein serine/threonine kinase activity;	.	.
Potri.013G104100.v3.0	6	7.030534509	6.940390797	6.385379567	7.507993994	7.941111568	7.181175013	7.167987974	6.893282594	4.119873766	3.431558572	3.846530287	3.732815943	3.661730399	3.783156782	4.234544791	3.396050054	3.775760719	Potri.013G104100	protein_coding	chrChr13:11775524-11779087:-	gi|566200415|ref|XP_006376129.1|	2337	0	hypothetical protein POPTR_0013s10060g [Populus trichocarpa]	gi|566200412|ref|XM_006376066.1|	1643	0	Populus trichocarpa hypothetical protein (POPTR_0013s10060g) mRNA, complete cds	Q9LPW2	64.3	2.00E-09	Putative F-box/kelch-repeat protein At1g12870	.	.	.	.	pfam00646	F-box	F-box domain. This domain is approximately 50 amino acids long, and is usually found in the N-terminal half of a variety of proteins. Two motifs that are commonly found associated with the F-box domain are the leucine rich repeats (LRRs; pfam00560 and pfam07723) and the WD repeat (pfam00400). The F-box domain has a role in mediating protein-protein interactions in a variety of contexts, such as p…	.	GO:0005774|vacuolar membrane;	.	.	.
Potri.001G231500.v3.0	6	2.031475572	1.742841658	1.966018768	3.687411546	1.89199321	1.932137359	2.307545133	4.208622407	1.205401847	1.215568987	0.849622893	2.282175922	2.239765565	2.070193379	1.318776172	0.840714952	1.425626131	Potri.001G231500	protein_coding	chrChr01:24336144-24340876:+	gi|566150648|ref|XP_006369484.1|	2307	0	hypothetical protein POPTR_0001s23860g [Populus trichocarpa]	gi|566150647|ref|XM_006369422.1|	1846	0	Populus trichocarpa hypothetical protein (POPTR_0001s23860g) mRNA, complete cds	Q6NUT3	232	2.00E-66	Major facilitator superfamily domain-containing protein 12	.	.	.	.	pfam13347	MFS_2	MFS/sugar transport protein. This family is part of the major facilitator superfamily of membrane transport proteins.	GO:0006810|transport;	GO:0016021|integral component of membrane;GO:0005765|lysosomal membrane;	.	.	.
Potri.019G088900.v3.0	3	0	0.026554685	0	0.106865543	0.02722571	0.081155819	0.210179779	0	0.098596533	0.087866746	0	0.230683953	0.171894083	0.446850049	0.445550208	0.45054084	1.063482323	Potri.019G088900	protein_coding	chrChr19:12066661-12069428:+	gi|566241412|ref|XP_002325575.2|	2980	0	hypothetical protein POPTR_0019s11860g [Populus trichocarpa]	gi|566241411|ref|XM_002325539.2|	1947	0	Populus trichocarpa hypothetical protein (POPTR_0019s11860g) mRNA, complete cds	Q9FY79	598	0	Laccase-14	YFL041w	143	2.00E-35	COG2132	pfam07732	Cu-oxidase_3	Multicopper oxidase. This entry contains many divergent copper oxidase-like domains that are not recognized by the pfam00394 model.	GO:0009809|lignin biosynthetic process;GO:0046274|lignin catabolic process;	GO:0048046|apoplast;	GO:0005507|copper ion binding;GO:0052716|hydroquinone:oxygen oxidoreductase activity;GO:0016722|oxidoreductase activity, oxidizing metal ions;	K05909	E1.10.3.2; laccase [EC:1.10.3.2]
Potri.T060900.v3.0	1	0.913850277	0.399691164	0.610965652	0.603187539	0.358567281	0.916145229	0.395443408	0.631076709	0.989358706	1.377643051	1.656196059	1.356315786	1.078035547	1.513309381	1.564792776	1.695342969	1.333928114	Potri.T060900	protein_coding	chrscaffold_61:139523-140568:+	gi|566210722|ref|XP_006372439.1|	963	8.00E-128	hypothetical protein POPTR_0017s01640g [Populus trichocarpa]	gi|158631299|gb|AC213150.1|	1046	0	Populus trichocarpa clone POP009-N05, complete sequence	.	.	.	.	.	.	.	.	pfam01943	Polysacc_synt	Polysaccharide biosynthesis protein. Members of this family are integral membrane proteins. Many members of the family are implicated in production of polysaccharide. The family includes RfbX part of the O antigen biosynthesis operon. The family includes SpoVB from Bacillus subtilis, which is involved in spore cortex biosynthesis.	.	.	.	.	.
Potri.012G122900.v3.0	5	6.394919785	5.495414558	5.399814964	3.317326856	3.089767103	4.532833285	4.577612915	3.84390222	0.175520557	0.29328656	0.254646698	0.250246704	0.267753605	0.178982543	0.158632801	0.300768105	0.43385846	Potri.012G122900	protein_coding	chrChr12:14223443-14227418:+	gi|566198561|ref|XP_002318907.2|	4292	0	hypothetical protein POPTR_0012s15030g [Populus trichocarpa]	gi|159459647|gb|AC214034.1|	2225	0	Populus trichocarpa clone POP072-P14, complete sequence	Q7XA40	367	6.00E-109	Putative disease resistance protein RGA3	alr0124_1	73.6	1.00E-12	COG4886	pfam00931	NB-ARC	NB-ARC domain.	GO:0006952|defense response;	.	GO:0043531|ADP binding;GO:0005524|ATP binding;	.	.
Potri.007G007000.v3.0	4	0.313858481	0.247090401	0.274691628	0.683636311	0.190000697	0.188788004	0.122232212	0.52017828	0	0.068133079	0	0	0	0	0	0	0	Potri.007G007000	protein_coding	chrChr07:486625-487470:+	gi|224097228|ref|XP_002310885.1|	856	2.00E-113	hypothetical protein POPTR_0007s14730g [Populus trichocarpa]	gi|224097227|ref|XM_002310849.1|	730	0	Populus trichocarpa hypothetical protein (POPTR_0007s14730g) mRNA, complete cds	.	.	.	.	.	.	.	.	pfam02383	Syja_N	SacI homology domain. This Pfam family represents a protein domain which shows homology to the yeast protein SacI. The SacI homology domain is most notably found at the amino terminal of the inositol 5'-phosphatase synaptojanin.	.	.	.	.	.
Potri.018G100400.v3.0	2	15.78473186	16.95410123	17.57934608	57.70910764	61.36412889	34.4957076	31.58934637	51.94463448	12.27869546	11.76443317	10.6279469	28.39941513	19.99976927	20.14313995	26.93569414	29.87158047	24.76782717	Potri.018G100400	protein_coding	chrChr18:12824516-12826759:+	gi|224142327|ref|XP_002324510.1|	2246	0	UDP-D-GLUCURONATE 4-EPIMERASE 1 family protein [Populus trichocarpa]	gi|566215234|ref|XM_002324474.2|	1897	0	Populus trichocarpa UDP-D-GLUCURONATE 4-EPIMERASE 1 family protein (POPTR_0018s10940g) mRNA, complete cds	Q9M0B6	772	0	UDP-glucuronate 4-epimerase 1	BH3709	317	7.00E-100	COG0451	pfam01370	Epimerase	NAD dependent epimerase/dehydratase family. This family of proteins utilize NAD as a cofactor. The proteins in this family use nucleotide-sugar substrates for a variety of chemical reactions.	GO:0005975|carbohydrate metabolic process;GO:0050832|defense response to fungus;GO:0050829|defense response to Gram-negative bacterium;GO:0033481|galacturonate biosynthetic process;	GO:0005768|endosome;GO:0005794|Golgi apparatus;GO:0032580|Golgi cisterna membrane;GO:0016021|integral component of membrane;GO:0005802|trans-Golgi network;	GO:0050378|UDP-glucuronate 4-epimerase activity;	K08679	E5.1.3.6; UDP-glucuronate 4-epimerase [EC:5.1.3.6]
Potri.003G187000.v3.0	1	0	0	0.039334651	0.03559773	0.217658212	0.036044832	0.105018738	0.037243638	0.043791012	0.273178129	0.156387369	0.499476833	0.534419517	0.436624232	0.67282003	0.920482084	0.747869762	Potri.003G187000	protein_coding	chrChr03:19293107-19295107:+	gi|566163390|ref|XP_002304836.2|	2177	0	hypothetical protein POPTR_0003s18590g [Populus trichocarpa]	gi|566163389|ref|XM_002304800.2|	923	0	Populus trichocarpa hypothetical protein (POPTR_0003s18590g) mRNA, complete cds	Q9SGU9	511	1.00E-176	Methionine gamma-lyase	FN1419	186	3.00E-52	COG0626	pfam01053	Cys_Met_Meta_PP	Cys/Met metabolizm PLP-dependent enzyme. This family includes enzymes involved in cysteine and methionine metabolizm. The following are members: Cystathionine gamma-lyase, Cystathionine gamma-synthase, Cystathionine beta-lyase, Methionine gamma-lyase, OAH/OAS sulfhydrylase, O-succinylhomoserine sulfhydrylase All of these members participate is slightly different reactions. All these enzymes use P…	GO:0071266|'de novo' L-methionine biosynthetic process;GO:0009970|cellular response to sulfate starvation;GO:0042631|cellular response to water deprivation;GO:0019343|cysteine biosynthetic process via cystathionine;GO:0019458|methionine catabolic process via 2-oxobutanoate;GO:0051289|protein homotetramerization;GO:0019346|transsulfuration;	GO:0005829|cytosol;	GO:0004123|cystathionine gamma-lyase activity;GO:0003962|cystathionine gamma-synthase activity;GO:0018826|methionine gamma-lyase activity;GO:0030170|pyridoxal phosphate binding;	K01761	E4.4.1.11; methionine-gamma-lyase [EC:4.4.1.11]
Potri.005G011600.v3.0	5	0.750704764	0.635330407	0.804853459	2.750042896	3.575042803	1.414869217	2.353514367	1.80407887	0.091432465	0.048889385	0.048978826	0.128353412	0.143463764	0.248629035	0.04958116	0.133697389	0.049310461	Potri.005G011600	protein_coding	chrChr05:842857-849763:-	gi|566168785|ref|XP_006382369.1|	4053	0	hypothetical protein POPTR_0005s01500g, partial [Populus trichocarpa]	gi|566168810|ref|XM_006382320.1|	2225	0	Populus trichocarpa hypothetical protein (POPTR_0005s01610g) mRNA, complete cds	C0LGQ5	242	5.00E-64	LRR receptor-like serine/threonine-protein kinase GSO1	MA2301_1	73.6	3.00E-13	COG4886	pfam13855	LRR_8	Leucine rich repeat.	GO:0009793|embryo development ending in seed dormancy;GO:0090558|plant epidermis development;	GO:0016021|integral component of membrane;	GO:0005524|ATP binding;GO:0004674|protein serine/threonine kinase activity;	.	.
Potri.004G158800.v3.0	2	20.90742323	14.91662374	18.75581456	17.18095005	16.9811253	18.44473668	15.57233565	20.46589221	5.220181775	5.786751668	5.115298459	7.93135025	8.324004788	9.46336922	6.789202855	3.025364002	4.921048123	Potri.004G158800	protein_coding	chrChr04:18008926-18009519:+	gi|566166891|ref|XP_006384519.1|	498	1.00E-61	hypothetical protein POPTR_0004s16620g [Populus trichocarpa]	gi|566166890|ref|XM_006384457.1|	508	0	Populus trichocarpa hypothetical protein (POPTR_0004s16620g) mRNA, complete cds	.	.	.	.	.	.	.	.	pfam04343	DUF488	Protein of unknown function, DUF488. This family includes several proteins of uncharacterized function.	.	.	.	.	.
Potri.002G093300.v3.0	2	19.85451786	18.25686415	19.65653692	10.36820409	9.922258627	15.18807999	23.2643137	16.82202666	51.92474372	51.81305861	52.19686732	23.09125589	25.19943162	23.76759178	58.28064319	56.27079203	50.04789683	Potri.002G093300	protein_coding	chrChr02:6675726-6679967:+	gi|224063203|ref|XP_002301039.1|	1861	0	hypothetical protein POPTR_0002s09390g [Populus trichocarpa]	gi|566157099|ref|XM_002301003.2|	1659	0	Populus trichocarpa hypothetical protein (POPTR_0002s09390g) mRNA, complete cds	Q6MEW4	297	2.00E-94	2,3-bisphosphoglycerate-dependent phosphoglycerate mutase	CPn0863	257	9.00E-80	COG0588	pfam00300	His_Phos_1	Histidine phosphatase superfamily (branch 1). The histidine phosphatase superfamily is so named because catalysis centres on a conserved His residue that is transiently phosphorylated during the catalytic cycle. Other conserved residues contribute to a 'phosphate pocket' and interact with the phospho group of substrate before, during and after its transfer to the His residue. Structure and sequen…	GO:0006094|gluconeogenesis;GO:0006096|glycolytic process;	.	GO:0046538|2,3-bisphosphoglycerate-dependent phosphoglycerate mutase activity;	K01834	PGAM, gpmA; 2,3-bisphosphoglycerate-dependent phosphoglycerate mutase [EC:5.4.2.11]
Potri.017G109000.v3.0	6	2.274672537	1.894088359	2.22052204	4.608140805	3.777977618	2.648754794	2.299858468	4.621831152	0.937690385	1.101533425	0.894254922	3.889171835	3.994059541	4.056544495	1.983850837	1.674972785	2.375285724	Potri.017G109000	protein_coding	chrChr17:12513577-12522131:-	gi|743820482|ref|XP_011021160.1|	1925	0	PREDICTED: ecotropic viral integration site 5 protein homolog isoform X1 [Populus euphratica]	gi|566213329|ref|XM_006373431.1|	1804	0	Populus trichocarpa PLANT ADHESION MOLECULE 1 family protein (POPTR_0017s14270g) mRNA, complete cds	O60447	207	1.00E-54	Ecotropic viral integration site 5 protein homolog	.	.	.	.	pfam00566	RabGAP-TBC	Rab-GTPase-TBC domain. Identification of a TBC domain in GYP6_YEAST and GYP7_YEAST, which are GTPase activator proteins of yeast Ypt6 and Ypt7, implies that these domains are GTPase activator proteins of Rab-like small GTPases.	GO:0090630|activation of GTPase activity;GO:0007049|cell cycle;GO:0051301|cell division;GO:0008283|cell proliferation;GO:0006886|intracellular protein transport;GO:0007275|multicellular organismal development;GO:0031338|regulation of vesicle fusion;GO:0042147|retrograde transport, endosome to Golgi;	GO:0005829|cytosol;GO:0012505|endomembrane system;GO:0005794|Golgi apparatus;GO:0043231|intracellular membrane-bounded organelle;GO:0005815|microtubule organizing center;GO:0005634|nucleus;GO:0005819|spindle;	GO:0005096|GTPase activator activity;GO:0017137|Rab GTPase binding;	.	.
Potri.005G044400.v3.0	2	114.3711655	117.6749991	113.2048515	138.7938163	128.6595402	170.3030593	156.3351688	148.0801603	77.90305396	86.58112943	85.57496702	52.84138393	54.53847803	57.68902492	83.49722441	81.92499281	87.24597955	Potri.005G044400	protein_coding	chrChr05:3271996-3275259:-	gi|118482058|gb|ABK92960.1|	743	6.00E-94	unknown [Populus trichocarpa]	gi|157410317|gb|AC210556.1|	884	0	Populus trichocarpa clone POP120-A02, complete sequence	Q8L5E0	268	2.00E-86	Superoxide dismutase [Cu-Zn] 2	YJR104c	149	2.00E-41	COG2032	pfam00080	Sod_Cu	Copper/zinc superoxide dismutase (SODC). superoxide dismutases (SODs) catalyse the conversion of superoxide radicals to hydrogen peroxide and molecular oxygen. Three evolutionarily distinct families of SODs are known, of which the copper/zinc-binding family is one. Defects in the human SOD1 gene cause familial amyotrophic lateral sclerosis (Lou Gehrig's disease). Structure is an eight-stranded be…	.	GO:0005783|endoplasmic reticulum;	GO:0046872|metal ion binding;GO:0004784|superoxide dismutase activity;	.	.
Potri.018G007100.v3.0	2	26.0791666	30.44392481	28.9396391	18.1013789	22.81933326	27.79274661	26.55540666	22.6537397	30.0946955	28.36068195	27.78960266	41.57634634	40.59344874	41.3301922	34.51985919	34.54608532	31.11367513	Potri.018G007100	protein_coding	chrChr18:518107-520238:-	gi|566214039|ref|XP_002324389.2|	1870	0	kelch repeat-containing F-box family protein [Populus trichocarpa]	gi|566214038|ref|XM_002324353.2|	2003	0	Populus trichocarpa kelch repeat-containing F-box family protein (POPTR_0018s03590g) mRNA, complete cds	Q8LAW2	408	1.00E-134	F-box protein AFR	.	.	.	.	pfam01344	Kelch_1	Kelch motif. The kelch motif was initially discovered in Kelch. In this protein there are six copies of the motif. It has been shown that the Drosophila ring canal kelch protein is related to Galactose Oxidase for which a structure has been solved. The kelch motif forms a beta sheet. Several of these sheets associate to form a beta propeller structure as found in pfam00064, pfam00400 and pfam0041…	GO:0016567|protein ubiquitination;GO:0010017|red or far-red light signaling pathway;GO:0009585|red, far-red light phototransduction;	.	.	.	.
Potri.015G036900.v3.0	6	6.871139715	5.608605126	7.167467751	11.28551584	6.395229081	9.237925356	7.364092307	12.02801402	2.789579731	2.659445257	3.301428333	2.33367939	3.788911093	3.175369333	5.100991268	3.142307707	4.781581503	Potri.015G036900	protein_coding	chrChr15:3250085-3251322:-	gi|224133248|ref|XP_002321520.1|	848	8.00E-111	hypothetical protein POPTR_0015s04760g [Populus trichocarpa]	gi|566205845|ref|XM_002321484.2|	917	0	Populus trichocarpa hypothetical protein (POPTR_0015s04760g) mRNA, complete cds	Q6DR24	118	8.00E-30	Uncharacterized protein At3g17950	.	.	.	.	pfam15374	CCDC71L	Coiled-coil domain-containing protein 71L. The protein family, Coiled-coil domain-containing protein 71L, is a domain of unknown function, which is found in eukaryotes.	GO:0006614|SRP-dependent cotranslational protein targeting to membrane;	GO:0005786|signal recognition particle, endoplasmic reticulum targeting;	GO:0008312|7S RNA binding;	.	.
Potri.016G079100.v3.0	1	0	0	0	0.620021782	1.895525823	0.376685499	0.243887856	0.259475722	1.830546945	2.71889553	3.132450063	2.007603272	7.579556058	6.360446731	8.409970342	6.134156038	4.936163234	Potri.016G079100	protein_coding	chrChr16:6044811-6045328:-	gi|743920150|ref|XP_011004115.1|	434	3.00E-52	PREDICTED: inhibitor of trypsin and hageman factor-like [Populus euphratica]	gi|566209277|ref|XM_006373780.1|	388	0	Populus trichocarpa hypothetical protein (POPTR_0016s07990g) mRNA, complete cds	Q6XNP7	78.6	4.00E-18	Protease inhibitor HPI	.	.	.	.	pfam00280	potato_inhibit	Potato inhibitor I family.	GO:0009611|response to wounding;	.	GO:0004867|serine-type endopeptidase inhibitor activity;	.	.
Potri.005G122600.v3.0	2	20.41768418	21.02149395	19.20514326	10.18540049	9.6812559	13.78264273	11.51705498	16.29409157	7.471841501	8.673405599	10.02345292	4.471278188	6.012219572	5.313915366	5.88717526	6.72352131	4.959557372	Potri.005G122600	protein_coding	chrChr05:9540255-9543090:-	gi|566171010|ref|XP_006383191.1|	1597	0	hydrolase family protein [Populus trichocarpa]	gi|566171009|ref|XM_006383129.1|	1364	0	Populus trichocarpa hydrolase family protein (POPTR_0005s12430g) mRNA, complete cds	Q9H6B9	61.2	7.00E-09	Epoxide hydrolase 3	lin1782	71.2	5.00E-13	COG0596	pfam12697	Abhydrolase_6	Alpha/beta hydrolase family. This family contains alpha/beta hydrolase enzymes of diverse specificity.	.	GO:0005576|extracellular region;	GO:0016787|hydrolase activity;	.	.
Potri.009G112200.v3.0	6	2.374607338	2.761687221	2.125510216	5.557008236	4.138307867	1.731324137	2.942516902	3.354198361	0.262924087	0.234311322	0.234739983	0.922735813	1.145960551	0.714960078	0.475253555	1.922307583	0.94531762	Potri.009G112200	protein_coding	chrChr09:9572548-9573791:-	gi|566187489|ref|XP_006379233.1|	293	1.00E-32	hypothetical protein POPTR_0009s11530g [Populus trichocarpa]	gi|566187488|ref|XM_006379171.1|	176	3.00E-86	Populus trichocarpa hypothetical protein (POPTR_0009s11530g) mRNA, complete cds	.	.	.	.	.	.	.	.	pfam04018	DUF368	Domain of unknown function (DUF368). Predicted transmembrane domain of unknown function. Family members have between 6 and 9 predicted transmembrane segments.	.	.	.	.	.
Potri.010G225400.v3.0	1	0.211889696	0.182452538	0.202833394	0.367127112	0.427572641	0.584159989	0.077362931	0.082307511	0.516144243	0.54622001	0.720025386	0.39624715	0.899850519	0.438603938	1.020432197	0.796007916	0.811888749	Potri.010G225400	protein_coding	chrChr10:20892816-20896802:+	gi|566192325|ref|XP_002315318.2|	1868	0	hypothetical protein POPTR_0010s23230g [Populus trichocarpa]	gi|743895537|ref|XM_011042737.1|	1383	0	PREDICTED: Populus euphratica uncharacterized LOC105137125 (LOC105137125), transcript variant X1, mRNA	Q54P70	104	4.00E-22	OTU domain-containing protein DDB_G0284757	.	.	.	.	pfam02338	OTU	OTU-like cysteine protease. This family is comprised of a group of predicted cysteine proteases, homologous to the Ovarian tumor (OTU) gene in Drosophila. Members include proteins from eukaryotes, viruses and pathogenic bacterium. The conserved cysteine and histidine, and possibly the aspartate, represent the catalytic residues in this putative group of proteases.	.	.	GO:0008234|cysteine-type peptidase activity;	.	.
Potri.001G422500.v3.0	5	0.960171231	0.629925875	0.700291729	0.731263521	0.546483229	0.765129687	0.719113012	0.663064525	0.029985779	0.080167712	0.026771458	0.078926638	0.026138739	0.135898763	0.054201379	0.054808492	0	Potri.001G422500	protein_coding	chrChr01:44726391-44728715:+	gi|566236694|ref|XP_002325485.2|	1930	0	hypothetical protein POPTR_0019s08620g [Populus trichocarpa]	gi|566236693|ref|XM_002325449.2|	970	0	Populus trichocarpa hypothetical protein (POPTR_0019s08620g) mRNA, complete cds	Q6WG30	263	1.00E-77	Taxadiene 5-alpha hydroxylase	slr0574	120	3.00E-28	COG2124	pfam00067	p450	Cytochrome P450. Cytochrome P450s are haem-thiolate proteins involved in the oxidative degradation of various compounds. They are particularly well known for their role in the degradation of environmental toxins and mutagens. They can be divided into 4 classes, according to the method by which electrons from NAD(P)H are delivered to the catalytic site. Sequence conservation is relatively low with…	GO:0042617|paclitaxel biosynthetic process;	GO:0016021|integral component of membrane;	GO:0020037|heme binding;GO:0005506|iron ion binding;GO:0004497|monooxygenase activity;GO:0050604|taxadiene 5-alpha-hydroxylase activity;	K14039	E1.14.99.37; taxadiene 5alpha-hydroxylase [EC:1.14.99.37]
Potri.009G141000.v3.0	6	6.038679164	6.292128128	5.53770053	3.604835674	2.956766701	2.670813573	2.766781301	3.679521948	11.14041892	10.12083855	11.20157219	9.110087357	7.731209441	4.41171018	3.812360041	4.744692296	3.694326552	Potri.009G141000	protein_coding	chrChr09:11235931-11236528:-	gi|566187950|ref|XP_002312927.2|	696	1.00E-90	auxin-responsive family protein [Populus trichocarpa]	gi|743792776|ref|XM_011047079.1|	543	0	PREDICTED: Populus euphratica uncharacterized LOC105140298 (LOC105140298), mRNA	Q9C7Q1	124	4.00E-34	Auxin-responsive protein SAUR66	.	.	.	.	pfam02519	Auxin_inducible	Auxin responsive protein. This family consists of the protein products of the ARG7 auxin responsive genes family none of which have any identified functional role.	GO:0009926|auxin polar transport;GO:0009734|auxin-activated signaling pathway;GO:0007275|multicellular organismal development;GO:0046620|regulation of organ growth;	GO:0005730|nucleolus;GO:0005634|nucleus;GO:0005886|plasma membrane;	.	.	.
Potri.004G033000.v3.0	1	0.078557478	0.07730713	0.171885442	0	0.158521292	0	0.305942163	0.081374043	1.05247423	0.511602828	0.34169252	0	0.417021147	0.086725927	1.210631098	1.311633688	0.258004587	Potri.004G033000	protein_coding	chrChr04:2405464-2406275:+	gi|566164698|ref|XP_002304993.2|	849	3.00E-113	hypothetical protein POPTR_0004s03300g [Populus trichocarpa]	gi|566164697|ref|XM_002304957.2|	676	0	Populus trichocarpa hypothetical protein (POPTR_0004s03300g) mRNA, complete cds	P43177	107	3.00E-27	Major pollen allergen Bet v 1-D/H	.	.	.	.	pfam00407	Bet_v_1	Pathogenesis-related protein Bet v I family. This family is named after Bet v 1, the major birch pollen allergen. This protein belongs to family 10 of plant pathogenesis-related proteins (PR-10), cytoplasmic proteins of 15-17 kd that are wide-spread among dicotyledonous plants. In recent years, a number of diverse plant proteins with low sequence similarity to Bet v 1 was identified. A classifica…	GO:0006952|defense response;GO:0009607|response to biotic stimulus;	GO:0005737|cytoplasm;	.	.	.
Potri.001G099400.v3.0	2	8.425770309	10.60447086	9.682879874	9.604616147	6.987624508	21.73141918	13.72937063	18.36218308	8.282851464	7.544295055	7.558096982	10.98094716	12.68843778	12.03448809	54.98844737	51.68034338	46.47678113	Potri.001G099400	protein_coding	chrChr01:7854148-7857398:+	gi|224053855|ref|XP_002298013.1|	2594	0	1-aminocyclopropane-1-carboxylate synthase family protein [Populus trichocarpa]	gi|566148155|ref|XM_002297977.2|	1824	0	Populus trichocarpa 1-aminocyclopropane-1-carboxylate synthase family protein (POPTR_0001s09850g) mRNA, complete cds	P31531	727	0	1-aminocyclopropane-1-carboxylate synthase	SP1544	106	8.00E-24	COG0436	pfam00155	Aminotran_1_2	Aminotransferase class I and II.	GO:0009693|ethylene biosynthetic process;GO:0009835|fruit ripening;	.	GO:0016847|1-aminocyclopropane-1-carboxylate synthase activity;GO:0030170|pyridoxal phosphate binding;	K01762	ACS; 1-aminocyclopropane-1-carboxylate synthase [EC:4.4.1.14]
Potri.002G195400.v3.0	5	0.435935377	0.272998014	0.216780893	0.549320791	0.279896549	0.357570116	0.38585243	0.451565212	0	0.086030724	0.043094057	0.042349442	0.126226699	0.087502577	0.087248041	0	0.043385846	Potri.002G195400	protein_coding	chrChr02:15638806-15640145:+	gi|566158956|ref|XP_002302769.2|	1316	5.00E-178	hypothetical protein POPTR_0002s19640g [Populus trichocarpa]	gi|566158955|ref|XM_002302733.2|	1115	0	Populus trichocarpa hypothetical protein (POPTR_0002s19640g) mRNA, complete cds	.	.	.	.	.	.	.	.	pfam00860	Xan_ur_permease	Permease family. This family includes permeases for diverse substrates such as xanthine, uracil, and vitamin C. However many members of this family are functionally uncharacterized and may transport other substrates. Members of this family have ten predicted transmembrane helices.	.	.	.	.	.
Potri.005G192200.v3.0	5	7.154021918	8.664807416	5.719421273	0.272424079	1.388087995	0.827537055	3.214770501	1.710119786	0.335126038	0.298655882	1.196809035	0.294032396	0.876392628	0	0.302881799	0.612548789	0.301228154	Potri.005G192200	protein_coding	chrChr05:20950095-20950287:-	gi|566172517|ref|XP_006383623.1|	121	3.00E-07	hypothetical protein POPTR_0005s21440g [Populus trichocarpa]	gi|743901777|ref|XR_844983.1|	153	1.00E-73	PREDICTED: Populus euphratica uncharacterized LOC105139473 (LOC105139473), ncRNA	.	.	.	.	.	.	.	.	pfam00969	MHC_II_beta	Class II histocompatibility antigen, beta domain.	.	.	.	.	.
Potri.002G125300.v3.0	3	0	0	0.098637146	0.044633147	0	0	0	0	0.164718146	0.195723549	0.147061212	0.337213724	0.382894799	0.298608114	0.347362743	0.250895408	0.345466244	Potri.002G125300	protein_coding	chrChr02:9429981-9432360:+	gi|566157693|ref|XP_006386507.1|	1137	1.00E-150	hypothetical protein POPTR_0002s12700g [Populus trichocarpa]	gi|566157692|ref|XM_006386445.1|	396	0	Populus trichocarpa hypothetical protein (POPTR_0002s12700g) mRNA, complete cds	F4K4J0	203	1.00E-56	THO complex subunit 5B	.	.	.	.	pfam09766	FimP	Fms-interacting protein. This entry carries part of the crucial 144 N-terminal residues of the FmiP protein, which is essential for the binding of the protein to the cytoplasmic domain of activated Fms-molecules in M-CSF induced haematopoietic differentiation of macrophages. The C-terminus contains a putative nuclear localisation sequence and a leucine zipper which suggest further, as yet unknown…	GO:0006406|mRNA export from nucleus;GO:0006397|mRNA processing;GO:0032786|positive regulation of DNA-templated transcription, elongation;GO:0008380|RNA splicing;	GO:0000228|nuclear chromosome;GO:0000347|THO complex;GO:0000445|THO complex part of transcription export complex;	GO:0003729|mRNA binding;	K13174	THOC5; THO complex subunit 5
Potri.T067600.v3.0	3	0	0	0	0	0	0	0	0	0.266170063	0.474408109	0.356457012	0	0.232021642	0	0.481120883	0	0.119623526	Potri.T067600	protein_coding	chrscaffold_73:13985-14801:+	gi|224115914|ref|XP_002317158.1|	755	3.00E-100	hypothetical protein POPTR_0011s01865g [Populus trichocarpa]	gi|224115913|ref|XM_002317122.1|	459	0	Populus trichocarpa hypothetical protein (POPTR_0011s01865g) mRNA, complete cds	Q8W4K1	48.9	5.00E-06	tRNA wybutosine-synthesizing protein 2/3/4	.	.	.	.	pfam02676	TYW3	Methyltransferase TYW3. The methyltransferase TYW3 (tRNA-yW- synthesising protein 3) has been identified in yeast to be involved in wybutosine (yW) biosynthesis. yW is a complexly modified guanosine residue that contains a tricyclic base and is found at the 3' position adjacent the anticodon of phenylalanine tRNA. TYW3 is an N-4 methylase that methylates yW-86 to yield yW-72 in an Ado-Met-depende…	GO:0031591|wybutosine biosynthetic process;	.	GO:0008168|methyltransferase activity;	K15450	TYW3; tRNA wybutosine-synthesizing protein 3 [EC:2.1.1.282]
Potri.001G438600.v3.0	2	103.1794758	99.82258319	101.1108141	92.02998354	80.17921002	80.3509755	77.8882485	92.28304033	29.24871063	22.03662888	36.32810535	30.11462187	27.1852576	26.09349306	24.68335441	31.11546872	26.2902135	Potri.001G438600	protein_coding	chrChr01:47022046-47022746:+	gi|566154457|ref|XP_006370466.1|	199	2.00E-16	Photosystem II 10 kDa polypeptide family protein [Populus trichocarpa]	gi|566154456|ref|XM_006370404.1|	322	6.00E-167	Populus trichocarpa Photosystem II 10 kDa polypeptide family protein (POPTR_0001s42970g) mRNA, complete cds	Q40519	59.3	6.00E-10	Photosystem II 10 kDa polypeptide, chloroplastic	.	.	.	.	pfam05296	TAS2R	Mammalian taste receptor protein (TAS2R). This family consists of several forms of mammalian taste receptor proteins (TAS2Rs). TAS2Rs are G protein-coupled receptors expressed in subsets of taste receptor cells of the tongue and palate epithelia and are organized in the genome in clusters. The proteins are genetically linked to loci that influence bitter perception in mice and humans.	GO:0015979|photosynthesis;	GO:0009535|chloroplast thylakoid membrane;GO:0009654|photosystem II oxygen evolving complex;	.	.	.
Potri.004G003600.v3.0	5	1.136337839	1.267351691	1.077410314	1.150062277	0.840773413	1.291083727	1.352226536	0.863191704	0.276801678	0.328904909	0.604095478	0.29682871	0.268099187	0.334531962	0.222372562	0.281079212	0.387027328	Potri.004G003600	protein_coding	chrChr04:226361-229286:+	gi|566164173|ref|XP_006383847.1|	3285	0	hypothetical protein POPTR_0004s00520g [Populus trichocarpa]	gi|566164172|ref|XM_006383785.1|	2094	0	Populus trichocarpa hypothetical protein (POPTR_0004s00520g) mRNA, complete cds	.	.	.	.	.	.	.	.	pfam13962	PGG	Domain of unknown function. The PGG domain is named for the highly conserved sequence motif found at the startt of the domain. The function is not known.	.	.	.	.	.
Potri.013G095800.v3.0	4	0.423590363	0.482666513	0.243901256	0.132437902	0.224937853	0.268202606	0.260474688	0.069280671	0	0.024198399	0.024242668	0.047647567	0	0.024612396	0	0	0.024406815	Potri.013G095800	protein_coding	chrChr13:10353552-10355933:+	gi|566200249|ref|XP_002319860.2|	4078	0	hypothetical protein POPTR_0013s08990g [Populus trichocarpa]	gi|566200248|ref|XM_002319824.2|	2379	0	Populus trichocarpa hypothetical protein (POPTR_0013s08990g) mRNA, complete cds	P17801	556	0	Putative receptor protein kinase ZmPK1	Cgl2127_1	91.7	9.00E-19	COG0515	pfam00069	Pkinase	Protein kinase domain.	GO:0048544|recognition of pollen;	GO:0016021|integral component of membrane;	GO:0005524|ATP binding;GO:0004674|protein serine/threonine kinase activity;	.	.
Potri.004G100800.v3.0	3	0	0.051999622	0	0.052316266	0.106627257	0	0.051446991	0.054735177	0.83664799	0.401476713	0.919339876	1.129318458	0.617108309	1.108365972	0.814315047	0.646985612	0.347086768	Potri.004G100800	protein_coding	chrChr04:8753279-8754283:-	.	.	.	.	gi|94402951|gb|AC184077.2|	97	1.00E-41	Populus trichocarpa clone Pop1-53L15, complete sequence	.	.	.	.	.	.	.	.	pfam14897	EpsG	EpsG family. This family of proteins are related to the EpsG protein from B. subtilis. These proteins are likely glycosyl transferases belonging to the membrane protein GT-C clan.	.	.	.	.	.
Potri.005G028500.v3.0	1	0.15516393	0.152694287	0.169750999	0.076812048	0	0.116665195	0.113303635	0.241090664	4.913549921	4.210415284	4.935198104	2.528592697	2.800530035	2.612293871	4.611591109	4.145107367	4.03434492	Potri.005G028500	protein_coding	chrChr05:2096094-2097799:+	gi|743882694|ref|XP_011036822.1|	1247	1.00E-168	PREDICTED: acetyl-CoA-benzylalcohol acetyltransferase-like [Populus euphratica]	gi|743882693|ref|XM_011038520.1|	1060	0	PREDICTED: Populus euphratica acetyl-CoA-benzylalcohol acetyltransferase-like (LOC105134196), mRNA	O64988	234	8.00E-70	Acetyl-CoA-benzylalcohol acetyltransferase	.	.	.	.	pfam02458	Transferase	Transferase family. This family includes a number of transferase enzymes. These include anthranilate N-hydroxycinnamoyl/benzoyltransferase that catalyses the first committed reaction of phytoalexin biosynthesis. Deacetylvindoline 4-O-acetyltransferase EC:2.3.1.107 catalyses the last step in vindoline biosynthesis is also a member of this family. The motif HXXXD is probably part of the active site…	.	.	GO:0016747|transferase activity, transferring acyl groups other than amino-acyl groups;	.	.
Potri.T123500.v3.0	6	14.06348249	14.82567379	14.99410913	15.16396131	18.01652163	17.68628106	14.31970128	16.75471807	2.179222554	1.980909601	1.789971464	3.020964924	2.393544018	2.646893981	2.914931172	2.628924016	1.997970833	Potri.T123500	protein_coding	chrscaffold_218:94-2032:+	gi|566189329|ref|XP_006378256.1|	2143	0	hypothetical protein POPTR_0010s06010g [Populus trichocarpa]	gi|566189328|ref|XM_006378194.1|	1443	0	Populus trichocarpa hypothetical protein (POPTR_0010s06010g) mRNA, complete cds	Q9SS87	338	1.00E-105	Protein SIEVE ELEMENT OCCLUSION B	.	.	.	.	pfam14577	SEO_C	Sieve element occlusion C-terminus. Sieve element occlusion (SEO) proteins, or forisomes, are phloem proteins which accumulate during sieve element differentiation. This domain represents the C-terminus of SEO proteins.	GO:0010088|phloem development;	.	GO:0042803|protein homodimerization activity;GO:0043621|protein self-association;	.	.
Potri.011G112400.v3.0	6	3.547623303	3.555809177	3.569688498	1.279213601	1.878068746	2.832053617	1.044745176	4.241919808	2.267110375	2.091699588	2.452718227	5.12489373	4.580250739	3.457163659	9.425306899	11.8953186	14.36044666	Potri.011G112400	protein_coding	chrChr11:13738155-13740579:+	gi|224114842|ref|XP_002316871.1|	3011	0	hypothetical protein POPTR_0011s11370g [Populus trichocarpa]	gi|566194929|ref|XM_002316835.2|	2372	0	Populus trichocarpa hypothetical protein (POPTR_0011s11370g) mRNA, complete cds	Q9M6E8	888	0	9-cis-epoxycarotenoid dioxygenase NCED1, chloroplastic	all1106	278	5.00E-83	COG3670	pfam03055	RPE65	Retinal pigment epithelial membrane protein. This family represents a retinal pigment epithelial membrane receptor which is abundantly expressed in retinal pigment epithelium, and binds plasma retinal binding protein. The family also includes the sequence related neoxanthin cleavage enzyme in plants and lignostilbene-alpha,beta-dioxygenase in bacteria.	GO:0009688|abscisic acid biosynthetic process;	GO:0009535|chloroplast thylakoid membrane;	GO:0045549|9-cis-epoxycarotenoid dioxygenase activity;GO:0046872|metal ion binding;	K09840	NCED; 9-cis-epoxycarotenoid dioxygenase [EC:1.13.11.51]
Potri.016G021600.v3.0	3	0.031330298	0	0.068551362	0	0.031610735	0	0.030503968	0.064907201	0.38158894	0.374068695	0.30661612	0.20087877	0.099789839	0.138352157	0	0.348737216	0.411589619	Potri.016G021600	protein_coding	chrChr16:1195938-1198477:-	gi|224139598|ref|XP_002323187.1|	2490	0	hypothetical protein POPTR_0016s02180g [Populus trichocarpa]	gi|566258432|ref|XM_006388742.1|	1475	0	Populus trichocarpa hypothetical protein (POPTR_0098s00310g) mRNA, complete cds	F8WKW1	568	0	7-deoxyloganetin glucosyltransferase	.	.	.	.	pfam00201	UDPGT	UDP-glucoronosyl and UDP-glucosyl transferase.	GO:0008152|metabolic process;	.	GO:0035251|UDP-glucosyltransferase activity;	.	.
Potri.001G427300.v3.0	3	0.016380276	0	0	0	0.016526896	0.065685647	0	0	9.416607523	8.569636671	8.5496907	4.481046465	4.608585336	4.430458965	5.463363587	5.57925762	6.294293278	Potri.001G427300	protein_coding	chrChr01:45497810-45503216:-	gi|566154316|ref|XP_006370413.1|	2410	0	hypothetical protein POPTR_0001s42370g [Populus trichocarpa]	gi|566154315|ref|XM_006370351.1|	1665	0	Populus trichocarpa hypothetical protein (POPTR_0001s42370g) mRNA, complete cds	.	.	.	.	.	.	.	.	pfam07146	DUF1389	Protein of unknown function (DUF1389). This family consists of several hypothetical bacterial proteins which seem to be specific to Chlamydia pneumoniae. Members of this family are typically around 400 residues in length. The function of this family is unknown.	.	.	.	.	.
Potri.014G011600.v3.0	3	0	0	0	0	0	0	0	0	0.085441645	0.076143442	0.152565485	0	0.148959733	0.038723069	0.038610428	0.07808581	0.115198878	Potri.014G011600	protein_coding	chrChr14:1180999-1182666:-	gi|566201608|ref|XP_006374747.1|	2018	0	hypothetical protein POPTR_0014s00450g [Populus trichocarpa]	gi|566201627|ref|XM_006374695.1|	624	0	Populus trichocarpa hypothetical protein (POPTR_0014s00532g) mRNA, complete cds	Q7XA40	250	2.00E-71	Putative disease resistance protein RGA3	.	.	.	.	pfam00931	NB-ARC	NB-ARC domain.	GO:0006952|defense response;	.	GO:0043531|ADP binding;GO:0005524|ATP binding;	.	.
Potri.011G009500.v3.0	6	4.362632888	4.04610531	4.463738949	4.847602929	4.876684559	5.223134787	4.430917675	5.429360799	10.74166102	10.04962922	10.37517431	10.19590352	10.2632552	9.147432486	9.155372123	8.733888621	10.96082372	Potri.011G009500	protein_coding	chrChr11:719725-724211:-	gi|566193100|ref|XP_002317140.2|	1810	0	hypothetical protein POPTR_0011s01410g [Populus trichocarpa]	gi|743917199|ref|XM_011004282.1|	1529	0	PREDICTED: Populus euphratica uncharacterized LOC105109542 (LOC105109542), transcript variant X1, mRNA	.	.	.	.	.	.	.	.	pfam02485	Branch	Core-2/I-Branching enzyme. This is a family of two different beta-1,6-N-acetylglucosaminyltransferase enzymes, I-branching enzyme and core-2 branching enzyme. I-branching enzyme is responsible for the production of the blood group I-antigen during embryonic development. Core-2 branching enzyme forms crucial side-chain branches in O-glycans.	.	.	.	.	.
Potri.013G008600.v3.0	6	2.527508452	2.273320203	2.348866459	2.314071062	2.166241315	1.879957517	2.460845945	1.745419086	1.026130546	0.884962926	0.738818269	1.132641682	0.865628338	0.840096386	0.927401129	0.393266354	1.279371774	Potri.013G008600	protein_coding	chrChr13:556678-561837:+	gi|566198736|ref|XP_002318951.2|	1714	0	hypothetical protein POPTR_0013s01000g [Populus trichocarpa]	gi|743830447|ref|XM_011025478.1|	1564	0	PREDICTED: Populus euphratica homeobox protein knotted-1-like 1 (LOC105125160), transcript variant X4, mRNA	Q9FP29	285	7.00E-89	Homeobox protein knotted-1-like 1	.	.	.	.	pfam03791	KNOX2	KNOX2 domain. The MEINOX region is comprised of two domains, KNOX1 and KNOX2. KNOX1 plays a role in suppressing target gene expression. KNOX2, essential for function, is thought to be necessary for homo-dimerization.	GO:0006355|regulation of transcription, DNA-templated;	GO:0005634|nucleus;	GO:0043565|sequence-specific DNA binding;	.	.
Potri.001G114000.v3.0	6	3.719256993	3.395931968	4.36253938	2.923100528	3.443059564	3.843914601	2.79986781	4.090911099	6.818181595	6.783693426	7.671675532	7.784958826	7.693904671	9.651186727	7.470574116	7.084779104	10.74590658	Potri.001G114000	protein_coding	chrChr01:9120535-9121920:+	gi|566147919|ref|XP_002298083.2|	827	6.00E-107	hypothetical protein POPTR_0001s08310g [Populus trichocarpa]	gi|566147918|ref|XM_002298047.2|	834	0	Populus trichocarpa hypothetical protein (POPTR_0001s08310g) mRNA, complete cds	Q6AWX7	135	1.00E-35	Growth-regulating factor 12	.	.	.	.	pfam08879	WRC	WRC. The WRC domain, named after the conserved Trp-Arg-Cys motif, contains two distinctive features: a putative nuclear localisation signal and a zinc-finger motif (C3H). It is suggested that the WRC domain functions in DNA binding.	GO:0032502|developmental process;GO:0006355|regulation of transcription, DNA-templated;GO:0006351|transcription, DNA-templated;	GO:0005634|nucleus;	GO:0005524|ATP binding;	.	.
Potri.003G200500.v3.0	1	0	0.085882695	0.023869055	0.097206373	0.033019842	0.098427271	0.031863738	0.011300093	0.425172229	0.414424914	0.379595963	0.419666617	0.370624546	0.385385219	0.468321961	0.485710421	0.334395428	Potri.003G200500	protein_coding	chrChr03:20282743-20293300:+	gi|105923218|gb|ABF81464.1|	7073	0	TIR-NBS-LRR type disease resistance protein [Populus trichocarpa]	gi|105923217|gb|DQ513250.1|	4813	0	Populus trichocarpa clone 17221944 TIR-NBS-LRR type disease resistance protein mRNA, complete cds	Q9LRR4	593	0	Putative disease resistance RPP13-like protein 1	alr0124_1	58.2	2.00E-07	COG4886	pfam00931	NB-ARC	NB-ARC domain.	GO:0006952|defense response;	.	GO:0043531|ADP binding;GO:0005524|ATP binding;	.	.
Potri.003G081200.v3.0	2	5.233783501	3.996062681	4.491803238	45.51981839	59.13396378	48.8507006	39.40415491	57.15873184	9.561769431	9.69654705	8.438673051	86.44827249	58.58477474	60.17084578	125.3554942	125.3533999	141.5639239	Potri.003G081200	protein_coding	chrChr03:10924361-10925537:-	gi|224074209|ref|XP_002304302.1|	1019	2.00E-134	hypothetical protein POPTR_0003s07910g [Populus trichocarpa]	gi|566161469|ref|XM_002304266.2|	1039	0	Populus trichocarpa hypothetical protein (POPTR_0003s07910g) mRNA, complete cds	O80337	211	9.00E-64	Ethylene-responsive transcription factor 1A	.	.	.	.	pfam00847	AP2	AP2 domain. This 60 amino acid residue domain can bind to DNA and is found in transcription factor proteins.	GO:0051301|cell division;GO:0006952|defense response;GO:0009873|ethylene-activated signaling pathway;GO:0010200|response to chitin;GO:0006351|transcription, DNA-templated;GO:0001944|vasculature development;	GO:0005634|nucleus;	GO:0003677|DNA binding;GO:0003700|transcription factor activity, sequence-specific DNA binding;	K09286	EREBP; EREBP-like factor
Potri.001G221800.v3.0	2	33.60497703	36.77528796	36.1494182	64.42872699	33.9057752	38.64700213	46.28759241	35.56657064	13.07275254	12.80901894	13.56573543	13.39138657	21.29958677	23.01641851	14.41300703	14.01148638	13.96519221	Potri.001G221800	protein_coding	chrChr01:22882578-22883871:-	gi|566150446|ref|XP_006369403.1|	1175	3.00E-160	hypothetical protein POPTR_0001s22910g [Populus trichocarpa]	gi|566150445|ref|XM_006369341.1|	942	0	Populus trichocarpa hypothetical protein (POPTR_0001s22910g) mRNA, complete cds	P50694	307	1.00E-102	Glucan endo-1,3-beta-glucosidase	.	.	.	.	pfam00314	Thaumatin	Thaumatin family.	GO:0008152|metabolic process;	GO:0005576|extracellular region;	GO:0042973|glucan endo-1,3-beta-D-glucosidase activity;	.	.
Potri.008G002700.v3.0	6	1.851083517	1.463269352	1.394334702	1.442135236	1.745183546	1.794888466	1.624989946	1.383079736	4.398194127	3.326685205	4.091719118	3.145474567	4.639372177	4.857643044	4.108634878	3.310213658	4.584520367	Potri.008G002700	protein_coding	chrChr08:143783-146974:-	gi|566181523|ref|XP_002311889.2|	2718	0	hypothetical protein POPTR_0008s00330g [Populus trichocarpa]	gi|743868800|ref|XM_011034796.1|	1620	0	PREDICTED: Populus euphratica WD repeat-containing protein 26-like (LOC105131700), transcript variant X2, mRNA	Q28D01	301	7.00E-92	WD repeat-containing protein 26	.	.	.	.	pfam00400	WD40	WD domain, G-beta repeat.	.	GO:0005737|cytoplasm;	.	.	.
Potri.001G425500.v3.0	5	0.877260378	0.96368104	1.205245132	1.131140776	1.193872994	0.79765289	1.15207264	1.183440559	0.496959857	0.221439052	0.332766246	0.109005479	0.173280858	0.090091013	0.291944078	0.090835126	0.134007761	Potri.001G425500	protein_coding	chrChr01:45079024-45084089:-	gi|566154362|ref|XP_006370434.1|	3371	0	hypothetical protein POPTR_0001s425202g, partial [Populus trichocarpa]	gi|156523318|gb|AC209047.1|	1724	0	Populus trichocarpa clone POP078-A23, complete sequence	O81825	240	1.00E-65	Probable disease resistance protein At4g27220	.	.	.	.	pfam00931	NB-ARC	NB-ARC domain.	GO:0006952|defense response;	.	GO:0043531|ADP binding;GO:0005524|ATP binding;	.	.
Potri.018G003000.v3.0	2	21.26974559	20.7488019	21.79915364	22.98560334	24.68616387	24.38923564	20.167355	22.56034989	15.12570612	15.03886125	14.41131438	11.2407097	10.62683417	11.66395604	14.79257794	15.93829501	13.18990292	Potri.018G003000	protein_coding	chrChr18:197264-200157:+	gi|566214134|ref|XP_006371826.1|	920	3.00E-122	avirulence-responsive family protein [Populus trichocarpa]	gi|566214133|ref|XM_006371764.1|	798	0	Populus trichocarpa avirulence-responsive family protein (POPTR_0018s03990g) mRNA, complete cds	A8MRP2	190	4.00E-58	AIG2-like protein D	.	.	.	.	pfam06094	AIG2	AIG2-like family. AIG2 is an Arabidopsis proteins that exhibit RPS2- and avrRpt2-dependent induction early after infection with Pseudomonas syringae pv maculicola strain ES4326 carrying avrRpt2.	GO:0006751|glutathione catabolic process;	.	GO:0003839|gamma-glutamylcyclotransferase activity;	.	.
Potri.001G159900.v3.0	1	0.035168778	0.103827059	0.115425058	0	0.035483574	0.035257097	0.273929672	0.072859408	0.599675865	0.687106314	0.803090566	0.638887611	0.784110226	0.660035992	0.73554143	1.174389898	1.116539057	Potri.001G159900	protein_coding	chrChr01:13332808-13334885:-	gi|566149282|ref|XP_006369048.1|	2460	0	QUARTET 3 family protein [Populus trichocarpa]	gi|566149281|ref|XM_006368986.1|	1510	0	Populus trichocarpa QUARTET 3 family protein (POPTR_0001s15990g) mRNA, complete cds	O49432	604	0	Polygalacturonase QRT3	.	.	.	.	pfam12708	Pectate_lyase_3	Pectate lyase superfamily protein. This family of proteins possesses a beta helical structure like Pectate lyase. This family is most closely related to glycosyl hydrolase family 28.	GO:0071555|cell wall organization;GO:0008152|metabolic process;GO:0009556|microsporogenesis;GO:0010584|pollen exine formation;	GO:0005618|cell wall;GO:0005576|extracellular region;	GO:0004650|polygalacturonase activity;	.	.
Potri.001G438100.v3.0	1	0.663810688	0.237543726	0.462137449	0.358485322	0.182659761	0.241991896	0.528793216	0.500080483	1.102488501	1.310013301	0.984307431	0.322433253	0.832904964	0.46634896	0.664274856	0.268686174	0.792777731	Potri.001G438100	protein_coding	chrChr01:46974318-46975457:-	gi|566154447|ref|XP_006370461.1|	1186	2.00E-162	hypothetical protein POPTR_0001s42920g [Populus trichocarpa]	gi|743938400|ref|XR_840784.1|	762	0	PREDICTED: Populus euphratica uncharacterized protein At4g26485-like (LOC105117594), transcript variant X2, misc_RNA	P0C8L4	207	2.00E-64	Uncharacterized protein At4g26485	.	.	.	.	pfam10354	DUF2431	Domain of unknown function (DUF2431). This is the N-terminal domain of a family of proteins found from plants to humans. The function is not known.	.	GO:0016021|integral component of membrane;GO:0005886|plasma membrane;	.	K19307	BMT5; 25S rRNA (uracil2634-N3)-methyltransferase [EC:2.1.1.313]
Potri.006G171200.v3.0	6	21.23555537	20.92898782	19.42398512	8.156996131	9.11797693	11.3647427	15.42110396	10.98192377	4.200461301	3.466060448	3.923813626	2.798169997	2.542750711	2.467751562	3.726010735	4.052104169	3.460953897	Potri.006G171200	protein_coding	chrChr06:17889555-17892095:-	gi|566176959|ref|XP_002309631.2|	2210	0	hypothetical protein POPTR_0006s18690g [Populus trichocarpa]	gi|566176958|ref|XM_002309595.2|	1647	0	Populus trichocarpa hypothetical protein (POPTR_0006s18690g) mRNA, complete cds	A6XNC6	429	2.00E-143	Flavonoid 3-O-glucosyltransferase	BS_yojK	59.7	5.00E-09	COG1819	pfam00201	UDPGT	UDP-glucoronosyl and UDP-glucosyl transferase.	GO:0009813|flavonoid biosynthetic process;GO:0009698|phenylpropanoid metabolic process;	.	GO:0016758|transferase activity, transferring hexosyl groups;	.	.
Potri.015G102100.v3.0	6	1.397496184	0.779310119	1.325025667	0.737934697	0.705002587	1.868007622	1.54205585	1.302841258	1.304933758	0.758428753	0.759816262	0.746687533	0.642944183	0.51426953	0.615328287	0.466665459	0.713963571	Potri.015G102100	protein_coding	chrChr15:12035127-12036705:+	gi|816206848|gb|AKE81096.1|	1142	7.00E-154	trans-cinnamate 4-monooxygenase [Populus tomentosa]	gi|743830965|ref|XM_011025624.1|	890	0	PREDICTED: Populus euphratica NAC transcription factor 25-like (LOC105125260), mRNA	Q9FY93	232	3.00E-72	NAC domain-containing protein 83	.	.	.	.	pfam02365	NAM	No apical meristem (NAM) protein. This is a family of no apical meristem (NAM) proteins these are plant development proteins. Mutations in NAM result in the failure to develop a shoot apical meristem in petunia embryos. NAM is indicated as having a role in determining positions of meristems and primordial. One member of this family NAP (NAC-like, activated by AP3/PI) is encoded by the target gene…	GO:0010150|leaf senescence;GO:0045892|negative regulation of transcription, DNA-templated;GO:0009737|response to abscisic acid;GO:0009651|response to salt stress;GO:0006351|transcription, DNA-templated;GO:0016032|viral process;GO:0010089|xylem development;	GO:0005634|nucleus;	GO:0003677|DNA binding;GO:0003700|transcription factor activity, sequence-specific DNA binding;	.	.
Potri.010G102300.v3.0	2	16.98482745	16.92917259	17.72921667	36.1009866	37.04076971	21.33902721	17.53817041	21.56450346	7.553512767	7.949259115	7.55713968	13.78742754	14.82324183	11.31936208	11.80101434	11.55161331	11.02010673	Potri.010G102300	protein_coding	chrChr10:12334130-12337111:-	gi|224111404|ref|XP_002315842.1|	1698	0	xyloglucan endotransglycosylase family protein [Populus trichocarpa]	gi|566190251|ref|XM_002315806.2|	1578	0	Populus trichocarpa xyloglucan endotransglycosylase family protein (POPTR_0010s11280g) mRNA, complete cds	Q38909	470	3.00E-161	Probable xyloglucan endotransglucosylase/hydrolase protein 28	YGR189c	67.4	5.00E-11	COG2273	pfam00722	Glyco_hydro_16	Glycosyl hydrolases family 16.	GO:0042546|cell wall biogenesis;GO:0071555|cell wall organization;GO:0010154|fruit development;GO:0080086|stamen filament development;GO:0010411|xyloglucan metabolic process;	GO:0048046|apoplast;GO:0005618|cell wall;	GO:0004553|hydrolase activity, hydrolyzing O-glycosyl compounds;GO:0016762|xyloglucan:xyloglucosyl transferase activity;	K08235	E2.4.1.207; xyloglucan:xyloglucosyl transferase [EC:2.4.1.207]
Potri.014G026700.v3.0	2	12.0349821	12.72289171	12.05833582	5.308907529	8.736337215	7.983741626	9.184557645	6.624102732	5.248845779	5.108757929	5.204485662	8.361560016	7.653850805	7.498257451	5.727569585	6.720168769	6.261580287	Potri.014G026700	protein_coding	chrChr14:2263370-2266043:+	gi|566202071|ref|XP_006374913.1|	3802	0	subtilase family protein [Populus trichocarpa]	gi|566202070|ref|XM_006374851.1|	2674	0	Populus trichocarpa subtilase family protein (POPTR_0014s02650g) mRNA, complete cds	Q9FHA4	581	0	Subtilisin-like protease SBT1.9	.	.	.	.	pfam00082	Peptidase_S8	Subtilase family. Subtilases are a family of serine proteases. They appear to have independently and convergently evolved an Asp/Ser/His catalytic triad, like that found in the trypsin serine proteases (see pfam00089). Structure is an alpha/beta fold containing a 7-stranded parallel beta sheet, order 2314567.	GO:0006508|proteolysis;	GO:0005618|cell wall;GO:0005576|extracellular region;	GO:0004252|serine-type endopeptidase activity;	.	.
Potri.013G018300.v3.0	6	5.593116381	4.830721151	4.914671802	4.860137132	3.932216108	7.277380954	5.329735296	5.793649517	2.790088547	2.42187333	2.102796827	3.115590333	3.50606149	3.317254546	2.194153809	1.821346051	2.573011573	Potri.013G018300	protein_coding	chrChr13:1194382-1198782:+	gi|743830012|ref|XP_011023671.1|	2081	0	PREDICTED: putative protease Do-like 14 [Populus euphratica]	gi|743830011|ref|XM_011025369.1|	1476	0	PREDICTED: Populus euphratica putative protease Do-like 14 (LOC105125071), mRNA	Q3E6S8	547	0	Putative protease Do-like 14	all2008	200	1.00E-56	COG0265	pfam13365	Trypsin_2	Trypsin-like peptidase domain. This family includes trypsin like peptidase domains.	.	.	GO:0004252|serine-type endopeptidase activity;	.	.
Potri.016G136000.v3.0	2	37.28305455	33.19539267	34.61843778	41.41087077	36.24697665	44.65309665	54.65294246	39.21476747	69.70357978	74.36032236	68.42081937	80.85370488	75.28588973	85.66304367	73.45821766	70.0961805	76.20124468	Potri.016G136000	protein_coding	chrChr16:13922459-13923572:-	gi|566210241|ref|XP_002323072.2|	710	1.00E-90	hypothetical protein POPTR_0016s14290g [Populus trichocarpa]	gi|118487808|gb|EF147722.1|	642	0	Populus trichocarpa clone WS0124_I21 unknown mRNA	Q43019	130	3.00E-35	Non-specific lipid-transfer protein 3	.	.	.	.	pfam00234	Tryp_alpha_amyl	Protease inhibitor/seed storage/LTP family. This family is composed of trypsin-alpha amylase inhibitors, seed storage proteins and lipid transfer proteins from plants.	GO:0006869|lipid transport;	.	GO:0008289|lipid binding;	.	.
Potri.019G120300.v3.0	6	0.749066255	0.834136469	1.013575399	6.928409703	3.79874445	2.312127474	2.20712173	6.248221624	0.264095241	0.406522316	0.300090758	2.085403488	1.213850419	1.501575397	1.323618198	1.119027048	0.863207626	Potri.019G120300	protein_coding	chrChr19:14777557-14780936:+	gi|566244737|ref|XP_006371651.1|	4259	0	hypothetical protein POPTR_0019s14280g [Populus trichocarpa]	gi|566244736|ref|XM_006371589.1|	2692	0	Populus trichocarpa hypothetical protein (POPTR_0019s14280g) mRNA, complete cds	O81905	630	0	Receptor-like serine/threonine-protein kinase SD1-8	BS_yloP_1	101	3.00E-22	COG0515	pfam07714	Pkinase_Tyr	Protein tyrosine kinase.	GO:0006952|defense response;GO:0006468|protein phosphorylation;GO:0048544|recognition of pollen;	GO:0016021|integral component of membrane;GO:0005886|plasma membrane;GO:0009506|plasmodesma;GO:0005773|vacuole;	GO:0005524|ATP binding;GO:0030246|carbohydrate binding;GO:0004674|protein serine/threonine kinase activity;GO:0004675|transmembrane receptor protein serine/threonine kinase activity;GO:0031625|ubiquitin protein ligase binding;	.	.
Potri.017G080900.v3.0	5	0.226299098	0.445394486	0.082524544	0.37342221	0.684974104	0.075622468	0.146887004	0.390687877	0.183748084	0.245627494	0.246076858	0	0	0	0.332137428	0.083964429	0.412905068	Potri.017G080900	protein_coding	chrChr17:9453211-9454259:+	gi|566212788|ref|XP_006373314.1|	563	1.00E-70	hypothetical protein POPTR_0017s11730g [Populus trichocarpa]	gi|566212787|ref|XM_006373252.1|	698	0	Populus trichocarpa hypothetical protein (POPTR_0017s11730g) mRNA, complete cds	.	.	.	.	.	.	.	.	pfam01991	vATP-synt_E	ATP synthase (E/31 kDa) subunit. This family includes the vacuolar ATP synthase E subunit, as well as the archaebacterial ATP synthase E subunit.	.	.	.	.	.
Potri.005G238300.v3.0	2	10.19024913	10.90680491	9.194425993	11.38926659	12.21586084	12.45384607	13.09226681	11.72542814	13.85071607	16.50539014	15.53602549	27.58829486	28.97137893	28.79146355	19.77449659	21.10688022	22.34049216	Potri.005G238300	protein_coding	chrChr05:24532748-24537399:+	gi|566173289|ref|XP_002306922.2|	1900	0	hypothetical protein POPTR_0005s25950g [Populus trichocarpa]	gi|566173288|ref|XM_002306886.2|	1488	0	Populus trichocarpa hypothetical protein (POPTR_0005s25950g) mRNA, complete cds	.	.	.	.	.	.	.	.	pfam07363	DUF1484	Protein of unknown function (DUF1484). This family consists of several hypothetical bacterial proteins of around 110 residues in length. Members of this family appear to be found exclusively in Ralstonia solanacearum. The function of this family is unknown.	.	.	.	.	.
Potri.002G116200.v3.0	6	3.223756579	3.25818794	3.336185026	3.321160157	2.153756877	2.707768226	2.75699316	1.850174715	1.804017279	1.560409609	1.089547848	1.675912297	2.358854974	1.731388146	1.630443288	1.309266506	1.430771952	Potri.002G116200	protein_coding	chrChr02:8713926-8715144:-	gi|743803306|ref|XP_011017089.1|	601	5.00E-73	PREDICTED: uncharacterized protein LOC105120537 [Populus euphratica]	gi|566157512|ref|XM_002302359.2|	841	0	Populus trichocarpa hypothetical protein (POPTR_0002s11680g) mRNA, complete cds	.	.	.	.	.	.	.	.	pfam04549	CD47	CD47 transmembrane region. This family represents the transmembrane region of CD47 leukocyte antigen.	.	.	.	.	.
Potri.017G030200.v3.0	6	4.367175576	4.89933935	5.828838872	6.139847283	7.490652484	6.216962867	7.313426642	4.252329107	4.148838307	2.27528626	1.994517689	3.733437664	2.689237687	3.471319326	3.94194684	4.083322769	4.494145693	Potri.017G030200	protein_coding	chrChr17:2635800-2636407:+	gi|566252514|ref|XP_006387033.1|	670	5.00E-87	hypothetical protein POPTR_2108s00200g [Populus trichocarpa]	gi|160688510|gb|AC214628.1|	608	0	Populus trichocarpa clone POP040-F15, complete sequence	.	.	.	.	.	.	.	.	pfam00861	Ribosomal_L18p	Ribosomal L18p/L5e family. This family includes ribosomal proteins from the large subunit. This family includes L18 from bacteria and L5 from eukaryotes. It has been shown that the amino terminal 93 amino acids of rat Rpl5 are necessary and sufficient to bind 5S rRNA in vitro. Suggesting that the entire family has a function in rRNA binding.	.	.	.	.	.
Potri.002G222900.v3.0	4	0.812829413	1.333153565	1.037451415	0.402381483	0.410052525	0.543247115	1.055188277	1.122629656	0	0	0	0	0	0	0	0	0	Potri.002G222900	protein_coding	chrChr02:20970937-20971328:-	gi|224068863|ref|XP_002302844.1|	560	6.00E-72	hypothetical protein POPTR_0002s22060g [Populus trichocarpa]	gi|159885773|gb|AC214285.1|	392	0	Populus trichocarpa clone POP079-M20, complete sequence	.	.	.	.	.	.	.	.	pfam00701	DHDPS	Dihydrodipicolinate synthetase family. This family has a TIM barrel structure.	.	.	.	.	.
Potri.013G001500.v3.0	4	1.25354808	1.457886387	1.122050458	6.2055399	7.013716721	3.198862838	4.549084223	4.721789968	0	0	0.123918532	0.730664195	0.241979653	0	0	0	0.124757583	Potri.013G001500	protein_coding	chrChr13:104736-105201:-	gi|566198628|ref|XP_006375706.1|	348	6.00E-40	hypothetical protein POPTR_0013s00330g [Populus trichocarpa]	gi|160421807|gb|AC214596.1|	466	0	Populus trichocarpa clone POP018-C13, complete sequence	.	.	.	.	.	.	.	.	pfam03385	DUF288	Protein of unknown function, DUF288.	.	.	.	.	.
Potri.014G045100.v3.0	2	5.736169671	6.328197272	5.284573439	17.72522079	24.06387453	12.74206336	10.87581777	14.66694265	9.891266932	8.814847885	8.404198522	45.39214966	48.43211057	52.19411798	23.86102472	23.35538143	30.34098743	Potri.014G045100	protein_coding	chrChr14:3587229-3589721:+	gi|566202475|ref|XP_006375109.1|	1215	6.00E-161	hypothetical protein POPTR_0014s04460g [Populus trichocarpa]	gi|743787785|ref|XM_011033519.1|	1476	0	PREDICTED: Populus euphratica homeobox-leucine zipper protein HAT3-like (LOC105130833), mRNA	P46602	262	1.00E-80	Homeobox-leucine zipper protein HAT3	.	.	.	.	pfam02183	HALZ	Homeobox associated leucine zipper.	GO:0006351|transcription, DNA-templated;	GO:0005634|nucleus;	GO:0043565|sequence-specific DNA binding;GO:0003700|transcription factor activity, sequence-specific DNA binding;	K09338	HD-ZIP; homeobox-leucine zipper protein
Potri.006G270000.v3.0	5	4.058136003	3.463935353	3.341667664	5.256344621	5.94357152	5.264036269	4.53173163	5.499378633	0.194870605	0.173663774	0.094898991	0.512925865	0.432395304	0.224808044	0.352242158	0.356187642	0.286624652	Potri.006G270000	protein_coding	chrChr06:27192743-27197459:-	gi|743917138|ref|XP_011002553.1|	5154	0	PREDICTED: TMV resistance protein N-like [Populus euphratica]	gi|743917137|ref|XM_011004251.1|	2797	0	PREDICTED: Populus euphratica TMV resistance protein N-like (LOC105109519), mRNA	Q40392	431	8.00E-129	TMV resistance protein N	.	.	.	.	pfam01582	TIR	TIR domain. The Toll/interleukin-1 receptor (TIR) homology domain is an intracellular signalling domain found in MyD88, interleukin 1 receptor and the Toll receptor. It contains three highly-conserved regions, and mediates protein-protein interactions between the Toll-like receptors (TLRs) and signal-transduction components. TIR-like motifs are also found in plant proteins thought to be involved …	GO:0009626|plant-type hypersensitive response;GO:0007165|signal transduction;	GO:0005737|cytoplasm;	GO:0043531|ADP binding;GO:0005524|ATP binding;	.	.
Potri.008G106700.v3.0	6	1.75421443	1.307798292	1.395730432	1.210500986	2.359888538	2.93103298	1.914971317	1.211406175	1.23013732	1.788646789	2.312153591	4.544404604	5.756645073	4.929574591	5.207808477	5.088631035	3.317128045	Potri.008G106700	protein_coding	chrChr08:6763168-6764166:-	gi|566183311|ref|XP_002312336.2|	679	4.00E-86	bZIP family transcription factor family protein [Populus trichocarpa]	gi|566183310|ref|XM_002312300.2|	912	0	Populus trichocarpa bZIP family transcription factor family protein (POPTR_0008s10620g) mRNA, complete cds	Q9LZP8	89.7	3.00E-20	bZIP transcription factor 53	.	.	.	.	pfam00170	bZIP_1	bZIP transcription factor. The Pfam entry includes the basic region and the leucine zipper region.	GO:0009267|cellular response to starvation;GO:0006971|hypotonic response;GO:2000693|positive regulation of seed maturation;GO:0045893|positive regulation of transcription, DNA-templated;GO:0006351|transcription, DNA-templated;	GO:0005634|nucleus;	GO:0045735|nutrient reservoir activity;GO:0046982|protein heterodimerization activity;GO:0043565|sequence-specific DNA binding;GO:0003700|transcription factor activity, sequence-specific DNA binding;	.	.
Potri.001G463300.v3.0	1	0.026874927	0.052894352	0.029401457	1.649709779	0.515194198	0.215539341	0.235494954	0.250546396	8.477705101	8.780271335	7.18903079	11.40134425	14.09531477	14.33031824	15.26487482	18.06832932	9.50316896	Potri.001G463300	protein_coding	chrChr01:49746987-49748962:+	gi|224056811|ref|XP_002299035.1|	2632	0	hypothetical protein POPTR_0001s46760g [Populus trichocarpa]	gi|566155278|ref|XM_002298999.2|	1976	0	Populus trichocarpa hypothetical protein (POPTR_0001s46760g) mRNA, complete cds	Q93ZA3	622	0	Berberine bridge enzyme-like 13	BS_yvdP	103	8.00E-23	COG0277	pfam01565	FAD_binding_4	FAD binding domain. This family consists of various enzymes that use FAD as a co-factor, most of the enzymes are similar to oxygen oxidoreductase. One of the enzymes Vanillyl-alcohol oxidase (VAO) has a solved structure, the alignment includes the FAD binding site, called the PP-loop, between residues 99-110. The FAD molecule is covalently bound in the known structure, however the residue that li…	.	.	GO:0045551|cinnamyl-alcohol dehydrogenase activity;GO:0050660|flavin adenine dinucleotide binding;	.	.
Potri.013G113400.v3.0	6	1.978117808	2.470727007	3.412590901	2.787077858	3.22402329	4.423806016	3.407441799	2.364277355	6.208473928	4.541879926	7.197571814	9.10573679	9.289175925	7.727304911	8.039819456	7.28301204	10.91110517	Potri.013G113400	protein_coding	chrChr13:12673726-12675596:-	gi|566200763|ref|XP_006376297.1|	478	5.00E-58	hypothetical protein POPTR_0013s11770g [Populus trichocarpa]	gi|566200762|ref|XM_006376235.1|	698	0	Populus trichocarpa hypothetical protein (POPTR_0013s11770g) mRNA, complete cds	F4IQJ4	96.3	1.00E-23	Gibberellin-regulated protein 11	.	.	.	.	pfam02704	GASA	Gibberellin regulated protein. This is the GASA gibberellin regulated cysteine rich protein family. The expression of these proteins is up-regulated by the plant hormone gibberellin, most of these proteins have some role in plant development. There are 12 cysteine residues conserved within the alignment giving the potential for these proteins to posses 6 disulphide bonds.	GO:0009740|gibberellic acid mediated signaling pathway;	GO:0005576|extracellular region;	.	.	.
Potri.016G035600.v3.0	2	5.254399217	4.589783167	5.393132648	7.189633352	7.475613865	6.45132371	5.202037147	7.369168206	11.93637356	11.53452512	10.65685599	15.07819049	14.94933885	15.38177591	11.21033053	10.48159848	9.985738407	Potri.016G035600	protein_coding	chrChr16:2091001-2094832:+	gi|566208480|ref|XP_002322617.2|	1815	0	hypothetical protein POPTR_0016s03480g [Populus trichocarpa]	gi|566208479|ref|XM_002322581.2|	1643	0	Populus trichocarpa hypothetical protein (POPTR_0016s03480g) mRNA, complete cds	.	.	.	.	.	.	.	.	pfam01155	HypA	Hydrogenase expression/synthesis hypA family. Four conserved cysteines lie either side of the least conserved region.	.	.	.	.	.
Potri.001G131500.v3.0	4	5.401902309	5.724840972	6.00065795	4.607761253	4.653679046	4.290717038	2.831999835	4.562549633	0	0.045102179	0	0.266423721	0.088233582	0.045873808	0.045740366	0	0	Potri.001G131500	protein_coding	chrChr01:10589326-10596230:+	gi|566146565|ref|XP_006368295.1|	676	2.00E-84	hypothetical protein POPTR_0001s01390g [Populus trichocarpa]	gi|566146564|ref|XM_006368233.1|	1125	0	Populus trichocarpa hypothetical protein (POPTR_0001s01390g) mRNA, complete cds	.	.	.	.	.	.	.	.	pfam05672	MAP7	MAP7 (E-MAP-115) family. The organisation of microtubules varies with the cell type and is presumably controlled by tissue-specific microtubule-associated proteins (MAPs). The 115-kDa epithelial MAP (E-MAP-115/MAP7) has been identified as a microtubule-stabilizing protein predominantly expressed in cell lines of epithelial origin. The binding of this microtubule associated protein is nucleotide i…	.	.	.	.	.
Potri.003G037700.v3.0	1	0.183753824	0.452072835	0.301542972	0.318377967	0.301272732	0.230269106	0.201270774	0.428269618	0.559509735	0.822724616	0.57446316	0.343631287	0.634045301	0.380363709	0.37925727	0.434639398	0.47776974	Potri.003G037700	protein_coding	chrChr03:4909260-4912047:+	gi|566160609|ref|XP_006385352.1|	4145	0	Phospholipase D epsilon family protein [Populus trichocarpa]	gi|566160608|ref|XM_006385290.1|	2277	0	Populus trichocarpa Phospholipase D epsilon family protein (POPTR_0003s02990g) mRNA, complete cds	Q9C888	1031	0	Phospholipase D alpha 4	ECU11g1180	149	2.00E-36	COG1502	pfam12357	PLD_C	Phospholipase D C terminal. This domain family is found in eukaryotes, and is approximately 70 amino acids in length. The family is found in association with pfam00168, pfam00614. There is a conserved FPD sequence motif. This family is the C terminal of phospholipase D. PLD is a major plant lipid-degrading enzyme which is involved in signal transduction.	GO:0051301|cell division;GO:0016049|cell growth;GO:0006995|cellular response to nitrogen starvation;GO:0016036|cellular response to phosphate starvation;GO:0051365|cellular response to potassium ion starvation;GO:0046470|phosphatidylcholine metabolic process;GO:0009395|phospholipid catabolic process;GO:0045848|positive regulation of nitrogen utilization;GO:0009791|post-embryonic development;GO:00…	GO:0005886|plasma membrane;	GO:0005509|calcium ion binding;GO:0070290|N-acylphosphatidylethanolamine-specific phospholipase D activity;GO:0004630|phospholipase D activity;	K01115	PLD1_2; phospholipase D1/2 [EC:3.1.4.4]
Potri.002G101300.v3.0	6	1.966846482	1.741987324	2.743482631	3.699922578	1.438727501	2.711205507	2.393714146	3.921927491	1.616983135	1.921352841	1.978336416	0.998348886	0.887482782	0.814260089	0.920143689	1.039915005	0.64596704	Potri.002G101300	protein_coding	chrChr02:7320271-7321432:-	gi|224066999|ref|XP_002302319.1|	734	2.00E-93	plastocyanin-like domain-containing family protein [Populus trichocarpa]	gi|566157231|ref|XM_002302282.2|	827	0	Populus trichocarpa plastocyanin-like domain-containing family protein (POPTR_0002s10150g) mRNA, complete cds	Q41001	149	2.00E-41	Blue copper protein	.	.	.	.	pfam02298	Cu_bind_like	Plastocyanin-like domain. This family represents a domain found in flowering plants related to the copper binding protein plastocyanin. Some members of this family may not bind copper due to the lack of key residues.	GO:0055114|oxidation-reduction process;	.	GO:0009055|electron carrier activity;GO:0046872|metal ion binding;	.	.
Potri.002G018000.v3.0	6	1.039573018	0.639391759	0.947753332	0.557513877	0.830361937	1.997518754	0.674769665	0.7627655	2.743331909	3.291061148	2.778969103	5.045317718	4.552809666	4.734132066	1.287371172	2.025008355	1.9442238	Potri.002G018000	protein_coding	chrChr02:1044484-1046017:+	gi|225626267|gb|ACN97183.1|	1578	0	peroxidase [Populus trichocarpa]	gi|566155771|ref|XM_002300653.2|	1116	0	Populus trichocarpa Peroxidase 64 precursor family protein (POPTR_0002s01960g) mRNA, complete cds	Q43872	483	4.00E-169	Peroxidase 64	.	.	.	.	pfam00141	peroxidase	Peroxidase.	GO:0042744|hydrogen peroxide catabolic process;GO:0009664|plant-type cell wall organization;GO:0006979|response to oxidative stress;	GO:0005576|extracellular region;GO:0009505|plant-type cell wall;	GO:0020037|heme binding;GO:0046872|metal ion binding;GO:0004601|peroxidase activity;	K00430	E1.11.1.7; peroxidase [EC:1.11.1.7]
Potri.T133000.v3.0	3	0.023888824	0	0	0	0	0	0	0	1.483871163	0.777875644	1.19492472	1.965638975	1.496398689	1.424131005	1.235915791	1.143396852	1.7783708	Potri.T133000	protein_coding	chrscaffold_265:1145-3367:-	gi|566255914|ref|XP_006387976.1|	2998	0	hypothetical protein POPTR_0437s00200g [Populus trichocarpa]	gi|566255913|ref|XM_006387914.1|	2207	0	Populus trichocarpa hypothetical protein (POPTR_0437s00200g) mRNA, complete cds	Q9M020	576	0	Lectin-domain containing receptor kinase VI.3	BS_yloP_1	110	4.00E-25	COG0515	pfam00139	Lectin_legB	Legume lectin domain.	GO:0009738|abscisic acid-activated signaling pathway;GO:0009845|seed germination;	GO:0016021|integral component of membrane;GO:0005886|plasma membrane;	GO:0005524|ATP binding;GO:0030246|carbohydrate binding;GO:0004674|protein serine/threonine kinase activity;	.	.
Potri.005G044200.v3.0	1	0.144743699	0.158266565	0.123162009	0.127384245	0.081132945	0.193476259	0.125267657	0.099955517	0.509286027	0.523687934	0.786968994	0.446836634	0.63177062	0.39060811	0.601911074	0.572849988	0.774690939	Potri.005G044200	protein_coding	chrChr05:3253780-3259183:-	gi|566169459|ref|XP_006382700.1|	4826	0	hypothetical protein POPTR_0005s04570g [Populus trichocarpa]	gi|566169458|ref|XM_006382638.1|	2460	0	Populus trichocarpa hypothetical protein (POPTR_0005s04570g) mRNA, complete cds	Q5XV31	93.2	8.00E-18	FRIGIDA-like protein 5	.	.	.	.	pfam07899	Frigida	Frigida-like protein. This family is composed of plant proteins that are similar to FRIGIDA protein expressed by Arabidopsis thaliana. This protein is probably nuclear and is required for the regulation of flowering time in the late-flowering phenotype. It is known to increase RNA levels of flowering locus C. Allelic variation at the FRIGIDA locus is a major determinant of natural variation in fl…	GO:0030154|cell differentiation;GO:0009908|flower development;	.	.	.	.
Potri.015G132800.v3.0	6	1.796650918	1.734053745	2.003354457	2.394566884	2.091614701	2.493917788	2.489338121	3.400026706	1.599098481	1.087558212	1.051977232	0.849193108	0.84370134	0.610297737	0.722620402	0.53842122	0.756500112	Potri.015G132800	protein_coding	chrChr15:14304457-14305993:+	gi|566207542|ref|XP_006374652.1|	2722	0	cytochrome P450 family protein [Populus trichocarpa]	gi|566207541|ref|XM_006374590.1|	1521	0	Populus trichocarpa cytochrome P450 family protein (POPTR_0015s14210g) mRNA, complete cds	Q9FVS9	512	6.00E-176	Alkane hydroxylase MAH1	BH0579	148	2.00E-38	COG2124	pfam00067	p450	Cytochrome P450. Cytochrome P450s are haem-thiolate proteins involved in the oxidative degradation of various compounds. They are particularly well known for their role in the degradation of environmental toxins and mutagens. They can be divided into 4 classes, according to the method by which electrons from NAD(P)H are delivered to the catalytic site. Sequence conservation is relatively low with…	GO:0010025|wax biosynthetic process;	GO:0005783|endoplasmic reticulum;GO:0005789|endoplasmic reticulum membrane;GO:0016021|integral component of membrane;	GO:0020037|heme binding;GO:0005506|iron ion binding;GO:0080133|midchain alkane hydroxylase activity;	K15405	MAH1, CYP96A15; midchain alkane hydroxylase
Potri.009G155800.v3.0	6	4.316404471	4.290609173	4.197504576	1.899363937	3.079321643	3.671601188	3.183757732	1.761367218	7.434405219	8.281693282	7.633096704	3.307985162	2.221921541	2.93614968	5.135313662	5.872270887	5.632323456	Potri.009G155800	protein_coding	chrChr09:12127910-12129259:+	gi|224104943|ref|XP_002313627.1|	1765	0	hypothetical protein POPTR_0009s15770g [Populus trichocarpa]	gi|566188220|ref|XM_002313591.2|	1166	0	Populus trichocarpa hypothetical protein (POPTR_0009s15770g) mRNA, complete cds	Q9FG13	310	4.00E-101	Probable carboxylesterase 15	lin2194	96.3	2.00E-21	COG0657	pfam07859	Abhydrolase_3	alpha/beta hydrolase fold. This catalytic domain is found in a very wide range of enzymes.	GO:0008152|metabolic process;	.	GO:0052689|carboxylic ester hydrolase activity;	.	.
Potri.010G072400.v3.0	3	0	0	0	0.161529484	0.164608899	0.163558271	0	0	0.596122815	0.708332845	0.443517941	1.046050737	1.212500196	1.621015476	2.783627966	2.179205832	2.232604978	Potri.010G072400	protein_coding	chrChr10:9933179-9933829:+	gi|224107871|ref|XP_002314634.1|	373	7.00E-42	hypothetical protein POPTR_0010s08310g [Populus trichocarpa]	gi|743858621|ref|XM_011032211.1|	547	0	PREDICTED: Populus euphratica ethylene-responsive transcription factor ERF098-like (LOC105129935), mRNA	Q9LTC5	85.1	3.00E-19	Ethylene-responsive transcription factor ERF098	.	.	.	.	pfam00847	AP2	AP2 domain. This 60 amino acid residue domain can bind to DNA and is found in transcription factor proteins.	GO:0009873|ethylene-activated signaling pathway;GO:0010200|response to chitin;GO:0006351|transcription, DNA-templated;	GO:0005634|nucleus;	GO:0003677|DNA binding;GO:0003700|transcription factor activity, sequence-specific DNA binding;	.	.
Potri.001G181000.v3.0	6	2.361965382	2.827985352	2.196413078	3.079058506	2.661136524	2.407361935	2.951241934	1.753432679	1.438383812	1.623678458	1.75506855	1.219940194	1.044871369	1.434160097	1.689986141	1.226913884	1.508373742	Potri.001G181000	protein_coding	chrChr01:15740488-15743139:-	gi|224059052|ref|XP_002299693.1|	2218	0	hypothetical protein POPTR_0001s18120g [Populus trichocarpa]	gi|566149672|ref|XM_002299657.2|	1349	0	Populus trichocarpa hypothetical protein (POPTR_0001s18120g) mRNA, complete cds	Q9FLS0	54.3	1.00E-06	F-box protein At5g07610	.	.	.	.	pfam15013	CCSMST1	CCSMST1 family. This family of proteins was discovered in a screen of Bos taurus placental ESTs. The B. taurus member of this family was named cattle cerebrum and skeletal muscle-specific transcript 1. This family of proteins is found in eukaryotes. Proteins in this family are typically between 97 and 157 amino acids in length. There is a single completely conserved residue D that may be function…	GO:0045892|negative regulation of transcription, DNA-templated;GO:0006351|transcription, DNA-templated;	GO:0005634|nucleus;	.	.	.
Potri.019G093800.v3.0	2	6.301349949	3.190398109	4.346056143	18.58082131	20.36323894	15.38094668	3.334322371	4.729909985	10.1774003	12.14268563	11.81733152	11.02760539	22.59128696	24.19675724	55.44039087	54.02833065	32.39277541	Potri.019G093800	protein_coding	chrChr19:12380082-12381434:-	gi|566242189|ref|XP_002326040.2|	1395	0	hypothetical protein POPTR_0019s12360g [Populus trichocarpa]	gi|566242188|ref|XM_002326004.2|	1118	0	Populus trichocarpa hypothetical protein (POPTR_0019s12360g) mRNA, complete cds	Q9M2U5	368	7.00E-125	Endochitinase EP3	.	.	.	.	pfam00182	Glyco_hydro_19	Chitinase class I.	GO:0006040|amino sugar metabolic process;GO:0016998|cell wall macromolecule catabolic process;GO:0006032|chitin catabolic process;GO:0006952|defense response;GO:0000272|polysaccharide catabolic process;GO:0009617|response to bacterium;GO:0009611|response to wounding;GO:0010262|somatic embryogenesis;	GO:0005618|cell wall;GO:0005622|intracellular;	GO:0008061|chitin binding;GO:0004568|chitinase activity;	K01183	E3.2.1.14; chitinase [EC:3.2.1.14]
Potri.003G178200.v3.0	2	19.34944176	21.00704037	18.73753341	32.18446497	30.73241177	25.63043462	23.31187227	27.64666854	44.24467252	46.93629226	47.02215996	59.46960734	53.70401078	53.69293042	58.67605071	56.38746317	56.41506226	Potri.003G178200	protein_coding	chrChr03:18601555-18612349:+	gi|224072659|ref|XP_002303826.1|	2640	0	glutathione-disulfide reductase family protein [Populus trichocarpa]	gi|566163224|ref|XM_002303790.2|	1952	0	Populus trichocarpa glutathione-disulfide reductase family protein (POPTR_0003s17670g) mRNA, complete cds	Q43621	868	0	Glutathione reductase, cytosolic	PA2025	421	4.00E-139	COG1249	pfam07992	Pyr_redox_2	Pyridine nucleotide-disulphide oxidoreductase. This family includes both class I and class II oxidoreductases and also NADH oxidases and peroxidases. This domain is actually a small NADH binding domain within a larger FAD binding domain.	GO:0045454|cell redox homeostasis;GO:0006749|glutathione metabolic process;	GO:0005737|cytoplasm;	GO:0050660|flavin adenine dinucleotide binding;GO:0004362|glutathione-disulfide reductase activity;GO:0050661|NADP binding;	.	.
Potri.012G069700.v3.0	2	2.201583185	2.150128827	2.372062281	30.61536703	18.99875689	6.320366241	6.852758539	17.6394595	6.723887157	6.80680278	6.220757012	38.03416169	35.13204084	33.78770192	15.34842104	16.1886795	17.67482681	Potri.012G069700	protein_coding	chrChr12:9321074-9328039:-	gi|566197197|ref|XP_002318606.2|	4785	0	ABC transporter family protein [Populus trichocarpa]	gi|566197196|ref|XM_002318570.2|	3102	0	Populus trichocarpa ABC transporter family protein (POPTR_0012s07150g) mRNA, complete cds	Q9STT5	1118	0	ABC transporter A family member 7	PAE0269	173	2.00E-46	COG1131	pfam00005	ABC_tran	ABC transporter. ABC transporters for a large family of proteins responsible for translocation of a variety of compounds across biological membranes. ABC transporters are the largest family of proteins in many completely sequenced bacteria. ABC transporters are composed of two copies of this domain and two copies of a transmembrane domain pfam00664. These four domains may belong to a single polyp…	GO:0006869|lipid transport;	GO:0016021|integral component of membrane;GO:0043231|intracellular membrane-bounded organelle;GO:0005886|plasma membrane;GO:0009506|plasmodesma;	GO:0005524|ATP binding;GO:0042626|ATPase activity, coupled to transmembrane movement of substances;GO:0005215|transporter activity;	.	.
Potri.001G270500.v3.0	1	0.147268039	0.14492407	0.225557934	1.020645951	0.980669156	0.236220598	0.344121302	0.183057748	0.968575588	0.831200896	1.217054557	3.210383669	1.907519027	1.885940172	1.718346049	1.311391197	1.870187438	Potri.001G270500	protein_coding	chrChr01:27782189-27784890:-	gi|566151347|ref|XP_006369644.1|	2387	0	hypothetical protein POPTR_0001s27730g [Populus trichocarpa]	gi|566151344|ref|XM_006369581.1|	1723	0	Populus trichocarpa hypothetical protein (POPTR_0001s27720g) mRNA, complete cds	Q7XU38	462	4.00E-155	Cytochrome P450 87A3	slr0574	160	6.00E-42	COG2124	pfam00067	p450	Cytochrome P450. Cytochrome P450s are haem-thiolate proteins involved in the oxidative degradation of various compounds. They are particularly well known for their role in the degradation of environmental toxins and mutagens. They can be divided into 4 classes, according to the method by which electrons from NAD(P)H are delivered to the catalytic site. Sequence conservation is relatively low with…	GO:0016132|brassinosteroid biosynthetic process;GO:0010268|brassinosteroid homeostasis;GO:0007275|multicellular organismal development;GO:0016125|sterol metabolic process;	GO:0030659|cytoplasmic vesicle membrane;GO:0016021|integral component of membrane;	GO:0020037|heme binding;GO:0005506|iron ion binding;GO:0004497|monooxygenase activity;GO:0016705|oxidoreductase activity, acting on paired donors, with incorporation or reduction of molecular oxygen;	.	.
Potri.009G065000.v3.0	2	3.848958067	2.940100248	3.180185585	9.913309246	8.934558884	6.502995616	6.158384697	8.559411003	8.916764577	8.443045684	8.575564384	34.19851607	35.66336105	34.32025797	26.04307584	27.68298295	21.77560459	Potri.009G065000	protein_coding	chrChr09:6577716-6579905:-	gi|224104019|ref|XP_002313284.1|	2693	0	hypothetical protein POPTR_0009s06940g [Populus trichocarpa]	gi|566186711|ref|XM_002313248.2|	1961	0	Populus trichocarpa hypothetical protein (POPTR_0009s06940g) mRNA, complete cds	Q9FI39	426	4.00E-140	Cytochrome P450 705A5	AGc2890	115	1.00E-26	COG2124	pfam00067	p450	Cytochrome P450. Cytochrome P450s are haem-thiolate proteins involved in the oxidative degradation of various compounds. They are particularly well known for their role in the degradation of environmental toxins and mutagens. They can be divided into 4 classes, according to the method by which electrons from NAD(P)H are delivered to the catalytic site. Sequence conservation is relatively low with…	GO:0051554|flavonol metabolic process;GO:0009958|positive gravitropism;GO:0048364|root development;GO:0044550|secondary metabolite biosynthetic process;GO:0080003|thalianol metabolic process;	GO:0005783|endoplasmic reticulum;GO:0016021|integral component of membrane;GO:0016020|membrane;	GO:0020037|heme binding;GO:0005506|iron ion binding;GO:0016709|oxidoreductase activity, acting on paired donors, with incorporation or reduction of molecular oxygen, NAD(P)H as one donor, and incorporation of one atom of oxygen;GO:0080004|thalian-diol desaturase activity;	.	.
Potri.017G139000.v3.0	6	1.738402556	1.941024592	1.792109967	2.316933775	1.619042768	2.061158552	2.669025179	2.562577986	0.956854987	1.016012834	1.054224137	0.982421746	0.905081591	0.719685971	0.919990357	0.72563027	1.061362276	Potri.017G139000	protein_coding	chrChr17:14723377-14728775:+	gi|566210814|ref|XP_006372483.1|	2225	0	hypothetical protein POPTR_0017s02070g [Populus trichocarpa]	gi|566210813|ref|XM_006372421.1|	2105	0	Populus trichocarpa hypothetical protein (POPTR_0017s02070g) mRNA, complete cds	Q9S7V4	117	4.00E-28	HVA22-like protein a	.	.	.	.	pfam03134	TB2_DP1_HVA22	TB2/DP1, HVA22 family. This family includes members from a wide variety of eukaryotes. It includes the TB2/DP1 (deleted in polyposis) protein, which in humans is deleted in severe forms of familial adenomatous polyposis, an autosomal dominant oncological inherited disease. The family also includes the plant protein of known similarity to TB2/DP1, the HVA22 abscisic acid-induced protein, which is …	GO:0042538|hyperosmotic salinity response;GO:0009737|response to abscisic acid;GO:0009409|response to cold;GO:0009414|response to water deprivation;	GO:0016021|integral component of membrane;	.	.	.
Potri.001G234600.v3.0	2	6.122901631	6.963260233	6.020848589	33.47149624	28.74917681	43.97108924	26.07247624	77.39244657	0.928550208	1.111953865	0.854921124	27.26665699	25.97736792	25.98618469	51.63761004	55.90215337	54.98109776	Potri.001G234600	protein_coding	chrChr01:24662395-24664623:-	gi|743939935|ref|XP_011014426.1|	2850	0	PREDICTED: exocyst complex component EXO70B1-like [Populus euphratica]	gi|743939934|ref|XM_011016124.1|	1981	0	PREDICTED: Populus euphratica exocyst complex component EXO70B1-like (LOC105118225), mRNA	Q9LZD3	281	1.00E-82	Exocyst complex component EXO70A1	.	.	.	.	pfam03081	Exo70	Exo70 exocyst complex subunit. The Exo70 protein forms one subunit of the exocyst complex. First discovered in S. cerevisiae, Exo70 and other exocyst proteins have been observed in several other eukaryotes, including humans. In S. cerevisiae, the exocyst complex is involved in the late stages of exocytosis, and is localized at the tip of the bud, the major site of exocytosis in yeast. Exo70 inter…	GO:0006887|exocytosis;	GO:0005618|cell wall;GO:0005856|cytoskeleton;GO:0005829|cytosol;GO:0000145|exocyst;GO:0005576|extracellular region;GO:0009524|phragmoplast;GO:0005886|plasma membrane;	.	K07195	EXOC7, EXO70; exocyst complex component 7
Potri.002G102500.v3.0	2	16.60879857	15.97920813	17.01976206	20.05736161	17.38157804	19.22405048	14.72531526	23.9001773	14.05089597	14.9053115	16.31148948	10.34490567	7.289830821	7.272855399	15.08217296	13.15106932	14.5257935	Potri.002G102500	protein_coding	chrChr02:7403112-7405385:+	gi|224063289|ref|XP_002301079.1|	1053	7.00E-139	hypothetical protein POPTR_0002s10290g [Populus trichocarpa]	gi|224063288|ref|XM_002301043.1|	679	0	Populus trichocarpa hypothetical protein (POPTR_0002s10290g) mRNA, complete cds	Q7QBJ0	87	1.00E-17	Esterase AGAP003155	.	.	.	.	pfam03959	FSH1	Serine hydrolase (FSH1). This is a family of serine hydrolases.	.	.	GO:0016787|hydrolase activity;	.	.
Potri.003G052200.v3.0	2	26.03536992	27.68622466	27.95058108	39.35810208	31.97626852	36.07148395	29.70179739	44.10790056	12.15052619	9.342660724	11.97254582	15.34087925	16.85625272	14.80778141	12.65546323	10.6982032	13.45209713	Potri.003G052200	protein_coding	chrChr03:7731341-7737242:-	gi|224070909|ref|XP_002303292.1|	596	5.00E-71	hypothetical protein POPTR_0003s05070g [Populus trichocarpa]	gi|743876955|ref|XR_843737.1|	1213	0	PREDICTED: Populus euphratica protein CURVATURE THYLAKOID 1C, chloroplastic-like (LOC105133169), transcript variant X2, misc_RNA	Q9M812	135	9.00E-36	Protein CURVATURE THYLAKOID 1C, chloroplastic	.	.	.	.	pfam14159	CAAD	CAAD domains of cyanobacterial aminoacyl-tRNA synthetase. This domain is present in aminoacyl-tRNA synthetases (aaRSs), enzymes that couple tRNAs to their cognate amino acids. aaRSs from cyanobacteria containing the CAAD (for cyanobacterial aminoacyl-tRNA synthetases appended domain) protein domains are localized in the thylakoid membrane. The domain bears two putative transmembrane helices and i…	.	GO:0009507|chloroplast;GO:0009535|chloroplast thylakoid membrane;GO:0016021|integral component of membrane;	.	.	.
Potri.005G230900.v3.0	5	1.793830429	1.581395952	1.839815317	0.518008346	1.0934734	1.760869957	1.855675935	0.735515981	0.364134133	0.365070561	0.812752089	0.319483476	0.238063022	0.288801608	0.658197746	0.291186986	0.286389328	Potri.005G230900	protein_coding	chrChr05:23961875-23964233:-	gi|566173154|ref|XP_002307677.2|	2251	0	transferase family protein [Populus trichocarpa]	gi|566173153|ref|XM_002307641.2|	858	0	Populus trichocarpa transferase family protein (POPTR_0005s25250g) mRNA, complete cds	Q94CD1	210	3.00E-60	Omega-hydroxypalmitate O-feruloyl transferase	.	.	.	.	pfam02458	Transferase	Transferase family. This family includes a number of transferase enzymes. These include anthranilate N-hydroxycinnamoyl/benzoyltransferase that catalyses the first committed reaction of phytoalexin biosynthesis. Deacetylvindoline 4-O-acetyltransferase EC:2.3.1.107 catalyses the last step in vindoline biosynthesis is also a member of this family. The motif HXXXD is probably part of the active site…	GO:0052325|cell wall pectin biosynthetic process;GO:0010345|suberin biosynthetic process;	.	GO:0050734|hydroxycinnamoyltransferase activity;	K15400	HHT1; omega-hydroxypalmitate O-feruloyl transferase [EC:2.3.1.188]
Potri.003G029000.v3.0	6	7.553206948	8.576524025	7.627651542	10.35449944	8.089788982	10.36805543	10.18245142	11.43510076	0.56612101	1.135153758	1.010871526	0.745053643	1.480470698	1.15457448	2.686170532	1.422802057	1.144930641	Potri.003G029000	protein_coding	chrChr03:3619842-3621817:+	gi|566259579|ref|XP_006389346.1|	504	3.00E-63	hypothetical protein POPTR_0027s00240g [Populus trichocarpa]	gi|566259578|ref|XM_006389284.1|	438	0	Populus trichocarpa hypothetical protein (POPTR_0027s00240g) mRNA, complete cds	F4I171	119	2.00E-29	Mediator of RNA polymerase II transcription subunit 15a	.	.	.	.	pfam00209	SNF	Sodium:neurotransmitter symporter family.	GO:0045723|positive regulation of fatty acid biosynthetic process;GO:0006355|regulation of transcription, DNA-templated;GO:0009751|response to salicylic acid;GO:0006351|transcription, DNA-templated;	GO:0016592|mediator complex;GO:0005634|nucleus;	GO:0031490|chromatin DNA binding;GO:0003713|transcription coactivator activity;	K14972	PAXIP1, PTIP; PAX-interacting protein 1
Potri.019G073700.v3.0	6	12.69335559	10.83431141	11.57222229	15.51687684	23.78437995	39.17120861	65.28183927	14.93736337	0.631017809	1.077832082	0.516427964	0.73818865	0.779253174	0.714960078	0.522778911	0.384461517	0.519924691	Potri.019G073700	protein_coding	chrChr19:10761240-10762469:-	gi|566239478|ref|XP_006371427.1|	1555	0	hypothetical protein POPTR_0019s10270g [Populus trichocarpa]	gi|566239477|ref|XM_006371365.1|	1153	0	Populus trichocarpa hypothetical protein (POPTR_0019s10270g) mRNA, complete cds	Q9ZUJ5	213	6.00E-63	Metalloendoproteinase 5-MMP	.	.	.	.	pfam00413	Peptidase_M10	Matrixin. The members of this family are enzymes that cleave peptides. These proteases require zinc for catalysis.	.	GO:0031225|anchored component of membrane;GO:0031012|extracellular matrix;GO:0005886|plasma membrane;	GO:0004222|metalloendopeptidase activity;GO:0008270|zinc ion binding;	K07761	E3.4.24.24; gelatinase A [EC:3.4.24.24]
Potri.018G148300.v3.0	6	4.112801537	4.403150939	3.461114508	7.070042426	7.296026769	5.686294691	6.314516058	6.718102488	1.513771446	1.250923339	1.277784625	2.318226485	2.783074917	1.74632802	2.089497759	1.760751946	1.929654734	Potri.018G148300	protein_coding	chrChr18:16680448-16684315:-	gi|566258120|ref|XP_006388660.1|	3366	0	hypothetical protein POPTR_0126s00200g [Populus trichocarpa]	gi|743805284|ref|XM_011019292.1|	1219	0	PREDICTED: Populus euphratica wall-associated receptor kinase-like 1 (LOC105120891), transcript variant X1, mRNA	Q8VYA3	511	4.00E-168	Wall-associated receptor kinase-like 10	Cgl2127_1	107	5.00E-24	COG0515	pfam00069	Pkinase	Protein kinase domain.	GO:0007166|cell surface receptor signaling pathway;GO:0006182|cGMP biosynthetic process;GO:0006952|defense response;GO:0009617|response to bacterium;GO:0009620|response to fungus;GO:0009751|response to salicylic acid;	GO:0016021|integral component of membrane;GO:0005886|plasma membrane;	GO:0005524|ATP binding;GO:0005509|calcium ion binding;GO:0004383|guanylate cyclase activity;GO:0030247|polysaccharide binding;GO:0004674|protein serine/threonine kinase activity;	.	.
Potri.015G048400.v3.0	6	1.447052787	1.75564232	1.279484687	1.471944209	0.900003302	1.669283407	1.235188666	1.601601547	3.380031936	3.657670583	3.72902733	0.847305002	0.947053624	1.028539059	1.745612163	1.588648372	1.345463265	Potri.015G048400	protein_coding	chrChr15:5145492-5150350:-	gi|566205635|ref|XP_002321468.2|	1602	0	hypothetical protein POPTR_0015s03510g [Populus trichocarpa]	gi|743938071|ref|XM_011015148.1|	1637	0	PREDICTED: Populus euphratica uncharacterized LOC105117486 (LOC105117486), transcript variant X2, mRNA	.	.	.	.	.	.	.	.	pfam10601	zf-LITAF-like	LITAF-like zinc ribbon domain. Members of this family display a conserved zinc ribbon structure with the motif C-XX-C- separated from the more C-terminal HX-C(P)X-C-X4-G-R motif by a variable region of usually 25-30 (hydrophobic) residues. Although it belongs to one of the zinc finger's fold groups (zinc ribbon), this particular domain was first identified in LPS-induced tumor necrosis alpha fact…	.	.	.	.	.
Potri.017G151700.v3.0	3	0.109381782	0	0.059832419	0	0	0	0	0.113303508	1.86510928	3.561725144	1.903061946	4.50011889	4.238755833	5.071725043	3.792728939	4.139593364	4.011515194	Potri.017G151700	protein_coding	chrChr17:15768001-15769163:+	gi|566210546|ref|XP_006372357.1|	986	2.00E-130	hypothetical protein POPTR_0017s00830g [Populus trichocarpa]	gi|566210545|ref|XM_006372295.1|	762	0	Populus trichocarpa hypothetical protein (POPTR_0017s00830g) mRNA, complete cds	Q9LUN2	307	9.00E-97	Probable metal-nicotianamine transporter YSL5	YGL114w	53.5	5.00E-07	COG1297	pfam03169	OPT	OPT oligopeptide transporter protein. The OPT family of oligopeptide transporters is distinct from the ABC pfam00005 and PTR pfam00854 transporter families. OPT transporters were first recognized in fungi (Candida albicans and Schizosaccharomyces pombe), but this alignment also includes orthologues from Arabidopsis thaliana. OPT transporters are thought to have 12-14 transmembrane domains and con…	.	GO:0016021|integral component of membrane;GO:0005886|plasma membrane;	GO:0022857|transmembrane transporter activity;	.	.
Potri.017G064300.v3.0	4	1.050887632	0.689440894	0.613163897	1.179186546	1.484411779	0.561880921	0.409268276	0.79828151	0	0	0.152364211	0	0	0	0	0	0	Potri.017G064300	protein_coding	chrChr17:6170155-6170912:+	gi|566212453|ref|XP_006373209.1|	349	1.00E-38	hypothetical protein POPTR_0017s09670g [Populus trichocarpa]	gi|157426993|gb|AC210650.1|	758	0	Populus trichocarpa clone POP004-K01, complete sequence	.	.	.	.	.	.	.	.	pfam11820	DUF3339	Protein of unknown function (DUF3339). This family of proteins are functionally uncharacterized. This family is found in eukaryotes. Proteins in this family are about 70 amino acids in length.	.	.	.	.	.
Potri.007G140400.v3.0	2	6.154326088	5.848248962	6.061922406	8.815322044	11.43727016	7.823537298	5.497820878	5.25771595	8.912404058	10.44463014	9.704829616	15.05150783	13.71921518	13.58851245	13.31618444	13.91261501	13.96122313	Potri.007G140400	protein_coding	chrChr07:15133923-15138521:-	gi|566178961|ref|XP_006380271.1|	1990	0	hypothetical protein POPTR_0007s00880g [Populus trichocarpa]	gi|566178964|ref|XM_002309702.2|	1438	0	Populus trichocarpa hypothetical protein (POPTR_0007s00880g) mRNA, complete cds	Q9SYL0	407	2.00E-135	BTB/POZ and TAZ domain-containing protein 3	.	.	.	.	pfam02135	zf-TAZ	TAZ zinc finger. The TAZ2 domain of CBP binds to other transcription factors such as the p53 tumor suppressor protein, E1A oncoprotein, MyoD, and GATA-1. The zinc coordinating motif that is necessary for binding to target DNA sequences consists of HCCC.	GO:0009553|embryo sac development;GO:0009555|pollen development;GO:0043161|proteasome-mediated ubiquitin-dependent protein catabolic process;GO:0042787|protein ubiquitination involved in ubiquitin-dependent protein catabolic process;GO:0030162|regulation of proteolysis;GO:0006355|regulation of transcription, DNA-templated;GO:0009409|response to cold;GO:0009723|response to ethylene;GO:0042542|resp…	GO:0005737|cytoplasm;GO:0005634|nucleus;GO:0019005|SCF ubiquitin ligase complex;	GO:0005516|calmodulin binding;GO:0004402|histone acetyltransferase activity;GO:0003712|transcription cofactor activity;GO:0031625|ubiquitin protein ligase binding;GO:0008270|zinc ion binding;	.	.
Potri.008G066400.v3.0	6	6.422428313	6.056078676	6.732572794	7.402657181	6.499258503	4.824112824	4.237133286	6.434248524	3.152241491	2.413829563	3.022806935	2.089646843	2.442509419	1.947169252	2.659017906	2.560763531	2.812405237	Potri.008G066400	protein_coding	chrChr08:4036183-4041174:+	gi|566182698|ref|XP_006379625.1|	1778	0	hypothetical protein POPTR_0008s06630g [Populus trichocarpa]	gi|566182697|ref|XM_006379563.1|	2407	0	Populus trichocarpa hypothetical protein (POPTR_0008s06630g) mRNA, complete cds	Q8L884	552	0	Auxin transporter-like protein 4	.	.	.	.	pfam01490	Aa_trans	Transmembrane amino acid transporter protein. This transmembrane region is found in many amino acid transporters including UNC-47 and MTR. UNC-47 encodes a vesicular amino butyric acid (GABA) transporter, (VGAT). UNC-47 is predicted to have 10 transmembrane domains. MTR is a N system amino acid transporter system protein involved in methyltryptophan resistance. Other members of this family includ…	GO:0006865|amino acid transport;GO:0009734|auxin-activated signaling pathway;	GO:0016021|integral component of membrane;GO:0005886|plasma membrane;	GO:0015293|symporter activity;	K13946	AUX1, LAX; auxin influx carrier (AUX1 LAX family)
Potri.001G008500.v3.0	2	5.106236058	4.568148578	4.36745281	5.469199136	3.231672696	5.212133155	4.158032126	4.039111593	41.3857222	48.36972188	41.64377592	39.08883126	38.68818915	40.94646362	42.71798302	47.02008037	45.38144322	Potri.001G008500	protein_coding	chrChr01:560974-562209:-	gi|224057104|ref|XP_002299127.1|	924	9.00E-122	hypothetical protein POPTR_0001s04590g [Populus trichocarpa]	gi|224057103|ref|XM_002299091.1|	571	0	Populus trichocarpa hypothetical protein (POPTR_0001s04590g) mRNA, complete cds	O64864	147	3.00E-40	Protein YLS3	.	.	.	.	pfam14368	LTP_2	Probable lipid transfer. The members of this family are probably involved in lipid transfer. The family has several highly conserved cysteines, paired in various ways.	GO:0006869|lipid transport;	GO:0031225|anchored component of membrane;GO:0005886|plasma membrane;	GO:0008289|lipid binding;	.	.
Potri.016G007900.v3.0	5	2.544335805	2.696442296	2.248236236	1.162655097	0.822791717	1.569677166	1.429170854	0.979887433	0.079458631	0.212434589	0.070941076	0.174288245	0.415586676	0.216069016	0.035906749	0.072617885	0.071421417	Potri.016G007900	protein_coding	chrChr16:382285-383995:-	gi|224139476|ref|XP_002323130.1|	2591	0	hypothetical protein POPTR_0016s00980g [Populus trichocarpa]	gi|566208005|ref|XM_002323094.2|	1500	0	Populus trichocarpa hypothetical protein (POPTR_0016s00980g) mRNA, complete cds	Q9SZ46	497	3.00E-169	Cytochrome P450 82C4	.	.	.	.	pfam00067	p450	Cytochrome P450. Cytochrome P450s are haem-thiolate proteins involved in the oxidative degradation of various compounds. They are particularly well known for their role in the degradation of environmental toxins and mutagens. They can be divided into 4 classes, according to the method by which electrons from NAD(P)H are delivered to the catalytic site. Sequence conservation is relatively low with…	GO:0071281|cellular response to iron ion;GO:0044550|secondary metabolite biosynthetic process;	GO:0016021|integral component of membrane;GO:0016020|membrane;	GO:0020037|heme binding;GO:0005506|iron ion binding;GO:0004497|monooxygenase activity;GO:0016709|oxidoreductase activity, acting on paired donors, with incorporation or reduction of molecular oxygen, NAD(P)H as one donor, and incorporation of one atom of oxygen;	K00517	E1.14.-.-
Potri.017G143800.v3.0	5	0.269372453	0.132542514	0.105248694	0.419098782	0.310609835	0.308627346	0.131133905	0.239168927	0.140607229	0.08353708	0.041844954	0.061682883	0.08171197	0.063724703	0.042359556	0.042834028	0.08425657	Potri.017G143800	protein_coding	chrChr17:15125768-15129533:-	gi|566210712|ref|XP_006372434.1|	4434	0	hypothetical protein POPTR_0017s01600g [Populus trichocarpa]	gi|566210711|ref|XM_006372372.1|	2499	0	Populus trichocarpa hypothetical protein (POPTR_0017s01600g) mRNA, complete cds	Q7XA42	397	8.00E-121	Putative disease resistance protein RGA1	RSp0842	70.1	2.00E-11	COG4886	pfam00931	NB-ARC	NB-ARC domain.	GO:0006952|defense response;	.	GO:0043531|ADP binding;GO:0005524|ATP binding;	.	.
Potri.016G020900.v3.0	1	0.207904913	0.292279752	0.064985771	0.147029774	0.119866212	0.119101157	0.028917352	0.492249245	1.338442416	1.386210943	1.485636271	1.491704624	0.882927995	1.213192884	1.013502129	1.1570937	1.170544301	Potri.016G020900	protein_coding	chrChr16:1149918-1152572:-	gi|743928705|ref|XP_011008563.1|	2333	0	PREDICTED: uncharacterized protein LOC105113904 [Populus euphratica]	gi|743928704|ref|XM_011010261.1|	1344	0	PREDICTED: Populus euphratica uncharacterized LOC105113904 (LOC105113904), mRNA	F8WLS6	604	0	7-deoxyloganetin glucosyltransferase	.	.	.	.	pfam00201	UDPGT	UDP-glucoronosyl and UDP-glucosyl transferase.	GO:1900994|(-)-secologanin biosynthetic process;	.	GO:0035251|UDP-glucosyltransferase activity;	.	.
Potri.001G058500.v3.0	6	2.834247879	3.229527062	3.508683999	1.993822856	1.730820957	4.336821066	3.630914717	3.862981259	1.453467987	0.809558782	2.027599576	1.036133824	2.296427688	2.058522696	1.47782496	0.830210087	1.959675291	Potri.001G058500	protein_coding	chrChr01:4471426-4472137:-	gi|224057776|ref|XP_002299318.1|	510	2.00E-62	hypothetical protein POPTR_0001s13640g [Populus trichocarpa]	gi|566148789|ref|XM_002299282.2|	568	0	Populus trichocarpa hypothetical protein (POPTR_0001s13640g) mRNA, complete cds	.	.	.	.	.	.	.	.	pfam07880	T4_gp9_10	Bacteriophage T4 gp9/10-like protein. The members of this family are similar to gene products 9 (gp9) and 10 (gp10) of bacteriophage T4. Both proteins are components of the viral baseplate. Gp9 connects the long tail fibres of the virus to the baseplate and triggers tail contraction after viral attachment to a host cell. The protein is active as a trimer, with each monomer being composed of three…	.	.	.	.	.
Potri.013G112700.v3.0	6	3.897604037	4.410903684	4.797023057	5.981333071	9.339667295	5.274979321	3.984545823	6.66162258	4.272395806	4.336264211	4.13228514	3.852633656	2.896651843	3.657447151	3.539548955	3.579195633	4.053591336	Potri.013G112700	protein_coding	chrChr13:12621727-12623430:+	gi|743925836|ref|XP_011007063.1|	181	6.00E-25	PREDICTED: uncharacterized protein LOC105112872 [Populus euphratica]	gi|743944217|ref|XR_841263.1|	253	1.00E-128	PREDICTED: Populus euphratica uncharacterized LOC105120133 (LOC105120133), ncRNA	.	.	.	.	.	.	.	.	pfam08074	CHDCT2	CHDCT2 (NUC038) domain. The CHDCT2 C-terminal domain is found in PHD/RING finger and chromo domain-associated CHD-like helicases.	.	.	.	.	.
Potri.006G039100.v3.0	6	1.866102707	2.241031936	1.833922454	1.941528603	1.882806193	1.934205629	1.539732745	1.605380466	0.808973099	0.54928491	0.687862251	0.675976802	0.67160523	0.488847034	0.696321469	0.563296802	0.761771733	Potri.006G039100	protein_coding	chrChr06:2766277-2768464:+	gi|224086821|ref|XP_002307973.1|	196	1.00E-15	hypothetical protein POPTR_0006s03730g [Populus trichocarpa]	gi|566174319|ref|XM_002307937.2|	572	0	Populus trichocarpa hypothetical protein (POPTR_0006s03730g) mRNA, complete cds	.	.	.	.	.	.	.	.	pfam06664	MIG-14_Wnt-bd	Wnt-binding factor required for Wnt secretion. MIG-14 is a Wnt-binding factor. Newly synthesized EGL-20/Wnt binds to MIG-14 in the Golgi, targetting the Wnt to the cell membrane for secretion. AP-2-mediated endocytosis and retromer retrieval at the sorting endosome would recycle MIG-14 to the Golgi, where it can bind to EGL-20/Wnt for next cycle of secretion.	.	.	.	.	.
Potri.010G015100.v3.0	6	2.984816206	3.916411783	3.537539252	3.386161117	3.513455514	3.740389969	4.359138455	2.898592963	0.530158405	0.607453474	0.608564782	0.664499444	0.396121258	0.961093875	0.410699208	0.484516051	0.476533063	Potri.010G015100	protein_coding	chrChr10:1892400-1893253:+	gi|566188693|ref|XP_006378079.1|	627	4.00E-79	hypothetical protein POPTR_0010s01900g [Populus trichocarpa]	gi|566188692|ref|XM_006378017.1|	854	0	Populus trichocarpa hypothetical protein (POPTR_0010s01900g) mRNA, complete cds	.	.	.	.	.	.	.	.	pfam04549	CD47	CD47 transmembrane region. This family represents the transmembrane region of CD47 leukocyte antigen.	.	.	.	.	.
Potri.006G184200.v3.0	6	4.680849154	4.891696074	3.580097551	4.449841198	3.218155333	4.194274524	4.1742491	4.3337708	2.144205405	1.596131651	2.792710006	1.837014414	2.001050927	2.332264466	1.86950365	1.844335669	1.813948007	Potri.006G184200	protein_coding	chrChr06:19784529-19788697:-	gi|224088282|ref|XP_002308404.1|	3069	0	hypothetical protein POPTR_0006s19780g [Populus trichocarpa]	gi|743869849|ref|XM_011035100.1|	2100	0	PREDICTED: Populus euphratica transmembrane 9 superfamily member 9 (LOC105131905), mRNA	Q8RWW1	959	0	Transmembrane 9 superfamily member 10	.	.	.	.	pfam02990	EMP70	Endomembrane protein 70.	.	GO:0010008|endosome membrane;GO:0005794|Golgi apparatus;GO:0000139|Golgi membrane;GO:0016021|integral component of membrane;	.	.	.
Potri.008G059800.v3.0	6	2.389127107	2.560604976	2.561973561	0.444979553	0.883058919	0.901136862	1.197603443	0.196022639	7.951667622	7.830903563	7.973840152	1.011104722	1.155250743	0.626744514	5.494100454	4.028497373	6.059717537	Potri.008G059800	protein_coding	chrChr08:3597750-3603955:+	gi|566182601|ref|XP_002311187.2|	2177	0	hypothetical protein POPTR_0008s06020g [Populus trichocarpa]	gi|743780592|ref|XM_011036207.1|	1758	0	PREDICTED: Populus euphratica ultraviolet-B receptor UVR8-like (LOC105132595), transcript variant X1, mRNA	Q9FN03	115	4.00E-26	Ultraviolet-B receptor UVR8	YGL097w	56.2	2.00E-07	COG5184	pfam00415	RCC1	Regulator of chromosome condensation (RCC1) repeat.	GO:0009649|entrainment of circadian clock;GO:0018298|protein-chromophore linkage;GO:0009411|response to UV;GO:0010224|response to UV-B;	GO:0000785|chromatin;GO:0005829|cytosol;GO:0005634|nucleus;	GO:0003682|chromatin binding;GO:0005085|guanyl-nucleotide exchange factor activity;GO:0009881|photoreceptor activity;GO:0042803|protein homodimerization activity;	.	.
Potri.003G176700.v3.0	2	95.92591269	85.37396925	88.34475162	44.09862609	90.28688365	110.9721061	114.1760613	78.54914964	3.408497783	2.012845834	2.676482935	3.386879831	2.863809986	2.866195512	2.301132452	2.439499862	5.093911519	Potri.003G176700	protein_coding	chrChr03:18507178-18509547:+	gi|566163207|ref|XP_002303819.2|	2090	0	naregenin-chalcone synthase family protein [Populus trichocarpa]	gi|566163206|ref|XM_002303783.2|	1455	0	Populus trichocarpa naregenin-chalcone synthase family protein (POPTR_0003s17530g) mRNA, complete cds	Q9FUB7	739	0	Chalcone synthase	Rv1372	144	4.00E-37	COG3424	pfam00195	Chal_sti_synt_N	Chalcone and stilbene synthases, N-terminal domain. The C-terminal domain of Chalcone synthase is reported to be structurally similar to domains in thiolase and beta-ketoacyl synthase. The differences in activity are accounted for by differences in this N-terminal domain.	GO:0009813|flavonoid biosynthetic process;	.	GO:0016210|naringenin-chalcone synthase activity;	.	.
Potri.014G197300.v3.0	6	2.661112852	3.23493593	2.996911973	4.533241059	3.23771269	3.373976921	3.200556336	4.70230432	1.811211765	1.656582774	1.872384363	2.090945191	1.828132204	2.073753034	1.550790525	0.958320619	1.456639015	Potri.014G197300	protein_coding	chrChr14:18783279-18790412:+	gi|743925193|ref|XP_011006735.1|	1113	5.00E-148	PREDICTED: uncharacterized protein DDB_G0287625 isoform X3 [Populus euphratica]	gi|743925192|ref|XM_011008433.1|	1070	0	PREDICTED: Populus euphratica uncharacterized protein DDB_G0287625 (LOC105112656), transcript variant X3, mRNA	.	.	.	.	.	.	.	.	pfam12579	DUF3755	Protein of unknown function (DUF3755). This domain family is found in eukaryotes, and is approximately 40 amino acids in length. There is a single completely conserved residue N that may be functionally important.	.	.	.	.	.
Potri.013G059900.v3.0	5	0.524751532	0.454431476	0.390376975	1.433941286	1.524811919	0.589197661	1.961899468	0.826219928	0.357909311	0.50122248	0.410841362	0.628043901	0.534841984	0.393934525	0.369683398	0.467280302	0.252769711	Potri.013G059900	protein_coding	chrChr13:4504606-4507135:+	gi|224123812|ref|XP_002319170.1|	3862	0	hypothetical protein POPTR_0013s05640g [Populus trichocarpa]	gi|566199634|ref|XM_002319134.2|	2380	0	Populus trichocarpa hypothetical protein (POPTR_0013s05640g) mRNA, complete cds	Q7FAZ0	492	2.00E-159	G-type lectin S-receptor-like serine/threonine-protein kinase LECRK4	SA1063_1	95.1	1.00E-19	COG0515	pfam00069	Pkinase	Protein kinase domain.	GO:0006468|protein phosphorylation;	GO:0016021|integral component of membrane;GO:0005886|plasma membrane;	GO:0005524|ATP binding;GO:0030246|carbohydrate binding;GO:0004674|protein serine/threonine kinase activity;	.	.
Potri.005G081800.v3.0	2	6.79669646	8.561302891	5.948526885	15.34268236	15.7266106	12.80987821	14.20542716	17.74176321	4.083848191	2.950883204	2.463568086	10.55556232	14.2396354	12.10551859	8.878158138	6.15318848	11.50835478	Potri.005G081800	protein_coding	chrChr05:6014518-6015103:-	.	.	.	.	.	.	.	.	.	.	.	.	.	.	.	.	pfam04178	Got1	Got1/Sft2-like family. Traffic through the yeast Golgi complex depends on a member of the syntaxin family of SNARE proteins, Sed5, present in early Golgi cisternae. Got1 is thought to facilitate Sed5-dependent fusion events. This is a family of sequences derived from eukaryotic proteins. They are similar to a region of a SNARE-like protein required for traffic through the Golgi complex, SFT2 prot…	.	.	.	.	.
Potri.019G010600.v3.0	1	0	0	0.049402448	0.178836215	0.410052525	0.181082372	0.043966178	0.140328707	0.219997705	0.490141031	0.441933948	1.544170136	1.390354178	1.346021779	0.347953496	0.753966303	0.444926278	Potri.019G010600	protein_coding	chrChr19:1259500-1260675:-	gi|566225293|ref|XP_006371010.1|	847	1.00E-109	hypothetical protein POPTR_0019s02610g [Populus trichocarpa]	gi|566225292|ref|XM_006370948.1|	1035	0	Populus trichocarpa hypothetical protein (POPTR_0019s02610g) mRNA, complete cds	Q6NQG7	158	5.00E-44	RING-H2 finger protein ATL78	.	.	.	.	pfam13639	zf-RING_2	Ring finger domain.	GO:0016567|protein ubiquitination;	GO:0016021|integral component of membrane;	GO:0008270|zinc ion binding;	K19040	ATL76S; E3 ubiquitin-protein ligase ATL10/75/76/77/78 [EC:2.3.2.27]
Potri.005G110100.v3.0	6	0.29960426	0.515962395	0.40971283	1.186524054	0.604572035	0.976159131	1.531436864	1.551730695	0.638582902	1.219476416	1.873284664	1.360677422	1.749488999	1.240339768	2.30856593	1.41732904	1.967967288	Potri.005G110100	protein_coding	chrChr05:8466718-8467426:+	gi|566170741|ref|XP_006383063.1|	390	5.00E-45	hypothetical protein POPTR_0005s11210g [Populus trichocarpa]	gi|566170740|ref|XM_006383001.1|	292	3.00E-150	Populus trichocarpa hypothetical protein (POPTR_0005s11210g) mRNA, complete cds	.	.	.	.	.	.	.	.	pfam10601	zf-LITAF-like	LITAF-like zinc ribbon domain. Members of this family display a conserved zinc ribbon structure with the motif C-XX-C- separated from the more C-terminal HX-C(P)X-C-X4-G-R motif by a variable region of usually 25-30 (hydrophobic) residues. Although it belongs to one of the zinc finger's fold groups (zinc ribbon), this particular domain was first identified in LPS-induced tumor necrosis alpha fact…	.	.	.	.	.
Potri.015G113400.v3.0	6	6.617254184	6.785542247	6.651276647	4.202557417	3.702924581	4.90572054	6.695381391	4.243265808	0.428937935	0.543209704	0.483736427	0.891333809	0.511662386	1.08454328	0.571299562	0.660227107	0.689933384	Potri.015G113400	protein_coding	chrChr15:12858003-12865526:-	gi|566207256|ref|XP_006374598.1|	2916	0	hypothetical protein POPTR_0015s12510g [Populus trichocarpa]	gi|743894232|ref|XM_011042060.1|	1680	0	PREDICTED: Populus euphratica uncharacterized LOC105136642 (LOC105136642), transcript variant X2, mRNA	.	.	.	.	.	.	.	.	pfam13968	DUF4220	Domain of unknown function (DUF4220). This family is found in plants and is often associated with DUF294, pfam04578.	.	.	.	.	.
Potri.001G060000.v3.0	6	2.652328104	3.269811553	2.263944471	4.213153504	4.940435251	3.798555565	3.235061314	2.988955247	1.206968751	1.265435461	1.172669226	2.242521504	1.918571934	1.769742015	1.828761073	1.849245124	1.754959852	Potri.001G060000	protein_coding	chrChr01:4606886-4608711:+	gi|743880106|ref|XP_011036116.1|	1449	0	PREDICTED: transcription factor TCP20-like [Populus euphratica]	gi|743880105|ref|XM_011037814.1|	1267	0	PREDICTED: Populus euphratica transcription factor TCP20-like (LOC105133724), transcript variant X1, mRNA	Q9LSD5	215	6.00E-63	Transcription factor TCP20	.	.	.	.	pfam03634	TCP	TCP family transcription factor. This is a family of TCP plant transcription factors. TCP proteins were named after the first characterized members (TB1, CYC and PCFs) and they are involved in multiple developmental control pathways. This region contains a DNA binding basic-Helix-Loop-Helix (bHLP) structure.	GO:0009653|anatomical structure morphogenesis;GO:0006351|transcription, DNA-templated;	GO:0005634|nucleus;	GO:0000987|core promoter proximal region sequence-specific DNA binding;GO:0043565|sequence-specific DNA binding;GO:0003700|transcription factor activity, sequence-specific DNA binding;	.	.
Potri.008G173300.v3.0	1	0.129208893	0.381457078	0.565423642	0.042642212	0.173820589	0.474955709	0.587071499	0.044613831	1.311421845	2.243915727	1.779683184	1.518809677	1.646168149	1.473989066	2.560124991	2.205275001	2.216091307	Potri.008G173300	protein_coding	chrChr08:11825882-11827114:-	gi|224102259|ref|XP_002312613.1|	1325	1.00E-179	nucleolar matrix family protein [Populus trichocarpa]	gi|566184478|ref|XM_002312577.2|	1189	0	Populus trichocarpa nucleolar matrix family protein (POPTR_0008s17340g) mRNA, complete cds	.	.	.	.	.	.	.	.	pfam15459	RRP14	60S ribosome biogenesis protein Rrp14. RRP14 is a family of nucleolar 60S ribosomal biogenesis proteins from eukaryotes. RRP14 functions in ribosome synthesis as it is required for the maturation of both small and large subunit rRNAs and it helps to prevent premature cleavage of the pre-rRNA at site C2. It also plays a role in cell polarity and/or spindle positioning 2],	.	.	.	.	.
Potri.015G067800.v3.0	2	3.804646475	5.241726564	4.775719033	6.780401104	5.697441719	6.022422763	5.887886923	6.720538617	9.853109903	10.30227655	11.06145786	12.49659859	12.20318353	12.29127446	13.97482004	12.52653035	14.99461954	Potri.015G067800	protein_coding	chrChr15:9253087-9254595:+	gi|566206520|ref|XP_002321545.2|	1632	0	hypothetical protein POPTR_0015s07910g [Populus trichocarpa]	gi|566206519|ref|XM_002321509.2|	1293	0	Populus trichocarpa hypothetical protein (POPTR_0015s07910g) mRNA, complete cds	O02414	84.7	2.00E-18	Dynein light chain LC6, flagellar outer arm	.	.	.	.	pfam01221	Dynein_light	Dynein light chain type 1.	GO:0007017|microtubule-based process;	GO:0005737|cytoplasm;GO:0030286|dynein complex;GO:0005874|microtubule;GO:0031514|motile cilium;	GO:0003774|motor activity;	.	.
Potri.015G069600.v3.0	5	0.567208064	1.279162922	0.982508505	1.731535687	2.241450147	1.374195193	1.127506476	1.297494088	0.316632212	0.28217465	0.61678009	0.454592143	0.40146869	0.26091111	0.286167361	0.420905799	0.439844046	Potri.015G069600	protein_coding	chrChr15:9428322-9431061:-	gi|224135711|ref|XP_002322142.1|	3006	0	enhanced disease susceptibility 1 family protein [Populus trichocarpa]	gi|743850156|ref|XM_011030354.1|	1900	0	PREDICTED: Populus euphratica lipase-like PAD4 (LOC105128609), transcript variant X2, mRNA	Q9SU72	424	1.00E-136	Protein EDS1	.	.	.	.	pfam01764	Lipase_3	Lipase (class 3).	GO:0010618|aerenchyma formation;GO:0006629|lipid metabolic process;GO:0009626|plant-type hypersensitive response;GO:0010942|positive regulation of cell death;GO:0010310|regulation of hydrogen peroxide metabolic process;GO:0001666|response to hypoxia;GO:0000304|response to singlet oxygen;GO:0009627|systemic acquired resistance;	GO:0005737|cytoplasm;GO:0005783|endoplasmic reticulum;GO:0005634|nucleus;	GO:0016298|lipase activity;GO:0042803|protein homodimerization activity;	K18875	EDS1; enhanced disease susceptibility 1 protein
Potri.011G128700.v3.0	5	0.217076702	0.407823119	0.474968467	0.644767356	0.935811683	0.593514127	0.537985253	0.572370081	0.168247966	0.085679056	0.171671604	0.695909451	0.398083955	0.34857957	0.28239704	0.373424857	0.302459484	Potri.011G128700	protein_coding	chrChr11:15367186-15371194:-	gi|743860705|ref|XP_011030927.1|	3324	0	PREDICTED: G-type lectin S-receptor-like serine/threonine-protein kinase At4g27290 [Populus euphratica]	gi|743860696|ref|XM_011032623.1|	1682	0	PREDICTED: Populus euphratica G-type lectin S-receptor-like serine/threonine-protein kinase At4g27290 (LOC105130222), transcript variant X1, mRNA	O81832	842	0	G-type lectin S-receptor-like serine/threonine-protein kinase At4g27290	BS_yloP_1	99.8	1.00E-21	COG0515	pfam00069	Pkinase	Protein kinase domain.	GO:0006952|defense response;GO:0006468|protein phosphorylation;GO:0048544|recognition of pollen;	GO:0005886|plasma membrane;GO:0009506|plasmodesma;	GO:0005524|ATP binding;GO:0005516|calmodulin binding;GO:0030246|carbohydrate binding;GO:0004674|protein serine/threonine kinase activity;	.	.
Potri.006G263000.v3.0	6	2.121163966	2.422878233	2.900720076	2.812652309	1.987282612	3.987170334	3.540374932	2.981934977	6.64324027	5.50915722	6.137060881	4.209570798	5.06707464	4.725263967	7.171515131	6.703739195	6.551819768	Potri.006G263000	protein_coding	chrChr06:26582875-26585580:-	gi|566178503|ref|XP_002309670.2|	2319	0	hypothetical protein POPTR_0006s27890g [Populus trichocarpa]	gi|566178502|ref|XM_002309634.2|	1402	0	Populus trichocarpa hypothetical protein (POPTR_0006s27890g) mRNA, complete cds	Q8S8P3	500	1.00E-173	Beta-glucuronosyltransferase GlcAT14C	.	.	.	.	pfam02485	Branch	Core-2/I-Branching enzyme. This is a family of two different beta-1,6-N-acetylglucosaminyltransferase enzymes, I-branching enzyme and core-2 branching enzyme. I-branching enzyme is responsible for the production of the blood group I-antigen during embryonic development. Core-2 branching enzyme forms crucial side-chain branches in O-glycans.	.	GO:0000139|Golgi membrane;GO:0016021|integral component of membrane;	GO:0008375|acetylglucosaminyltransferase activity;GO:0015020|glucuronosyltransferase activity;	.	.
Potri.T045300.v3.0	4	2.134785384	2.165948714	2.118224267	2.211906939	1.435929232	1.808340816	2.271827923	1.971336276	0.080622406	0.053886493	0	0	0.035139457	0.018269469	0.03643265	0	0.018116869	Potri.T045300	protein_coding	chrscaffold_42:158918-162409:+	gi|566219119|ref|XP_002325299.2|	2846	0	hypothetical protein POPTR_0019s00510g, partial [Populus trichocarpa]	gi|158420590|gb|AC212925.1|	1318	0	Populus trichocarpa clone POP008-I05, complete sequence	O81825	278	1.00E-77	Probable disease resistance protein At4g27220	alr0124_1	67.4	9.00E-11	COG4886	pfam00931	NB-ARC	NB-ARC domain.	GO:0006952|defense response;	.	GO:0043531|ADP binding;GO:0005524|ATP binding;	.	.
Potri.003G103900.v3.0	2	5.802511314	6.678545652	6.385132288	51.20040835	52.92970219	21.22725083	13.8758944	41.37087548	10.86943296	9.539240625	9.667387486	57.36468719	50.68909364	48.88682296	55.76682915	55.8249177	47.95840922	Potri.003G103900	protein_coding	chrChr03:12884950-12886834:-	gi|566161959|ref|XP_002304386.2|	1708	0	hypothetical protein POPTR_0003s10290g [Populus trichocarpa]	gi|566161958|ref|XM_002304350.2|	1340	0	Populus trichocarpa hypothetical protein (POPTR_0003s10290g) mRNA, complete cds	Q41224	435	7.00E-148	Ubiquinol oxidase 1, mitochondrial	.	.	.	.	pfam01786	AOX	Alternative oxidase. The alternative oxidase is used as a second terminal oxidase in the mitochondria, electrons are transfered directly from reduced ubiquinol to oxygen forming water. This is not coupled to ATP synthesis and is not inhibited by cyanide, this pathway is a single step process. In rice the transcript levels of the alternative oxidase are increased by low temperature.	.	GO:0016021|integral component of membrane;GO:0005743|mitochondrial inner membrane;GO:0070469|respiratory chain;	GO:0009916|alternative oxidase activity;GO:0046872|metal ion binding;	.	.
Potri.001G235200.v3.0	5	0.273501399	0.134574128	0.349082365	0.090262399	0.18396634	0.182792162	0.177525238	0.519396896	0.055518734	0	0	0.340976624	0	0.05032337	0.200707939	0.15221706	0.049903033	Potri.001G235200	protein_coding	chrChr01:24693618-24695823:-	gi|566150719|ref|XP_006369508.1|	1539	0	hypothetical protein POPTR_0001s24190g [Populus trichocarpa]	gi|566150718|ref|XM_006369446.1|	1165	0	Populus trichocarpa hypothetical protein (POPTR_0001s24190g) mRNA, complete cds	.	.	.	.	.	.	.	.	pfam07795	DUF1635	Protein of unknown function (DUF1635). The members of this family include sequences that are parts of hypothetical proteins expressed by plant species. The region in question is about 170 amino acids long.	.	.	.	.	.
Potri.002G245100.v3.0	5	1.137496894	1.151374731	1.244433766	1.737578792	2.000239897	1.433587245	1.866921241	2.154569523	0.197917152	0.105827268	0.28272233	0.173648263	0.276040436	0.251154887	0.143099602	0.36175617	0.07115916	Potri.002G245100	protein_coding	chrChr02:23669721-23672182:+	gi|743833845|ref|XP_011024637.1|	1930	0	PREDICTED: protein ROOT PRIMORDIUM DEFECTIVE 1 [Populus euphratica]	gi|743833846|ref|XM_011026336.1|	1268	0	PREDICTED: Populus euphratica protein ROOT PRIMORDIUM DEFECTIVE 1 (LOC105125754), transcript variant X2, mRNA	Q689D6	240	2.00E-71	Protein ROOT PRIMORDIUM DEFECTIVE 1	.	.	.	.	pfam11955	PORR	Plant organelle RNA recognition domain. This family, which was previously known as DUF860, has been shown to be a component of group II intron ribonucleoprotein particles in maize chloroplasts. The domain is required for the splicing of the introns with which it associates, and promotes splicing in the context of a heterodimer with the RNase III-domain protein RNC1. All of the members are predict…	GO:0010102|lateral root morphogenesis;GO:0008285|negative regulation of cell proliferation;	.	.	.	.
Potri.003G202700.v3.0	6	1.391798763	1.552265933	1.556479234	0.918657784	0.530496996	1.054222123	0.69260174	0.865019822	1.619808382	1.409961899	1.14348586	1.784744109	1.182134728	1.092635553	1.600140246	1.618063503	1.963860193	Potri.003G202700	protein_coding	chrChr03:20422312-20424028:+	gi|566163687|ref|XP_002304776.2|	2095	0	hypothetical protein POPTR_0003s20150g [Populus trichocarpa]	gi|566163686|ref|XM_002304740.2|	1698	0	Populus trichocarpa hypothetical protein (POPTR_0003s20150g) mRNA, complete cds	Q8MY12	95.5	4.00E-19	Myosin heavy chain kinase C	.	.	.	.	pfam00400	WD40	WD domain, G-beta repeat.	GO:0006935|chemotaxis;GO:0000281|mitotic cytokinesis;GO:0031037|myosin II filament disassembly;GO:0018107|peptidyl-threonine phosphorylation;GO:0006468|protein phosphorylation;	GO:0005826|actomyosin contractile ring;GO:0005938|cell cortex;GO:0032154|cleavage furrow;GO:0016020|membrane;	GO:0005524|ATP binding;GO:0016905|myosin heavy chain kinase activity;GO:0045159|myosin II binding;GO:0004674|protein serine/threonine kinase activity;	.	.
Potri.005G049300.v3.0	2	33.16299037	31.26180572	33.46821135	18.72585843	21.63958147	28.42316992	24.3503303	14.57011808	14.98449102	14.78883619	13.5779061	10.12520688	7.564290639	7.703373454	13.34062366	11.73225795	13.54922568	Potri.005G049300	protein_coding	chrChr05:3572033-3574389:-	gi|566169573|ref|XP_006382756.1|	745	5.00E-94	cytidine/deoxycytidylate deaminase family protein [Populus trichocarpa]	gi|566169572|ref|XM_006382694.1|	601	0	Populus trichocarpa cytidine/deoxycytidylate deaminase family protein (POPTR_0005s05110g) mRNA, complete cds	O34598	113	4.00E-28	Guanine deaminase	MA3407	113	9.00E-29	COG0590	pfam00383	dCMP_cyt_deam_1	Cytidine and deoxycytidylate deaminase zinc-binding region.	GO:0006147|guanine catabolic process;GO:0009451|RNA modification;	.	GO:0008892|guanine deaminase activity;GO:0008270|zinc ion binding;	K01487	E3.5.4.3, guaD; guanine deaminase [EC:3.5.4.3]
Potri.012G103000.v3.0	1	0.348514225	0.342967152	0.476597861	0.12939585	0.131862666	0.305715767	0.127245838	0.090252425	0.90200864	0.945702793	1.042176202	1.117274865	0.601276758	0.625223497	0.671359001	1.260775154	0.953847968	Potri.012G103000	protein_coding	chrChr12:12751491-12753763:+	gi|566197793|ref|XP_006376914.1|	1355	0	hypothetical protein POPTR_0012s10480g [Populus trichocarpa]	gi|566197792|ref|XM_006376852.1|	448	0	Populus trichocarpa hypothetical protein (POPTR_0012s10480g) mRNA, complete cds	Q42522	418	3.00E-141	Glutamate-1-semialdehyde 2,1-aminomutase 2, chloroplastic	alr3265	338	2.00E-111	COG0001	pfam00202	Aminotran_3	Aminotransferase class-III.	GO:0015995|chlorophyll biosynthetic process;GO:0006782|protoporphyrinogen IX biosynthetic process;	GO:0009507|chloroplast;GO:0009941|chloroplast envelope;GO:0009570|chloroplast stroma;	GO:0042286|glutamate-1-semialdehyde 2,1-aminomutase activity;GO:0042802|identical protein binding;GO:0030170|pyridoxal phosphate binding;GO:0008483|transaminase activity;	K01845	hemL; glutamate-1-semialdehyde 2,1-aminomutase [EC:5.4.3.8]
Potri.002G035200.v3.0	2	13.69420549	14.25974631	13.00728691	14.53050948	16.62833687	15.24512667	18.11327442	10.72136568	15.45063345	16.82263957	18.29634522	33.37965676	35.07979389	33.34193635	26.58427308	26.20260865	31.17493108	Potri.002G035200	protein_coding	chrChr02:2259632-2261632:-	gi|224066213|ref|XP_002302028.1|	1392	0	zinc finger family protein [Populus trichocarpa]	gi|566156066|ref|XM_002301992.2|	1670	0	Populus trichocarpa zinc finger family protein (POPTR_0002s03660g) mRNA, complete cds	Q9M9S0	167	3.00E-45	Zinc-finger homeodomain protein 4	.	.	.	.	pfam04770	ZF-HD_dimer	ZF-HD protein dimerization region. This family of proteins has are plant transcription factors, and have been named ZF-HD for zinc finger homeodomain proteins, on the basis of similarity to proteins of known structure. This region is thought to be involved in the formation of homo and heterodimers, and may form a zinc finger.	GO:0048574|long-day photoperiodism, flowering;GO:0006355|regulation of transcription, DNA-templated;GO:0006351|transcription, DNA-templated;	GO:0005634|nucleus;	GO:0003677|DNA binding;GO:0046872|metal ion binding;GO:0042803|protein homodimerization activity;	.	.
Potri.T087700.v3.0	5	1.482936505	1.238222426	1.032403524	0.800847259	0.940798882	0.878481266	0.962549577	1.186990273	0.068414772	0.036581713	0.036648637	0.084035914	0.107347436	0.024805046	0.049465782	0.075029776	0.110690354	Potri.T087700	protein_coding	chrscaffold_104:34185-40380:+	gi|566154588|ref|XP_006370520.1|	4978	0	hypothetical protein POPTR_0001s43550g [Populus trichocarpa]	gi|156139194|gb|AC208739.1|	2909	0	Populus trichocarpa clone JGIACSB1077-H05, complete sequence	Q9T048	243	1.00E-64	Disease resistance protein At4g27190	.	.	.	.	pfam00931	NB-ARC	NB-ARC domain.	GO:0006952|defense response;	.	GO:0043531|ADP binding;GO:0005524|ATP binding;	.	.
Potri.T028500.v3.0	3	0	0	0	0	0	0.025243346	0	0	0.276014191	0.136653829	0.410711493	0.538153177	0.427738334	0.555967059	0.360327375	0.308307511	0.52375706	Potri.T028500	protein_coding	chrscaffold_30:440690-444397:+	gi|566224835|ref|XP_006370966.1|	1946	0	hypothetical protein POPTR_0019s02200g [Populus trichocarpa]	gi|566224531|ref|XM_006370893.1|	947	0	Populus trichocarpa hypothetical protein (POPTR_0019s02120g) mRNA, complete cds	O81825	221	8.00E-60	Probable disease resistance protein At4g27220	alr0124_1	61.2	6.00E-09	COG4886	pfam00931	NB-ARC	NB-ARC domain.	GO:0006952|defense response;	.	GO:0043531|ADP binding;GO:0005524|ATP binding;	.	.
Potri.005G131800.v3.0	5	0.502886885	0.470138624	0.357606359	0.721949606	0.684974104	0.781432166	0.734435022	0.807421613	0.306246806	0.21833555	0.218734985	0.403041566	0.400435079	0.277588667	0.193746833	0.139940715	0.247743041	Potri.005G131800	protein_coding	chrChr05:10642653-10644764:-	gi|743921046|ref|XP_011004581.1|	3518	0	PREDICTED: LOW QUALITY PROTEIN: pentatricopeptide repeat-containing protein At3g50420 [Populus euphratica]	gi|743921045|ref|XM_011006279.1|	1953	0	PREDICTED: Populus euphratica pentatricopeptide repeat-containing protein At3g50420 (LOC105111047), mRNA	Q9SCT2	778	0	Pentatricopeptide repeat-containing protein At3g50420	.	.	.	.	pfam13041	PPR_2	PPR repeat family. This repeat has no known function. It is about 35 amino acids long and is found in up to 18 copies in some proteins. The family appears to be greatly expanded in plants and fungi. The repeat has been called PPR.	GO:0005975|carbohydrate metabolic process;GO:0006952|defense response;	GO:0048046|apoplast;	GO:0042973|glucan endo-1,3-beta-D-glucosidase activity;	.	.
Potri.001G296400.v3.0	6	6.493350651	8.465732791	7.737254479	5.118559887	5.675161009	6.551120188	5.476460029	5.997850029	3.677251366	3.277073772	4.09259289	2.519198125	2.371174448	2.328631656	4.279502808	3.406706313	4.79947474	Potri.001G296400	protein_coding	chrChr01:30070680-30073718:-	gi|743858113|ref|XP_011030365.1|	1231	2.00E-166	PREDICTED: PXMP2/4 family protein 4-like [Populus euphratica]	gi|743858112|ref|XM_011032063.1|	1100	0	PREDICTED: Populus euphratica PXMP2/4 family protein 4-like (LOC105129828), mRNA	Q4IPX8	92	3.00E-20	Protein SYM1	.	.	.	.	pfam04117	Mpv17_PMP22	Mpv17 / PMP22 family. The 22-kDa peroxisomal membrane protein (PMP22) is a major component of peroxisomal membranes. PMP22 seems to be involved in pore forming activity and may contribute to the unspecific permeability of the organelle membrane. PMP22 is synthesized on free cytosolic ribosomes and then directed to the peroxisome membrane by specific targeting information. Mpv17 is a closely relat…	GO:0006067|ethanol metabolic process;	GO:0016021|integral component of membrane;GO:0005743|mitochondrial inner membrane;	.	K13348	MPV17; protein Mpv17
Potri.006G061000.v3.0	6	2.569906171	2.548308018	1.781335123	9.517231291	10.60915603	6.470400246	7.105272224	10.62786486	1.122987918	0.809140096	0.981277301	1.928643971	1.582924156	1.429391925	1.813934146	1.83425212	1.997319589	Potri.006G061000	protein_coding	chrChr06:4472526-4475861:-	gi|566256843|ref|XP_006388334.1|	3139	0	hypothetical protein POPTR_0223s00200g [Populus trichocarpa]	gi|566256842|ref|XM_006388272.1|	1938	0	Populus trichocarpa hypothetical protein (POPTR_0223s00200g) mRNA, complete cds	P93194	185	9.00E-47	Receptor-like protein kinase	MA2301_1	72	7.00E-13	COG4886	pfam13855	LRR_8	Leucine rich repeat.	GO:0006468|protein phosphorylation;	GO:0005576|extracellular region;GO:0016021|integral component of membrane;GO:0005886|plasma membrane;	GO:0005524|ATP binding;GO:0004674|protein serine/threonine kinase activity;GO:0019199|transmembrane receptor protein kinase activity;	.	.
Potri.012G138800.v3.0	5	3.149945772	2.702398587	2.915909072	1.679292457	3.096650145	3.522224257	4.403705904	2.551741476	0.147557396	0.219165723	0.087826671	0.215772823	0.085750964	0.178332248	0.044453374	0	0.22105336	Potri.012G138800	protein_coding	chrChr12:15331801-15333280:-	gi|566198312|ref|XP_006377074.1|	2003	0	hypothetical protein POPTR_0012s13440g [Populus trichocarpa]	gi|566198311|ref|XM_006377012.1|	1315	0	Populus trichocarpa hypothetical protein (POPTR_0012s13440g) mRNA, complete cds	P51090	563	0	Chalcone synthase	DRA0326	136	1.00E-34	COG3424	pfam00195	Chal_sti_synt_N	Chalcone and stilbene synthases, N-terminal domain. The C-terminal domain of Chalcone synthase is reported to be structurally similar to domains in thiolase and beta-ketoacyl synthase. The differences in activity are accounted for by differences in this N-terminal domain.	GO:0009813|flavonoid biosynthetic process;	.	GO:0016210|naringenin-chalcone synthase activity;	.	.
Potri.T116200.v3.0	5	1.168172537	1.136365941	1.116407894	1.728222536	1.300555973	0.969191312	1.281166651	1.376959914	0.065415247	0	0.043802303	0.086090901	0.042767074	0.044470336	0.044340976	0.044837642	0.029399258	Potri.T116200	protein_coding	chrscaffold_186:16769-20801:+	gi|566258216|ref|XP_006388703.1|	5921	0	hypothetical protein POPTR_0115s00220g [Populus trichocarpa]	gi|566258215|ref|XM_006388641.1|	3595	0	Populus trichocarpa hypothetical protein (POPTR_0115s00220g) mRNA, complete cds	Q7XA39	629	0	Putative disease resistance protein RGA4	MA2301_1	58.9	3.00E-08	COG4886	pfam00931	NB-ARC	NB-ARC domain.	GO:0006952|defense response;	.	GO:0043531|ADP binding;GO:0005524|ATP binding;	.	.
Potri.019G065000.v3.0	6	1.870559072	1.372790011	1.942356799	6.654629013	9.148618641	2.733424884	3.457237769	11.82279828	0.463374272	0.206473738	0.310277208	1.99889367	1.750343566	1.575046381	0.802681975	0.211740746	1.110677658	Potri.019G065000	protein_coding	chrChr19:9797246-9798920:+	gi|566238291|ref|XP_006371346.1|	2149	0	hypothetical protein POPTR_0019s09300g [Populus trichocarpa]	gi|566238290|ref|XM_006371284.1|	1672	0	Populus trichocarpa hypothetical protein (POPTR_0019s09300g) mRNA, complete cds	Q8RVH5	158	6.00E-41	Basic 7S globulin 2	.	.	.	.	pfam14541	TAXi_C	Xylanase inhibitor C-terminal. The N- and C-termini of the members of this family are jointly necessary for creating the catalytic pocket necessary for cleaving xylasnase. Phytopathogens produce xylanase that destroys plant cells, so its destruction through proteolysis is vital for plant-survival.	GO:0030163|protein catabolic process;GO:0006508|proteolysis;	.	GO:0004190|aspartic-type endopeptidase activity;GO:0045735|nutrient reservoir activity;	.	.
Potri.011G024100.v3.0	2	25.90979449	24.92249192	25.18187901	26.92517915	26.17118513	25.18419517	25.68147177	25.50740549	9.178914166	11.38227178	10.41842673	11.98642957	11.35068252	12.6089384	10.57870496	11.51005456	10.3610555	Potri.011G024100	protein_coding	chrChr11:2015422-2017923:-	gi|743913530|ref|XP_011000676.1|	1850	0	PREDICTED: leucoanthocyanidin dioxygenase [Populus euphratica]	gi|743913533|ref|XM_011002376.1|	1338	0	PREDICTED: Populus euphratica leucoanthocyanidin dioxygenase (LOC105108177), transcript variant X3, mRNA	P51091	223	3.00E-65	Leucoanthocyanidin dioxygenase	PA0147	104	1.00E-23	COG3491	pfam03171	2OG-FeII_Oxy	2OG-Fe(II) oxygenase superfamily. This family contains members of the 2-oxoglutarate (2OG) and Fe(II)-dependent oxygenase superfamily. This family includes the C-terminal of prolyl 4-hydroxylase alpha subunit. The holoenzyme has the activity EC:1.14.11.2 catalyzing the reaction: Procollagen L-proline + 2-oxoglutarate + O2 <=> procollagen trans- 4-hydroxy-L-proline + succinate + CO2. The full enzy…	GO:0009718|anthocyanin-containing compound biosynthetic process;	.	GO:0031418|L-ascorbic acid binding;GO:0050589|leucocyanidin oxygenase activity;GO:0046872|metal ion binding;	.	.
Potri.001G378400.v3.0	6	1.471048615	2.08459425	1.126540041	5.825800239	8.400662401	3.303424005	2.835855031	7.131341624	1.325836587	1.245419847	0.60785301	3.143947507	2.967434689	2.988176636	3.238569933	2.357888637	4.927959084	Potri.001G378400	protein_coding	chrChr01:39459906-39461847:-	gi|224061332|ref|XP_002300430.1|	1765	0	dioxygenase family protein [Populus trichocarpa]	gi|743904449|ref|XM_011047296.1|	1176	0	PREDICTED: Populus euphratica gibberellin 2-beta-dioxygenase 1-like (LOC105140453), mRNA	Q9SQ80	500	8.00E-175	Gibberellin 2-beta-dioxygenase 1	PA0147	110	3.00E-26	COG3491	pfam03171	2OG-FeII_Oxy	2OG-Fe(II) oxygenase superfamily. This family contains members of the 2-oxoglutarate (2OG) and Fe(II)-dependent oxygenase superfamily. This family includes the C-terminal of prolyl 4-hydroxylase alpha subunit. The holoenzyme has the activity EC:1.14.11.2 catalyzing the reaction: Procollagen L-proline + 2-oxoglutarate + O2 <=> procollagen trans- 4-hydroxy-L-proline + succinate + CO2. The full enzy…	GO:0009686|gibberellin biosynthetic process;	.	GO:0045543|gibberellin 2-beta-dioxygenase activity;GO:0046872|metal ion binding;	.	.
Potri.002G230000.v3.0	6	3.575786008	3.460709375	4.041268729	4.59361269	3.592884635	3.377382729	4.085698403	6.305967581	4.49911835	3.881196892	3.984701422	11.98439723	10.93426199	11.12504936	4.04996957	4.194016232	4.90136928	Potri.002G230000	protein_coding	chrChr02:22098569-22103911:+	gi|743928402|ref|XP_011008408.1|	3533	0	PREDICTED: glutamate receptor 3.4 isoform X2 [Populus euphratica]	gi|566159539|ref|XM_002301591.2|	3086	0	Populus trichocarpa Glutamate receptor 3.5 precursor family protein (POPTR_0002s23060g) mRNA, complete cds	Q8GXJ4	868	0	Glutamate receptor 3.4	.	.	.	.	pfam01094	ANF_receptor	Receptor family ligand binding region. This family includes extracellular ligand binding domains of a wide range of receptors. This family also includes the bacterial amino acid binding proteins of known structure.	GO:0006816|calcium ion transport;GO:0019722|calcium-mediated signaling;GO:0071311|cellular response to acetate;GO:0071230|cellular response to amino acid stimulus;GO:0070417|cellular response to cold;GO:0071260|cellular response to mechanical stimulus;GO:0009611|response to wounding;	GO:0009507|chloroplast;GO:0016021|integral component of membrane;GO:0005886|plasma membrane;GO:0009536|plastid;	GO:0005262|calcium channel activity;GO:0008066|glutamate receptor activity;GO:0004970|ionotropic glutamate receptor activity;GO:0015276|ligand-gated ion channel activity;	K05387	GRIP; glutamate receptor, ionotropic, plant
Potri.019G099500.v3.0	5	0.20058491	0.34543658	0.768047129	0.248242904	0.101190173	1.055715356	0.781178101	1.246659561	0.427530952	0.54429259	1.254163198	0.321519844	0	0	0.165598264	0.055817713	0.384286341	Potri.019G099500	protein_coding	chrChr19:12932112-12933518:-	gi|566243453|ref|XP_006371551.1|	1067	4.00E-143	hypothetical protein POPTR_0019s13090g [Populus trichocarpa]	gi|566243452|ref|XM_006371489.1|	1047	0	Populus trichocarpa hypothetical protein (POPTR_0019s13090g) mRNA, complete cds	.	.	.	.	.	.	.	.	pfam06922	CTV_P13	Citrus tristeza virus P13 protein. This family consists of several Citrus tristeza virus (CTV) P13 13-kDa proteins. Citrus tristeza virus (CTV), a member of the closterovirus group, is one of the more complex single-stranded RNA viruses. The function of this family is unknown.	.	.	.	.	.
Potri.019G055700.v3.0	6	4.174768821	4.130409505	3.560484147	3.644449253	3.600697911	3.397705326	4.020954144	3.766455708	0.874783776	1.315550128	0.854231301	0.527667606	0.714893395	0.892038102	0.716495956	0.549636974	0.589724771	Potri.019G055700	protein_coding	chrChr19:8668162-8678018:+	gi|566235778|ref|XP_002325479.2|	1931	0	hypothetical protein POPTR_0019s08330g [Populus trichocarpa]	gi|566235777|ref|XM_002325443.2|	1733	0	Populus trichocarpa hypothetical protein (POPTR_0019s08330g) mRNA, complete cds	Q6AWX0	480	3.00E-160	D-xylose-proton symporter-like 2	.	.	.	.	pfam00083	Sugar_tr	Sugar (and other) transporter.	GO:0046323|glucose import;GO:0035428|hexose transmembrane transport;	GO:0005887|integral component of plasma membrane;GO:0005774|vacuolar membrane;	GO:0005355|glucose transmembrane transporter activity;GO:0005351|sugar:proton symporter activity;	.	.
Potri.T094400.v3.0	2	25.0561589	24.8570111	26.82906831	69.3003143	65.27367789	33.55990771	33.25959495	42.71461088	12.01540477	10.81793219	12.05110683	18.18437317	13.13947203	11.45096996	15.91214267	15.35642849	18.93479319	Potri.T094400	protein_coding	chrscaffold_126:90306-92516:+	gi|224142289|ref|XP_002324491.1|	1622	0	hypothetical protein POPTR_0018s10510g [Populus trichocarpa]	gi|566215167|ref|XM_002324455.2|	1650	0	Populus trichocarpa hypothetical protein (POPTR_0018s10510g) mRNA, complete cds	Q9FHH8	286	5.00E-88	Zinc finger protein CONSTANS-LIKE 5	.	.	.	.	pfam06203	CCT	CCT motif. This short motif is found in a number of plant proteins. It is rich in basic amino acids and has been called a CCT motif after Co, Col and Toc1. The CCT motif is about 45 amino acids long and contains a putative nuclear localisation signal within the second half of the CCT motif. Toc1 mutants have been identified in this region.	GO:0009909|regulation of flower development;GO:0006355|regulation of transcription, DNA-templated;GO:0009416|response to light stimulus;	GO:0005634|nucleus;	GO:0003700|transcription factor activity, sequence-specific DNA binding;GO:0008270|zinc ion binding;	.	.
Potri.004G193100.v3.0	3	0	0	0	0	0.022113164	0	0.021338929	0	0.240245121	0.166522533	0.23832454	0.304468544	0.162884364	0.266155176	0.168878791	0.097583092	0.119969116	Potri.004G193100	protein_coding	chrChr04:20781351-20785121:-	gi|566167567|ref|XP_006384710.1|	3107	0	hypothetical protein POPTR_0004s20410g [Populus trichocarpa]	gi|566258371|ref|XM_006388713.1|	1659	0	Populus trichocarpa hypothetical protein (POPTR_0103s00220g) mRNA, complete cds	Q9LMP1	453	9.00E-146	Wall-associated receptor kinase 2	BH2504_1	95.5	3.00E-20	COG0515	pfam07714	Pkinase_Tyr	Protein tyrosine kinase.	GO:0007166|cell surface receptor signaling pathway;GO:0009992|cellular water homeostasis;GO:0009311|oligosaccharide metabolic process;GO:0009751|response to salicylic acid;GO:0009826|unidimensional cell growth;	GO:0005623|cell;GO:0016021|integral component of membrane;	GO:0005524|ATP binding;GO:0005509|calcium ion binding;GO:0030247|polysaccharide binding;GO:0004674|protein serine/threonine kinase activity;	.	.
Potri.018G085400.v3.0	6	5.439370175	5.309800935	5.233773819	3.871425192	3.724826501	4.160946636	5.380982751	3.507351804	7.955211146	8.203884202	7.957598535	7.119793094	8.256572702	8.537170359	7.213844586	8.461790806	8.824584703	Potri.018G085400	protein_coding	chrChr18:11219801-11223426:+	gi|566214964|ref|XP_002324437.2|	3360	0	hypothetical protein POPTR_0018s09240g [Populus trichocarpa]	gi|743909713|ref|XM_011050044.1|	2196	0	PREDICTED: Populus euphratica probable glycosyltransferase At3g07620 (LOC105142420), transcript variant X1, mRNA	Q9FFN2	322	2.00E-98	Probable glycosyltransferase At5g03795	.	.	.	.	pfam03016	Exostosin	Exostosin family. The EXT family is a family of tumor suppressor genes. Mutations of EXT1 on 8q24.1, EXT2 on 11p11-13, and EXT3 on 19p have been associated with the autosomal dominant disorder known as hereditary multiple exostoses (HME). This is the most common known skeletal dysplasia. The chromosomal locations of other EXT genes suggest association with other forms of neoplasia. EXT1 and EXT2 …	GO:0071555|cell wall organization;	GO:0000139|Golgi membrane;GO:0016021|integral component of membrane;	GO:0016757|transferase activity, transferring glycosyl groups;	.	.
Potri.003G139600.v3.0	2	32.70648208	32.29326039	34.4486435	37.43989116	33.67793254	46.65862242	42.74758806	42.37244763	52.05788909	46.66894355	48.81032616	59.3321339	71.53336056	65.57121366	80.99013693	83.9412032	89.74319914	Potri.003G139600	protein_coding	chrChr03:15733245-15738267:+	gi|743825366|ref|XP_011022506.1|	3096	0	PREDICTED: endoglucanase 6 [Populus euphratica]	gi|347466588|gb|HQ331272.1|	1786	0	Populus trichocarpa endo-1,4-beta-glucanase (GH9C2) mRNA, complete cds	Q42059	990	0	Endoglucanase 6	.	.	.	.	pfam00759	Glyco_hydro_9	Glycosyl hydrolase family 9.	GO:0071555|cell wall organization;GO:0030245|cellulose catabolic process;	GO:0005576|extracellular region;	GO:0030246|carbohydrate binding;GO:0008810|cellulase activity;	.	.
Potri.001G088700.v3.0	6	5.515416099	5.228451712	5.535710266	11.29709817	9.521397488	7.076447168	5.517744891	8.779402476	0.862801863	1.070978001	0.715291536	2.216939831	2.444351871	2.597563389	1.364627526	1.548881706	0.664739784	Potri.001G088700	protein_coding	chrChr01:7016850-7020501:-	gi|224058150|ref|XP_002299456.1|	2444	0	hypothetical protein POPTR_0001s10890g [Populus trichocarpa]	gi|566148321|ref|XM_002299420.2|	2096	0	Populus trichocarpa hypothetical protein (POPTR_0001s10890g) mRNA, complete cds	P52410	655	0	3-oxoacyl-[acyl-carrier-protein] synthase I, chloroplastic	CPn0916	384	2.00E-125	COG0304	pfam00109	ketoacyl-synt	Beta-ketoacyl synthase, N-terminal domain. The structure of beta-ketoacyl synthase is similar to that of the thiolase family (pfam00108) and also chalcone synthase. The active site of beta-ketoacyl synthase is located between the N and C-terminal domains. The N-terminal domain contains most of the structures involved in dimer formation and also the active site cysteine.	GO:0006633|fatty acid biosynthetic process;	GO:0009570|chloroplast stroma;	GO:0004315|3-oxoacyl-[acyl-carrier-protein] synthase activity;	K09458	fabF; 3-oxoacyl-[acyl-carrier-protein] synthase II [EC:2.3.1.179]
Potri.001G132100.v3.0	1	0.059534591	0.117174035	0.065131479	0.11788755	0.180202455	0.596841	0.231857514	0.061669118	0.362552272	0.710814392	0.258950834	0.44533382	0.442453827	0.525800237	0.262135369	0.463875232	0.260704187	Potri.001G132100	protein_coding	chrChr01:10634434-10635325:-	gi|566146581|ref|XP_006368303.1|	832	1.00E-109	hypothetical protein POPTR_0001s01430g [Populus trichocarpa]	gi|566146580|ref|XM_006368241.1|	778	0	Populus trichocarpa hypothetical protein (POPTR_0001s01430g) mRNA, complete cds	.	.	.	.	.	.	.	.	pfam14897	EpsG	EpsG family. This family of proteins are related to the EpsG protein from B. subtilis. These proteins are likely glycosyl transferases belonging to the membrane protein GT-C clan.	.	.	.	.	.
Potri.004G076100.v3.0	1	0.105506334	0.03460902	0.153900077	0	0.035483574	0.070514195	0.102723627	0.036429704	0.214169952	0.839796606	0.305939263	0.150326497	0.112015747	0	0.154850827	0.15658532	0.192506734	Potri.004G076100	protein_coding	chrChr04:6350243-6353142:+	gi|566165431|ref|XP_006384126.1|	1237	1.00E-160	hypothetical protein POPTR_0004s07470g [Populus trichocarpa]	gi|566165430|ref|XM_006384064.1|	732	0	Populus trichocarpa hypothetical protein (POPTR_0004s07470g) mRNA, complete cds	Q3ECH2	246	2.00E-70	LEAF RUST 10 DISEASE-RESISTANCE LOCUS RECEPTOR-LIKE PROTEIN KINASE-like 2.8	.	.	.	.	pfam00069	Pkinase	Protein kinase domain.	.	GO:0016021|integral component of membrane;	GO:0005524|ATP binding;GO:0004674|protein serine/threonine kinase activity;	.	.
Potri.004G086700.v3.0	6	1.92501891	2.071188409	1.85327232	3.379822944	3.133496272	1.183643302	1.574367429	3.08411163	0.969095741	0.640760493	0.697752972	0.932547407	0.817514632	1.020088038	0.480307	0.428547304	0.730576546	Potri.004G086700	protein_coding	chrChr04:7264443-7266950:-	gi|566165596|ref|XP_006384153.1|	1421	0	hypothetical protein POPTR_0004s08520g [Populus trichocarpa]	gi|566165593|ref|XM_006384090.1|	1319	0	Populus trichocarpa hypothetical protein (POPTR_0004s08510g) mRNA, complete cds	Q9FHQ1	431	7.00E-144	GDSL esterase/lipase At5g37690	.	.	.	.	pfam00657	Lipase_GDSL	GDSL-like Lipase/Acylhydrolase.	GO:0016042|lipid catabolic process;	GO:0005576|extracellular region;	GO:0016788|hydrolase activity, acting on ester bonds;	.	.
Potri.014G082700.v3.0	6	3.328729978	4.037550795	4.912014863	2.98911959	2.108841557	2.638628842	2.788711874	3.528264632	2.07426408	2.184628595	1.599380004	0.661787201	0.821884243	1.111002104	2.045114424	1.637183973	1.525461524	Potri.014G082700	protein_coding	chrChr14:6545571-6546256:-	gi|566203152|ref|XP_002320788.2|	914	1.00E-122	hypothetical protein POPTR_0014s07840g [Populus trichocarpa]	gi|743789330|ref|XM_011037752.1|	594	0	PREDICTED: Populus euphratica putative ripening-related protein 1 (LOC105133665), mRNA	Q6H5X0	181	2.00E-55	Putative ripening-related protein 2	.	.	.	.	pfam03330	DPBB_1	Rare lipoprotein A (RlpA)-like double-psi beta-barrel. Rare lipoprotein A (RlpA) contains a conserved region that has the double-psi beta-barrel (DPBB) fold. The function of RlpA is not well understood, but it has been shown to act as a prc mutant suppressor in Escherichia coli. The DPBB fold is often an enzymatic domain. The members of this family are quite diverse, and if catalytic this family …	.	GO:0005576|extracellular region;	.	.	.
Potri.008G125700.v3.0	6	24.93874406	25.31174952	28.46017731	8.278832287	7.449916837	7.059211124	6.474930642	6.93942254	13.04306838	11.14596952	9.624339323	2.926245064	2.388156463	1.835459206	2.691353006	3.592378674	2.087794026	Potri.008G125700	protein_coding	chrChr08:8191149-8192234:-	gi|224101783|ref|XP_002312419.1|	657	4.00E-82	RING-H2 zinc finger protein RHA2a [Populus trichocarpa]	gi|743784541|ref|XM_011024427.1|	902	0	PREDICTED: Populus euphratica E3 ubiquitin-protein ligase RHA2A-like (LOC105124407), mRNA	Q9ZU51	125	9.00E-33	E3 ubiquitin-protein ligase RHA2B	.	.	.	.	pfam13639	zf-RING_2	Ring finger domain.	GO:0009738|abscisic acid-activated signaling pathway;GO:0043161|proteasome-mediated ubiquitin-dependent protein catabolic process;GO:0080167|response to karrikin;	GO:0005737|cytoplasm;GO:0005634|nucleus;	GO:0016874|ligase activity;GO:0061630|ubiquitin protein ligase activity;GO:0004842|ubiquitin-protein transferase activity;GO:0008270|zinc ion binding;	K16282	RHA2; E3 ubiquitin-protein ligase RHA2 [EC:2.3.2.27]
Potri.015G111000.v3.0	2	6.461526693	5.869553349	6.353495563	27.99835112	45.60915256	11.53931802	13.47366272	14.82258259	13.98730239	14.11200535	13.54044981	48.97681693	38.82807892	39.9123822	27.06838229	26.93479622	28.06615417	Potri.015G111000	protein_coding	chrChr15:12710138-12714352:+	gi|224134280|ref|XP_002321781.1|	2158	0	hypothetical protein POPTR_0015s12250g [Populus trichocarpa]	gi|566207213|ref|XM_002321745.2|	1715	0	Populus trichocarpa hypothetical protein (POPTR_0015s12250g) mRNA, complete cds	Q38946	757	0	Glutamate dehydrogenase 2	TM1015	392	7.00E-129	COG0334	pfam00208	ELFV_dehydrog	Glutamate/Leucine/Phenylalanine/Valine dehydrogenase.	GO:0006520|cellular amino acid metabolic process;GO:0046686|response to cadmium ion;GO:0009651|response to salt stress;	GO:0005739|mitochondrion;GO:0005774|vacuolar membrane;	GO:0005524|ATP binding;GO:0050897|cobalt ion binding;GO:0005507|copper ion binding;GO:0004352|glutamate dehydrogenase (NAD+) activity;GO:0004353|glutamate dehydrogenase [NAD(P)+] activity;GO:0008270|zinc ion binding;	K00261	GLUD1_2, gdhA; glutamate dehydrogenase (NAD(P)+) [EC:1.4.1.3]
Potri.010G250300.v3.0	1	0.033546971	0	0.036700745	0.132856215	0.0676945	0.067262435	0.09798653	0.069499499	1.348337169	1.055955131	1.313238973	1.398093397	1.389051867	1.036985685	0.5169846	0.634798667	0.624339591	Potri.010G250300	protein_coding	chrChr10:22276440-22278022:-	gi|566192766|ref|XP_002315385.2|	1388	0	hypothetical protein POPTR_0010s25680g [Populus trichocarpa]	gi|566192765|ref|XM_002315349.2|	1507	0	Populus trichocarpa hypothetical protein (POPTR_0010s25680g) mRNA, complete cds	.	.	.	.	.	.	.	.	pfam10110	GPDPase_memb	Membrane domain of glycerophosphoryl diester phosphodiesterase. Members of this family comprise the membrane domain of the prokaryotic enzyme glycerophosphoryl diester phosphodiesterase.	.	.	.	.	.
Potri.012G115800.v3.0	2	87.06415302	86.62571407	87.26293252	88.58281802	78.18499985	79.50883801	77.63444141	90.62888591	22.76477767	22.26099138	22.70878855	23.08790937	28.38935503	25.38720277	26.22581212	25.86476468	23.41874467	Potri.012G115800	protein_coding	chrChr12:13631618-13634745:-	gi|566197993|ref|XP_006376965.1|	794	1.00E-97	hypothetical protein POPTR_0012s11630g [Populus trichocarpa]	gi|566197992|ref|XM_006376903.1|	584	0	Populus trichocarpa hypothetical protein (POPTR_0012s11630g) mRNA, complete cds	P54150	213	7.00E-62	Peptide methionine sulfoxide reductase A4, chloroplastic	MTH535	114	4.00E-28	COG0225	pfam01625	PMSR	Peptide methionine sulfoxide reductase. This enzyme repairs damaged proteins. Methionine sulfoxide in proteins is reduced to methionine.	GO:0034599|cellular response to oxidative stress;GO:0030091|protein repair;GO:0009735|response to cytokinin;GO:0009416|response to light stimulus;GO:0009651|response to salt stress;	GO:0009507|chloroplast;GO:0009941|chloroplast envelope;GO:0009570|chloroplast stroma;GO:0005739|mitochondrion;	GO:0008113|peptide-methionine (S)-S-oxide reductase activity;	K07304	msrA; peptide-methionine (S)-S-oxide reductase [EC:1.8.4.11]
Potri.001G042600.v3.0	1	1.312431199	1.124119967	1.010387465	0.144378528	1.544875233	2.217243829	0.307622395	0	2.012903491	2.980954752	2.986408266	0.597350026	1.109562536	0.992763788	3.317422071	4.112066656	5.108608906	Potri.001G042600	protein_coding	chrChr01:3098600-3100784:-	gi|566146990|ref|XP_006368489.1|	3052	0	heat shock protein 70 cognate [Populus trichocarpa]	gi|156119659|gb|AC208490.1|	2185	0	Populus trichocarpa clone JGIACSB261-L10, complete sequence	P09189	1071	0	Heat shock cognate 70 kDa protein	.	.	.	.	pfam00012	HSP70	Hsp70 protein. Hsp70 chaperones help to fold many proteins. Hsp70 assisted folding involves repeated cycles of substrate binding and release. Hsp70 activity is ATP dependent. Hsp70 proteins are made up of two regions: the amino terminus is the ATPase domain and the carboxyl terminus is the substrate binding region.	.	.	GO:0005524|ATP binding;	.	.
Potri.014G094400.v3.0	5	0.763859703	0.947797981	1.017338223	1.315268222	0.737188446	0.499420424	0.711377713	0.791246793	0.485398314	0.288383166	0.469479967	0.461367906	0.352603246	0.696627768	0.402137624	0.480576896	0.47265881	Potri.014G094400	protein_coding	chrChr14:7365253-7367766:+	gi|566203325|ref|XP_002320178.2|	1183	9.00E-158	hypothetical protein POPTR_0014s09010g [Populus trichocarpa]	gi|566203324|ref|XM_002320142.2|	1340	0	Populus trichocarpa hypothetical protein (POPTR_0014s09010g) mRNA, complete cds	.	.	.	.	.	.	.	.	pfam03124	EXS	EXS family. We have named this region the EXS family after (ERD1, XPR1, and SYG1). This family includes C-terminus portions from the SYG1 G-protein associated signal transduction protein from Saccharomyces cerevisiae, and sequences that are thought to be murine leukaemia virus (MLV) receptors (XPR1). N-terminus portions from these proteins are aligned in the SPX pfam03105 family. The previously n…	.	.	.	.	.
Potri.001G141100.v3.0	2	22.88744455	22.96479064	20.71863536	17.86165737	19.95296335	19.49568518	19.63304114	19.95814164	40.48379184	37.70181378	37.90091936	40.44312079	39.76864022	40.42766935	37.1155623	37.83101324	36.58538962	Potri.001G141100	protein_coding	chrChr01:11342732-11345630:+	gi|566146769|ref|XP_006368389.1|	1462	0	hypothetical protein POPTR_0001s02350g [Populus trichocarpa]	gi|566146768|ref|XM_006368327.1|	1531	0	Populus trichocarpa hypothetical protein (POPTR_0001s02350g) mRNA, complete cds	Q56XR0	222	5.00E-65	Transcription factor bHLH71	.	.	.	.	pfam00010	HLH	Helix-loop-helix DNA-binding domain.	GO:0007275|multicellular organismal development;GO:0006355|regulation of transcription, DNA-templated;GO:0006351|transcription, DNA-templated;	GO:0005634|nucleus;	GO:0003677|DNA binding;GO:0003700|transcription factor activity, sequence-specific DNA binding;	.	.
Potri.014G055700.v3.0	6	1.221226631	1.420296285	1.619436355	0.439675377	0.18669058	0.890395271	0.864739661	0.613339129	2.433925834	2.6912329	2.253503841	5.852781442	1.610893117	2.287872249	2.118272989	2.883461375	3.160061759	Potri.014G055700	protein_coding	chrChr14:4336340-4337774:+	gi|743788210|ref|XP_011032938.1|	1124	8.00E-149	PREDICTED: ethylene-responsive transcription factor ERF034 [Populus euphratica]	gi|566202726|ref|XM_006375170.1|	1361	0	Populus trichocarpa hypothetical protein (POPTR_0014s05500g) mRNA, complete cds	Q8LBQ7	206	2.00E-60	Ethylene-responsive transcription factor ERF034	.	.	.	.	pfam00847	AP2	AP2 domain. This 60 amino acid residue domain can bind to DNA and is found in transcription factor proteins.	GO:0009873|ethylene-activated signaling pathway;GO:0006351|transcription, DNA-templated;	GO:0005634|nucleus;	GO:0003700|transcription factor activity, sequence-specific DNA binding;GO:0044212|transcription regulatory region DNA binding;	.	.
Potri.011G045000.v3.0	2	20.17124106	19.56795842	19.24374326	28.77347531	34.96457473	22.13866459	18.24307509	14.21020778	23.57797191	22.20537397	29.83458562	35.75497457	25.88158608	30.87005845	39.46187261	35.48785698	34.4845231	Potri.011G045000	protein_coding	chrChr11:3811915-3813079:+	gi|224116186|ref|XP_002317234.1|	273	5.00E-26	glycine-rich family protein [Populus trichocarpa]	gi|566193676|ref|XM_002317198.2|	845	0	Populus trichocarpa glycine-rich family protein (POPTR_0011s04480g) mRNA, complete cds	.	.	.	.	.	.	.	.	pfam07946	DUF1682	Protein of unknown function (DUF1682). The members of this family are all hypothetical eukaryotic proteins of unknown function. One member is described as being an adipocyte-specific protein, but no evidence of this was found.	.	.	.	.	.
Potri.014G105100.v3.0	6	7.755119671	7.902863176	7.278310002	11.80955351	12.35243969	7.892989952	7.665563464	8.807940901	4.938451087	5.041948895	5.436431849	6.057634069	4.764613445	5.519343404	5.459955225	3.593104945	4.568217617	Potri.014G105100	protein_coding	chrChr14:8287417-8289484:+	gi|566203504|ref|XP_002320228.2|	903	2.00E-135	hypothetical protein POPTR_0014s10090g [Populus trichocarpa]	gi|566203503|ref|XM_002320192.2|	716	0	Populus trichocarpa hypothetical protein (POPTR_0014s10090g) mRNA, complete cds	Q9M1S3	135	6.00E-35	Probable RNA-binding protein ARP1	.	.	.	.	pfam00076	RRM_1	RNA recognition motif. (a.k.a. RRM, RBD, or RNP domain). The RRM motif is probably diagnostic of an RNA binding protein. RRMs are found in a variety of RNA binding proteins, including various hnRNP proteins, proteins implicated in regulation of alternative splicing, and protein components of snRNPs. The motif also appears in a few single stranded DNA binding proteins. The RRM structure consists o…	GO:0010029|regulation of seed germination;GO:0009737|response to abscisic acid;GO:0009651|response to salt stress;GO:0009414|response to water deprivation;	GO:0005634|nucleus;	GO:0000166|nucleotide binding;GO:0003723|RNA binding;	.	.
Potri.T059800.v3.0	6	6.797130654	8.5489727	6.958948575	12.73960157	11.07544105	9.984443203	8.705844961	10.69302826	2.434882202	2.919509451	2.529600479	2.60241815	3.010087755	3.491119231	2.520698015	3.479495143	3.85988519	Potri.T059800	protein_coding	chrscaffold_61:55462-60662:-	gi|566210690|ref|XP_006372423.1|	1881	0	pre-mRNA splicing factor PRP38 family protein [Populus trichocarpa]	gi|566210689|ref|XM_006372361.1|	1461	0	Populus trichocarpa pre-mRNA splicing factor PRP38 family protein (POPTR_0017s01500g) mRNA, complete cds	Q6AXY7	169	1.00E-44	Pre-mRNA-splicing factor 38B	.	.	.	.	pfam03371	PRP38	PRP38 family. Members of this family are related to the pre mRNA splicing factor PRP38 from yeast. Therefore all the members of this family could be involved in splicing. This conserved region could be involved in RNA binding. The putative domain is about 180 amino acids in length. PRP38 is a unique component of the U4/U6.U5 tri-small nuclear ribonucleoprotein (snRNP) particle and is necessary fo…	GO:0006397|mRNA processing;GO:0008380|RNA splicing;	GO:0071011|precatalytic spliceosome;	GO:0044822|poly(A) RNA binding;	K12850	PRPF38B; pre-mRNA-splicing factor 38B
Potri.005G004000.v3.0	6	11.67795367	10.48547747	11.09723311	9.452197241	10.3204231	9.784551962	12.44885046	9.44774845	2.128292409	1.01773104	1.158628329	1.457419005	0.81449652	1.082194789	0.938301562	1.328336139	1.166473388	Potri.005G004000	protein_coding	chrChr05:245098-248838:+	gi|566168587|ref|XP_006382276.1|	1084	9.00E-145	hypothetical protein POPTR_0005s00600g [Populus trichocarpa]	gi|566168586|ref|XM_006382214.1|	1223	0	Populus trichocarpa hypothetical protein (POPTR_0005s00600g) mRNA, complete cds	Q40392	134	5.00E-32	TMV resistance protein N	.	.	.	.	pfam01582	TIR	TIR domain. The Toll/interleukin-1 receptor (TIR) homology domain is an intracellular signalling domain found in MyD88, interleukin 1 receptor and the Toll receptor. It contains three highly-conserved regions, and mediates protein-protein interactions between the Toll-like receptors (TLRs) and signal-transduction components. TIR-like motifs are also found in plant proteins thought to be involved …	GO:0009626|plant-type hypersensitive response;GO:0007165|signal transduction;	GO:0005737|cytoplasm;	GO:0043531|ADP binding;GO:0005524|ATP binding;	.	.
Potri.018G031900.v3.0	5	1.318630711	1.179675389	0.983588249	1.12751591	0.846639675	1.201765626	0.583569137	0.807127642	0.073001496	0	0.325880564	0.128099893	0.190907198	0	0	0.066716657	0.131234839	Potri.018G031900	protein_coding	chrChr18:2471616-2475523:+	gi|743841562|ref|XP_011026493.1|	614	1.00E-75	PREDICTED: EG45-like domain containing protein isoform X1 [Populus euphratica]	gi|566213630|ref|XM_002324808.2|	560	0	Populus trichocarpa hypothetical protein (POPTR_0018s01330g) mRNA, complete cds	Q9ZP41	70.9	7.00E-14	EG45-like domain containing protein	.	.	.	.	pfam03330	DPBB_1	Rare lipoprotein A (RlpA)-like double-psi beta-barrel. Rare lipoprotein A (RlpA) contains a conserved region that has the double-psi beta-barrel (DPBB) fold. The function of RlpA is not well understood, but it has been shown to act as a prc mutant suppressor in Escherichia coli. The DPBB fold is often an enzymatic domain. The members of this family are quite diverse, and if catalytic this family …	.	GO:0005576|extracellular region;	.	.	.
Potri.005G146400.v3.0	2	8.101397588	8.849804217	8.396541088	5.315351701	5.925109331	6.392472068	7.868854766	6.404315382	13.50239932	13.31623739	13.10877166	10.87329655	11.00874949	11.14763666	10.53918121	10.70037783	11.775932	Potri.005G146400	protein_coding	chrChr05:12846762-12851789:+	gi|566172122|ref|XP_002306504.2|	3340	0	hypothetical protein POPTR_0005s19010g [Populus trichocarpa]	gi|566172121|ref|XM_002306468.2|	2604	0	Populus trichocarpa hypothetical protein (POPTR_0005s19010g) mRNA, complete cds	O80970	671	0	BTB/POZ domain-containing protein NPY2	.	.	.	.	pfam03000	NPH3	NPH3 family. Phototropism of Arabidopsis thaliana seedlings in response to a blue light source is initiated by nonphototropic hypocotyl 1 (NPH1), a light-activated serine-threonine protein kinase. Mutations in NPH3 disrupt early signaling occurring downstream of the NPH1 photoreceptor. The NPH3 gene encodes a NPH1-interacting protein. NPH3 is a member of a large protein family, apparently specifi…	GO:0009958|positive gravitropism;GO:0016567|protein ubiquitination;	GO:0071944|cell periphery;	.	.	.
Potri.010G113600.v3.0	5	0.806498966	0.610509576	0.678706533	0.491381749	0.813717939	0.373165074	1.389249051	0.963940183	0.604479677	0.134674265	0.404761934	0.198884062	0.131731914	0.410934998	0.068289938	0.276219431	0.067917095	Potri.010G113600	protein_coding	chrChr10:13206168-13207023:-	.	.	.	.	gi|743889171|ref|XM_011040364.1|	630	0	PREDICTED: Populus euphratica putative 1-phosphatidylinositol-3-phosphate 5-kinase FAB1C (LOC105135481), transcript variant X2, mRNA	.	.	.	.	.	.	.	.	pfam08639	SLD3	DNA replication regulator SLD3. The SLD3 DNA replication regulator is required for loading and maintenance of Cdc45 on chromatin during DNA replication.	.	.	.	.	.
Potri.013G040400.v3.0	1	0.038933178	0	0.085186626	0.30837447	0	0.117092853	0.037906324	0.080658142	0.142256581	0.211292468	0.211679017	0.332834325	0.20667617	0.257888826	0.642846634	0.303355357	0.255734752	Potri.013G040400	protein_coding	chrChr13:2813704-2815466:+	gi|566199284|ref|XP_002319056.2|	1841	0	hypothetical protein POPTR_0013s03780g [Populus trichocarpa]	gi|566199283|ref|XM_002319020.2|	1158	0	Populus trichocarpa hypothetical protein (POPTR_0013s03780g) mRNA, complete cds	Q69T29	375	2.00E-125	Ammonium transporter 3 member 3	SSO1054	216	7.00E-63	COG0004	pfam00909	Ammonium_transp	Ammonium Transporter Family.	GO:0072488|ammonium transmembrane transport;GO:0019740|nitrogen utilization;GO:0015695|organic cation transport;	GO:0005887|integral component of plasma membrane;	GO:0008519|ammonium transmembrane transporter activity;	K03320	amt, AMT, MEP; ammonium transporter, Amt family
Potri.017G097900.v3.0	4	0.581743326	0.245350327	0.18183812	1.234221764	1.090050948	6.248617045	5.259428266	2.066060211	0	0	0	0	0	0	0	0	0	Potri.017G097900	protein_coding	chrChr17:11547722-11548417:-	gi|566258133|ref|XP_006388666.1|	630	3.00E-80	hypothetical protein POPTR_0125s00200g [Populus trichocarpa]	gi|566258132|ref|XM_006388604.1|	519	0	Populus trichocarpa hypothetical protein (POPTR_0125s00200g) mRNA, complete cds	.	.	.	.	.	.	.	.	pfam06691	DUF1189	Protein of unknown function (DUF1189). This family consists of several hypothetical bacterial proteins of around 260 residues in length. The function of this family is unknown.	.	.	.	.	.
Potri.001G122500.v3.0	6	4.510275357	2.434009686	3.34258319	2.73692903	3.669876479	2.625446329	1.416554125	1.959219426	4.075683519	1.737113528	2.214916447	0.621898657	0.772346015	0.963727009	2.242155129	0.647791323	0.637118177	Potri.001G122500	protein_coding	chrChr01:9912930-9916621:+	gi|703089111|ref|XP_010093711.1|	237	3.00E-22	hypothetical protein L484_019052 [Morus notabilis]	gi|743808583|ref|XR_841540.1|	278	9.00E-143	PREDICTED: Populus euphratica uncharacterized LOC105121385 (LOC105121385), transcript variant X1, ncRNA	.	.	.	.	.	.	.	.	pfam02175	7TM_GPCR_Srb	Serpentine type 7TM GPCR chemoreceptor Srb. Chemoreception is mediated in Caenorhabditis elegans by members of the seven-transmembrane G-protein-coupled receptor class (7TM GPCRs) of proteins which are of the serpentine type. Srb is part of the Sra superfamily of chemoreceptors. Chemoperception is one of the central senses of soil nematodes like C. elegans which are otherwise 'blind' and 'deaf'.	.	.	.	.	.
Potri.006G192600.v3.0	6	4.192488553	4.199433728	4.340915132	2.470763494	2.543045045	4.428178782	4.324883529	3.95505382	7.32505518	5.71530239	6.024257508	5.09347567	5.563940042	5.565130982	5.631352629	5.944429066	6.283607959	Potri.006G192600	protein_coding	chrChr06:20709056-20713208:+	gi|566177305|ref|XP_002309303.2|	1964	0	hypothetical protein POPTR_0006s20700g [Populus trichocarpa]	gi|566177304|ref|XM_002309267.2|	1813	0	Populus trichocarpa hypothetical protein (POPTR_0006s20700g) mRNA, complete cds	Q84JD5	572	0	Probable protein phosphatase 2C 68	.	.	.	.	pfam00481	PP2C	Protein phosphatase 2C. Protein phosphatase 2C is a Mn++ or Mg++ dependent protein serine/threonine phosphatase.	.	.	GO:0046872|metal ion binding;GO:0004722|protein serine/threonine phosphatase activity;	.	.
Potri.011G083100.v3.0	2	30.49414186	31.93548703	29.00125196	51.11973394	41.69290991	35.45161545	39.79454098	50.48610239	17.55732422	16.24843904	17.8796046	30.71626456	32.78022959	31.50349702	17.31752628	19.22793648	22.43918786	Potri.011G083100	protein_coding	chrChr11:8357434-8364561:-	gi|224114277|ref|XP_002316716.1|	1907	0	PlCYC4 family protein [Populus trichocarpa]	gi|566193319|ref|XM_002316680.2|	2200	0	Populus trichocarpa PlCYC4 family protein (POPTR_0011s02350g) mRNA, complete cds	Q93V43	150	7.00E-38	Transcription factor TCP2	.	.	.	.	pfam03634	TCP	TCP family transcription factor. This is a family of TCP plant transcription factors. TCP proteins were named after the first characterized members (TB1, CYC and PCFs) and they are involved in multiple developmental control pathways. This region contains a DNA binding basic-Helix-Loop-Helix (bHLP) structure.	GO:0030154|cell differentiation;GO:0048366|leaf development;GO:0009965|leaf morphogenesis;GO:0045962|positive regulation of development, heterochronic;GO:1903508|positive regulation of nucleic acid-templated transcription;GO:2000306|positive regulation of photomorphogenesis;GO:0006355|regulation of transcription, DNA-templated;GO:0009637|response to blue light;GO:0006351|transcription, DNA-templa…	GO:0005634|nucleus;	GO:0003677|DNA binding;GO:0003700|transcription factor activity, sequence-specific DNA binding;	.	.
Potri.001G439500.v3.0	4	0.405380573	0	0	0.668929353	2.045045671	0.948263411	0.26312583	0.279943273	0	0	0	0.144397589	0	0.149177421	0	0	0.147931383	Potri.001G439500	protein_coding	chrChr01:47095573-47096617:+	gi|566154471|ref|XP_006370473.1|	396	3.00E-47	hypothetical protein POPTR_0001s43040g [Populus trichocarpa]	gi|566154470|ref|XM_006370411.1|	257	4.00E-131	Populus trichocarpa hypothetical protein (POPTR_0001s43040g) mRNA, complete cds	.	.	.	.	.	.	.	.	pfam12868	DUF3824	Domain of unknwon function (DUF3824). This is a repeating domain found in fungal proteins. It is proline-rich, and the function is not known.	.	.	.	.	.
Potri.019G049100.v3.0	4	1.112790908	1.277592566	1.69084049	1.040539466	0.623750833	1.05360849	1.32420601	1.280764916	0	0	0	0	0	0	0	0	0	Potri.019G049100	protein_coding	chrChr19:7341972-7344922:-	gi|743933637|ref|XP_011011141.1|	992	1.00E-133	PREDICTED: high mobility group B protein 7 [Populus euphratica]	gi|743933636|ref|XM_011012839.1|	721	0	PREDICTED: Populus euphratica high mobility group B protein 7 (LOC105115811), mRNA	.	.	.	.	.	.	.	.	pfam00505	HMG_box	HMG (high mobility group) box.	.	.	.	.	.
Potri.002G250300.v3.0	4	8.215115691	6.92945234	6.419588867	7.262133585	4.736370969	3.823739359	1.713952229	5.774409997	0	0	0	0	0	0	0	0	0	Potri.002G250300	protein_coding	chrChr02:24067817-24067997:-	gi|566159887|ref|XP_006386889.1|	251	1.00E-25	hypothetical protein POPTR_0002s25180g [Populus trichocarpa]	gi|566159886|ref|XM_006386827.1|	181	3.00E-89	Populus trichocarpa hypothetical protein (POPTR_0002s25180g) mRNA, complete cds	.	.	.	.	.	.	.	.	pfam00426	VP4_haemagglut	Outer Capsid protein VP4 (Hemagglutinin).	.	.	.	.	.
Potri.015G056900.v3.0	6	7.993922584	7.801404819	7.076183294	1.182262647	1.957802311	2.493982693	3.213348185	1.340003293	2.625956372	3.492277807	3.282254385	0.531682566	0.721933674	0.512663441	1.770846398	1.901445563	2.051681699	Potri.015G056900	protein_coding	chrChr15:7805863-7809849:-	gi|566206269|ref|XP_006374393.1|	4596	0	endopeptidase Clp family protein [Populus trichocarpa]	gi|566206268|ref|XM_006374331.1|	2762	0	Populus trichocarpa endopeptidase Clp family protein (POPTR_0015s06760g) mRNA, complete cds	P42730	1569	0	Chaperone protein ClpB1	CAC0959	895	0	COG0542	pfam07724	AAA_2	AAA domain (Cdc48 subfamily). This Pfam entry includes some of the AAA proteins not detected by the pfam00004 model.	GO:0045727|positive regulation of translation;GO:0019538|protein metabolic process;GO:0043335|protein unfolding;GO:0009408|response to heat;GO:0009644|response to high light intensity;GO:0042542|response to hydrogen peroxide;	GO:0009941|chloroplast envelope;GO:0009570|chloroplast stroma;GO:0005829|cytosol;GO:0005634|nucleus;	GO:0005524|ATP binding;	K03695	clpB; ATP-dependent Clp protease ATP-binding subunit ClpB
Potri.001G204100.v3.0	6	1.646107365	1.584691973	1.9574555	2.125788969	1.985788957	2.044864139	2.22983183	1.705126175	3.007327125	3.651088284	2.646044773	4.627047542	3.609312408	3.950588032	4.057269064	3.46539984	4.074293463	Potri.001G204100	protein_coding	chrChr01:20241155-20243544:+	gi|566150127|ref|XP_002299689.2|	1347	0	hypothetical protein POPTR_0001s21110g [Populus trichocarpa]	gi|743931259|ref|XM_011011591.1|	1145	0	PREDICTED: Populus euphratica phosphatidylcholine:diacylglycerol cholinephosphotransferase 1-like (LOC105114885), transcript variant X1, mRNA	Q9LVZ7	335	7.00E-110	Phosphatidylcholine:diacylglycerol cholinephosphotransferase 1	.	.	.	.	pfam14378	PAP2_3	PAP2 superfamily.	GO:0006629|lipid metabolic process;GO:0046470|phosphatidylcholine metabolic process;	GO:0016021|integral component of membrane;	GO:0004142|diacylglycerol cholinephosphotransferase activity;	.	.
Potri.002G183300.v3.0	3	0	0	0	0	0	0.245337407	0	0.168998013	0.39741521	0.265624817	0.177407176	0.087170895	0.173214314	0.450282077	0.179588901	0.454001215	0.357216797	Potri.002G183300	protein_coding	chrChr02:14338316-14339272:+	.	.	.	.	.	.	.	.	.	.	.	.	.	.	.	.	pfam04620	FlaA	Flagellar filament outer layer protein Flaa. Periplasmic flagella are the organelles of spirochete mobility, and are structurally different from the flagella of other motile bacteria. They reside inside the cell within the periplasmic space, and confer mobility in viscous gel-like media such connective tissue. The flagella are composed of an outer sheath of FlaA proteins and a core filament of Fl…	.	.	.	.	.
Potri.015G126900.v3.0	2	8.115933589	7.772187971	7.79224457	8.035391787	8.359683957	9.326403017	8.208517562	7.854822549	19.65165635	19.22229371	20.04777981	16.33583363	16.97610903	16.0474616	21.28103899	20.76434206	22.54401396	Potri.015G126900	protein_coding	chrChr15:13930753-13936089:+	gi|224134464|ref|XP_002321830.1|	2051	0	trehalose-6-phosphate phosphatase family protein [Populus trichocarpa]	gi|566207631|ref|XM_002321794.2|	2113	0	Populus trichocarpa trehalose-6-phosphate phosphatase family protein (POPTR_0015s14810g) mRNA, complete cds	O64896	526	3.00E-180	Trehalose-phosphate phosphatase A	MT3482_2	158	2.00E-42	COG1877	pfam02358	Trehalose_PPase	Trehalose-phosphatase. This family consist of trehalose-phosphatases EC:3.1.3.12 these enzyme catalyse the de-phosphorylation of trehalose-6-phosphate to trehalose and orthophosphate. The aligned region is present in trehalose-phosphatases and comprises the entire length of the protein it is also found in the C-terminus of trehalose-6-phosphate synthase EC:2.4.1.15 adjacent to the trehalose-6-pho…	GO:0005992|trehalose biosynthetic process;GO:0070413|trehalose metabolism in response to stress;	GO:0005737|cytoplasm;	GO:0004805|trehalose-phosphatase activity;	K01087	otsB; trehalose 6-phosphate phosphatase [EC:3.1.3.12]
Potri.T084300.v3.0	6	8.110387204	8.790320079	7.644834006	9.657794491	8.198934518	6.260522716	8.188939565	8.237407896	4.120683428	4.101250334	4.177519123	3.091673178	2.702406286	2.618043751	2.64523384	2.798047738	3.046179792	Potri.T084300	protein_coding	chrscaffold_95:21641-27164:+	gi|743836306|ref|XP_011025239.1|	3942	0	PREDICTED: G-type lectin S-receptor-like serine/threonine-protein kinase RLK1 isoform X1 [Populus euphratica]	gi|743836305|ref|XM_011026937.1|	2388	0	PREDICTED: Populus euphratica G-type lectin S-receptor-like serine/threonine-protein kinase RLK1 (LOC105126161), transcript variant X1, mRNA	Q39202	715	0	G-type lectin S-receptor-like serine/threonine-protein kinase RLK1	.	.	.	.	pfam00069	Pkinase	Protein kinase domain.	GO:0006468|protein phosphorylation;	GO:0016021|integral component of membrane;GO:0005886|plasma membrane;	GO:0005524|ATP binding;GO:0005516|calmodulin binding;GO:0030246|carbohydrate binding;GO:0004674|protein serine/threonine kinase activity;	.	.
Potri.017G150700.v3.0	1	0.13136637	0.064637749	0.179645267	0	0.033135558	0.065848135	0.063950805	0	0.639993325	0.427759445	0.642813016	1.158127602	0.801959777	1.305233241	0.506114176	1.242902027	0.970748243	Potri.017G150700	protein_coding	chrChr17:15614972-15617120:-	gi|566211089|ref|XP_006372618.1|	2141	0	hypothetical protein POPTR_0017s03290g [Populus trichocarpa]	gi|566211088|ref|XM_006372556.1|	1300	0	Populus trichocarpa hypothetical protein (POPTR_0017s03290g) mRNA, complete cds	Q9SHY2	529	0	Probable metal-nicotianamine transporter YSL7	YGL114w	66.6	9.00E-11	COG1297	pfam03169	OPT	OPT oligopeptide transporter protein. The OPT family of oligopeptide transporters is distinct from the ABC pfam00005 and PTR pfam00854 transporter families. OPT transporters were first recognized in fungi (Candida albicans and Schizosaccharomyces pombe), but this alignment also includes orthologues from Arabidopsis thaliana. OPT transporters are thought to have 12-14 transmembrane domains and con…	.	GO:0016021|integral component of membrane;GO:0005886|plasma membrane;	GO:0022857|transmembrane transporter activity;	.	.
Potri.010G100700.v3.0	6	3.882246275	3.189554256	2.143092125	2.680024402	2.084273241	1.749612773	2.670171273	2.250529873	5.292339168	4.097855155	4.841216963	3.425447837	3.478924102	3.302914163	4.430281129	4.797066358	3.353309787	Potri.010G100700	protein_coding	chrChr10:12203499-12205669:+	gi|566190224|ref|XP_002314751.2|	1293	2.00E-174	hypothetical protein POPTR_0010s11090g [Populus trichocarpa]	gi|566190223|ref|XM_002314715.2|	1216	0	Populus trichocarpa hypothetical protein (POPTR_0010s11090g) mRNA, complete cds	Q6NLW5	58.5	4.00E-08	Protein XRI1	.	.	.	.	pfam03587	EMG1	EMG1/NEP1 methyltransferase. Members of this family are essential for 40S ribosomal biogenesis. The structure of EMG1 has revealed that it is a novel member of the superfamily of alpha/beta knot fold methyltransferases.	GO:0006281|DNA repair;GO:0007143|female meiotic division;GO:0007140|male meiosis;GO:0009555|pollen development;GO:0010165|response to X-ray;	GO:0005634|nucleus;	.	.	.
Potri.008G190100.v3.0	3	0	0	0.110451101	0	0	0	0	0	0.491857988	0.65749717	0	0	0	0	0.222266872	0.561891237	0.33158004	Potri.008G190100	protein_coding	chrChr08:13195816-13197321:+	gi|566184885|ref|XP_006380016.1|	598	5.00E-75	hypothetical protein POPTR_0008s19440g [Populus trichocarpa]	gi|566184884|ref|XM_006379954.1|	189	4.00E-93	Populus trichocarpa hypothetical protein (POPTR_0008s19440g) mRNA, complete cds	Q74E53	117	6.00E-30	Dual-specificity RNA methyltransferase RlmN	NMA1522	102	4.00E-25	COG0820	pfam07138	DUF1386	Protein of unknown function (DUF1386). This family consists of several hypothetical Nucleopolyhedrovirus proteins of around 350 residues in length. The function of this family is unknown.	GO:0070475|rRNA base methylation;	GO:0005737|cytoplasm;	GO:0051539|4 iron, 4 sulfur cluster binding;GO:0046872|metal ion binding;GO:0070040|rRNA (adenine-C2-)-methyltransferase activity;GO:0019843|rRNA binding;GO:0008649|rRNA methyltransferase activity;GO:0002935|tRNA (adenine-C2-)-methyltransferase activity;GO:0000049|tRNA binding;GO:0008175|tRNA methyltransferase activity;	K06941	rlmN; 23S rRNA (adenine2503-C2)-methyltransferase [EC:2.1.1.192]
Potri.014G020900.v3.0	6	5.489911889	5.244409645	3.984483095	2.624915213	2.593897566	3.704928884	4.015355894	3.550747958	9.458902858	9.795702081	9.580658509	4.235371341	4.008954883	5.203380658	7.045400284	5.75310889	6.684439571	Potri.014G020900	protein_coding	chrChr14:1875226-1877900:-	gi|566201951|ref|XP_006374856.1|	1889	0	hypothetical protein POPTR_0014s02100g [Populus trichocarpa]	gi|566201950|ref|XM_006374794.1|	1771	0	Populus trichocarpa hypothetical protein (POPTR_0014s02100g) mRNA, complete cds	Q24307	53.9	3.00E-06	Death-associated inhibitor of apoptosis 2	.	.	.	.	pfam13920	zf-C3HC4_3	Zinc finger, C3HC4 type (RING finger).	GO:0050829|defense response to Gram-negative bacterium;GO:1990001|inhibition of cysteine-type endopeptidase activity involved in apoptotic process;GO:0045087|innate immune response;GO:0090307|mitotic spindle assembly;GO:0043066|negative regulation of apoptotic process;GO:0043154|negative regulation of cysteine-type endopeptidase activity involved in apoptotic process;GO:0061057|peptidoglycan reco…	GO:0005634|nucleus;GO:0048471|perinuclear region of cytoplasm;GO:0005876|spindle microtubule;	GO:0089720|caspase binding;GO:0043027|cysteine-type endopeptidase inhibitor activity involved in apoptotic process;GO:0016874|ligase activity;GO:0061630|ubiquitin protein ligase activity;GO:0031625|ubiquitin protein ligase binding;GO:0008270|zinc ion binding;	K16060	BIRC2_3; baculoviral IAP repeat-containing protein 2/3
Potri.017G032400.v3.0	1	0.385936446	0.151917499	0.25333116	0.076421289	0.077878193	0	0.225454472	0.159909457	1.598181006	1.675598408	0.755398726	0.659863401	0.819495045	0.937345916	1.019584662	1.374673446	1.77453155	Potri.017G032400	protein_coding	chrChr17:2810948-2811635:+	gi|566211688|ref|XP_006372896.1|	938	4.00E-126	hypothetical protein POPTR_0017s06090g [Populus trichocarpa]	gi|743883631|ref|XM_011038768.1|	627	0	PREDICTED: Populus euphratica inositol transporter 1-like (LOC105134380), mRNA	Q8VZR6	283	7.00E-91	Inositol transporter 1	araE	77.4	6.00E-19	COG0477	pfam00083	Sugar_tr	Sugar (and other) transporter.	GO:0015798|myo-inositol transport;	GO:0016021|integral component of membrane;GO:0009705|plant-type vacuole membrane;GO:0005773|vacuole;	GO:0005366|myo-inositol:proton symporter activity;	K08150	SLC2A13, ITR; MFS transporter, SP family, solute carrier family 2 (myo-inositol transporter), member 13
Potri.015G128800.v3.0	6	1.665836706	1.738675561	1.629153743	3.248631241	2.19006507	2.125480155	2.432850918	3.13738706	1.690761833	1.61634721	1.674195909	2.481387466	2.626123285	2.340610749	1.000200923	1.123782475	1.492110179	Potri.015G128800	protein_coding	chrChr15:14047310-14049413:-	gi|566207607|ref|XP_002322407.2|	2854	0	hypothetical protein POPTR_0015s14630g [Populus trichocarpa]	gi|743896895|ref|XM_011043421.1|	1843	0	PREDICTED: Populus euphratica pentatricopeptide repeat-containing protein At4g25270, chloroplastic (LOC105137617), mRNA	Q9SB36	664	0	Pentatricopeptide repeat-containing protein At4g25270, chloroplastic	.	.	.	.	pfam13041	PPR_2	PPR repeat family. This repeat has no known function. It is about 35 amino acids long and is found in up to 18 copies in some proteins. The family appears to be greatly expanded in plants and fungi. The repeat has been called PPR.	GO:0008380|RNA splicing;	GO:0009507|chloroplast;	.	.	.
Potri.002G085500.v3.0	6	11.96442432	11.88527978	11.15923038	15.00304838	13.69170271	10.24858355	10.9001668	14.31448435	5.509312215	4.271491411	4.771180141	3.794495588	3.841993805	3.970038116	3.236501	3.675553618	3.441672775	Potri.002G085500	protein_coding	chrChr02:6003071-6007079:+	gi|566156956|ref|XP_002300996.2|	2127	0	aminoacylase family protein [Populus trichocarpa]	gi|566156955|ref|XM_002300960.2|	2321	0	Populus trichocarpa aminoacylase family protein (POPTR_0002s08600g) mRNA, complete cds	Q99JW2	305	8.00E-94	Aminoacylase-1	CC0736	98.2	1.00E-20	COG0624	pfam01546	Peptidase_M20	Peptidase family M20/M25/M40. This family includes a range of zinc metallopeptidases belonging to several families in the peptidase classification. Family M20 are Glutamate carboxypeptidases. Peptidase family M25 contains X-His dipeptidases.	GO:0006520|cellular amino acid metabolic process;GO:0043171|peptide catabolic process;	GO:0005737|cytoplasm;GO:0070062|extracellular exosome;	GO:0004046|aminoacylase activity;GO:0070573|metallodipeptidase activity;GO:0008270|zinc ion binding;	K14677	ACY1; aminoacylase [EC:3.5.1.14]
Potri.013G102600.v3.0	5	1.27963506	1.825938521	1.329937718	1.583670095	0.51643563	0.769709165	0.747530972	1.458065986	0.623415185	0.416678929	0.139147075	0.820456663	0.543433823	0.635711491	0.211287424	0.35609011	0.350223094	Potri.013G102600	protein_coding	chrChr13:11595878-11606937:-	gi|743922718|ref|XP_011005433.1|	1001	7.00E-135	PREDICTED: agamous-like MADS-box protein AGL12 isoform X1 [Populus euphratica]	gi|99907092|gb|DQ518914.1|	626	0	Populus tomentosa MADS box transcription factor (MADS2) mRNA, complete cds	Q38841	251	2.00E-81	Agamous-like MADS-box protein AGL12	YPL089c	64.7	6.00E-11	COG5068	pfam00319	SRF-TF	SRF-type transcription factor (DNA-binding and dimerization domain).	GO:0009908|flower development;GO:0000165|MAPK cascade;GO:0045944|positive regulation of transcription from RNA polymerase II promoter;GO:0040008|regulation of growth;GO:0048364|root development;GO:0006351|transcription, DNA-templated;GO:0010228|vegetative to reproductive phase transition of meristem;	GO:0005634|nucleus;	GO:0000977|RNA polymerase II regulatory region sequence-specific DNA binding;GO:0003700|transcription factor activity, sequence-specific DNA binding;	.	.
Potri.008G013100.v3.0	6	7.554896299	6.512102147	8.265137338	1.80173308	2.670664004	5.638938896	3.167756291	2.056405724	3.559713651	3.950445095	2.398589239	1.767858333	2.10771062	1.643739992	2.488788867	3.191868978	2.656313063	Potri.008G013100	protein_coding	chrChr08:718521-719623:+	gi|566181745|ref|XP_002310969.2|	1301	9.00E-179	hypothetical protein POPTR_0008s01370g [Populus trichocarpa]	gi|743868266|ref|XM_011034650.1|	901	0	PREDICTED: Populus euphratica 3-oxo-5-alpha-steroid 4-dehydrogenase 2-like (LOC105131610), mRNA	Q2QDF6	95.1	2.00E-21	Steroid 5-alpha-reductase DET2	.	.	.	.	pfam02544	Steroid_dh	3-oxo-5-alpha-steroid 4-dehydrogenase. This family consists of 3-oxo-5-alpha-steroid 4-dehydrogenases, EC:1.3.99.5 Also known as Steroid 5-alpha-reductase, the reaction catalysed by this enzyme is: 3-oxo-5-alpha-steroid + acceptor <=> 3-oxo-delta(4)-steroid + reduced acceptor. The Steroid 5-alpha-reductase enzyme is responsible for the formation of dihydrotestosterone, this hormone promotes the d…	GO:0016132|brassinosteroid biosynthetic process;GO:0055114|oxidation-reduction process;GO:0090378|seed trichome elongation;GO:0090377|seed trichome initiation;	GO:0005737|cytoplasm;GO:0016021|integral component of membrane;	GO:0003865|3-oxo-5-alpha-steroid 4-dehydrogenase activity;GO:0047751|cholestenone 5-alpha-reductase activity;GO:0050213|progesterone 5-alpha-reductase activity;	.	.
Potri.009G104300.v3.0	2	36.82648237	33.61422777	34.44964297	69.70748078	59.50363541	40.66436693	45.16541647	78.55116799	9.154778889	7.386105144	8.463614982	55.7026398	57.56177122	60.59077082	14.98123393	12.97074627	14.36383997	Potri.009G104300	protein_coding	chrChr09:9146671-9148329:+	gi|566187357|ref|XP_006379208.1|	1589	0	hypothetical protein POPTR_0009s10720g [Populus trichocarpa]	gi|566187356|ref|XM_006379146.1|	1188	0	Populus trichocarpa hypothetical protein (POPTR_0009s10720g) mRNA, complete cds	Q9SMM9	328	2.00E-108	Probable carboxylesterase 13	Rv1400c	87.8	1.00E-18	COG0657	pfam07859	Abhydrolase_3	alpha/beta hydrolase fold. This catalytic domain is found in a very wide range of enzymes.	GO:0008152|metabolic process;	GO:0005829|cytosol;	GO:0052689|carboxylic ester hydrolase activity;	.	.
Potri.013G016700.v3.0	5	1.400484416	0.968460522	1.573554249	2.51084516	3.666214449	1.328109482	1.658367891	3.019017598	0	0.08216762	0.123476912	0.040447792	0.281303502	0.08357338	0.124995411	0.084263661	0.041437658	Potri.013G016700	protein_coding	chrChr13:1088535-1091616:-	gi|566254705|ref|XP_006387564.1|	2018	0	hypothetical protein POPTR_0845s00200g [Populus trichocarpa]	gi|158341698|gb|AC212844.1|	1199	0	Populus trichocarpa clone POP021-P07, complete sequence	O22727	169	1.00E-43	Probable disease resistance protein At1g61190	.	.	.	.	pfam00931	NB-ARC	NB-ARC domain.	GO:0006952|defense response;	.	GO:0043531|ADP binding;GO:0005524|ATP binding;	.	.
Potri.001G289500.v3.0	2	51.63482442	54.33915477	52.43497233	42.1168568	38.84100756	55.11107262	67.00080441	46.69725017	114.1772867	112.2562032	107.7326564	58.94094737	70.10264972	71.44075713	102.5511659	105.7792983	101.5218788	Potri.001G289500	protein_coding	chrChr01:29532296-29534812:-	gi|566151714|ref|XP_002298794.2|	2236	0	TUBULIN ALPHA CHAIN family protein [Populus trichocarpa]	gi|566151713|ref|XM_002298758.2|	1707	0	Populus trichocarpa TUBULIN ALPHA CHAIN family protein (POPTR_0001s29670g) mRNA, complete cds	P33629	862	0	Tubulin alpha chain	SPBC800.05c	655	0	COG5023	pfam03953	Tubulin_C	Tubulin C-terminal domain. This family includes the tubulin alpha, beta and gamma chains. Members of this family are involved in polymer formation. Tubulins are GTPases. FtsZ can polymerize into tubes, sheets, and rings in vitro and is ubiquitous in eubacteria and archaea. Tubulin is the major component of microtubules. (The FtsZ GTPases have been split into their won family).	GO:0007017|microtubule-based process;	GO:0005737|cytoplasm;GO:0005874|microtubule;	GO:0005525|GTP binding;GO:0003924|GTPase activity;GO:0005200|structural constituent of cytoskeleton;	.	.
Potri.019G007600.v3.0	5	1.995804314	2.12602095	2.340998466	0.488906754	0.249113661	0.90758681	0.981599013	0.319695001	0.100239171	0.066997968	0.044747025	0.065960774	0.043689468	0.090858933	0.226486584	0.045804694	0.06757501	Potri.019G007600	protein_coding	chrChr19:890559-893139:+	gi|743935285|ref|XP_011012005.1|	3991	0	PREDICTED: G-type lectin S-receptor-like serine/threonine-protein kinase RLK1 [Populus euphratica]	gi|566225165|ref|XM_006370935.1|	2272	0	Populus trichocarpa hypothetical protein (POPTR_0019s02480g) mRNA, complete cds	Q0JEU6	480	2.00E-154	G-type lectin S-receptor-like serine/threonine-protein kinase LECRK3	.	.	.	.	pfam00069	Pkinase	Protein kinase domain.	GO:0006952|defense response;	GO:0016021|integral component of membrane;	GO:0005524|ATP binding;GO:0030246|carbohydrate binding;GO:0004674|protein serine/threonine kinase activity;	.	.
Potri.015G144200.v3.0	2	10.98721138	11.25283766	8.59216467	15.99494661	14.32911005	13.054582	11.60868819	13.57306568	6.591839294	7.817918458	6.902974411	4.56595135	3.974770756	4.357695371	6.181573829	4.982532874	4.766791264	Potri.015G144200	protein_coding	chrChr15:15000707-15002129:-	gi|566207359|ref|XP_006374622.1|	368	9.00E-39	hypothetical protein POPTR_0015s13110g [Populus trichocarpa]	gi|566207358|ref|XM_006374560.1|	841	0	Populus trichocarpa hypothetical protein (POPTR_0015s13110g) mRNA, complete cds	O03982	51.2	3.00E-06	Heavy metal-associated isoprenylated plant protein 39	.	.	.	.	pfam00403	HMA	Heavy-metal-associated domain.	GO:0046916|cellular transition metal ion homeostasis;GO:0030001|metal ion transport;	GO:0005737|cytoplasm;	GO:0046914|transition metal ion binding;	.	.
Potri.005G154800.v3.0	5	4.629654026	9.647929796	8.789075578	10.65038442	9.479573242	9.146052703	6.363596992	7.193465409	0.331688848	1.034574607	0	0.14550834	0.144567331	0.150324939	0.14988766	0	0.298138634	Potri.005G154800	protein_coding	chrChr05:14824153-14824542:+	gi|870857668|gb|KMT09216.1|	131	1.00E-07	hypothetical protein BVRB_6g133180 [Beta vulgaris subsp. vulgaris]	gi|155369351|gb|AC208093.1|	390	0	Populus trichocarpa clone JGIACSB09-L05, complete sequence	.	.	.	.	.	.	.	.	pfam13972	TetR	Bacterial transcriptional repressor. This family of bacterial transcriptional repressors is characterized by the short approximately 50 amino acid stretch of residues constituting the helix-turn-helix DNA binding motif, around the YRFhY motif. The target proteins that are repressed are involved in the transcriptional control of multi-drug efflux pumps, pathways for the biosynthesis of antibiotics…	.	.	.	.	.
Potri.011G072100.v3.0	6	2.233381753	1.674540552	2.016727985	3.8608566	4.3279064	2.594385753	2.51963182	2.717393279	3.67005518	4.501968273	3.893424319	8.409954642	7.52753793	8.179563295	5.736354828	6.392506826	6.403611849	Potri.011G072100	protein_coding	chrChr11:6898503-6900832:+	gi|566194189|ref|XP_002317387.2|	1465	0	hypothetical protein POPTR_0011s06770g [Populus trichocarpa]	gi|566194188|ref|XM_002317351.2|	1202	0	Populus trichocarpa hypothetical protein (POPTR_0011s06770g) mRNA, complete cds	Q8LFP7	406	1.00E-137	Aquaporin NIP1-2	AF1426	122	6.00E-31	COG0580	pfam00230	MIP	Major intrinsic protein. MIP (Major Intrinsic Protein) family proteins exhibit essentially two distinct types of channel properties: (1) specific water transport by the aquaporins, and (2) small neutral solutes transport, such as glycerol by the glycerol facilitators.	GO:0015700|arsenite transport;GO:0009992|cellular water homeostasis;GO:0080170|hydrogen peroxide transmembrane transport;GO:0046685|response to arsenic-containing substance;	GO:0005887|integral component of plasma membrane;GO:0005886|plasma membrane;	GO:0015105|arsenite transmembrane transporter activity;GO:0015254|glycerol channel activity;GO:0015250|water channel activity;	K09874	NIP; aquaporin NIP
Potri.018G119500.v3.0	6	5.094557246	5.030071403	4.632279889	5.912502507	5.667790808	4.515439644	5.288678727	5.102473034	0.80130041	1.007062322	0.843811199	1.37003405	1.80892858	1.098785533	1.541252715	2.009171704	2.086875731	Potri.018G119500	protein_coding	chrChr18:14347712-14353157:-	gi|566259733|ref|XP_006389422.1|	3863	0	Pyrophosphate-energized vacuolar membrane proton pump family protein [Populus trichocarpa]	gi|566259732|ref|XM_006389360.1|	2834	0	Populus trichocarpa Pyrophosphate-energized vacuolar membrane proton pump family protein (POPTR_0025s00560g) mRNA, complete cds	P21616	1395	0	Pyrophosphate-energized vacuolar membrane proton pump	MA3879	544	4.00E-179	COG3808	pfam03030	H_PPase	Inorganic H+ pyrophosphatase. The H+ pyrophosphatase is an transmembrane proton pump involved in establishing the H+ electrochemical potential difference between the vacuole lumen and the cell cytosol. Vacuolar-type H(+)-translocating inorganic pyrophosphatases have long been considered to be restricted to plants and to a few species of photo-trophic bacteria. However, in recent investigations, t…	GO:0015992|proton transport;	GO:0016021|integral component of membrane;GO:0005774|vacuolar membrane;	GO:0009678|hydrogen-translocating pyrophosphatase activity;GO:0004427|inorganic diphosphatase activity;GO:0046872|metal ion binding;	.	.
Potri.002G191100.v3.0	6	0.554826843	0.779994324	0.563630321	0.667032389	0.679748763	0.83433027	0.848875345	0.410513829	4.633742715	5.936119973	4.869628404	1.101085496	1.009813596	1.750051534	2.704689263	3.926026327	5.85708921	Potri.002G191100	protein_coding	chrChr02:15149687-15151996:-	gi|743918341|ref|XP_011003171.1|	1912	0	PREDICTED: GDSL esterase/lipase At1g09390 [Populus euphratica]	gi|566158864|ref|XM_002301498.2|	1252	0	Populus trichocarpa hypothetical protein (POPTR_0002s19180g) mRNA, complete cds	O80522	399	1.00E-134	GDSL esterase/lipase At1g09390	.	.	.	.	pfam00657	Lipase_GDSL	GDSL-like Lipase/Acylhydrolase.	GO:0016042|lipid catabolic process;	GO:0009570|chloroplast stroma;GO:0005576|extracellular region;	GO:0016788|hydrolase activity, acting on ester bonds;	.	.
Potri.003G029600.v3.0	6	4.270765575	4.860735442	4.030386793	5.754923661	5.726968597	3.761693149	4.676230061	4.975106963	9.755078112	9.893091198	9.614447915	10.29400469	10.64753994	10.83057972	8.18566857	9.067122825	9.39573334	Potri.003G029600	protein_coding	chrChr03:3672951-3683543:+	gi|566160441|ref|XP_006385271.1|	1418	2.00E-170	hypothetical protein POPTR_0003s02320g [Populus trichocarpa]	gi|90819250|gb|AC183421.2|	1407	0	Populus trichocarpa clone Pop1-23P7, complete sequence	F4I171	250	2.00E-66	Mediator of RNA polymerase II transcription subunit 15a	.	.	.	.	pfam15449	Retinal	Retinal protein. This family of proteins is found in the photoreceptor cells of the retina. Mutations of the gene encoding this protein have been associated with retinal disorders such as retinitis pigmentosa and late-onset progressive retinal atrophy. The function of this family of proteins is unknown, but it is likely to be important in the development and function of the retina.	GO:0045723|positive regulation of fatty acid biosynthetic process;GO:0006355|regulation of transcription, DNA-templated;GO:0009751|response to salicylic acid;GO:0006351|transcription, DNA-templated;	GO:0016592|mediator complex;GO:0005634|nucleus;	GO:0031490|chromatin DNA binding;GO:0003713|transcription coactivator activity;	K14972	PAXIP1, PTIP; PAX-interacting protein 1
Potri.005G101500.v3.0	6	7.475170206	5.517144605	6.303810358	7.555174518	6.756447077	5.932704559	7.73289004	6.775283963	2.276105293	1.521305769	1.185402497	3.494760418	2.976136844	4.641998864	1.028554615	1.213421429	1.022939008	Potri.005G101500	protein_coding	chrChr05:7758562-7760021:+	gi|743824199|ref|XP_011022175.1|	445	1.00E-53	PREDICTED: cancer-related nucleoside-triphosphatase homolog [Populus euphratica]	gi|566170577|ref|XM_006382936.1|	234	2.00E-118	Populus trichocarpa hypothetical protein (POPTR_0005s10450g) mRNA, complete cds	Q9BSD7	72	4.00E-15	Cancer-related nucleoside-triphosphatase	TM0036	55.1	9.00E-10	COG1618	pfam03266	NTPase_1	NTPase. This domain is found across all species from bacteria to human, and the function was determined first in a hyperthermophilic bacterium to be an NTPase. The structure of one member-sequence represents a variation of the RecA fold, and implies that the function might be that of a DNA/RNA modifying enzyme. The sequence carries both a Walker A and Walker B motif which together are characteris…	.	GO:0070062|extracellular exosome;GO:0016020|membrane;	GO:0005524|ATP binding;GO:0017111|nucleoside-triphosphatase activity;GO:0098519|nucleotide phosphatase activity, acting on free nucleotides;GO:0044822|poly(A) RNA binding;	K06928	NTPCR; nucleoside-triphosphatase [EC:3.6.1.15]
Potri.010G066300.v3.0	6	9.16027802	6.09086477	7.312944241	6.618190551	5.245613652	8.935085408	9.039200273	6.283062478	0.90460595	1.074882708	1.749879877	1.851924324	1.051398771	1.093272287	2.043922633	2.204604501	2.84586878	Potri.010G066300	protein_coding	chrChr10:9372549-9373914:+	.	.	.	.	gi|743938056|ref|XR_840762.1|	163	9.00E-79	PREDICTED: Populus euphratica uncharacterized LOC105117480 (LOC105117480), transcript variant X10, misc_RNA	.	.	.	.	.	.	.	.	pfam05075	DUF684	Protein of unknown function (DUF684). This family contains several uncharacterized proteins from Caenorhabditis elegans. The GO annotation suggests that the protein is involved in nematode larval development and has a positive regulation on growth rate.	.	.	.	.	.
Potri.010G012100.v3.0	2	82.24776324	77.25642971	85.33529906	64.83176275	74.4895416	67.30522584	39.23355869	52.99633411	18.75525154	18.97921709	19.79640527	37.14011647	54.62411958	61.00992665	53.14918926	38.84663241	49.78672799	Potri.010G012100	protein_coding	chrChr10:1614683-1615576:-	gi|224110412|ref|XP_002315512.1|	482	3.00E-58	hypothetical protein POPTR_0010s01590g [Populus trichocarpa]	gi|566188644|ref|XM_002315476.2|	720	0	Populus trichocarpa hypothetical protein (POPTR_0010s01590g) mRNA, complete cds	Q39644	100	5.00E-25	Late embryogenesis abundant protein Lea5	.	.	.	.	pfam03242	LEA_3	Late embryogenesis abundant protein. Members of this family are similar to late embryogenesis abundant proteins. Members of the family have been isolated in a number of different screens. However, the molecular function of these proteins remains obscure.	GO:0006950|response to stress;	.	.	.	.
Potri.015G091900.v3.0	6	9.124319958	9.560474314	8.545829704	10.33359419	10.79551551	6.054284283	3.099697083	9.757441809	2.598365977	2.564970419	2.070006233	7.786225002	8.397950211	9.022283604	5.202528412	3.507201474	6.000546735	Potri.015G091900	protein_coding	chrChr15:11384358-11385975:-	gi|224136061|ref|XP_002322230.1|	1603	0	hypothetical protein POPTR_0015s10390g [Populus trichocarpa]	gi|566206911|ref|XM_002322194.2|	1454	0	Populus trichocarpa hypothetical protein (POPTR_0015s10390g) mRNA, complete cds	.	.	.	.	.	.	.	.	pfam01569	PAP2	PAP2 superfamily. This family includes the enzyme type 2 phosphatidic acid phosphatase (PAP2), Glucose-6-phosphatase EC:3.1.3.9, Phosphatidylglycerophosphatase B EC:3.1.3.27 and bacterial acid phosphatase EC:3.1.3.2. The family also includes a variety of haloperoxidases that function by oxidizing halides in the presence of hydrogen peroxide to form the corresponding hypohalous acids.	.	.	.	.	.
Potri.019G030800.v3.0	6	4.262076822	5.326991115	5.1392438	4.219780352	2.479692754	3.929710235	4.937193185	3.609251054	3.485939038	3.91699349	4.296278011	4.787198804	8.422507949	6.97201257	7.122956624	7.445141189	10.08117279	Potri.019G030800	protein_coding	chrChr19:3443493-3445464:-	gi|566230927|ref|XP_002325822.2|	1542	0	Syntaxin-related protein KNOLLE [Populus trichocarpa]	gi|743911213|ref|XR_838845.1|	1554	0	PREDICTED: Populus euphratica syntaxin-related protein KNOLLE-like (LOC105107286), transcript variant X2, misc_RNA	Q42374	431	2.00E-146	Syntaxin-related protein KNOLLE	SPCC825.03c	68.9	5.00E-12	COG5074	pfam05739	SNARE	SNARE domain. Most if not all vesicular membrane fusion events in eukaryotic cells are believed to be mediated by a conserved fusion machinery, the SNARE [soluble N-ethylmaleimide-sensitive factor (NSF) attachment protein (SNAP) receptors] machinery. The SNARE domain is thought to act as a protein-protein interaction module in the assembly of a SNARE protein complex.	GO:0007049|cell cycle;GO:0051301|cell division;GO:0006887|exocytosis;GO:0006886|intracellular protein transport;GO:0048278|vesicle docking;GO:0006906|vesicle fusion;	GO:0009504|cell plate;GO:0012505|endomembrane system;GO:0016021|integral component of membrane;GO:0009524|phragmoplast;GO:0005886|plasma membrane;GO:0009506|plasmodesma;GO:0031201|SNARE complex;	GO:0000149|SNARE binding;	K08486	STX1B_2_3; syntaxin 1B/2/3
Potri.001G266500.v3.0	4	0.46379786	2.510287411	1.522199456	1.147987929	1.169873288	1.239900256	1.128913222	2.402133324	0.09414749	0.083901871	0	0	0	0	0	0	0	Potri.001G266500	protein_coding	chrChr01:27433730-27435297:+	gi|224055202|ref|XP_002298433.1|	641	2.00E-82	hypothetical protein POPTR_0001s27330g [Populus trichocarpa]	gi|566151278|ref|XM_002298397.2|	605	0	Populus trichocarpa hypothetical protein (POPTR_0001s27330g) mRNA, complete cds	.	.	.	.	.	.	.	.	pfam10328	7TM_GPCR_Srx	Serpentine type 7TM GPCR chemoreceptor Srx. Chemoreception is mediated in Caenorhabditis elegans by members of the seven-transmembrane G-protein-coupled receptor class (7TM GPCRs) of proteins which are of the serpentine type. Srx is part of the Srg superfamily of chemoreceptors. Chemoperception is one of the central senses of soil nematodes like C. elegans which are otherwise 'blind' and 'deaf'.	.	.	.	.	.
Potri.008G169800.v3.0	6	6.009233593	5.501012603	5.351065194	6.364686761	7.614027936	7.565430869	5.714677562	7.09324685	1.191461257	1.365171756	2.279448787	3.584100158	4.599523768	2.314212884	2.615145221	3.111103062	2.906851682	Potri.008G169800	protein_coding	chrChr08:11600257-11601013:-	gi|566184411|ref|XP_002312590.2|	531	2.00E-67	hypothetical protein POPTR_0008s16970g [Populus trichocarpa]	gi|566184410|ref|XM_002312554.2|	374	0	Populus trichocarpa hypothetical protein (POPTR_0008s16970g) mRNA, complete cds	O22795	176	2.00E-55	50S ribosomal protein L28, chloroplastic	asl2630	90.9	2.00E-23	COG0227	pfam00830	Ribosomal_L28	Ribosomal L28 family. The ribosomal 28 family includes L28 proteins from bacteria and chloroplasts. The L24 protein from yeast also contains a region of similarity to prokaryotic L28 proteins. L24 from yeast is also found in the large ribosomal subunit	GO:0006412|translation;	GO:0009507|chloroplast;GO:0009941|chloroplast envelope;GO:0009570|chloroplast stroma;GO:0016020|membrane;GO:0005840|ribosome;	GO:0003735|structural constituent of ribosome;	K02902	RP-L28, MRPL28, rpmB; large subunit ribosomal protein L28
Potri.013G134300.v3.0	6	7.272448165	7.43195495	7.125550427	2.175907896	2.418970501	5.127533337	3.22908256	2.152340378	9.246856152	10.01879247	11.16684066	3.41599714	4.115110709	3.26439259	9.632735152	10.22988742	8.8802241	Potri.013G134300	protein_coding	chrChr13:14496389-14499355:+	gi|566201210|ref|XP_002319359.2|	1308	9.00E-178	Beta-expansin 1 precursor family protein [Populus trichocarpa]	gi|566201209|ref|XM_002319323.2|	1278	0	Populus trichocarpa Beta-expansin 1 precursor family protein (POPTR_0013s13780g) mRNA, complete cds	Q9M0I2	402	2.00E-137	Expansin-B3	.	.	.	.	pfam01357	Pollen_allerg_1	Pollen allergen. This family contains allergens lol PI, PII and PIII from Lolium perenne.	GO:0071555|cell wall organization;GO:0019953|sexual reproduction;GO:0006949|syncytium formation;	GO:0005618|cell wall;GO:0005576|extracellular region;GO:0016020|membrane;GO:0009506|plasmodesma;	.	.	.
Potri.004G102500.v3.0	2	98.8894919	94.60868501	97.12001318	135.5076512	94.62701386	106.9656745	116.1077346	89.75128668	102.1252506	114.9922452	101.2123504	163.607535	109.7479814	108.3884256	186.1123891	185.5797668	248.1873366	Potri.004G102500	protein_coding	chrChr04:9005925-9008074:-	gi|566165881|ref|XP_002305951.2|	1146	4.00E-154	mangrin family protein [Populus trichocarpa]	gi|566165880|ref|XM_002305915.2|	910	0	Populus trichocarpa mangrin family protein (POPTR_0004s10240g) mRNA, complete cds	Q75KD7	263	4.00E-84	Allene oxide cyclase, chloroplastic	.	.	.	.	pfam06351	Allene_ox_cyc	Allene oxide cyclase. This family consists of several plant specific allene oxide cyclase proteins (EC:5.3.99.6). The allene oxide cyclase (AOC)-catalysed step in jasmonate (JA) biosynthesis is important in the wound response of tomato.	GO:0009734|auxin-activated signaling pathway;GO:0007623|circadian rhythm;GO:0050832|defense response to fungus;GO:0080186|developmental vegetative growth;GO:0009908|flower development;GO:0009864|induced systemic resistance, jasmonic acid mediated signaling pathway;GO:0009695|jasmonic acid biosynthetic process;GO:0006629|lipid metabolic process;GO:0048573|photoperiodism, flowering;GO:1900367|posit…	GO:0009507|chloroplast;	GO:0046423|allene-oxide cyclase activity;	K10525	AOC; allene oxide cyclase [EC:5.3.99.6]
Potri.001G404000.v3.0	3	0	0	0	0.053216444	0	0.053884835	0	0	0.032732452	0.029170337	0.087671107	0.057437503	0.085599078	0.237355168	0.532495633	0.747861313	0.470745212	Potri.001G404000	protein_coding	chrChr01:42535984-42540090:+	gi|566154096|ref|XP_006370303.1|	2954	0	hypothetical protein POPTR_0001s41450g [Populus trichocarpa]	gi|566154095|ref|XM_006370241.1|	1910	0	Populus trichocarpa hypothetical protein (POPTR_0001s41450g) mRNA, complete cds	Q9SZR9	688	0	ABC transporter G family member 9	.	.	.	.	pfam01061	ABC2_membrane	ABC-2 type transporter.	.	GO:0016021|integral component of membrane;	GO:0005524|ATP binding;GO:0042626|ATPase activity, coupled to transmembrane movement of substances;	.	.
Potri.015G135500.v3.0	2	56.04652336	54.77356645	55.24605223	42.25644276	40.45851579	43.69258935	52.35743735	45.38631322	126.3101112	128.3329259	127.4172737	70.61820925	73.85999734	65.91945815	94.35930718	96.04812642	83.22240092	Potri.015G135500	protein_coding	chrChr15:14529728-14532190:+	gi|566207496|ref|XP_002321874.2|	1635	0	hypothetical protein POPTR_0015s13910g [Populus trichocarpa]	gi|566207495|ref|XM_002321838.2|	1998	0	Populus trichocarpa hypothetical protein (POPTR_0015s13910g) mRNA, complete cds	Q0WUQ1	302	2.00E-94	BAG family molecular chaperone regulator 1	.	.	.	.	pfam02179	BAG	BAG domain. Domain present in Hsp70 regulators.	.	GO:0005739|mitochondrion;	.	.	.
Potri.002G250400.v3.0	6	0.905357144	0.696052474	1.547609996	1.680698364	0.942006653	1.928715382	1.735410874	1.641180487	2.170909697	1.873242248	2.153554883	2.690780219	2.793530685	3.217129898	2.678333568	2.739825979	2.84955093	Potri.002G250400	protein_coding	chrChr02:24069336-24073400:-	gi|224069904|ref|XP_002303080.1|	1780	0	hypothetical protein POPTR_0002s25190g [Populus trichocarpa]	gi|566159888|ref|XM_002303044.2|	1475	0	Populus trichocarpa hypothetical protein (POPTR_0002s25190g) mRNA, complete cds	Q6P7N4	152	8.00E-40	Embryonic stem cell-specific 5-hydroxymethylcytosine-binding protein	all3194	139	2.00E-36	COG2135	pfam02586	DUF159	Uncharacterized ACR, COG2135.	.	.	GO:0003677|DNA binding;GO:0008233|peptidase activity;	.	.
Potri.010G149300.v3.0	1	0.376630177	0.576544268	0.320473566	0.165730015	0.29555664	0.419528899	0.325952565	0.21674095	2.038749422	1.544349802	1.547175116	1.073253002	1.199601257	1.154978849	1.474072493	1.211099222	1.878343876	Potri.010G149300	protein_coding	chrChr10:15797502-15800449:-	gi|566191054|ref|XP_002316056.2|	1583	0	hypothetical protein POPTR_0010s15910g [Populus trichocarpa]	gi|566191053|ref|XM_002316020.2|	788	0	Populus trichocarpa hypothetical protein (POPTR_0010s15910g) mRNA, complete cds	F4I8W1	55.1	7.00E-07	DUF724 domain-containing protein 2	.	.	.	.	pfam05641	Agenet	Agenet domain. This domain is related to the TUDOR domain pfam00567. The function of the agenet domain is unknown. This family currently only matches one of the two Agenet domains in the FMR proteins.	GO:0040008|regulation of growth;GO:0006810|transport;	.	.	.	.
Potri.001G258700.v3.0	1	0.61348569	0.188662887	0.251684964	0.493510479	0.15474425	0.422830606	0.373315708	0.317740668	0.793897857	1.331768035	0.416938888	1.6389387	0.936295277	1.227563224	1.097372469	0.640190883	0.713595359	Potri.001G258700	protein_coding	chrChr01:26778319-26780792:-	gi|529485235|gb|AGT02397.1|	1669	0	MYB transcription factor [Populus trichocarpa]	gi|743924164|ref|XM_011007897.1|	1238	0	PREDICTED: Populus euphratica transcription factor MYB46-like (LOC105112264), transcript variant X1, mRNA	Q9LXV2	220	4.00E-66	Transcription factor MYB46	ECU11g1690	107	4.00E-26	COG5147	pfam00249	Myb_DNA-binding	Myb-like DNA-binding domain. This family contains the DNA binding domains from Myb proteins, as well as the SANT domain family.	GO:0050832|defense response to fungus;GO:0009834|plant-type secondary cell wall biogenesis;GO:1901348|positive regulation of secondary cell wall biogenesis;GO:0045893|positive regulation of transcription, DNA-templated;GO:2000652|regulation of secondary cell wall biogenesis;GO:0009751|response to salicylic acid;GO:0006351|transcription, DNA-templated;	GO:0005634|nucleus;	GO:0003677|DNA binding;GO:0003700|transcription factor activity, sequence-specific DNA binding;	K09422	MYBP; myb proto-oncogene protein, plant
Potri.006G253900.v3.0	6	1.511344148	1.598835751	1.219402161	1.851727808	2.554160919	1.439382607	2.041682333	2.074328862	0.75930905	0.676677095	0.965515364	0.78732901	0.902581522	0.917671989	0.748638471	1.051422237	0.703187173	Potri.006G253900	protein_coding	chrChr06:25888555-25896527:+	gi|566178353|ref|XP_002308663.2|	4006	0	hypothetical protein POPTR_0006s27000g [Populus trichocarpa]	gi|566178352|ref|XM_002308627.2|	2553	0	Populus trichocarpa hypothetical protein (POPTR_0006s27000g) mRNA, complete cds	P93400	1152	0	Phospholipase D alpha 1	YKR031c	154	3.00E-37	COG1502	pfam12357	PLD_C	Phospholipase D C terminal. This domain family is found in eukaryotes, and is approximately 70 amino acids in length. The family is found in association with pfam00168, pfam00614. There is a conserved FPD sequence motif. This family is the C terminal of phospholipase D. PLD is a major plant lipid-degrading enzyme which is involved in signal transduction.	GO:0016042|lipid catabolic process;GO:0046470|phosphatidylcholine metabolic process;	GO:0016020|membrane;	GO:0005509|calcium ion binding;GO:0070290|N-acylphosphatidylethanolamine-specific phospholipase D activity;GO:0004630|phospholipase D activity;	.	.
Potri.008G021200.v3.0	6	4.48721191	4.41579189	4.706204185	3.745070119	3.591968486	4.052350333	3.502311369	3.188362297	1.671183687	2.33460471	1.451715987	2.655120752	1.968619382	1.596677604	1.592033034	1.898815696	1.948727385	Potri.008G021200	protein_coding	chrChr08:1107133-1109630:-	gi|566181882|ref|XP_002311949.2|	1830	0	hypothetical protein POPTR_0008s02210g [Populus trichocarpa]	gi|566181881|ref|XM_002311913.2|	1423	0	Populus trichocarpa hypothetical protein (POPTR_0008s02210g) mRNA, complete cds	.	.	.	.	.	.	.	.	pfam12697	Abhydrolase_6	Alpha/beta hydrolase family. This family contains alpha/beta hydrolase enzymes of diverse specificity.	.	.	.	.	.
Potri.016G115800.v3.0	2	40.36367142	35.36217942	38.87671732	31.09336603	31.33462293	39.26755104	36.05243095	27.06621171	9.759485839	9.939894737	11.68991918	7.073587237	8.296024066	7.967080906	13.03896211	9.861059566	12.09599013	Potri.016G115800	protein_coding	chrChr16:12010466-12012621:+	gi|224139088|ref|XP_002322977.1|	964	3.00E-128	CPRD49 family protein [Populus trichocarpa]	gi|566209890|ref|XM_002322941.2|	895	0	Populus trichocarpa CPRD49 family protein (POPTR_0016s12310g) mRNA, complete cds	O80443	238	4.00E-74	GDSL esterase/lipase At2g38180	YOR126c	69.7	5.00E-13	COG2755	pfam00657	Lipase_GDSL	GDSL-like Lipase/Acylhydrolase.	GO:0016042|lipid catabolic process;	GO:0005576|extracellular region;	GO:0016787|hydrolase activity;	.	.
Potri.008G110000.v3.0	6	2.303725946	1.680750672	1.564324647	3.185344517	2.725096012	2.628064575	3.093745733	1.069730876	5.418163384	5.044090107	5.528416305	4.838669248	5.777286833	5.437332889	3.585196229	3.536930931	5.652815537	Potri.008G110000	protein_coding	chrChr08:7000558-7004435:-	gi|566183366|ref|XP_002312353.2|	1894	0	hypothetical protein POPTR_0008s10940g [Populus trichocarpa]	gi|566183365|ref|XM_002312317.2|	1309	0	Populus trichocarpa hypothetical protein (POPTR_0008s10940g) mRNA, complete cds	Q4V3D9	317	1.00E-102	Protein STRICTOSIDINE SYNTHASE-LIKE 10	PA1293	158	6.00E-43	COG3386	pfam03088	Str_synth	Strictosidine synthase. Strictosidine synthase (E.C. 4.3.3.2) is a key enzyme in alkaloid biosynthesis. It catalyses the condensation of tryptamine with secologanin to form strictosidine.	GO:0009058|biosynthetic process;	GO:0005783|endoplasmic reticulum;GO:0016020|membrane;GO:0009505|plant-type cell wall;GO:0005886|plasma membrane;GO:0009506|plasmodesma;GO:0005773|vacuole;	GO:0016788|hydrolase activity, acting on ester bonds;	.	.
Potri.T075900.v3.0	5	0.489070038	0.762035898	1.114683025	0.564919309	0.41120642	0.898880107	0.952341837	0.422170784	0.297832657	0.309657787	0.221588779	0.087103995	0.302892413	0.179974601	0.269176611	0.408287509	0.044617831	Potri.T075900	protein_coding	chrscaffold_82:89239-91633:+	gi|566210404|ref|XP_002323912.2|	1763	0	hypothetical protein POPTR_0017s00260g [Populus trichocarpa]	gi|566210403|ref|XM_002323876.2|	807	0	Populus trichocarpa hypothetical protein (POPTR_0017s00260g) mRNA, complete cds	Q39172	446	3.00E-154	NADP-dependent alkenal double bond reductase P1	PA1648	224	3.00E-68	COG2130	pfam00107	ADH_zinc_N	Zinc-binding dehydrogenase.	GO:0046686|response to cadmium ion;GO:0006979|response to oxidative stress;	GO:0005829|cytosol;GO:0005634|nucleus;	GO:0032440|2-alkenal reductase [NAD(P)] activity;GO:0008270|zinc ion binding;	K08070	E1.3.1.74; 2-alkenal reductase [EC:1.3.1.74]
Potri.018G128800.v3.0	4	0.048189524	0	0	0.477112951	0.194483472	0.144931626	0.09383707	0.499172896	0	0.104610863	0	0.051495692	0.051162667	0.053200296	0	0	0	Potri.018G128800	protein_coding	chrChr18:15080350-15081733:-	gi|566215574|ref|XP_006372162.1|	700	1.00E-88	hypothetical protein POPTR_0018s12890g [Populus trichocarpa]	gi|566215573|ref|XM_006372100.1|	863	0	Populus trichocarpa hypothetical protein (POPTR_0018s12890g) mRNA, complete cds	P29602	77.8	7.00E-16	Cucumber peeling cupredoxin	.	.	.	.	pfam02298	Cu_bind_like	Plastocyanin-like domain. This family represents a domain found in flowering plants related to the copper binding protein plastocyanin. Some members of this family may not bind copper due to the lack of key residues.	GO:0055114|oxidation-reduction process;	.	GO:0009055|electron carrier activity;GO:0046872|metal ion binding;	.	.
Potri.013G092100.v3.0	6	1.68679167	1.640864292	1.548412335	1.708444103	1.564956454	1.535530909	1.698934027	1.767352711	0.708426346	0.378799027	0.653569593	0.455809257	0.638123049	0.535110683	0.853686561	0.431624375	0.594317978	Potri.013G092100	protein_coding	chrChr13:9832721-9839896:-	gi|566200299|ref|XP_006376092.1|	610	1.00E-72	hypothetical protein POPTR_0013s09290g [Populus trichocarpa]	gi|157365033|gb|AC210382.1|	883	0	Populus trichocarpa clone POP018-P22, complete sequence	.	.	.	.	.	.	.	.	pfam04756	OST3_OST6	OST3 / OST6 family. The proteins in this family are part of a complex of eight ER proteins that transfers core oligosaccharide from dolichol carrier to Asn-X-Ser/Thr motifs. This family includes both OST3 and OST6, each of which contains four predicted transmembrane helices. Disruption of OST3 and OST6 leads to a defect in the assembly of the complex. Hence, the function of these genes seems to b…	.	.	.	.	.
Potri.T034000.v3.0	5	0.284685821	0.366356097	0.311449332	0.36858697	0.198854338	0.32930856	0.170570641	0.317576884	0.026671887	0.023769314	0	0.117006706	0.139500023	0	0.16873951	0.048751306	0.095896138	Potri.T034000	protein_coding	chrscaffold_36:15602-21343:+	gi|566182871|ref|XP_002311266.2|	1776	0	hypothetical protein POPTR_0008s07740g [Populus trichocarpa]	gi|566182870|ref|XM_002311230.2|	1235	0	Populus trichocarpa hypothetical protein (POPTR_0008s07740g) mRNA, complete cds	Q9SXY0	339	9.00E-103	Chromatin assembly factor 1 subunit FAS1	.	.	.	.	pfam12253	CAF1A	Chromatin assembly factor 1 subunit A. The CAF-1 or chromatin assembly factor-1 consists of three subunits, and this is the first, or A. The A domain is uniquely required for the progression of S phase in mouse cells, independent of its ability to promote histone deposition but dependent on its ability to interact with HP1 - heterochromatin protein 1-rich heterochromatin domains next to centromer…	GO:0008283|cell proliferation;GO:0016569|covalent chromatin modification;GO:0006325|chromatin organization;GO:0006310|DNA recombination;GO:0006260|DNA replication;GO:0000724|double-strand break repair via homologous recombination;GO:0031507|heterochromatin assembly;GO:0048366|leaf development;GO:0006334|nucleosome assembly;GO:0009555|pollen development;GO:0045787|positive regulation of cell cycle…	GO:0033186|CAF-1 complex;GO:0005634|nucleus;	GO:0042393|histone binding;	K10750	CHAF1A; chromatin assembly factor 1 subunit A
Potri.007G036900.v3.0	3	0	0	0.103930732	4.232563724	1.533601333	0.380953254	0	0	0	0	0	0.101517446	0.302582786	0.419511459	0.418291143	0.422976445	0.312005547	Potri.007G036900	protein_coding	chrChr07:2873668-2874624:-	gi|566180826|ref|XP_006380730.1|	745	7.00E-97	hypothetical protein POPTR_0007s11690g [Populus trichocarpa]	gi|743891077|ref|XM_011040934.1|	424	0	PREDICTED: Populus euphratica salicylic acid-binding protein 2-like (LOC105135863), mRNA	Q8S8S9	179	5.00E-54	Methylesterase 1	BH2279	50.1	7.00E-07	COG0596	pfam12697	Abhydrolase_6	Alpha/beta hydrolase family. This family contains alpha/beta hydrolase enzymes of diverse specificity.	GO:0009817|defense response to fungus, incompatible interaction;GO:0009696|salicylic acid metabolic process;GO:0009627|systemic acquired resistance;	.	GO:0016788|hydrolase activity, acting on ester bonds;GO:0080030|methyl indole-3-acetate esterase activity;GO:0080032|methyl jasmonate esterase activity;GO:0080031|methyl salicylate esterase activity;	.	.
Potri.T078100.v3.0	2	27.30366691	26.86909229	27.83001377	24.46793472	27.23442188	24.20391144	22.54808666	23.39888777	45.93809648	47.29339726	47.60526865	45.12178125	37.67918291	37.34951447	49.33131903	46.135382	47.47385088	Potri.T078100	protein_coding	chrscaffold_86:28342-31251:-	gi|566211452|ref|XP_006372778.1|	460	3.00E-51	glycine-rich family protein [Populus trichocarpa]	gi|566211451|ref|XM_006372716.1|	867	0	Populus trichocarpa glycine-rich family protein (POPTR_0017s04970g) mRNA, complete cds	Q9SRR0	132	3.00E-34	Peroxisomal membrane protein 13	.	.	.	.	pfam05642	Sporozoite_P67	Sporozoite P67 surface antigen. This family consists of several Theileria P67 surface antigens. A stage specific surface antigen of Theileria parva, p67, is the basis for the development of an anti-sporozoite vaccine for the control of East Coast fever (ECF) in cattle. The antigen has been shown to contain five distinct linear peptide sequences recognized by sporozoite-neutralizing murine monoclo…	GO:0006635|fatty acid beta-oxidation;GO:0016558|protein import into peroxisome matrix;	GO:0005778|peroxisomal membrane;	.	K13344	PEX13; peroxin-13
Potri.008G122100.v3.0	6	1.213132039	1.074441068	1.161281995	4.624208145	7.007347241	4.682287523	1.240192732	2.607501319	1.994679367	1.744689331	2.176606723	3.72704114	5.441709187	5.089241811	11.8180984	10.93772156	9.064197706	Potri.008G122100	protein_coding	chrChr08:7954908-7956902:+	gi|566183561|ref|XP_002311464.2|	1673	0	hypothetical protein POPTR_0008s12130g [Populus trichocarpa]	gi|743784390|ref|XM_011023974.1|	1368	0	PREDICTED: Populus euphratica transcription factor MYB108 (LOC105124108), mRNA	Q9LDE1	202	1.00E-57	Transcription factor MYB108	ECU11g1690	110	1.00E-26	COG5147	pfam00249	Myb_DNA-binding	Myb-like DNA-binding domain. This family contains the DNA binding domains from Myb proteins, as well as the SANT domain family.	GO:0006952|defense response;GO:0009737|response to abscisic acid;GO:0009723|response to ethylene;GO:0009620|response to fungus;GO:0009753|response to jasmonic acid;GO:0009651|response to salt stress;GO:0006351|transcription, DNA-templated;	GO:0005634|nucleus;	GO:0003677|DNA binding;GO:0003700|transcription factor activity, sequence-specific DNA binding;	K09422	MYBP; myb proto-oncogene protein, plant
Potri.005G246100.v3.0	2	322.5968732	307.3675128	325.0536157	282.746655	253.3037358	321.49092	310.4844634	260.132982	112.6510529	122.056237	122.305841	95.39911239	94.55098621	95.69911647	107.7245	108.177093	109.2287593	Potri.005G246100	protein_coding	chrChr05:25017350-25019684:-	gi|224085958|ref|XP_002307754.1|	634	1.00E-74	Plastocyanin family protein [Populus trichocarpa]	gi|566173399|ref|XM_002306924.2|	1842	0	Populus trichocarpa hypothetical protein (POPTR_0005s26730g) mRNA, complete cds	P00299	248	5.00E-76	Plastocyanin A, chloroplastic	sll0199	86.7	1.00E-18	COG3794	pfam00127	Copper-bind	Copper binding proteins, plastocyanin/azurin family.	GO:0055114|oxidation-reduction process;	GO:0009535|chloroplast thylakoid membrane;	GO:0005507|copper ion binding;GO:0009055|electron carrier activity;	.	.
Potri.T057400.v3.0	6	13.12967718	12.30542922	12.82500646	14.08266105	14.74539626	13.39769705	12.51706417	12.75039642	1.618172968	1.39966101	1.572187881	1.545022327	1.618005228	1.380467435	1.548508273	1.522357275	1.3261575	Potri.T057400	protein_coding	chrscaffold_53:12109-13467:+	gi|566234663|ref|XP_006371261.1|	1708	0	hypothetical protein POPTR_0019s07850g [Populus trichocarpa]	gi|566234673|ref|XM_006371200.1|	1359	0	Populus trichocarpa hypothetical protein (POPTR_0019s07850g) mRNA, complete cds	Q9FFD2	495	1.00E-172	Probable UDP-arabinopyranose mutase 5	.	.	.	.	pfam03214	RGP	Reversibly glycosylated polypeptide.	GO:0071555|cell wall organization;GO:0030244|cellulose biosynthetic process;GO:0009832|plant-type cell wall biogenesis;GO:0009651|response to salt stress;GO:0033356|UDP-L-arabinose metabolic process;	GO:0005829|cytosol;GO:0005794|Golgi apparatus;GO:0009506|plasmodesma;	GO:0016866|intramolecular transferase activity;	K13379	RGP, UTM; reversibly glycosylated polypeptide / UDP-arabinopyranose mutase [EC:2.4.1.- 5.4.99.30]
Potri.019G042200.v3.0	3	0.051408379	0	0	0	0	0.05153748	0	0	0.313065467	0.44639369	0.16770388	0.054935385	0.327480692	0.340523096	0.113177517	0.171667836	0.337678801	Potri.019G042200	protein_coding	chrChr19:4902106-4905331:-	gi|224146087|ref|XP_002325875.1|	401	1.00E-45	hypothetical protein POPTR_0019s05900g [Populus trichocarpa]	gi|566233267|ref|XM_002325839.2|	855	0	Populus trichocarpa hypothetical protein (POPTR_0019s05900g) mRNA, complete cds	Q7X7S8	120	1.00E-29	GPCR-type G protein COLD1	.	.	.	.	pfam12430	ABA_GPCR	Abscisic acid G-protein coupled receptor. This domain family is found in eukaryotes, and is typically between 177 and 216 amino acids in length. This family is part of the abscisic acid (ABA) G-protein coupled receptor. ABA is a stress hormone in plants.	GO:0070417|cellular response to cold;GO:0009737|response to abscisic acid;	GO:0005789|endoplasmic reticulum membrane;GO:0016021|integral component of membrane;GO:0005886|plasma membrane;	GO:0010427|abscisic acid binding;GO:0051020|GTPase binding;	.	.
Potri.019G066400.v3.0	4	1.514397006	1.987057784	1.325413215	1.599326149	2.139133324	0.506066704	0.982970068	0.941216118	0	0	0	0	0	0	0	0	0	Potri.019G066400	protein_coding	chrChr19:9887120-9887645:+	gi|566238516|ref|XP_006371361.1|	411	1.00E-48	hypothetical protein POPTR_0019s09440g [Populus trichocarpa]	gi|566238515|ref|XM_006371299.1|	523	0	Populus trichocarpa hypothetical protein (POPTR_0019s09440g) mRNA, complete cds	.	.	.	.	.	.	.	.	pfam02677	DUF208	Uncharacterized BCR, COG1636.	.	.	.	.	.
Potri.015G002600.v3.0	2	12.27110211	11.66294344	12.3920464	6.645784499	10.26454062	11.1453279	11.02841941	6.989274953	19.62947269	19.95980766	21.70703523	15.35453046	15.73775764	14.74352171	18.08716789	20.07982516	17.06985978	Potri.015G002600	protein_coding	chrChr15:162021-163539:+	gi|743918567|ref|XP_011003289.1|	1792	0	PREDICTED: protein TRANSPARENT TESTA GLABRA 1-like [Populus euphratica]	gi|743918570|ref|XM_011004990.1|	1167	0	PREDICTED: Populus euphratica protein TRANSPARENT TESTA GLABRA 1-like (LOC105110077), transcript variant X3, mRNA	Q9XGN1	565	0	Protein TRANSPARENT TESTA GLABRA 1	.	.	.	.	pfam00400	WD40	WD domain, G-beta repeat.	GO:0045165|cell fate commitment;GO:0009957|epidermal cell fate specification;GO:0007275|multicellular organismal development;GO:0032880|regulation of protein localization;GO:0009733|response to auxin;GO:0009723|response to ethylene;GO:0010026|trichome differentiation;	GO:0005737|cytoplasm;GO:0005634|nucleus;	GO:0003677|DNA binding;	K11805	WDR68, HAN11; WD repeat-containing protein 68
Potri.001G327900.v3.0	6	0.442540458	1.480689226	1.646089579	2.979411339	1.51810557	0.976033982	3.102253534	1.558584172	0.646793254	0.768541137	0.28873018	0.567482525	0.375875061	0.488556053	1.558831661	0.492591318	1.647215953	Potri.001G327900	protein_coding	chrChr01:33200003-33200602:-	.	.	.	.	.	.	.	.	.	.	.	.	.	.	.	.	pfam09302	XLF	XLF (XRCC4-like factor). XLF (also called Cernunnos) interacts with the XRCC4-DNA ligase IV complex to promote DNA non-homologous end-joining. It directly interacts with the XRCC4-Ligase IV complex and siRNA-mediated downregulation of XLF in human cell lines leads to radio-sensitivity and impaired DNA non-homologous end-joining. This family contains Nej1 (non-homologous end-joining factor), and L…	.	.	.	.	.
Potri.018G038400.v3.0	6	5.002265124	6.513806075	6.301702982	3.902066678	3.313713395	4.609588742	5.263893564	3.977804793	11.75428273	12.23011466	14.39530106	6.047387516	4.5062091	5.912876306	7.842361949	8.605115701	8.739915618	Potri.018G038400	protein_coding	chrChr18:3187923-3189964:-	gi|566213524|ref|XP_006371714.1|	1150	1.00E-155	hypothetical protein POPTR_0018s00680g [Populus trichocarpa]	gi|566213523|ref|XM_006371652.1|	1042	0	Populus trichocarpa hypothetical protein (POPTR_0018s00680g) mRNA, complete cds	Q940P5	109	2.00E-26	Tetraspanin-19	.	.	.	.	pfam00335	Tetraspannin	Tetraspanin family.	.	GO:0016021|integral component of membrane;GO:0005774|vacuolar membrane;	.	.	.
Potri.006G152800.v3.0	2	16.24450158	13.37713049	15.85873687	10.498816	8.84941112	11.81814912	13.34479746	12.53255337	19.75072337	19.0706769	22.69360945	20.73435885	21.76801666	20.29985428	15.55313321	18.0503457	14.20235554	Potri.006G152800	protein_coding	chrChr06:13609032-13610914:+	gi|224088041|ref|XP_002308303.1|	1853	0	hypothetical protein POPTR_0006s15750g [Populus trichocarpa]	gi|566176602|ref|XM_002308267.2|	1624	0	Populus trichocarpa hypothetical protein (POPTR_0006s15750g) mRNA, complete cds	Q9LHF1	310	7.00E-96	Leucine-rich repeat extensin-like protein 4	.	.	.	.	pfam13855	LRR_8	Leucine rich repeat.	GO:0071555|cell wall organization;	GO:0005618|cell wall;GO:0005576|extracellular region;GO:0009505|plant-type cell wall;GO:0009506|plasmodesma;	GO:0005199|structural constituent of cell wall;	.	.
Potri.001G078400.v3.0	6	5.576009776	4.877564508	4.64778234	6.572230894	5.715220969	6.033664619	3.53312208	4.125663984	2.802770767	2.593826336	1.443650898	2.364510521	1.785406538	1.270245738	1.948539576	1.477773955	1.937901121	Potri.001G078400	protein_coding	chrChr01:6202623-6203585:-	gi|224057946|ref|XP_002299403.1|	513	4.00E-63	hypothetical protein POPTR_0001s11920g [Populus trichocarpa]	gi|566148489|ref|XM_002299367.2|	563	0	Populus trichocarpa hypothetical protein (POPTR_0001s11920g) mRNA, complete cds	.	.	.	.	.	.	.	.	pfam03580	Herpes_UL14	Herpesvirus UL14-like protein. This is a family of Herpesvirus proteins including UL14. UL14 protein is a minor component of the virion tegument and is expressed late in infection. UL14 protein can influence the intracellular localisation patterns of a number of proteins belonging to the capsid or the DNA encapsidation machinery.	.	.	.	.	.
Potri.019G029100.v3.0	4	1.400225669	0.765521773	1.758804352	0.770183308	0.470919697	0.987818484	1.262310194	0.698354581	0	0	0	0	0	0	0	0	0	Potri.019G029100	protein_coding	chrChr19:3252737-3254461:+	gi|566230533|ref|XP_006371135.1|	967	5.00E-129	hypothetical protein POPTR_0019s04460g [Populus trichocarpa]	gi|566230532|ref|XM_006371073.1|	1024	0	Populus trichocarpa hypothetical protein (POPTR_0019s04460g) mRNA, complete cds	.	.	.	.	.	.	.	.	pfam13499	EF-hand_7	EF-hand domain pair.	.	.	.	.	.
Potri.018G073500.v3.0	6	4.288894627	4.337870847	4.0078325	4.275820436	4.567689221	4.508676837	4.059782153	4.812889	0.507857855	0.872852385	1.00399726	0.541065784	0.917025527	0.986428374	0.688491269	0.795660682	0.912976412	Potri.018G073500	protein_coding	chrChr18:9659589-9663177:+	gi|566214534|ref|XP_006371934.1|	1267	2.00E-167	hypothetical protein POPTR_0018s06470g [Populus trichocarpa]	gi|566214533|ref|XM_006371872.1|	944	0	Populus trichocarpa hypothetical protein (POPTR_0018s06470g) mRNA, complete cds	Q9SR77	77	4.00E-14	Heme-binding-like protein At3g10130, chloroplastic	.	.	.	.	pfam04832	SOUL	SOUL heme-binding protein. This family represents a group of putative heme-binding proteins. Our family includes archaeal and bacterial homologues.	.	GO:0009507|chloroplast;GO:0009535|chloroplast thylakoid membrane;GO:0010287|plastoglobule;	.	.	.
Potri.008G004100.v3.0	6	4.216479904	4.822239589	4.644042172	9.054446854	6.208863982	6.711899704	6.546243151	9.118956875	1.526765192	1.175076309	2.695228072	6.149756976	6.049491319	4.466199113	4.170961862	4.503088016	3.462022926	Potri.008G004100	protein_coding	chrChr08:231456-234696:-	gi|566181552|ref|XP_006379389.1|	1923	0	hypothetical protein POPTR_0008s00470g [Populus trichocarpa]	gi|566181551|ref|XM_006379327.1|	1676	0	Populus trichocarpa hypothetical protein (POPTR_0008s00470g) mRNA, complete cds	Q9LJX5	495	1.00E-170	Probable mitochondrial adenine nucleotide transporter BTL1	.	.	.	.	pfam00153	Mito_carr	Mitochondrial carrier protein.	GO:0006412|translation;GO:0055085|transmembrane transport;	GO:0016021|integral component of membrane;GO:0005743|mitochondrial inner membrane;	GO:0003735|structural constituent of ribosome;	.	.
Potri.001G425900.v3.0	5	0.7473867	0.854759851	0.707155928	0.639973796	0.489130741	0.87076582	0.747341412	0.355705783	0.295227046	0.043849818	0.197685174	0.129512938	0.042891791	0.08920004	0.155645991	0.044968397	0.044227489	Potri.001G425900	protein_coding	chrChr01:45180789-45185283:-	gi|743929678|ref|XP_011009071.1|	1963	0	PREDICTED: uncharacterized protein LOC105114269 [Populus euphratica]	gi|566154343|ref|XM_006370365.1|	828	0	Populus trichocarpa hypothetical protein (POPTR_0001s424401g) mRNA, partial cds	O64789	60.8	4.00E-08	Probable disease resistance protein At1g61310	.	.	.	.	pfam00931	NB-ARC	NB-ARC domain.	GO:0006952|defense response;	.	GO:0043531|ADP binding;GO:0005524|ATP binding;	.	.
Potri.017G060000.v3.0	2	21.85679599	19.80975276	20.29488621	26.30977126	29.360758	25.141442	23.08444012	23.22935312	9.822435222	9.644856056	9.570913173	14.40082538	14.62067544	16.22579501	12.23825015	12.44564584	12.35584855	Potri.017G060000	protein_coding	chrChr17:5539342-5544368:-	gi|566212227|ref|XP_006373096.1|	1938	0	selenium binding family protein [Populus trichocarpa]	gi|566212226|ref|XM_006373034.1|	1398	0	Populus trichocarpa selenium binding family protein (POPTR_0017s08680g) mRNA, complete cds	O23264	632	0	Selenium-binding protein 1	.	.	.	.	pfam05694	SBP56	56kDa selenium binding protein (SBP56). This family consists of several eukaryotic selenium binding proteins as well as three sequences from archaea. The exact function of this protein is unknown although it is thought that SBP56 participates in late stages of intra-Golgi protein transport. The Lotus japonicus homologue of SBP56, LjSBP is thought to have more than one physiological role and can b…	GO:0071291|cellular response to selenium ion;GO:0046686|response to cadmium ion;GO:0042542|response to hydrogen peroxide;GO:0000103|sulfate assimilation;	GO:0005829|cytosol;GO:0009506|plasmodesma;	GO:0008430|selenium binding;	K17285	SELENBP1; selenium-binding protein 1
Potri.013G100400.v3.0	5	2.535046576	2.451685864	2.295201155	117.142578	2.645935634	136.0970393	12.08559676	13.44660854	0.053234013	0.094881622	0.237638008	0.186825523	0.139212985	0.144757349	0.048112088	0.145952983	0.095698821	Potri.013G100400	protein_coding	chrChr13:11081440-11082654:-	gi|566200489|ref|XP_006376166.1|	1636	0	hypothetical protein POPTR_0013s10410g [Populus trichocarpa]	gi|566200488|ref|XM_006376104.1|	1176	0	Populus trichocarpa hypothetical protein (POPTR_0013s10410g) mRNA, complete cds	P29136	261	3.00E-82	Metalloendoproteinase 1	.	.	.	.	pfam00413	Peptidase_M10	Matrixin. The members of this family are enzymes that cleave peptides. These proteases require zinc for catalysis.	.	GO:0031012|extracellular matrix;	GO:0004222|metalloendopeptidase activity;GO:0008270|zinc ion binding;	.	.
Potri.007G020500.v3.0	6	1.331681379	1.214596666	1.421340165	2.025935395	2.195641083	2.832859265	2.593117123	1.816806158	1.305454274	0.916608695	0.953604263	1.110669162	0.862098763	1.0040051	1.680391928	1.15691172	1.777890937	Potri.007G020500	protein_coding	chrChr07:1538767-1540512:-	gi|224094853|ref|XP_002310265.1|	2328	0	AAA-type ATPase family protein [Populus trichocarpa]	gi|224094852|ref|XM_002310229.1|	1565	0	Populus trichocarpa AAA-type ATPase family protein (POPTR_0007s13330g) mRNA, complete cds	Q8GW96	512	2.00E-175	AAA-ATPase At2g18193	SPAC644.07	119	2.00E-28	COG0465	pfam14363	AAA_assoc	Domain associated at C-terminal with AAA. This domain is found in association with the AAA family, pfam00004.	.	GO:0005783|endoplasmic reticulum;GO:0016021|integral component of membrane;	GO:0005524|ATP binding;GO:0016887|ATPase activity;	.	.
Potri.019G038700.v3.0	6	2.253492978	2.290334639	2.566384161	2.706616132	2.180481044	1.92583464	2.158089415	1.875084385	1.057366363	1.002444961	1.14487793	0.98692613	1.039376255	1.590568577	0.894633823	0.966335664	1.132408307	Potri.019G038700	protein_coding	chrChr19:4396429-4405879:+	gi|743937111|ref|XP_011012952.1|	4268	0	PREDICTED: exosome component 10-like [Populus euphratica]	gi|743937110|ref|XM_011014650.1|	2662	0	PREDICTED: Populus euphratica exosome component 10-like (LOC105117106), mRNA	A9LLI7	842	0	Protein RRP6-like 2	YOR001w_2	202	4.00E-55	COG0349	pfam01612	DNA_pol_A_exo1	3'-5' exonuclease. This domain is responsible for the 3'-5' exonuclease proofreading activity of Escherichia coli DNA polymerase I (polI) and other enzymes, it catalyses the hydrolysis of unpaired or mismatched nucleotides. This domain consists of the amino-terminal half of the Klenow fragment in Escherichia coli polI it is also found in the Werner syndrome helicase (WRN), focus forming activity …	GO:0043633|polyadenylation-dependent RNA catabolic process;GO:1902466|positive regulation of histone H3-K27 trimethylation;GO:0006396|RNA processing;GO:0080188|RNA-directed DNA methylation;	GO:0005737|cytoplasm;GO:0000176|nuclear exosome (RNase complex);GO:0005730|nucleolus;GO:0005634|nucleus;	GO:0008408|3'-5' exonuclease activity;GO:0003676|nucleic acid binding;GO:0000166|nucleotide binding;	K12591	RRP6, EXOSC10; exosome complex exonuclease RRP6 [EC:3.1.13.-]
Potri.018G102400.v3.0	2	18.3195393	18.95797293	19.52482143	14.68293062	15.73299407	18.037589	13.58961165	14.11931548	44.89037369	43.27975497	44.03085834	34.88017162	35.38782655	35.19208696	42.05164466	40.98521604	36.80818352	Potri.018G102400	protein_coding	chrChr18:12980769-12983432:+	gi|743807774|ref|XP_011018079.1|	1786	0	PREDICTED: heptahelical transmembrane protein 2 [Populus euphratica]	gi|566215267|ref|XM_002324481.2|	1340	0	Populus trichocarpa hypothetical protein (POPTR_0018s11140g) mRNA, complete cds	Q84N34	374	2.00E-124	Heptahelical transmembrane protein 2	SPBC12C2.09c	108	2.00E-25	COG1272	pfam03006	HlyIII	Haemolysin-III related. Members of this family are integral membrane proteins. This family includes a protein with hemolytic activity from Bacillus cereus. It has been proposed that YOL002c encodes a Saccharomyces cerevisiae protein that plays a key role in metabolic pathways that regulate lipid and phosphate metabolizm. In eukaryotes, members are seven-transmembrane pass molecules found to encod…	GO:0009725|response to hormone;GO:0009744|response to sucrose;	GO:0016021|integral component of membrane;	GO:0004872|receptor activity;	.	.
Potri.019G001200.v3.0	2	37.3302728	32.5907913	35.97708977	30.94844833	37.78165941	31.59927007	41.23892827	25.66879197	79.68153217	76.33909019	69.71854558	34.458731	37.62863025	36.72188278	52.38032537	58.5289028	53.58911471	Potri.019G001200	protein_coding	chrChr19:178542-180369:+	gi|566222210|ref|XP_006370897.1|	2217	0	hypothetical protein POPTR_0019s01520g [Populus trichocarpa]	gi|566222209|ref|XM_006370835.1|	1761	0	Populus trichocarpa hypothetical protein (POPTR_0019s01520g) mRNA, complete cds	Q6TXD2	224	1.00E-64	Pelargonidin 3-O-(6-caffeoylglucoside) 5-O-(6-O-malonylglucoside) 4'''-malonyltransferase	.	.	.	.	pfam02458	Transferase	Transferase family. This family includes a number of transferase enzymes. These include anthranilate N-hydroxycinnamoyl/benzoyltransferase that catalyses the first committed reaction of phytoalexin biosynthesis. Deacetylvindoline 4-O-acetyltransferase EC:2.3.1.107 catalyses the last step in vindoline biosynthesis is also a member of this family. The motif HXXXD is probably part of the active site…	GO:0009718|anthocyanin-containing compound biosynthetic process;GO:0043473|pigmentation;	.	GO:0016747|transferase activity, transferring acyl groups other than amino-acyl groups;	K12935	5MaT2; anthocyanin 5-O-glucoside-4'''-O-malonyltransferase [EC:2.3.1.214]
Potri.T037400.v3.0	6	5.712474443	5.586851777	5.651561361	5.795433352	4.927528039	5.956600002	5.149823263	6.538236859	3.178134183	2.679177269	2.492358789	2.015957177	2.26498418	1.946438459	1.824329882	1.805513995	2.335518284	Potri.T037400	protein_coding	chrscaffold_38:20597-27185:+	gi|224115854|ref|XP_002317141.1|	4230	0	hypothetical protein POPTR_0011s01420g [Populus trichocarpa]	gi|743917203|ref|XM_011004284.1|	2622	0	PREDICTED: Populus euphratica putative leucine--tRNA ligase, mitochondrial (LOC105109543), transcript variant X1, mRNA	Q9XEA0	1357	0	Leucine--tRNA ligase, chloroplastic/mitochondrial	BH3281	870	0	COG0495	pfam13603	tRNA-synt_1_2	Leucyl-tRNA synthetase, Domain 2. This is a family of the conserved region of Leucine-tRNA ligase or Leucyl-tRNA synthetase, EC:6.1.1.4.	GO:0009793|embryo development ending in seed dormancy;GO:0006429|leucyl-tRNA aminoacylation;	GO:0009507|chloroplast;GO:0009570|chloroplast stroma;GO:0005739|mitochondrion;	GO:0002161|aminoacyl-tRNA editing activity;GO:0005524|ATP binding;GO:0004823|leucine-tRNA ligase activity;	K01869	LARS, leuS; leucyl-tRNA synthetase [EC:6.1.1.4]
Potri.001G298300.v3.0	6	1.106852438	0.805087028	0.947667446	8.028425234	4.612703829	1.857427606	0.866813025	2.617095414	0.967112704	0.914100808	0.732618489	11.95647368	4.266275609	4.622134296	3.708140562	4.124643208	5.610869128	Potri.001G298300	protein_coding	chrChr01:30262448-30264891:+	gi|566151864|ref|XP_002300248.2|	3201	0	auxin-responsive GH3 family protein [Populus trichocarpa]	gi|566151863|ref|XM_002300212.2|	1991	0	Populus trichocarpa auxin-responsive GH3 family protein (POPTR_0001s30560g) mRNA, complete cds	O82333	1016	0	Probable indole-3-acetic acid-amido synthetase GH3.1	.	.	.	.	pfam03321	GH3	GH3 auxin-responsive promoter.	GO:0009733|response to auxin;	.	GO:0016874|ligase activity;	K14487	GH3; auxin responsive GH3 gene family
Potri.003G152100.v3.0	6	1.990436844	1.253604071	1.742047354	1.813029212	2.008253245	1.516530925	0.852693375	1.402024742	3.490938103	3.802377437	3.376454875	3.488273392	3.043066458	3.340053377	4.732584878	3.98799568	5.142556199	Potri.003G152100	protein_coding	chrChr03:16589852-16590849:-	gi|566254936|ref|XP_006387633.1|	621	2.00E-79	hypothetical protein POPTR_0745s00210g [Populus trichocarpa]	gi|566254935|ref|XM_006387571.1|	507	0	Populus trichocarpa hypothetical protein (POPTR_0745s00210g) mRNA, complete cds	.	.	.	.	.	.	.	.	pfam05278	PEARLI-4	Arabidopsis phospholipase-like protein (PEARLI 4). This family contains several phospholipase-like proteins from Arabidopsis thaliana which are homologous to PEARLI 4.	.	.	.	.	.
Potri.010G020200.v3.0	3	0	0	0	0.020458306	0.062544977	0.02071526	0	0	0.478174001	0.583134325	0.561731867	0.176648257	0.570394061	0.456239116	0.341183973	0.345005593	0.429806863	Potri.010G020200	protein_coding	chrChr10:2776896-2780930:-	gi|566188705|ref|XP_006378085.1|	3572	0	hypothetical protein POPTR_0010s01930g [Populus trichocarpa]	gi|566188704|ref|XM_006378023.1|	1857	0	Populus trichocarpa hypothetical protein (POPTR_0010s01930g) mRNA, complete cds	O81832	746	0	G-type lectin S-receptor-like serine/threonine-protein kinase At4g27290	BS_yloP_1	99.4	2.00E-21	COG0515	pfam00069	Pkinase	Protein kinase domain.	GO:0006952|defense response;GO:0006468|protein phosphorylation;GO:0048544|recognition of pollen;	GO:0005886|plasma membrane;GO:0009506|plasmodesma;	GO:0005524|ATP binding;GO:0005516|calmodulin binding;GO:0030246|carbohydrate binding;GO:0004674|protein serine/threonine kinase activity;	.	.
Potri.005G242800.v3.0	5	10.68183616	10.93109524	10.55406162	9.762305145	4.452222639	4.17973396	5.274127307	14.37480632	0.111196548	0.033031854	0.066184568	0.032520489	0.161550886	0.167984889	0.066998495	0.135497898	0.033316352	Potri.005G242800	protein_coding	chrChr05:24848477-24851626:+	gi|566173354|ref|XP_002306948.2|	1818	0	family II extracellular lipase 3 family protein [Populus trichocarpa]	gi|566173353|ref|XM_002306912.2|	1433	0	Populus trichocarpa family II extracellular lipase 3 family protein (POPTR_0005s26430g) mRNA, complete cds	Q94CH6	419	7.00E-142	GDSL esterase/lipase EXL3	all3634	55.5	2.00E-07	COG3240	pfam00657	Lipase_GDSL	GDSL-like Lipase/Acylhydrolase.	GO:0016042|lipid catabolic process;	GO:0005576|extracellular region;	GO:0016298|lipase activity;	.	.
Potri.014G145600.v3.0	2	15.67687477	14.68016231	15.3427634	16.00772134	14.60049091	16.88041034	16.22008085	14.48088396	4.732633566	4.847820458	4.371020382	6.920518597	4.789324784	5.177297116	5.752206824	6.114926709	4.938469636	Potri.014G145600	protein_coding	chrChr14:11110019-11111207:-	gi|224131432|ref|XP_002321083.1|	884	2.00E-115	hypothetical protein POPTR_0014s14260g [Populus trichocarpa]	gi|118486446|gb|EF147027.1|	1159	0	Populus trichocarpa clone WS01226_G16 unknown mRNA	.	.	.	.	.	.	.	.	pfam03879	Cgr1	Cgr1 family. Members of this family are coiled-coil proteins that are involved in pre-rRNA processing.	.	.	.	.	.
Potri.010G200600.v3.0	2	5.487427025	5.951116544	5.170192291	4.279850064	3.54790842	5.635931052	5.408118068	5.985779885	10.77534101	10.04030439	9.693345552	13.09206837	9.844724279	9.816453132	11.19321342	9.997256108	12.84850511	Potri.010G200600	protein_coding	chrChr10:19249306-19251676:+	gi|743917299|ref|XP_011002636.1|	3203	0	PREDICTED: L-type lectin-domain containing receptor kinase S.4-like isoform X1 [Populus euphratica]	gi|743917298|ref|XM_011004334.1|	2179	0	PREDICTED: Populus euphratica L-type lectin-domain containing receptor kinase S.4-like (LOC105109585), transcript variant X1, mRNA	Q9M2S4	708	0	L-type lectin-domain containing receptor kinase S.4	YAR019c	113	6.00E-25	COG0515	pfam00139	Lectin_legB	Legume lectin domain.	GO:0042742|defense response to bacterium;GO:0002229|defense response to oomycetes;	GO:0016021|integral component of membrane;GO:0005886|plasma membrane;	GO:0005524|ATP binding;GO:0030246|carbohydrate binding;GO:0004674|protein serine/threonine kinase activity;	.	.
Potri.002G052000.v3.0	6	3.625363047	3.369457151	2.570676073	2.858214194	3.115915352	3.365247612	2.222431946	3.26854121	0.654152469	0.8744463	0.36501919	1.363105939	0.997898391	1.111758402	0.665114647	0.896752842	0.58798517	Potri.002G052000	protein_coding	chrChr02:3428862-3431890:+	gi|566156351|ref|XP_002300841.2|	1057	8.00E-143	hypothetical protein POPTR_0002s05290g [Populus trichocarpa]	gi|566156350|ref|XM_002300805.2|	595	0	Populus trichocarpa hypothetical protein (POPTR_0002s05290g) mRNA, complete cds	Q8SSN5	197	5.00E-61	N-alpha-acetyltransferase 20	SPCC16C4.12	150	2.00E-43	COG0456	pfam00583	Acetyltransf_1	Acetyltransferase (GNAT) family. This family contains proteins with N-acetyltransferase functions such as Elp3-related proteins.	GO:0017196|N-terminal peptidyl-methionine acetylation;	GO:0005737|cytoplasm;GO:0031416|NatB complex;	GO:0004596|peptide alpha-N-acetyltransferase activity;	K17972	NAA20, NAT3; N-terminal acetyltransferase B complex catalytic subunit [EC:2.3.1.88]
Potri.018G076800.v3.0	6	1.234996628	1.823009991	0.81065971	7.580991915	4.859599225	14.8571769	3.967998706	9.594567405	2.256255537	2.278813835	1.745810389	20.71971079	11.80072865	10.63461548	29.22809365	36.9787157	42.99436441	Potri.018G076800	protein_coding	chrChr18:10238641-10239178:+	gi|224143475|ref|XP_002324968.1|	226	7.00E-22	hypothetical protein POPTR_0018s06230g [Populus trichocarpa]	gi|118489229|gb|EF148450.1|	225	3.00E-113	Populus trichocarpa x Populus deltoides clone WS01315_E02 unknown mRNA	.	.	.	.	.	.	.	.	pfam03691	UPF0167	Uncharacterized protein family (UPF0167). The proteins in this family are about 200 amino acids long and each contain 3 CXXC motifs.	.	.	.	.	.
Potri.017G134600.v3.0	1	0.036448082	0	0.079749182	0.180431871	0.661937913	0.219237682	0	0.037754875	0.266352747	0.514294858	0.079267036	0.66212786	0.503058592	0.201189864	0.280846473	0.243421928	0.31921501	Potri.017G134600	protein_coding	chrChr17:14395569-14401810:-	gi|566210906|ref|XP_006372529.1|	1905	0	hypothetical protein POPTR_0017s02500g [Populus trichocarpa]	gi|566210905|ref|XM_006372467.1|	1311	0	Populus trichocarpa hypothetical protein (POPTR_0017s02500g) mRNA, complete cds	Q9FLN0	362	6.00E-120	GDSL esterase/lipase 1	all3634	80.1	1.00E-15	COG3240	pfam00657	Lipase_GDSL	GDSL-like Lipase/Acylhydrolase.	GO:0042742|defense response to bacterium;GO:0050832|defense response to fungus;GO:0009817|defense response to fungus, incompatible interaction;GO:0009866|induced systemic resistance, ethylene mediated signaling pathway;GO:0009871|jasmonic acid and ethylene-dependent systemic resistance, ethylene mediated signaling pathway;GO:0016042|lipid catabolic process;GO:0009620|response to fungus;GO:0009751…	GO:0005615|extracellular space;GO:0005622|intracellular;	GO:0016298|lipase activity;	.	.
Potri.013G076700.v3.0	6	8.877420139	8.95609839	8.838611936	7.52467085	8.731348933	9.604007918	8.64328004	6.814085234	2.644734893	2.980811985	2.083440864	2.559301826	2.000297226	2.220976406	2.987838797	1.706149124	2.55201651	Potri.013G076700	protein_coding	chrChr13:6587684-6589346:-	gi|224126177|ref|XP_002319775.1|	2387	0	Cytochrome P450 89A2 family protein [Populus trichocarpa]	gi|566199977|ref|XM_002319739.2|	1663	0	Populus trichocarpa Cytochrome P450 89A2 family protein (POPTR_0013s07400g) mRNA, complete cds	Q42602	521	7.00E-179	Cytochrome P450 89A2	all3746	69.7	7.00E-12	COG2124	pfam00067	p450	Cytochrome P450. Cytochrome P450s are haem-thiolate proteins involved in the oxidative degradation of various compounds. They are particularly well known for their role in the degradation of environmental toxins and mutagens. They can be divided into 4 classes, according to the method by which electrons from NAD(P)H are delivered to the catalytic site. Sequence conservation is relatively low with…	GO:0044550|secondary metabolite biosynthetic process;	GO:0016021|integral component of membrane;GO:0016020|membrane;	GO:0020037|heme binding;GO:0005506|iron ion binding;GO:0016709|oxidoreductase activity, acting on paired donors, with incorporation or reduction of molecular oxygen, NAD(P)H as one donor, and incorporation of one atom of oxygen;	.	.
Potri.005G034500.v3.0	1	0.316957897	0.567114701	0.472848176	0.484982855	0.232578173	0.606621032	0.392761344	0.656643933	1.193215987	1.657596863	1.253305175	2.124595454	1.774342391	0.986125078	0.888102683	1.058416506	1.261791289	Potri.005G034500	protein_coding	chrChr05:2553825-2556020:-	gi|566169275|ref|XP_006382610.1|	2421	0	hypothetical protein POPTR_0005s03740g [Populus trichocarpa]	gi|566169274|ref|XM_006382548.1|	1622	0	Populus trichocarpa hypothetical protein (POPTR_0005s03740g) mRNA, complete cds	O48786	416	1.00E-136	Cytochrome P450 734A1	AGc2890	152	4.00E-39	COG2124	pfam00067	p450	Cytochrome P450. Cytochrome P450s are haem-thiolate proteins involved in the oxidative degradation of various compounds. They are particularly well known for their role in the degradation of environmental toxins and mutagens. They can be divided into 4 classes, according to the method by which electrons from NAD(P)H are delivered to the catalytic site. Sequence conservation is relatively low with…	GO:0010268|brassinosteroid homeostasis;GO:0016131|brassinosteroid metabolic process;GO:0040008|regulation of growth;GO:0009741|response to brassinosteroid;	GO:0016021|integral component of membrane;	GO:0020037|heme binding;GO:0005506|iron ion binding;GO:0016705|oxidoreductase activity, acting on paired donors, with incorporation or reduction of molecular oxygen;GO:0008395|steroid hydroxylase activity;	K15639	CYP734A1, BAS1; PHYB activation tagged suppressor 1 [EC:1.14.-.-]
Potri.017G150300.v3.0	5	1.205039746	1.349426801	0.636433419	1.686769744	1.467376276	1.333038303	1.254171356	2.496489422	0.202439203	0.315715256	0.225923458	0.222019767	0.308817538	0.275242847	0.365922925	0.092505412	0.227453183	Potri.017G150300	protein_coding	chrChr17:15589695-15595378:+	gi|566210540|ref|XP_006372354.1|	1783	0	hypothetical protein POPTR_0017s00810g [Populus trichocarpa]	gi|160358405|gb|AC214466.1|	1149	0	Populus trichocarpa clone ACSB1613-B01, complete sequence	Q9LUN2	543	0	Probable metal-nicotianamine transporter YSL5	YGL114w	64.3	3.00E-10	COG1297	pfam03169	OPT	OPT oligopeptide transporter protein. The OPT family of oligopeptide transporters is distinct from the ABC pfam00005 and PTR pfam00854 transporter families. OPT transporters were first recognized in fungi (Candida albicans and Schizosaccharomyces pombe), but this alignment also includes orthologues from Arabidopsis thaliana. OPT transporters are thought to have 12-14 transmembrane domains and con…	.	GO:0016021|integral component of membrane;GO:0005886|plasma membrane;	GO:0022857|transmembrane transporter activity;	.	.
Potri.015G042000.v3.0	2	1.675354927	2.262155219	2.173852708	20.40622241	21.9352529	21.95148795	6.145329818	14.8116281	11.34142243	10.6992429	11.94745571	38.42893401	30.2382248	33.24905319	45.03227928	45.44995171	40.60635072	Potri.015G042000	protein_coding	chrChr15:3980866-3982472:-	gi|566205760|ref|XP_002321502.2|	1178	2.00E-158	hypothetical protein POPTR_0015s04200g [Populus trichocarpa]	gi|566205759|ref|XM_002321466.2|	1170	0	Populus trichocarpa hypothetical protein (POPTR_0015s04200g) mRNA, complete cds	P32110	204	4.00E-61	Probable glutathione S-transferase	SMb20420	62.8	2.00E-10	COG0625	pfam13417	GST_N_3	Glutathione S-transferase, N-terminal domain.	GO:0006749|glutathione metabolic process;GO:0009737|response to abscisic acid;GO:0009733|response to auxin;GO:0009735|response to cytokinin;GO:0009739|response to gibberellin;GO:0009408|response to heat;GO:0010038|response to metal ion;GO:0009407|toxin catabolic process;	GO:0005737|cytoplasm;	GO:0004364|glutathione transferase activity;	K00799	GST, gst; glutathione S-transferase [EC:2.5.1.18]
Potri.T138300.v3.0	1	0.435935377	0.155998865	0.086712357	0.392371994	0.279896549	0.55622018	0.270096701	0.328411063	0.675754146	0.903322605	1.077351417	0.719940517	0.84151133	0.918777055	1.003352468	0.397013898	0.737559382	Potri.T138300	protein_coding	chrscaffold_299:46384-48249:-	gi|566210384|ref|XP_002323702.2|	1685	0	leucine-rich repeat transmembrane protein kinase [Populus trichocarpa]	gi|566210383|ref|XM_002323666.2|	1301	0	Populus trichocarpa leucine-rich repeat transmembrane protein kinase (POPTR_0016s15080g) mRNA, complete cds	Q9LT96	392	4.00E-125	Probable leucine-rich repeat receptor-like protein kinase At5g49770	YAR019c	97.4	9.00E-21	COG0515	pfam07714	Pkinase_Tyr	Protein tyrosine kinase.	.	GO:0016021|integral component of membrane;	GO:0005524|ATP binding;GO:0004674|protein serine/threonine kinase activity;	.	.
Potri.002G108100.v3.0	6	2.386309462	2.311053084	2.983597793	1.650089354	1.528678933	1.746760337	2.028339805	1.765619394	1.337874777	0.698922931	0.988519873	0.607149634	0.603223171	0.878146401	1.334235373	0.801075753	0.829344274	Potri.002G108100	protein_coding	chrChr02:7963937-7965903:-	gi|566157367|ref|XP_006386442.1|	523	2.00E-61	hypothetical protein POPTR_0002s10890g [Populus trichocarpa]	gi|566157366|ref|XM_006386380.1|	1044	0	Populus trichocarpa hypothetical protein (POPTR_0002s10890g) mRNA, complete cds	Q9LSK9	94.4	2.00E-21	Uncharacterized protein At5g65660	.	.	.	.	pfam03034	PSS	Phosphatidyl serine synthase. Phosphatidyl serine synthase is also known as serine exchange enzyme. This family represents eukaryotic PSS I and II which are membrane bound proteins which catalyses the replacement of the head group of a phospholipid (phosphotidylcholine or phosphotidylethanolamine) by L-serine.	.	GO:0016021|integral component of membrane;GO:0005886|plasma membrane;	.	.	.
Potri.013G037300.v3.0	4	1.026631643	1.224595659	1.089111269	0.939440151	0.847489928	0.686139882	0.908685862	0.676734573	0	0	0	0	0	0	0	0	0	Potri.013G037300	protein_coding	chrChr13:2537407-2541351:+	gi|93117599|gb|ABE99702.1|	2489	0	TIR-NBS-LRR disease resistance-like protein [Populus trichocarpa]	gi|566199227|ref|XM_006375756.1|	1351	0	Populus trichocarpa hypothetical protein (POPTR_0013s03510g) mRNA, complete cds	Q40392	488	9.00E-151	TMV resistance protein N	RSp0842	60.1	3.00E-08	COG4886	pfam00931	NB-ARC	NB-ARC domain.	GO:0009626|plant-type hypersensitive response;GO:0007165|signal transduction;	GO:0005737|cytoplasm;	GO:0043531|ADP binding;GO:0005524|ATP binding;	.	.
Potri.013G050800.v3.0	5	3.046999877	1.927608924	1.428621621	1.616122351	1.646932272	2.181894149	1.483317947	2.705353432	0.132539601	0.35434786	0	0.232574805	0.231070734	0.120136734	0.119787269	0.363387038	0.238266531	Potri.013G050800	protein_coding	chrChr13:3700711-3701566:+	.	.	.	.	gi|566199467|ref|XM_006375805.1|	52	5.00E-17	Populus trichocarpa hypothetical protein (POPTR_0013s04760g) mRNA, complete cds	.	.	.	.	.	.	.	.	pfam03283	PAE	Pectinacetylesterase.	.	.	.	.	.
Potri.019G069500.v3.0	6	7.765383516	7.833097364	7.609243001	6.501389276	7.627849829	6.39898035	7.434388341	5.951740871	0.539323234	0.679917418	0.587208012	0.680932865	0.596263061	0.381544691	0.475543521	0.601087637	0.461123513	Potri.019G069500	protein_coding	chrChr19:10283837-10290006:+	gi|566238875|ref|XP_006371391.1|	7446	0	hypothetical protein POPTR_0019s09760g [Populus trichocarpa]	gi|566238874|ref|XM_006371329.1|	3783	0	Populus trichocarpa hypothetical protein (POPTR_0019s09760g) mRNA, complete cds	Q9FI14	541	9.00E-166	Disease resistance protein TAO1	alr0124_1	106	4.00E-23	COG4886	pfam01582	TIR	TIR domain. The Toll/interleukin-1 receptor (TIR) homology domain is an intracellular signalling domain found in MyD88, interleukin 1 receptor and the Toll receptor. It contains three highly-conserved regions, and mediates protein-protein interactions between the Toll-like receptors (TLRs) and signal-transduction components. TIR-like motifs are also found in plant proteins thought to be involved …	GO:0042742|defense response to bacterium;GO:0009816|defense response to bacterium, incompatible interaction;GO:0007165|signal transduction;	.	GO:0043531|ADP binding;GO:0005524|ATP binding;	.	.
Potri.015G015800.v3.0	1	0.165178398	0	0.271060401	1.962470189	4.583065027	3.89144045	0.804109262	1.796556634	1.911208682	1.255004966	1.616529777	2.559407966	2.192117383	2.735306052	8.909341143	6.894746289	9.493605804	Potri.015G015800	protein_coding	chrChr15:1100907-1101549:+	gi|743933971|ref|XP_011011302.1|	645	5.00E-83	PREDICTED: AP2/ERF and B3 domain-containing transcription repressor RAV2-like [Populus euphratica]	gi|158749698|gb|AC213428.1|	643	0	Populus trichocarpa clone POP094-E14, complete sequence	.	.	.	.	.	.	.	.	pfam02362	B3	B3 DNA binding domain. This is a family of plant transcription factors with various roles in development, the aligned region corresponds the B3 DNA binding domain as described in this domain is found in VP1/AB13 transcription factors. Some proteins also have a second AP2 DNA binding domain pfam00847 such as RAV1. DNA binding activity was demonstrated by.	.	.	.	.	.
Potri.002G150400.v3.0	3	0.080259227	0	0	0	0.026992542	0.107281042	0.286522157	0	0.32584043	0.754990033	0.494550434	1.315072854	0.795302395	0.974650867	1.531345964	1.876065675	1.610849799	Potri.002G150400	protein_coding	chrChr02:11325833-11327918:+	gi|566158144|ref|XP_002301306.2|	2566	0	hypothetical protein POPTR_0002s15150g [Populus trichocarpa]	gi|566158143|ref|XM_002301270.2|	1937	0	Populus trichocarpa hypothetical protein (POPTR_0002s15150g) mRNA, complete cds	O64635	495	6.00E-167	Cytochrome P450 76C4	BH0579	116	5.00E-27	COG2124	pfam00067	p450	Cytochrome P450. Cytochrome P450s are haem-thiolate proteins involved in the oxidative degradation of various compounds. They are particularly well known for their role in the degradation of environmental toxins and mutagens. They can be divided into 4 classes, according to the method by which electrons from NAD(P)H are delivered to the catalytic site. Sequence conservation is relatively low with…	GO:0044550|secondary metabolite biosynthetic process;	GO:0016021|integral component of membrane;GO:0016020|membrane;	GO:0020037|heme binding;GO:0005506|iron ion binding;GO:0016709|oxidoreductase activity, acting on paired donors, with incorporation or reduction of molecular oxygen, NAD(P)H as one donor, and incorporation of one atom of oxygen;	.	.
Potri.014G058000.v3.0	6	3.311748111	3.94918623	4.432954543	2.353080467	2.280008365	3.398184078	3.869281737	2.825106177	0.616897454	0.676631962	0.508402371	0.499617777	0.70321453	0.645195081	0.986421356	0.693892392	0.981035784	Potri.014G058000	protein_coding	chrChr14:4484928-4486632:+	gi|566202777|ref|XP_006375257.1|	1874	0	hypothetical protein POPTR_0014s05700g [Populus trichocarpa]	gi|566202776|ref|XM_006375195.1|	1053	0	Populus trichocarpa hypothetical protein (POPTR_0014s05700g) mRNA, complete cds	Q9C7A2	70.1	2.00E-11	Ankyrin repeat-containing protein ITN1	.	.	.	.	pfam13962	PGG	Domain of unknown function. The PGG domain is named for the highly conserved sequence motif found at the startt of the domain. The function is not known.	GO:0034613|cellular protein localization;GO:0009651|response to salt stress;GO:0007165|signal transduction;	GO:0016021|integral component of membrane;GO:0005634|nucleus;GO:0005886|plasma membrane;	.	.	.
Potri.018G088600.v3.0	6	2.798769385	1.871459355	3.729217249	3.126250371	0.181014178	2.050390799	2.305728978	4.051327696	0.874044938	0.934712193	0.897404613	0.345090725	0.800004352	0.713027753	0.750451053	1.038435752	1.414144061	Potri.018G088600	protein_coding	chrChr18:11614066-11616043:-	gi|566215033|ref|XP_002325035.2|	1859	0	hypothetical protein POPTR_0018s09590g [Populus trichocarpa]	gi|566215032|ref|XM_002324999.2|	1344	0	Populus trichocarpa hypothetical protein (POPTR_0018s09590g) mRNA, complete cds	Q9FK75	279	2.00E-87	GDSL esterase/lipase At5g45670	.	.	.	.	pfam00657	Lipase_GDSL	GDSL-like Lipase/Acylhydrolase.	GO:0016042|lipid catabolic process;	GO:0005576|extracellular region;	GO:0016788|hydrolase activity, acting on ester bonds;	.	.
Potri.013G005700.v3.0	6	0.816300077	1.69587152	1.686855247	6.061493908	2.242040677	4.319069715	1.942771926	1.738110645	0.938982521	0.590680634	1.084895637	1.163072639	1.781474455	1.702227752	6.040306287	3.78592815	4.021434436	Potri.013G005700	protein_coding	chrChr13:367356-368724:+	gi|566198694|ref|XP_002318936.2|	1569	0	putative xyloglucan endotransglycosylase family protein [Populus trichocarpa]	gi|566198693|ref|XM_002318900.2|	1124	0	Populus trichocarpa putative xyloglucan endotransglycosylase family protein (POPTR_0013s00710g) mRNA, complete cds	Q38910	429	1.00E-148	Probable xyloglucan endotransglucosylase/hydrolase protein 23	YLR213c	78.2	5.00E-15	COG2273	pfam00722	Glyco_hydro_16	Glycosyl hydrolases family 16.	GO:0042546|cell wall biogenesis;GO:0071555|cell wall organization;GO:0010411|xyloglucan metabolic process;	GO:0048046|apoplast;GO:0005618|cell wall;GO:0005794|Golgi apparatus;	GO:0004553|hydrolase activity, hydrolyzing O-glycosyl compounds;GO:0016762|xyloglucan:xyloglucosyl transferase activity;	K08235	E2.4.1.207; xyloglucan:xyloglucosyl transferase [EC:2.4.1.207]
Potri.016G070500.v3.0	6	4.571526433	4.267663521	3.973634665	2.573090397	3.09602551	2.307198683	3.70404682	3.1299259	10.88794069	10.75663044	10.52094641	6.758931016	6.715220718	6.360446731	7.565526598	7.354016614	7.592778863	Potri.016G070500	protein_coding	chrChr16:5184519-5188634:+	gi|566209147|ref|XP_002322788.2|	4538	0	hypothetical protein POPTR_0016s07120g [Populus trichocarpa]	gi|743898608|ref|XM_011044297.1|	3061	0	PREDICTED: Populus euphratica probable receptor protein kinase TMK1 (LOC105138247), transcript variant X1, mRNA	P43298	777	0	Receptor protein kinase TMK1	.	.	.	.	pfam07714	Pkinase_Tyr	Protein tyrosine kinase.	GO:0007165|signal transduction;	GO:0005576|extracellular region;GO:0016021|integral component of membrane;GO:0005886|plasma membrane;	GO:0005524|ATP binding;GO:0004675|transmembrane receptor protein serine/threonine kinase activity;	K00924	E2.7.1.-
Potri.005G188600.v3.0	6	1.636153103	1.564108337	1.73882702	3.424965396	2.12245497	2.577554531	2.093657021	2.469587596	0.910976414	0.659619373	0.660826115	1.548587876	1.637835872	1.341808879	0.668952848	0.832548707	0.870008426	Potri.005G188600	protein_coding	chrChr05:20601531-20603805:-	gi|743911889|ref|XP_010999810.1|	1142	3.00E-154	PREDICTED: pleckstrin homology domain-containing family A member 8-like isoform X1 [Populus euphratica]	gi|743911888|ref|XM_011001508.1|	971	0	PREDICTED: Populus euphratica pleckstrin homology domain-containing family A member 8-like (LOC105107548), transcript variant X1, mRNA	Q6NLQ3	259	3.00E-83	Glycolipid transfer protein 2	.	.	.	.	pfam08718	GLTP	Glycolipid transfer protein (GLTP). GLTP is a cytosolic protein that catalyses the intermembrane transfer of glycolipids.	.	GO:0005737|cytoplasm;	GO:0051861|glycolipid binding;GO:0017089|glycolipid transporter activity;	.	.
Potri.016G079600.v3.0	2	24.50440535	26.37731821	27.98732261	5.691783183	6.984518184	15.92103654	18.12096674	8.014370573	104.6188818	103.6594557	103.6407203	33.63428226	30.97536021	30.88679135	70.95426252	69.18941655	62.93589569	Potri.016G079600	protein_coding	chrChr16:6100298-6103589:-	gi|566209289|ref|XP_002323427.2|	1426	0	hypothetical protein POPTR_0016s08050g [Populus trichocarpa]	gi|566209288|ref|XM_002323391.2|	1598	0	Populus trichocarpa hypothetical protein (POPTR_0016s08050g) mRNA, complete cds	O04846	271	9.00E-83	Alpha carbonic anhydrase 1, chloroplastic	BH0360	140	4.00E-36	COG3338	pfam00194	Carb_anhydrase	Eukaryotic-type carbonic anhydrase.	GO:0006730|one-carbon metabolic process;	GO:0009570|chloroplast stroma;GO:0005783|endoplasmic reticulum;	GO:0004089|carbonate dehydratase activity;GO:0008270|zinc ion binding;	K01674	cah; carbonic anhydrase [EC:4.2.1.1]
Potri.010G050400.v3.0	3	0	0	0	0	0	0	0	0	0.313977308	0.139904333	0.280320563	0.068869238	0	0	0.070941975	0.143473199	0.211663957	Potri.010G050400	protein_coding	chrChr10:8098917-8099826:+	gi|566189327|ref|XP_002315652.2|	1128	2.00E-147	hypothetical protein POPTR_0010s06000g [Populus trichocarpa]	gi|566189326|ref|XM_002315616.2|	671	0	Populus trichocarpa hypothetical protein (POPTR_0010s06000g) mRNA, complete cds	Q9FXE2	206	7.00E-60	Protein SIEVE ELEMENT OCCLUSION C	.	.	.	.	pfam14577	SEO_C	Sieve element occlusion C-terminus. Sieve element occlusion (SEO) proteins, or forisomes, are phloem proteins which accumulate during sieve element differentiation. This domain represents the C-terminus of SEO proteins.	GO:0010088|phloem development;	.	GO:0042803|protein homodimerization activity;GO:0043621|protein self-association;	.	.
Potri.005G122000.v3.0	5	1.881331417	2.27215738	1.309761529	2.116660513	3.106098353	2.400434915	1.581932827	2.48027035	0.104153503	0.371275911	0.278966357	0	0	0	0.188264693	0.095186728	0.187236823	Potri.005G122000	protein_coding	chrChr05:9487603-9488423:-	.	.	.	.	gi|743919396|ref|XR_839461.1|	534	0	PREDICTED: Populus euphratica U-box domain-containing protein 5-like (LOC105110392), transcript variant X7, misc_RNA	.	.	.	.	.	.	.	.	pfam10034	Dpy19	Q-cell neuroblast polarisation. Dyp-19, formerly known as DUF2211, is a transmembrane domain family that is required to orient the neuroblast cells, QR and QL accurately on the anterior-posterior axis: QL and QR are born in the same anterior-posterior position, but polarise and migrate left-right asymmetrically, QL migrating towards the posterior and QR migrating towards the anterior. It is also …	.	.	.	.	.
Potri.012G033600.v3.0	4	0.188985249	0.360331008	0.219673876	0.304053387	0.262180677	0.106571164	0.276001204	0.269171434	0	0	0	0.063109711	0	0	0	0.013147455	0	Potri.012G033600	protein_coding	chrChr12:3010275-3016358:+	gi|566196195|ref|XP_002318361.2|	7201	0	hypothetical protein POPTR_0012s01200g [Populus trichocarpa]	gi|566196194|ref|XM_002318325.2|	2530	0	Populus trichocarpa hypothetical protein (POPTR_0012s01200g) mRNA, complete cds	Q9LYS2	1886	0	ABC transporter C family member 10	SPAC3F10.11c	703	0	COG1132	pfam00664	ABC_membrane	ABC transporter transmembrane region. This family represents a unit of six transmembrane helices. Many members of the ABC transporter family (pfam00005) have two such regions.	.	GO:0016021|integral component of membrane;GO:0005774|vacuolar membrane;	GO:0005524|ATP binding;GO:0042626|ATPase activity, coupled to transmembrane movement of substances;GO:0008559|xenobiotic-transporting ATPase activity;	.	.
Potri.018G100200.v3.0	2	35.31603658	37.32829981	37.72030249	8.961544392	11.08555791	12.48344404	14.87451612	13.33219494	9.622244469	10.1083982	10.92338808	3.857762977	1.222056847	2.252652541	6.738299422	6.114926709	6.472398819	Potri.018G100200	protein_coding	chrChr18:12807736-12813599:+	gi|566215231|ref|XP_006372107.1|	135	4.00E-07	hypothetical protein POPTR_0018s10920g [Populus trichocarpa]	gi|566215230|ref|XM_006372045.1|	968	0	Populus trichocarpa hypothetical protein (POPTR_0018s10920g) mRNA, complete cds	.	.	.	.	.	.	.	.	pfam07847	DUF1637	Protein of unknown function (DUF1637). This family contains many eukaryotic hypothetical proteins. The region featured in this family is approximately 120 residues long. According to InterPro annotation, some members of this family may belong to the cupin superfamily.	.	.	.	.	.
Potri.015G098300.v3.0	4	0.372230292	0.122101915	0	0.245690875	1.251873752	0.373165074	0.362412796	0.899677504	0	0	0	0	0	0	0	0	0	Potri.015G098300	protein_coding	chrChr15:11770333-11770932:+	gi|566206998|ref|XP_002321710.2|	343	2.00E-39	hypothetical protein POPTR_0015s11020g [Populus trichocarpa]	gi|566206997|ref|XM_002321674.2|	279	3.00E-143	Populus trichocarpa hypothetical protein (POPTR_0015s11020g) mRNA, complete cds	.	.	.	.	.	.	.	.	pfam11820	DUF3339	Protein of unknown function (DUF3339). This family of proteins are functionally uncharacterized. This family is found in eukaryotes. Proteins in this family are about 70 amino acids in length.	.	.	.	.	.
Potri.009G111800.v3.0	2	3.32554865	2.863540807	3.183412561	11.31812757	7.968874639	3.3339001	6.273311125	3.660080247	15.06230866	17.59673444	16.49886741	32.64967952	19.19831523	16.86522266	20.36242923	19.08670861	34.70018642	Potri.009G111800	protein_coding	chrChr09:9541528-9542244:+	gi|566187482|ref|XP_006379231.1|	284	5.00E-30	hypothetical protein POPTR_0009s11500g [Populus trichocarpa]	gi|566187481|ref|XM_006379169.1|	456	0	Populus trichocarpa hypothetical protein (POPTR_0009s11500g) mRNA, complete cds	.	.	.	.	.	.	.	.	pfam10321	7TM_GPCR_Srt	Serpentine type 7TM GPCR chemoreceptor Srt. Chemoreception is mediated in Caenorhabditis elegans by members of the seven-transmembrane G-protein-coupled receptor class (7TM GPCRs) of proteins which are of the serpentine type. Srt is a member of the Srg superfamily of chemoreceptors. Chemoperception is one of the central senses of soil nematodes like C. elegans which are otherwise 'blind' and 'dea…	.	.	.	.	.
Potri.004G027500.v3.0	4	0.45388765	1.339990249	1.986231769	1.168396603	1.923391672	1.638098992	1.060599499	2.632902372	0	0	0	0.09700556	0	0.100216626	0.199850213	0.404177492	0.198759089	Potri.004G027500	protein_coding	chrChr04:1991221-1992439:-	gi|566164579|ref|XP_006383974.1|	356	2.00E-40	hypothetical protein POPTR_0004s02665g [Populus trichocarpa]	gi|743934438|ref|XR_840464.1|	255	9.00E-130	PREDICTED: Populus euphratica uncharacterized LOC105116074 (LOC105116074), transcript variant X2, ncRNA	Q9LPZ9	77.8	4.00E-15	G-type lectin S-receptor-like serine/threonine-protein kinase SD1-13	.	.	.	.	pfam08276	PAN_2	PAN-like domain.	GO:0071446|cellular response to salicylic acid stimulus;GO:0009816|defense response to bacterium, incompatible interaction;GO:0046777|protein autophosphorylation;GO:0048544|recognition of pollen;	GO:0016021|integral component of membrane;GO:0005886|plasma membrane;GO:0009506|plasmodesma;	GO:0005524|ATP binding;GO:0005516|calmodulin binding;GO:0030246|carbohydrate binding;GO:0004672|protein kinase activity;GO:0004674|protein serine/threonine kinase activity;GO:0031625|ubiquitin protein ligase binding;	.	.
Potri.016G057800.v3.0	6	5.004921851	5.832546845	6.051799921	3.625159104	2.737480282	3.644282727	4.283038526	3.574484008	10.71572157	10.89338441	11.34297134	6.67129754	5.453544407	6.572242145	6.98806604	6.538563331	6.892237619	Potri.016G057800	protein_coding	chrChr16:3877727-3880235:-	gi|566208917|ref|XP_002323327.2|	2961	0	DC1 domain-containing family protein [Populus trichocarpa]	gi|566208916|ref|XM_002323291.2|	1673	0	Populus trichocarpa DC1 domain-containing family protein (POPTR_0016s05820g) mRNA, complete cds	.	.	.	.	.	.	.	.	pfam07649	C1_3	C1-like domain. This short domain is rich in cysteines and histidines. The pattern of conservation is similar to that found in pfam00130.	.	.	.	.	.
Potri.001G061500.v3.0	6	1.467411642	2.006477546	1.774349715	2.966870956	3.319540975	2.12147637	2.270895305	3.216049877	4.872584433	4.258495827	4.753382248	11.14167261	8.494907566	8.560388786	5.321927464	5.845760844	6.561131196	Potri.001G061500	protein_coding	chrChr01:4748584-4756469:+	gi|743880197|ref|XP_011036141.1|	2532	0	PREDICTED: uncharacterized protein At2g33490-like isoform X2 [Populus euphratica]	gi|743880198|ref|XM_011037840.1|	2347	0	PREDICTED: Populus euphratica uncharacterized protein At2g33490-like (LOC105133742), transcript variant X3, mRNA	O22799	444	1.00E-141	Uncharacterized protein At2g33490	.	.	.	.	pfam03114	BAR	BAR domain. BAR domains are dimerization, lipid binding and curvature sensing modules found in many different protein families. A BAR domain with an additional N-terminal amphipathic helix (an N-BAR) can drive membrane curvature. These N-BAR domains are found in amphiphysin, endophilin, BRAP and Nadrin. BAR domains are also frequently found alongside domains that determine lipid specificity, like…	.	GO:0005886|plasma membrane;	.	.	.
Potri.004G019000.v3.0	2	62.34048196	62.58250758	64.61490209	48.82430251	61.94940604	56.12445444	60.64075838	48.542434	19.78916558	19.18258876	21.13945062	8.102541687	7.747505276	7.521088356	17.53999393	15.48370778	12.51366102	Potri.004G019000	protein_coding	chrChr04:1260551-1262413:+	gi|566164429|ref|XP_002304925.2|	2505	0	hypothetical protein POPTR_0004s01860g [Populus trichocarpa]	gi|566164428|ref|XM_002304889.2|	1702	0	Populus trichocarpa hypothetical protein (POPTR_0004s01860g) mRNA, complete cds	P37124	415	2.00E-136	Cytochrome P450 77A2	all1361	90.1	4.00E-18	COG2124	pfam00067	p450	Cytochrome P450. Cytochrome P450s are haem-thiolate proteins involved in the oxidative degradation of various compounds. They are particularly well known for their role in the degradation of environmental toxins and mutagens. They can be divided into 4 classes, according to the method by which electrons from NAD(P)H are delivered to the catalytic site. Sequence conservation is relatively low with…	.	.	GO:0020037|heme binding;GO:0005506|iron ion binding;GO:0004497|monooxygenase activity;GO:0016705|oxidoreductase activity, acting on paired donors, with incorporation or reduction of molecular oxygen;	.	.
Potri.009G107400.v3.0	3	0.15665149	0.231237255	0.171378405	0	0	0	0.03812996	0	0.19079447	0.127523419	0.085171144	0.041849744	0.831581993	0.562055636	0.689748523	0.479513673	0.30011743	Potri.009G107400	protein_coding	chrChr09:9330973-9333762:-	gi|566187402|ref|XP_006379214.1|	1748	0	hypothetical protein POPTR_0009s11060g [Populus trichocarpa]	gi|566187401|ref|XM_006379152.1|	1086	0	Populus trichocarpa hypothetical protein (POPTR_0009s11060g) mRNA, complete cds	Q9ZSA7	187	7.00E-53	Protein DMR6-LIKE OXYGENASE 2	PA0147	150	5.00E-40	COG3491	pfam03171	2OG-FeII_Oxy	2OG-Fe(II) oxygenase superfamily. This family contains members of the 2-oxoglutarate (2OG) and Fe(II)-dependent oxygenase superfamily. This family includes the C-terminal of prolyl 4-hydroxylase alpha subunit. The holoenzyme has the activity EC:1.14.11.2 catalyzing the reaction: Procollagen L-proline + 2-oxoglutarate + O2 <=> procollagen trans- 4-hydroxy-L-proline + succinate + CO2. The full enzy…	GO:0002229|defense response to oomycetes;GO:0046244|salicylic acid catabolic process;	.	GO:0051213|dioxygenase activity;GO:0046872|metal ion binding;	.	.
Potri.007G090500.v3.0	6	1.984252203	2.260986498	1.713784049	2.71419565	2.028355525	3.219420216	3.685896119	2.406975383	5.342245166	6.631217771	5.93358973	5.691565147	5.682476949	6.456433978	6.897485226	5.666979767	8.146044536	Potri.007G090500	protein_coding	chrChr07:11686122-11688658:+	gi|566179778|ref|XP_002310575.2|	1859	0	hypothetical protein POPTR_0007s05700g [Populus trichocarpa]	gi|743826298|ref|XM_011024466.1|	1353	0	PREDICTED: Populus euphratica uncharacterized LOC105124446 (LOC105124446), transcript variant X2, mRNA	.	.	.	.	.	.	.	.	pfam03062	MBOAT	MBOAT, membrane-bound O-acyltransferase family. The MBOAT (membrane bound O-acyl transferase) family of membrane proteins contains a variety of acyltransferase enzymes. A conserved histidine has been suggested to be the active site residue.	.	.	.	.	.
Potri.001G290600.v3.0	6	2.968165639	2.920923286	3.096172161	3.075394006	3.25009858	2.814151864	2.934685246	3.503596798	0.98083899	1.073893053	1.00079785	1.106443398	0.830573141	1.168470283	1.342364786	1.203732684	1.057952952	Potri.001G290600	protein_coding	chrChr01:29619699-29623029:+	gi|566151738|ref|XP_006369718.1|	3015	0	hypothetical protein POPTR_0001s29790g [Populus trichocarpa]	gi|566151737|ref|XM_006369656.1|	1498	0	Populus trichocarpa hypothetical protein (POPTR_0001s29790g) mRNA, complete cds	Q4F883	308	3.00E-93	Senescence-associated carboxylesterase 101	.	.	.	.	pfam01764	Lipase_3	Lipase (class 3).	GO:0007568|aging;GO:0006952|defense response;GO:0016042|lipid catabolic process;GO:1900426|positive regulation of defense response to bacterium;GO:1902290|positive regulation of defense response to oomycetes;GO:0002230|positive regulation of defense response to virus by host;GO:1900057|positive regulation of leaf senescence;	GO:0005737|cytoplasm;GO:0016021|integral component of membrane;GO:0005634|nucleus;	GO:0052689|carboxylic ester hydrolase activity;	.	.
Potri.001G025600.v3.0	2	9.829504412	10.09180157	10.70703063	12.84955399	14.21077329	12.32840126	11.80745536	13.223282	4.819853576	4.387704806	4.488273626	5.638448164	5.511629495	6.435786471	5.480267559	4.594361333	5.450346904	Potri.001G025600	protein_coding	chrChr01:1892227-1895809:+	gi|566147530|ref|XP_002299213.2|	1257	1.00E-170	SKP1-INTERACTING PARTNER 5 family protein [Populus trichocarpa]	gi|743913274|ref|XM_011002240.1|	853	0	PREDICTED: Populus euphratica F-box protein SKIP5-like (LOC105108085), mRNA	Q94FT2	369	7.00E-125	F-box protein SKIP5	.	.	.	.	pfam12937	F-box-like	F-box-like. This is an F-box-like family.	GO:0016567|protein ubiquitination;	.	.	.	.
Potri.019G094200.v3.0	5	2.619608372	2.558958529	3.139823942	2.860601042	1.418699438	2.317223818	1.631580567	3.132531716	0.093840153	0.020906995	0.104726217	0.061750003	0.061350663	0.148852769	0.021202825	0.128641911	0.168696507	Potri.019G094200	protein_coding	chrChr19:12422560-12435774:-	gi|566242254|ref|XP_002326047.2|	4216	0	hypothetical protein POPTR_0019s12400g [Populus trichocarpa]	gi|566242253|ref|XM_002326011.2|	2664	0	Populus trichocarpa hypothetical protein (POPTR_0019s12400g) mRNA, complete cds	O64556	613	0	Putative leucine-rich repeat receptor-like serine/threonine-protein kinase At2g19230	YAR019c	102	3.00E-21	COG0515	pfam12819	Malectin_like	Carbohydrate-binding protein of the ER. Malectin is a membrane-anchored protein of the endoplasmic reticulum that recognizes and binds Glc2-N-glycan. The domain is found on a number of plant receptor kinases.	.	GO:0016021|integral component of membrane;GO:0005886|plasma membrane;	GO:0005524|ATP binding;GO:0004674|protein serine/threonine kinase activity;	.	.
Potri.005G158600.v3.0	6	8.073153274	8.841635704	8.594693538	8.20790258	9.34971146	8.811392716	8.53637398	9.913732827	6.07938081	6.407126762	6.041268982	3.780124706	4.469948616	4.120881463	6.187230286	5.749247261	5.678279951	Potri.005G158600	protein_coding	chrChr05:15981504-15983950:+	gi|566171897|ref|XP_002306551.2|	2469	0	hypothetical protein POPTR_0005s17640g [Populus trichocarpa]	gi|566171896|ref|XM_002306515.2|	1861	0	Populus trichocarpa hypothetical protein (POPTR_0005s17640g) mRNA, complete cds	Q9SGN7	396	4.00E-127	Serine/threonine-protein kinase-like protein At1g28390	.	.	.	.	pfam07714	Pkinase_Tyr	Protein tyrosine kinase.	.	.	GO:0005524|ATP binding;GO:0004674|protein serine/threonine kinase activity;	.	.
Potri.011G065100.v3.0	1	0.276299974	0.625375262	0.513867714	0.465048596	0.278773135	0.276993846	0.26901262	0.372068205	2.052777757	1.499494933	1.952909644	1.889640041	2.816129487	2.165711537	1.855269212	1.568500972	1.875388182	Potri.011G065100	protein_coding	chrChr11:5965511-5968962:-	gi|566194307|ref|XP_002316831.2|	1544	0	hypothetical protein POPTR_0011s07490g [Populus trichocarpa]	gi|566194306|ref|XM_002316795.2|	1380	0	Populus trichocarpa hypothetical protein (POPTR_0011s07490g) mRNA, complete cds	.	.	.	.	.	.	.	.	pfam12722	Hid1	High-temperature-induced dauer-formation protein. Hid1 (high-temperature-induced dauer-formation protein 1) represents proteins of approximately 800 residues long and is conserved from fungi to humans. It contains up to seven potential transmembrane domains separated by regions of low complexity. Functionally it might be involved in vesicle secretion or be an inter-cellular signalling protein or …	.	.	.	.	.
Potri.014G000900.v3.0	6	1.034750132	1.163749361	1.172457271	2.597792031	1.67787672	2.482227247	2.662569723	2.373381276	9.947203141	9.787267084	9.081840029	12.95297621	13.10462111	13.09615809	13.9123285	11.68233272	11.69213829	Potri.014G000900	protein_coding	chrChr14:98094-100042:-	gi|743934646|ref|XP_011011665.1|	1720	0	PREDICTED: diphthamide biosynthesis protein 7 homolog isoform X1 [Populus euphratica]	gi|743934661|ref|XM_011013372.1|	1005	0	PREDICTED: Populus euphratica diphthamide biosynthesis protein 7 homolog (LOC105116163), transcript variant X9, mRNA	Q9CYU6	162	6.00E-43	Diphthine methyltransferase	.	.	.	.	pfam00400	WD40	WD domain, G-beta repeat.	GO:0017183|peptidyl-diphthamide biosynthetic process from peptidyl-histidine;	.	GO:0061685|diphthine methylesterase activity;	K17868	DPH7, RRT2; diphthamide biosynthesis protein 7
Potri.016G013900.v3.0	6	1.018798178	0.783267682	0.731440566	1.733682011	1.413386481	1.053274082	1.0849208	1.418093935	2.249041291	3.490227284	3.63509219	4.3888037	4.394222831	3.93656676	3.119065149	2.870496171	3.938540049	Potri.016G013900	protein_coding	chrChr16:765393-770169:+	gi|224137340|ref|XP_002322533.1|	2273	0	hypothetical protein POPTR_0016s01550g [Populus trichocarpa]	gi|566208124|ref|XM_002322497.2|	1619	0	Populus trichocarpa hypothetical protein (POPTR_0016s01550g) mRNA, complete cds	Q8GY84	580	0	DEAD-box ATP-dependent RNA helicase 10	.	.	.	.	pfam00270	DEAD	DEAD/DEAH box helicase. Members of this family include the DEAD and DEAH box helicases. Helicases are involved in unwinding nucleic acids. The DEAD box helicases are involved in various aspects of RNA metabolizm, including nuclear transcription, pre mRNA splicing, ribosome biogenesis, nucleocytoplasmic transport, translation, RNA decay and organellar gene expression.	GO:0010501|RNA secondary structure unwinding;GO:0006364|rRNA processing;	.	GO:0005524|ATP binding;GO:0004004|ATP-dependent RNA helicase activity;GO:0003723|RNA binding;	K14777	DDX47, RRP3; ATP-dependent RNA helicase DDX47/RRP3 [EC:3.6.4.13]
Potri.016G131600.v3.0	6	0.051961698	0.255673286	0.113693306	6.276416197	6.658204468	1.09393597	1.315371688	4.628925018	1.961897346	0.902396638	0.791041588	3.109493287	1.379189313	2.696141037	1.830330718	0.867577664	2.673620921	Potri.016G131600	protein_coding	chrChr16:13492459-13493821:+	gi|743931404|ref|XP_011009969.1|	829	1.00E-107	PREDICTED: protein LURP-one-related 15-like isoform X1 [Populus euphratica]	gi|743898739|ref|XM_011044362.1|	461	0	PREDICTED: Populus euphratica protein LURP-one-related 15-like (LOC105138314), transcript variant X2, mRNA	Q9LZX1	128	3.00E-33	Protein LURP-one-related 15	.	.	.	.	pfam04525	Tub_2	Tubby C 2. The structure of this family has been solved. It comprises a 12-stranded beta barrel with a central C-terminal alpha helix. This helix is thought to be a transmembrane helix. It is structurally similar to the C-terminal domain of the Tubby protein. In plants it plays a role in defense against pathogens.	GO:0006952|defense response;	GO:0009507|chloroplast;	.	.	.
Potri.002G222800.v3.0	3	0	0	0	0	0	0.035610848	0	0.036795219	0.043263763	0.308444603	0.077252222	0.075917395	0.150852867	0	0.078202257	0.237234615	0.155550592	Potri.002G222800	protein_coding	chrChr02:20941400-20946385:-	gi|566159355|ref|XP_002302843.2|	1802	0	hypothetical protein POPTR_0002s22080g [Populus trichocarpa]	gi|743891407|ref|XM_011041042.1|	1285	0	PREDICTED: Populus euphratica putative MO25-like protein At5g47540 (LOC105135932), mRNA	Q9FGK3	458	3.00E-157	Putative MO25-like protein At5g47540	.	.	.	.	pfam08569	Mo25	Mo25-like. Mo25-like proteins are involved in both polarised growth and cytokinesis. In fission yeast Mo25 is localized alternately to the spindle pole body and to the site cell division in a cell cycle dependent manner.	GO:0055114|oxidation-reduction process;	GO:0016021|integral component of membrane;	GO:0046872|metal ion binding;	K08272	CAB39, MO25; calcium binding protein 39
Potri.019G009900.v3.0	6	3.501419011	2.905188944	2.403507351	2.99085362	2.493713093	2.236899883	2.540091237	2.169062728	3.637428125	3.874997327	3.434153398	6.126023379	4.701475387	4.320262966	4.723350622	4.96730741	5.749816514	Potri.019G009900	protein_coding	chrChr19:1185697-1188695:-	gi|566225373|ref|XP_002325343.2|	354	4.00E-36	hypothetical protein POPTR_0019s02680g [Populus trichocarpa]	gi|743939123|ref|XM_011015710.1|	1268	0	PREDICTED: Populus euphratica probable serine/threonine-protein kinase kinX (LOC105117906), transcript variant X1, mRNA	.	.	.	.	.	.	.	.	pfam07223	DUF1421	Protein of unknown function (DUF1421). This family represents a conserved region approximately 350 residues long within a number of plant proteins of unknown function.	.	.	.	.	.
Potri.001G057300.v3.0	2	38.65291967	36.85536207	40.03341931	54.51510461	61.44231981	55.64718633	47.49302167	53.79986734	12.20837946	11.88580911	12.87807524	15.99368978	13.99508952	13.8324209	23.12552464	21.93257272	21.87185105	Potri.001G057300	protein_coding	chrChr01:4344742-4346559:-	gi|703077610|ref|XP_010090636.1|	268	2.00E-25	hypothetical protein L484_017436 [Morus notabilis]	gi|160957718|emb|CU226790.1|	298	3.00E-153	Populus EST from severe drought-stressed leaves	.	.	.	.	.	.	.	.	pfam06624	RAMP4	Ribosome associated membrane protein RAMP4. This family consists of several ribosome associated membrane protein RAMP4 (or SERP1) sequences. Stabilisation of membrane proteins in response to stress involves the concerted action of a rescue unit in the ER membrane comprised of SERP1/RAMP4, other components of the translocon, and molecular chaperones in the ER.	.	.	.	.	.
Potri.007G000800.v3.0	6	2.320115024	1.099312389	1.880170849	0.765696803	1.300490208	2.412087512	2.175258681	1.15714416	5.965568848	5.68944288	6.167052382	4.040328657	3.922967866	3.794610122	4.918643591	4.782439983	7.713975337	Potri.007G000800	protein_coding	chrChr07:82333-83417:+	gi|566181485|ref|XP_006380852.1|	286	6.00E-30	hypothetical protein POPTR_0007s15330g [Populus trichocarpa]	gi|566181484|ref|XM_006380790.1|	578	0	Populus trichocarpa hypothetical protein (POPTR_0007s15330g) mRNA, complete cds	.	.	.	.	.	.	.	.	pfam03859	CG-1	CG-1 domain. CG-1 domains are highly conserved domains of about 130 amino-acid residues containing a predicted bipartite NLS and named after a partial cDNA clone isolated from parsley encoding a sequence-specific DNA-binding protein. CG-1 domains are associated with CAMTA proteins (for CAlModulin -binding Transcription Activator) that are transcription factors containing a calmodulin -binding dom…	.	.	.	.	.
Potri.010G248800.v3.0	6	1.599211625	0.976815322	1.689225149	3.002888467	1.613526169	2.156064872	1.610723538	2.284895249	0.738808494	0.837973202	1.019400427	1.060715	1.170950345	1.217585179	0.72842601	1.28902401	0.603707514	Potri.010G248800	protein_coding	chrChr10:22207572-22209571:-	gi|224110032|ref|XP_002315392.1|	365	5.00E-41	hypothetical protein POPTR_0010s25510g [Populus trichocarpa]	gi|566192730|ref|XM_002315356.2|	655	0	Populus trichocarpa hypothetical protein (POPTR_0010s25510g) mRNA, complete cds	Q28CA1	53.5	4.00E-08	Cytochrome c oxidase assembly factor 5	.	.	.	.	pfam10203	Pet191_N	Cytochrome c oxidase assembly protein PET191. Pet191_N is the conserved N-terminal of a family of conserved proteins found from nematodes to humans. It carries six highly conserved cysteine residues. Pet191 is required for the assembly of active cytochrome c oxidase but does not form part of the final assembled complex.	GO:0008152|metabolic process;GO:0009409|response to cold;GO:0009735|response to cytokinin;GO:0009416|response to light stimulus;GO:0009744|response to sucrose;	GO:0009507|chloroplast;GO:0009941|chloroplast envelope;GO:0009570|chloroplast stroma;GO:0009535|chloroplast thylakoid membrane;GO:0010319|stromule;	GO:0016597|amino acid binding;	K18178	COA5, PET191; cytochrome c oxidase assembly factor 5
Potri.006G210600.v3.0	2	27.70930492	27.65233422	28.85040744	58.87062886	44.83298339	41.10940553	39.05636776	39.61792467	18.13058255	17.76116721	15.64144595	18.58840397	21.84218856	21.08100135	19.27059613	19.92085835	17.85310482	Potri.006G210600	protein_coding	chrChr06:22501408-22506118:-	gi|224091965|ref|XP_002309419.1|	2979	0	cell-wall invertase family protein [Populus trichocarpa]	gi|566177636|ref|XM_002309383.2|	1891	0	Populus trichocarpa cell-wall invertase family protein (POPTR_0006s22710g) mRNA, complete cds	P26792	841	0	Beta-fructofuranosidase, insoluble isoenzyme 1	BH1858	162	2.00E-42	COG1621	pfam00251	Glyco_hydro_32N	Glycosyl hydrolases family 32 N-terminal domain. This domain corresponds to the N-terminal domain of glycosyl hydrolase family 32 which forms a five bladed beta propeller structure.	GO:0005975|carbohydrate metabolic process;	GO:0005618|cell wall;GO:0005576|extracellular region;	GO:0004575|sucrose alpha-glucosidase activity;	.	.
Potri.T024600.v3.0	6	1.83995316	2.060415115	2.221162408	1.256340434	1.728393438	0.922286917	1.667878244	1.314428987	7.920705918	7.54079341	7.037151333	6.61045952	7.106598369	6.759234285	5.831650704	8.015643673	4.653741044	Potri.T024600	protein_coding	chrscaffold_30:2348-6896:-	gi|566224851|ref|XP_006370967.1|	1595	0	hypothetical protein POPTR_0019s02210g [Populus trichocarpa]	gi|566224850|ref|XM_006370905.1|	987	0	Populus trichocarpa hypothetical protein (POPTR_0019s02210g) mRNA, complete cds	Q9LT10	329	3.00E-106	Probable carboxylesterase 18	AF1716	97.1	3.00E-21	COG0657	pfam07859	Abhydrolase_3	alpha/beta hydrolase fold. This catalytic domain is found in a very wide range of enzymes.	GO:0008152|metabolic process;GO:0009860|pollen tube growth;	.	GO:0052689|carboxylic ester hydrolase activity;	.	.
Potri.003G131300.v3.0	6	4.253967374	4.340670975	4.730179006	8.164583619	2.902407235	4.45690919	4.871671943	9.101924483	1.911076588	1.608486456	1.4408072	2.850453917	3.072649051	2.617608269	0.997938851	1.416644763	0.801626859	Potri.003G131300	protein_coding	chrChr03:15076303-15080297:+	gi|566148135|ref|XP_002299516.2|	2903	0	hypothetical protein POPTR_0001s09720g [Populus trichocarpa]	gi|566162412|ref|XM_006385710.1|	2878	0	Populus trichocarpa hypothetical protein (POPTR_0003s13120g) mRNA, complete cds	Q38897	280	9.00E-81	Homeobox protein BEL1 homolog	.	.	.	.	pfam07526	POX	Associated with HOX. The function of this domain is unknown. It is often found in plant proteins associated with pfam00046.	GO:0006351|transcription, DNA-templated;	GO:0005829|cytosol;GO:0005634|nucleus;GO:0009506|plasmodesma;	GO:0003677|DNA binding;GO:0003700|transcription factor activity, sequence-specific DNA binding;	.	.
Potri.014G108800.v3.0	1	0.177608211	0	0.097152641	4.923677994	5.017543493	0.97929831	0.086461916	0	4.867173316	6.843614636	5.600786094	2.182625096	13.29390892	9.901838403	14.0764063	11.36749196	3.985983912	Potri.014G108800	protein_coding	chrChr14:8528093-8528690:-	gi|224130734|ref|XP_002320914.1|	407	6.00E-48	hypothetical protein POPTR_0014s10440g [Populus trichocarpa]	gi|566203580|ref|XM_002320878.2|	587	0	Populus trichocarpa hypothetical protein (POPTR_0014s10440g) mRNA, complete cds	.	.	.	.	.	.	.	.	pfam00050	Kazal_1	Kazal-type serine protease inhibitor domain. Usually indicative of serine protease inhibitors. However, kazal-like domains are also seen in the extracellular part of agrins, which are not known to be protease inhibitors. Kazal domains often occur in tandem arrays. Small alpha+beta fold containing three disulphides. Alignment also includes a single domain from transporters in the OATP/PGT family.	.	.	.	.	.
Potri.012G085500.v3.0	3	0	0.031014611	0	0	0	0	0.061370001	0.032646204	4.49108669	3.728678808	4.763619582	4.041418575	4.082203923	3.862057347	3.191673134	3.788714234	3.346760987	Potri.012G085500	protein_coding	chrChr12:11274368-11276751:+	gi|566197499|ref|XP_002318071.2|	2401	0	hypothetical protein POPTR_0012s08770g [Populus trichocarpa]	gi|566197498|ref|XM_002318035.2|	914	0	Populus trichocarpa hypothetical protein (POPTR_0012s08770g) mRNA, complete cds	Q9SB64	328	2.00E-101	Protein NBR1 homolog	.	.	.	.	pfam03326	Herpes_TAF50	Herpesvirus transcription activation factor (transactivator). This family includes EBV BRLF1 and similar ORF 50 proteins from other herpesviruses.	GO:0006914|autophagy;GO:0051258|protein polymerization;GO:0015031|protein transport;	GO:0005737|cytoplasm;GO:0005773|vacuole;	GO:0043130|ubiquitin binding;GO:0008270|zinc ion binding;	K17987	NBR1; next to BRCA1 gene 1 protein
Potri.008G175000.v3.0	6	0.935525943	0.541550464	0.54183991	7.627874199	9.827663001	4.358361825	6.322381986	1.995139751	1.005378115	1.075161176	0.957447228	2.117033254	2.044916133	1.883345615	2.180748956	1.715136611	1.325403876	Potri.008G175000	protein_coding	chrChr08:11970681-11971905:-	gi|566252678|ref|XP_006387067.1|	1041	5.00E-140	hypothetical protein POPTR_1996s00210g [Populus trichocarpa]	gi|566252677|ref|XM_006387005.1|	928	0	Populus trichocarpa hypothetical protein (POPTR_1996s00210g) mRNA, complete cds	Q9FQA3	187	6.00E-56	Glutathione transferase GST 23	.	.	.	.	pfam13417	GST_N_3	Glutathione S-transferase, N-terminal domain.	GO:0006952|defense response;	.	GO:0004364|glutathione transferase activity;	K00799	GST, gst; glutathione S-transferase [EC:2.5.1.18]
Potri.015G117000.v3.0	6	3.505699475	2.491595562	3.409131301	23.8464319	29.21365242	9.3720089	9.734047356	20.241644	0.7907008	0.845583158	0.917724288	2.774975672	2.550252551	1.648428737	1.929482955	1.589781271	1.20822686	Potri.015G117000	protein_coding	chrChr15:13224072-13224889:+	gi|224134344|ref|XP_002321796.1|	345	6.00E-38	hypothetical protein POPTR_0015s15830g [Populus trichocarpa]	gi|165905721|gb|AC216690.1|	758	0	Populus trichocarpa clone POP101-O19, complete sequence	.	.	.	.	.	.	.	.	pfam01763	Herpes_UL6	Herpesvirus UL6 like. This family consists of various proteins from the herpesviridae that are similar to herpes simplex virus type I UL6 virion protein. UL6 is essential for cleavage and packaging of the viral genome.	.	.	.	.	.
Potri.015G076400.v3.0	6	1.424764403	1.497684224	1.34615647	2.147997414	0.947454696	1.817890344	1.48176744	2.280854886	3.864984079	4.252750497	4.225319703	6.574492667	5.672504726	4.68298851	5.738686679	6.704047697	5.990950418	Potri.015G076400	protein_coding	chrChr15:10129170-10130809:-	gi|566206661|ref|XP_006374520.1|	1099	8.00E-144	hypothetical protein POPTR_0015s08750g [Populus trichocarpa]	gi|566206660|ref|XM_006374458.1|	1441	0	Populus trichocarpa hypothetical protein (POPTR_0015s08750g) mRNA, complete cds	.	.	.	.	.	.	.	.	pfam07816	DUF1645	Protein of unknown function (DUF1645). These sequences are derived from a number of hypothetical plant proteins. The region in question is approximately 270 amino acids long. Some members of this family are annotated as yeast pheromone receptor proteins AR781 but no literature was found to support this.	.	.	.	.	.
Potri.001G382400.v3.0	6	1.047875927	0.920712116	0.818848192	1.630320842	1.850197063	1.050507458	0.546556296	0.814084507	0.592551959	0.16248227	0.203474404	2.19954467	2.304519399	2.602877916	2.595306413	2.416092724	1.474935314	Potri.001G382400	protein_coding	chrChr01:39805642-39810660:-	gi|224061385|ref|XP_002300453.1|	1813	0	SENESCENCE-RELATED GENE 1 family protein [Populus trichocarpa]	gi|566153603|ref|XM_002300417.2|	1302	0	Populus trichocarpa SENESCENCE-RELATED GENE 1 family protein (POPTR_0001s39130g) mRNA, complete cds	Q39224	446	8.00E-153	Protein SRG1	PA4191	108	1.00E-25	COG3491	pfam03171	2OG-FeII_Oxy	2OG-Fe(II) oxygenase superfamily. This family contains members of the 2-oxoglutarate (2OG) and Fe(II)-dependent oxygenase superfamily. This family includes the C-terminal of prolyl 4-hydroxylase alpha subunit. The holoenzyme has the activity EC:1.14.11.2 catalyzing the reaction: Procollagen L-proline + 2-oxoglutarate + O2 <=> procollagen trans- 4-hydroxy-L-proline + succinate + CO2. The full enzy…	GO:0010150|leaf senescence;	.	GO:0051213|dioxygenase activity;GO:0046872|metal ion binding;GO:0016682|oxidoreductase activity, acting on diphenols and related substances as donors, oxygen as acceptor;	.	.
Potri.004G048100.v3.0	4	1.356312603	0.513355793	1.483820492	2.272519916	2.210577855	2.301062434	1.523700164	1.621086045	0	0	0	0	0	0	0	0	0	Potri.004G048100	protein_coding	chrChr04:3718336-3719975:-	gi|566164958|ref|XP_006384044.1|	409	1.00E-48	hypothetical protein POPTR_0004s04770g [Populus trichocarpa]	gi|566164957|ref|XM_006383982.1|	397	0	Populus trichocarpa hypothetical protein (POPTR_0004s04770g) mRNA, complete cds	Q93ZJ3	70.5	1.00E-14	Protein NUCLEAR FUSION DEFECTIVE 6, chloroplastic/mitochondrial	.	.	.	.	pfam06037	DUF922	Bacterial protein of unknown function (DUF922). This family consists of several hypothetical bacterial proteins of unknown function.	GO:0000741|karyogamy;GO:0010197|polar nucleus fusion;	GO:0009507|chloroplast;GO:0005739|mitochondrion;	.	.	.
Potri.015G040800.v3.0	3	0	0.030704829	0	0	0.188884359	0.125119194	0	0	0.038001954	0	0	0.766868277	0.331264742	0.482240993	0	0	0	Potri.015G040800	protein_coding	chrChr15:3789739-3791639:+	gi|566205779|ref|XP_006374190.1|	2494	0	hypothetical protein POPTR_0015s04330g, partial [Populus trichocarpa]	gi|566205778|ref|XM_006374128.1|	1392	0	Populus trichocarpa hypothetical protein (POPTR_0015s04330g) mRNA, partial cds	Q9LMS3	671	0	Laccase-1	YFL041w	129	6.00E-31	COG2132	pfam07731	Cu-oxidase_2	Multicopper oxidase. This entry contains many divergent copper oxidase-like domains that are not recognized by the pfam00394 model.	GO:0009809|lignin biosynthetic process;GO:0046274|lignin catabolic process;	GO:0048046|apoplast;	GO:0005507|copper ion binding;GO:0052716|hydroquinone:oxygen oxidoreductase activity;GO:0016722|oxidoreductase activity, oxidizing metal ions;	K05909	E1.10.3.2; laccase [EC:1.10.3.2]
Potri.016G010900.v3.0	5	1.118651129	0.642160336	0.679897943	0.799897031	0.47027674	0.68533691	0.786606123	1.094383269	0.340616693	0.101183005	0.371683087	0.265644248	0.098972368	0.240132876	0.239434354	0.380468426	0.272145272	Potri.016G010900	protein_coding	chrChr16:551240-553246:+	gi|566208040|ref|XP_002322518.2|	1995	0	hypothetical protein POPTR_0016s01210g [Populus trichocarpa]	gi|566208039|ref|XM_002322482.2|	1523	0	Populus trichocarpa hypothetical protein (POPTR_0016s01210g) mRNA, complete cds	Q9FGK4	497	7.00E-171	Cytochrome b561 and DOMON domain-containing protein At5g47530	.	.	.	.	pfam04526	DUF568	Protein of unknown function (DUF568). Family of uncharacterized plant proteins.	GO:0055114|oxidation-reduction process;	GO:0016021|integral component of membrane;	GO:0046872|metal ion binding;	.	.
Potri.008G016700.v3.0	4	0.187649664	0.184662967	0.136860493	0.43350404	0.315548861	0.752483636	0.304500739	1.81419068	0	0	0	0.133682574	0	0	0.137705977	0.208872644	0	Potri.008G016700	protein_coding	chrChr08:891263-892111:+	gi|224097566|ref|XP_002310989.1|	970	5.00E-130	hypothetical protein POPTR_0008s01760g [Populus trichocarpa]	gi|224097565|ref|XM_002310953.1|	615	0	Populus trichocarpa hypothetical protein (POPTR_0008s01760g) mRNA, complete cds	Q652P9	233	3.00E-74	Germin-like protein 9-3	.	.	.	.	pfam00190	Cupin_1	Cupin. This family represents the conserved barrel domain of the 'cupin' superfamily ('cupa' is the Latin term for a small barrel). This family contains 11S and 7S plant seed storage proteins, and germins. Plant seed storage proteins provide the major nitrogen source for the developing plant.	GO:0033609|oxalate metabolic process;	GO:0048046|apoplast;GO:0005618|cell wall;	GO:0030145|manganese ion binding;GO:0045735|nutrient reservoir activity;GO:0046564|oxalate decarboxylase activity;	.	.
Potri.001G048200.v3.0	6	3.90759488	4.03451829	5.396249098	4.376201995	3.296248524	2.376132735	2.557145052	4.313118761	1.638438882	1.251544674	2.716641015	1.642892714	1.428234549	2.050874626	1.339767863	1.782598256	1.122065788	Potri.001G048200	protein_coding	chrChr01:3566553-3567609:+	gi|566148998|ref|XP_002297803.2|	816	3.00E-107	hypothetical protein POPTR_0001s14720g [Populus trichocarpa]	gi|566148997|ref|XM_002297767.2|	617	0	Populus trichocarpa hypothetical protein (POPTR_0001s14720g) mRNA, complete cds	Q94AW5	162	3.00E-47	Ethylene-responsive transcription factor ERF003	.	.	.	.	pfam00847	AP2	AP2 domain. This 60 amino acid residue domain can bind to DNA and is found in transcription factor proteins.	GO:0009873|ethylene-activated signaling pathway;GO:0006351|transcription, DNA-templated;	GO:0005634|nucleus;	GO:0003677|DNA binding;GO:0003700|transcription factor activity, sequence-specific DNA binding;	.	.
Potri.012G019700.v3.0	6	6.624190509	6.8109148	6.881543559	10.17754274	8.649214124	7.756931021	8.039266379	11.45537263	1.288162665	1.268817914	1.10972466	4.025120635	3.664190843	3.400432069	1.858669827	1.941450059	1.889148892	Potri.012G019700	protein_coding	chrChr12:1796427-1799628:+	gi|566196448|ref|XP_002317799.2|	3668	0	hypothetical protein POPTR_0012s02660g [Populus trichocarpa]	gi|566196443|ref|XM_006376596.1|	2764	0	Populus trichocarpa hypothetical protein (POPTR_0012s02660g) mRNA, complete cds	Q9T095	1040	0	Oligopeptide transporter 6	.	.	.	.	pfam03169	OPT	OPT oligopeptide transporter protein. The OPT family of oligopeptide transporters is distinct from the ABC pfam00005 and PTR pfam00854 transporter families. OPT transporters were first recognized in fungi (Candida albicans and Schizosaccharomyces pombe), but this alignment also includes orthologues from Arabidopsis thaliana. OPT transporters are thought to have 12-14 transmembrane domains and con…	GO:0015031|protein transport;	GO:0005887|integral component of plasma membrane;GO:0016020|membrane;GO:0005886|plasma membrane;	GO:0035673|oligopeptide transmembrane transporter activity;	.	.
Potri.002G206100.v3.0	6	1.990700188	2.59281465	1.857575632	3.188292826	7.856853524	3.169640276	1.368138273	1.758827718	14.90405624	16.20545671	12.22407817	11.95029352	9.697327915	11.37629972	12.50330798	11.14440336	12.43504358	Potri.002G206100	protein_coding	chrChr02:16929609-16930515:-	gi|224064430|ref|XP_002301472.1|	949	1.00E-126	benzodiazepine receptor-related family protein [Populus trichocarpa]	gi|566159150|ref|XM_002301436.2|	897	0	Populus trichocarpa benzodiazepine receptor-related family protein (POPTR_0002s20760g) mRNA, complete cds	O82245	179	2.00E-53	Translocator protein homolog	SMa1079	59.3	7.00E-10	COG3476	pfam03073	TspO_MBR	TspO/MBR family. Tryptophan-rich sensory protein (TspO) is an integral membrane protein that acts as a negative regulator of the expression of specific photosynthesis genes in response to oxygen/light. It is involved in the efflux of porphyrin intermediates from the cell. This reduces the activity of coproporphyrinogen III oxidase, which is thought to lead to the accumulation of a putative repres…	GO:0006778|porphyrin-containing compound metabolic process;GO:0009737|response to abscisic acid;GO:0006970|response to osmotic stress;GO:0009651|response to salt stress;GO:0006810|transport;	GO:0031969|chloroplast membrane;GO:0005783|endoplasmic reticulum;GO:0005789|endoplasmic reticulum membrane;GO:0005794|Golgi apparatus;GO:0000139|Golgi membrane;GO:0005795|Golgi stack;GO:0016021|integral component of membrane;GO:0016020|membrane;	GO:0020037|heme binding;	.	.
Potri.012G117300.v3.0	5	2.603898277	1.80454488	1.725264508	2.069708072	2.25717679	1.911869679	2.213854962	2.507309604	0.17867217	0.119421102	0	0.078381564	0.077874667	0.121464212	0.16148118	0.122467455	0.040149885	Potri.012G117300	protein_coding	chrChr12:13802467-13807854:-	gi|566198027|ref|XP_006376982.1|	2427	0	hypothetical protein POPTR_0012s11800g [Populus trichocarpa]	gi|743919110|ref|XM_011005267.1|	1162	0	PREDICTED: Populus euphratica protein ROOT HAIR DEFECTIVE 3 homolog 2-like (LOC105110278), transcript variant X11, mRNA	Q9FKE9	543	0	Protein ROOT HAIR DEFECTIVE 3 homolog 2	.	.	.	.	pfam05879	RHD3	Root hair defective 3 GTP-binding protein (RHD3). This family consists of several eukaryotic root hair defective 3 like GTP-binding proteins. It has been speculated that the RHD3 protein is a member of a novel class of GTP-binding proteins that is widespread in eukaryotes and required for regulated cell enlargement. The family also contains the homologous yeast synthetic enhancement of YOP1 (SEY1…	GO:0000028|ribosomal small subunit assembly;	GO:0005783|endoplasmic reticulum;GO:0005789|endoplasmic reticulum membrane;GO:0016021|integral component of membrane;	GO:0005525|GTP binding;GO:0003924|GTPase activity;GO:0043024|ribosomal small subunit binding;GO:0019843|rRNA binding;	.	.
Potri.001G083600.v3.0	6	6.843855702	5.967656413	5.591744658	7.662242	4.719952065	4.255583432	7.197543091	8.166077707	1.864058862	1.943293249	2.072451534	0.555447822	0.705148972	0.701352899	1.462199356	1.125004642	2.371004635	Potri.001G083600	protein_coding	chrChr01:6608926-6610764:-	gi|743842762|ref|XP_011026783.1|	2825	0	PREDICTED: galactose oxidase-like [Populus euphratica]	gi|743842761|ref|XM_011028481.1|	1565	0	PREDICTED: Populus euphratica galactose oxidase-like (LOC105127255), mRNA	Q9FYG4	429	2.00E-140	Aldehyde oxidase GLOX1	.	.	.	.	pfam07250	Glyoxal_oxid_N	Glyoxal oxidase N-terminus. This family represents the N-terminus (approximately 300 residues) of a number of plant and fungal glyoxal oxidase enzymes. Glyoxal oxidase catalyses the oxidation of aldehydes to carboxylic acids, coupled with reduction of dioxygen to hydrogen peroxide. It is an essential component of the extracellular lignin degradation pathways of the wood-rot fungus Phanerochaete c…	GO:0007275|multicellular organismal development;	GO:0005576|extracellular region;	GO:0004031|aldehyde oxidase activity;	.	.
Potri.010G074700.v3.0	6	1.576224417	1.665190851	2.104790125	3.947354741	3.227440912	3.020937686	2.640503881	2.184987182	6.578037023	5.88734044	7.460858419	5.969589197	5.586445139	5.373903335	4.745897353	5.366686732	6.293314859	Potri.010G074700	protein_coding	chrChr10:10126561-10130086:-	gi|224111026|ref|XP_002315721.1|	3602	0	hypothetical protein POPTR_0010s08550g [Populus trichocarpa]	gi|743858719|ref|XM_011032233.1|	2115	0	PREDICTED: Populus euphratica cellulose synthase-like protein G1 (LOC105129956), mRNA	Q570S7	469	5.00E-152	Cellulose synthase-like protein G1	alr3757	89	2.00E-17	COG1215	pfam03552	Cellulose_synt	Cellulose synthase. Cellulose, an aggregate of unbranched polymers of beta-1,4-linked glucose residues, is the major component of wood and thus paper, and is synthesized by plants, most algae, some bacteria and fungi, and even some animals. The genes that synthesize cellulose in higher plants differ greatly from the well-characterized genes found in Acetobacter and Agrobacterium sp. More correctl…	GO:0071555|cell wall organization;GO:0030244|cellulose biosynthetic process;GO:0009833|plant-type primary cell wall biogenesis;	GO:0005794|Golgi apparatus;GO:0000139|Golgi membrane;GO:0016021|integral component of membrane;GO:0005886|plasma membrane;	GO:0016760|cellulose synthase (UDP-forming) activity;GO:0016759|cellulose synthase activity;	.	.
Potri.015G095200.v3.0	6	4.057334183	3.537885281	4.775888526	3.305183815	4.352743243	2.52289424	3.500286063	3.936803802	2.564654102	2.11831938	3.127444886	2.195290232	3.217112463	2.211259506	1.526418817	0.914676336	1.405634276	Potri.015G095200	protein_coding	chrChr15:11613002-11614035:+	gi|566206959|ref|XP_002322250.2|	1350	3.00E-179	hypothetical protein POPTR_0015s10720g [Populus trichocarpa]	gi|566206958|ref|XM_002322214.2|	1034	0	Populus trichocarpa hypothetical protein (POPTR_0015s10720g) mRNA, complete cds	Q9FK33	240	4.00E-71	Pentatricopeptide repeat-containing protein At5g50390, chloroplastic	.	.	.	.	pfam13041	PPR_2	PPR repeat family. This repeat has no known function. It is about 35 amino acids long and is found in up to 18 copies in some proteins. The family appears to be greatly expanded in plants and fungi. The repeat has been called PPR.	.	GO:0009507|chloroplast;	GO:0008270|zinc ion binding;	.	.
Potri.016G089400.v3.0	2	13.62642562	12.9082514	12.26033711	11.28469381	10.53615377	18.32058554	16.42880069	15.89584365	4.653188878	4.630598575	4.846789587	14.22108486	4.326619403	6.32662515	12.33607789	11.83636693	21.88852346	Potri.016G089400	protein_coding	chrChr16:7236444-7237277:+	gi|118484090|gb|ABK93930.1|	165	2.00E-12	unknown [Populus trichocarpa]	gi|118484089|gb|EF145803.1|	377	0	Populus trichocarpa clone WS0113_H20 unknown mRNA	.	.	.	.	.	.	.	.	pfam11027	DUF2615	Protein of unknown function (DUF2615). This small. approximately 100 residue, family is conserved from worms to humans. It is cysteine-rich with a characteristic FDxCEC sequence motif. The function is not known.	.	.	.	.	.
Potri.005G231600.v3.0	6	1.554591774	1.652236221	1.938843628	0.738798789	0.690143047	1.371476322	0.998969229	0.998404243	4.809294102	3.847205338	4.124716853	0.76417436	0.891272831	0.961093875	1.711246701	1.280506705	1.361523036	Potri.005G231600	protein_coding	chrChr05:24019301-24021234:+	gi|743910612|ref|XP_011048822.1|	478	1.00E-52	PREDICTED: transmembrane protein 136 [Populus euphratica]	gi|566173171|ref|XM_002307643.2|	424	0	Populus trichocarpa 26S proteasome AAA-ATPase subunit family protein (POPTR_0005s25320g) mRNA, complete cds	.	.	.	.	.	.	.	.	pfam03798	TRAM_LAG1_CLN8	TLC domain.	.	.	.	.	.
Potri.003G101900.v3.0	1	0.33357321	0.328263943	0.948824912	0.990788577	0.403870829	1.203879284	0.649550572	0.621959395	0.812554339	0.868953546	0.435271628	0.570334196	0.56664582	1.325729994	2.937496849	3.564479891	4.45522494	Potri.003G101900	protein_coding	chrChr03:12753349-12755327:-	gi|566161921|ref|XP_006385707.1|	556	7.00E-69	hypothetical protein POPTR_0003s10130g [Populus trichocarpa]	gi|566253209|ref|XM_006387111.1|	750	0	Populus trichocarpa hypothetical protein (POPTR_1613s00200g) mRNA, complete cds	.	.	.	.	.	.	.	.	pfam09428	DUF2011	Fungal protein of unknown function (DUF2011). This is a family of fungal proteins whose function is unknown.	.	.	.	.	.
Potri.006G182400.v3.0	2	9.515898874	7.703007532	7.975782555	65.03849301	30.50664372	12.23248055	12.1788855	43.64141671	9.253256091	9.245816419	8.344802881	19.18943798	20.61337941	17.7913476	7.349260541	7.346159543	8.317292385	Potri.006G182400	protein_coding	chrChr06:19653408-19654099:+	gi|224091807|ref|XP_002309356.1|	425	7.00E-50	hypothetical protein POPTR_0006s19620g [Populus trichocarpa]	gi|566177124|ref|XM_002309320.2|	692	0	Populus trichocarpa hypothetical protein (POPTR_0006s19620g) mRNA, complete cds	.	.	.	.	.	.	.	.	pfam09115	DNApol3-delta_C	DNA polymerase III, delta subunit, C terminal. Members of this family, which are predominantly found in prokaryotic DNA polymerase III, assume an alpha helical structure, with a core of five alpha helices, and an additional small helix. They are essential for the formation of the polymerase clamp loader.	.	.	.	.	.
Potri.001G046300.v3.0	3	0	0	0	0	0	0	0	0	0.485398314	0	0.270853827	0.106469517	0.158671461	0.219987716	0.164510846	0.221804721	0.32722533	Potri.001G046300	protein_coding	chrChr01:3427848-3429155:-	gi|743873957|ref|XP_011034537.1|	307	3.00E-42	PREDICTED: uncharacterized protein LOC105132632 isoform X3 [Populus euphratica]	gi|566149027|ref|XM_002299225.2|	237	2.00E-119	Populus trichocarpa hypothetical protein (POPTR_0001s14880g) mRNA, complete cds	.	.	.	.	.	.	.	.	pfam06585	JHBP	Haemolymph juvenile hormone binding protein (JHBP). This family consists of several insect-specific haemolymph juvenile hormone binding proteins (JHBP). Juvenile hormone regulates embryogenesis, maintains the status quo of larval development and stimulates reproductive maturation in the adult insect. JH is transported from the sites of its synthesis to target tissues by a haemolymph carrier calle…	.	.	.	.	.
Potri.008G157800.v3.0	6	15.28234037	15.79357131	12.30163757	8.9569576	11.19047417	13.37360413	8.360259764	8.68282186	1.680790939	1.553355521	2.111982065	1.857016925	1.24809332	1.297800488	1.912906995	1.64987275	2.965604218	Potri.008G157800	protein_coding	chrChr08:10695245-10696503:-	gi|566184195|ref|XP_002312551.2|	851	2.00E-111	hypothetical protein POPTR_0008s15770g [Populus trichocarpa]	gi|566184194|ref|XM_002312515.2|	848	0	Populus trichocarpa hypothetical protein (POPTR_0008s15770g) mRNA, complete cds	P93735	184	7.00E-55	Early light-induced protein 1, chloroplastic	.	.	.	.	pfam00504	Chloroa_b-bind	Chlorophyll A-B binding protein.	GO:0071483|cellular response to blue light;GO:0071490|cellular response to far red light;GO:0034605|cellular response to heat;GO:0071486|cellular response to high light intensity;GO:0071491|cellular response to red light;GO:0071492|cellular response to UV-A;GO:0010117|photoprotection;GO:0015979|photosynthesis;GO:0010030|positive regulation of seed germination;GO:0010380|regulation of chlorophyll …	GO:0009535|chloroplast thylakoid membrane;GO:0016021|integral component of membrane;GO:0009522|photosystem I;GO:0009523|photosystem II;	.	.	.
Potri.015G123400.v3.0	1	0.108948999	0.107214929	0.153246047	0.123277485	0.094220744	0.249651663	0.363687401	0.128977381	2.615986784	1.925857772	2.724827604	2.96048914	3.023965538	2.886661792	2.758337091	2.512042479	2.879589298	Potri.015G123400	protein_coding	chrChr15:13697532-13700943:-	gi|566207715|ref|XP_002322381.2|	4331	0	hypothetical protein POPTR_0015s15210g [Populus trichocarpa]	gi|566207696|ref|XM_006374618.1|	2531	0	Populus trichocarpa hypothetical protein (POPTR_0015s15150g) mRNA, complete cds	Q8VZG8	690	0	MDIS1-interacting receptor like kinase 2	.	.	.	.	pfam00069	Pkinase	Protein kinase domain.	.	GO:0016021|integral component of membrane;GO:0016020|membrane;GO:0005886|plasma membrane;GO:0009506|plasmodesma;GO:0090406|pollen tube;	GO:0005524|ATP binding;GO:0004674|protein serine/threonine kinase activity;	.	.
Potri.017G145100.v3.0	6	3.164988493	3.533888325	3.495824826	5.302980573	4.728567493	6.101801401	5.42227695	6.147121123	8.302675582	7.366103444	8.074517346	9.886228515	11.11470093	9.978302428	7.838823969	9.213857092	9.528476574	Potri.017G145100	protein_coding	chrChr17:15289283-15291597:+	gi|566210658|ref|XP_006372411.1|	2385	0	hypothetical protein POPTR_0017s01350g [Populus trichocarpa]	gi|566210657|ref|XM_006372349.1|	1745	0	Populus trichocarpa hypothetical protein (POPTR_0017s01350g) mRNA, complete cds	Q9SD53	156	5.00E-40	UPF0481 protein At3g47200	.	.	.	.	pfam03140	DUF247	Plant protein of unknown function. The function of the plant proteins constituting this family is unknown.	.	GO:0016021|integral component of membrane;GO:0005886|plasma membrane;	.	.	.
Potri.009G090600.v3.0	1	0.738398961	0.314225447	0.414824617	0.474208317	0.402707227	0.70023961	0.466328979	0.310083727	3.062606163	2.512704956	2.864515875	0.682429192	1.271279799	1.167687523	2.482355943	2.665657641	3.058693991	Potri.009G090600	protein_coding	chrChr09:8314646-8318629:-	gi|566187133|ref|XP_002313168.2|	1269	6.00E-168	hypothetical protein POPTR_0009s09380g [Populus trichocarpa]	gi|566187132|ref|XM_002313132.2|	1323	0	Populus trichocarpa hypothetical protein (POPTR_0009s09380g) mRNA, complete cds	Q54FR4	107	8.00E-25	PXMP2/4 family protein 4	.	.	.	.	pfam04117	Mpv17_PMP22	Mpv17 / PMP22 family. The 22-kDa peroxisomal membrane protein (PMP22) is a major component of peroxisomal membranes. PMP22 seems to be involved in pore forming activity and may contribute to the unspecific permeability of the organelle membrane. PMP22 is synthesized on free cytosolic ribosomes and then directed to the peroxisome membrane by specific targeting information. Mpv17 is a closely relat…	.	GO:0016021|integral component of membrane;	.	K13347	PXMP2, PMP22; peroxisomal membrane protein 2
Potri.001G293500.v3.0	4	0.725476161	1.999001848	0.476207207	0.28731064	0.14639398	0.29091922	1.412683759	0.601189652	0	0	0	0	0	0	0	0	0	Potri.001G293500	protein_coding	chrChr01:29861685-29862504:-	.	.	.	.	gi|162952070|gb|AC215939.1|	47	2.00E-14	Populus trichocarpa clone ACSB1681-F07, complete sequence	.	.	.	.	.	.	.	.	pfam02677	DUF208	Uncharacterized BCR, COG1636.	.	.	.	.	.
Potri.002G139600.v3.0	6	1.317556706	1.116504625	1.161144795	1.956722086	1.735540482	2.238133184	1.710408564	1.592261772	3.521479467	3.694400019	3.541969124	2.463914478	3.030832674	2.868709561	2.296349191	2.973880046	3.6460855	Potri.002G139600	protein_coding	chrChr02:10348927-10352214:-	gi|566157950|ref|XP_002302500.2|	1714	0	hypothetical protein POPTR_0002s14040g [Populus trichocarpa]	gi|566157949|ref|XM_002302464.2|	1217	0	Populus trichocarpa hypothetical protein (POPTR_0002s14040g) mRNA, complete cds	.	.	.	.	.	.	.	.	pfam00160	Pro_isomerase	Cyclophilin type peptidyl-prolyl cis-trans isomerase/CLD. The peptidyl-prolyl cis-trans isomerases, also known as cyclophilins, share this domain of about 109 amino acids. Cyclophilins have been found in all organisms studied so far and catalyse peptidyl-prolyl isomerization during which the peptide bond preceding proline (the peptidyl-prolyl bond) is stabilized in the cis conformation. Mammalian…	.	.	.	.	.
Potri.006G030400.v3.0	4	0.885080917	0.483885368	0.430350217	2.14206044	0.595335518	1.577428659	0.574491395	2.037364931	0	0	0	0	0	0	0	0	0	Potri.006G030400	protein_coding	chrChr06:2067246-2069111:-	.	.	.	.	gi|166006851|gb|AC216763.1|	366	0	Populus trichocarpa clone POP006-F11, complete sequence	.	.	.	.	.	.	.	.	pfam00981	Rota_NS53	Rotavirus RNA-binding Protein 53 (NS53). This protein is also known as NSP1. NS53 is encoded by gene 5. It is made in low levels in the infected cells and is a component of early replication. The protein is known to accumulate on the cytoskeleton of the infected cell. NS53 is an RNA binding protein that contains a characteristic cysteine rich region.	.	.	.	.	.
Potri.016G015600.v3.0	1	0	0	0	0.942630726	0.853867675	0.848417804	0.308989396	0	2.319178998	3.90394402	3.105862491	4.295684452	4.941783666	6.306460608	10.71308612	8.713567541	6.832838615	Potri.016G015600	protein_coding	chrChr16:852136-853420:-	gi|224139556|ref|XP_002323167.1|	776	2.00E-103	hypothetical protein POPTR_0016s01730g [Populus trichocarpa]	gi|224139555|ref|XM_002323131.1|	444	0	Populus trichocarpa hypothetical protein (POPTR_0016s01730g) mRNA, complete cds	Q9M1H3	85.1	6.00E-18	ABC transporter F family member 4	YER036c	60.1	3.00E-10	COG0488	pfam13558	SbcCD_C	Putative exonuclease SbcCD, C subunit. Possible exonuclease SbcCD, C subunit, on AAA proteins.	.	.	GO:0005524|ATP binding;GO:0016887|ATPase activity;GO:0005215|transporter activity;	K06184	ABCF1; ATP-binding cassette, subfamily F, member 1
Potri.T125100.v3.0	6	7.833371288	8.87828738	8.51068994	9.039324689	7.848980985	6.55322918	6.785193385	8.729787475	1.31595779	1.993672328	1.52736209	1.443241416	0.860344747	1.252452954	1.18934257	1.022264791	1.005421741	Potri.T125100	protein_coding	chrscaffold_221:34023-36164:-	gi|224080207|ref|XP_002306052.1|	1066	1.00E-143	hypothetical protein POPTR_0004s11470g [Populus trichocarpa]	gi|566166118|ref|XM_002306016.2|	958	0	Populus trichocarpa hypothetical protein (POPTR_0004s11470g) mRNA, complete cds	Q9LVP9	326	4.00E-110	Vesicle transport v-SNARE 13	.	.	.	.	pfam05008	V-SNARE	Vesicle transport v-SNARE protein N-terminus. V-SNARE proteins are required for protein traffic between eukaryotic organelles. The v-SNAREs on transport vesicles interact with t-SNAREs on target membranes in order to facilitate this. This domain is the N-terminal half of the V-Snare proteins.	GO:0006888|ER to Golgi vesicle-mediated transport;GO:0006896|Golgi to vacuole transport;GO:0006623|protein targeting to vacuole;GO:0042147|retrograde transport, endosome to Golgi;GO:0048280|vesicle fusion with Golgi apparatus;	GO:0005829|cytosol;GO:0005789|endoplasmic reticulum membrane;GO:0012507|ER to Golgi transport vesicle membrane;GO:0005794|Golgi apparatus;GO:0016021|integral component of membrane;GO:0031902|late endosome membrane;GO:0031201|SNARE complex;	GO:0005484|SNAP receptor activity;	K08493	VTI1; vesicle transport through interaction with t-SNAREs 1
Potri.011G010100.v3.0	5	0.3110094	0.306059266	0.311893642	0.744147178	0.287643808	0.363755511	0.201871061	0.37585356	0.378795464	0.421966217	0.225460365	0.193869091	0.055032952	0.085837081	0.05705826	0.317335549	0.170240216	Potri.011G010100	protein_coding	chrChr11:774795-783035:-	gi|566193113|ref|XP_002317146.2|	2499	0	hypothetical protein POPTR_0011s01480g [Populus trichocarpa]	gi|566193112|ref|XM_002317110.2|	1476	0	Populus trichocarpa hypothetical protein (POPTR_0011s01480g) mRNA, complete cds	Q9FMV0	350	2.00E-110	F-box/LRR-repeat protein At5g63520	sll0524	52	4.00E-06	COG4398	pfam10442	FIST_C	FIST C domain. The FIST C domain is a novel sensory domain, which is present in signal transduction proteins from Bacteria, Archaea and Eukarya. Chromosomal proximity of FIST-encoding genes to those coding for proteins involved in amino acid metabolizm and transport suggest that FIST domains bind small ligands, such as amino acids.	GO:0009877|nodulation;GO:0046777|protein autophosphorylation;GO:0009609|response to symbiotic bacterium;	GO:0016021|integral component of membrane;GO:0005886|plasma membrane;GO:0005775|vacuolar lumen;	GO:0005524|ATP binding;GO:0016301|kinase activity;GO:0004674|protein serine/threonine kinase activity;	.	.
Potri.006G276200.v3.0	6	2.017161159	2.835793319	2.927382288	1.18198261	1.162981011	2.311116407	2.404847701	1.66305835	0.852363203	0.580874115	0.537172427	0.571881614	0.830421646	0.454470747	0.453148739	0.916448964	0.585877083	Potri.006G276200	protein_coding	chrChr06:27605257-27606546:+	gi|566178738|ref|XP_006382179.1|	1019	1.00E-133	putative surface family protein [Populus trichocarpa]	gi|566178737|ref|XM_006382117.1|	909	0	Populus trichocarpa putative surface family protein (POPTR_0006s29110g) mRNA, complete cds	Q9ZQ23	158	5.00E-43	Fasciclin-like arabinogalactan protein 3	.	.	.	.	pfam02469	Fasciclin	Fasciclin domain. This extracellular domain is found repeated four times in grasshopper fasciclin I as well as in proteins from mammals, sea urchins, plants, yeast and bacteria.	.	GO:0031225|anchored component of membrane;GO:0005886|plasma membrane;	.	.	.
Potri.018G117900.v3.0	5	0.996605858	0.875663869	0.700905514	1.480073445	1.975141295	2.390724232	4.678331402	1.290422158	0.260104526	0.4635972	0.464445329	0.456420261	0.302312381	0.432234578	0.313438002	0.079237209	0.623453444	Potri.018G117900	protein_coding	chrChr18:14232561-14234337:+	gi|566256941|ref|XP_006388373.1|	1785	0	hypothetical protein POPTR_0204s00200g [Populus trichocarpa]	gi|566252987|ref|XM_006387065.1|	951	0	Populus trichocarpa hypothetical protein (POPTR_1763s00200g) mRNA, partial cds	Q9ZWC8	154	2.00E-38	Serine/threonine-protein kinase BRI1-like 1	MA2301_1	67.4	1.00E-11	COG4886	pfam13855	LRR_8	Leucine rich repeat.	.	GO:0016021|integral component of membrane;GO:0005886|plasma membrane;	GO:0005524|ATP binding;GO:0004674|protein serine/threonine kinase activity;GO:0005496|steroid binding;	.	.
Potri.005G078000.v3.0	5	0.353817932	0.063306626	0	0.541383042	0.713969912	0.290214388	0.501070629	0.333185058	0.078351696	0	0.104929199	0.137488195	0.068299526	0.106529485	0.070813068	0.035803124	0.035213224	Potri.005G078000	protein_coding	chrChr05:5747093-5750140:-	gi|224083729|ref|XP_002307102.1|	2480	0	hypothetical protein POPTR_0005s07970g [Populus trichocarpa]	gi|566170102|ref|XM_002307066.2|	1600	0	Populus trichocarpa hypothetical protein (POPTR_0005s07970g) mRNA, complete cds	Q66GQ6	645	0	Type I inositol polyphosphate 5-phosphatase 5	YOR109w_2	153	1.00E-39	COG5411	pfam03372	Exo_endo_phos	Endonuclease/Exonuclease/phosphatase family. This large family of proteins includes magnesium dependent endonucleases and a large number of phosphatases involved in intracellular signalling. This family includes: AP endonuclease proteins EC:4.2.99.18, DNase I proteins EC:3.1.21.1, Synaptojanin an inositol-1,4,5-trisphosphate phosphatase EC:3.1.3.56, Sphingomyelinase EC:3.1.4.12 and Nocturnin.	GO:0009932|cell tip growth;GO:0046856|phosphatidylinositol dephosphorylation;GO:0010053|root epidermal cell differentiation;GO:0048765|root hair cell differentiation;GO:0048766|root hair initiation;	.	GO:0016787|hydrolase activity;	.	.
Potri.T077100.v3.0	3	0	0	0	0.009598001	0	0.00971855	0	0	0.153492375	0.084177562	0.08433156	0.145030218	0.164676916	0.096319923	0.096039738	0.140277922	0.053064105	Potri.T077100	protein_coding	chrscaffold_85:50309-57096:-	gi|743935756|ref|XP_011012256.1|	6668	0	PREDICTED: uncharacterized protein LOC105116545 [Populus euphratica]	gi|566239036|ref|XM_006371340.1|	2486	0	Populus trichocarpa hypothetical protein (POPTR_0019s09880g) mRNA, complete cds	O23530	517	4.00E-155	Protein SUPPRESSOR OF npr1-1, CONSTITUTIVE 1	alr0124_1	117	2.00E-26	COG4886	pfam01582	TIR	TIR domain. The Toll/interleukin-1 receptor (TIR) homology domain is an intracellular signalling domain found in MyD88, interleukin 1 receptor and the Toll receptor. It contains three highly-conserved regions, and mediates protein-protein interactions between the Toll-like receptors (TLRs) and signal-transduction components. TIR-like motifs are also found in plant proteins thought to be involved …	GO:0042742|defense response to bacterium;GO:0009733|response to auxin;GO:0009862|systemic acquired resistance, salicylic acid mediated signaling pathway;	GO:0005737|cytoplasm;GO:0005829|cytosol;GO:0005783|endoplasmic reticulum;GO:0043231|intracellular membrane-bounded organelle;GO:0005634|nucleus;	GO:0043531|ADP binding;GO:0005524|ATP binding;GO:0000166|nucleotide binding;	.	.
Potri.016G026500.v3.0	1	0.03373879	0.199210749	0.073821193	0.066807938	0.034040786	0.16911759	0	0.139793782	1.643693149	1.281715682	1.357435406	1.550301688	1.576096188	1.452631721	1.634099264	1.464629841	2.031471951	Potri.016G026500	protein_coding	chrChr16:1499179-1500864:+	gi|566208338|ref|XP_006373672.1|	1865	0	hypothetical protein POPTR_0016s02680g [Populus trichocarpa]	gi|566208337|ref|XM_006373610.1|	1104	0	Populus trichocarpa hypothetical protein (POPTR_0016s02680g) mRNA, complete cds	Q75HY5	122	6.00E-48	Zinc finger BED domain-containing protein RICESLEEPER 3	.	.	.	.	pfam05699	Dimer_Tnp_hAT	hAT family C-terminal dimerization region. This dimerization region is found at the C terminus of the transposases of elements belonging to the Activator superfamily (hAT element superfamily). The isolated dimerization region forms extremely stable dimers in vitro.	GO:0009791|post-embryonic development;GO:0006357|regulation of transcription from RNA polymerase II promoter;GO:0006351|transcription, DNA-templated;	GO:0005634|nucleus;	GO:0046872|metal ion binding;GO:0000977|RNA polymerase II regulatory region sequence-specific DNA binding;GO:0003700|transcription factor activity, sequence-specific DNA binding;	.	.
Potri.001G295500.v3.0	6	4.286490539	4.593222182	4.42894057	21.54984408	17.44359763	26.83397137	12.89127776	23.82894714	1.566225817	1.44747658	1.191173835	5.75116819	6.371335108	6.046702722	14.94171603	15.58620781	11.3145617	Potri.001G295500	protein_coding	chrChr01:29993383-29994497:+	gi|566151811|ref|XP_002300263.2|	945	1.00E-123	hypothetical protein POPTR_0001s30260g [Populus trichocarpa]	gi|566151810|ref|XM_002300227.2|	1107	0	Populus trichocarpa hypothetical protein (POPTR_0001s30260g) mRNA, complete cds	Q96289	144	4.00E-39	Zinc finger protein ZAT10	.	.	.	.	pfam13912	zf-C2H2_6	C2H2-type zinc finger.	GO:0035264|multicellular organism growth;GO:0045892|negative regulation of transcription, DNA-templated;GO:0010117|photoprotection;GO:0015979|photosynthesis;GO:0009737|response to abscisic acid;GO:0010200|response to chitin;GO:0009409|response to cold;GO:0009644|response to high light intensity;GO:0006979|response to oxidative stress;GO:0009651|response to salt stress;GO:0009414|response to water…	GO:0005634|nucleus;	GO:0046872|metal ion binding;GO:0043565|sequence-specific DNA binding;GO:0003700|transcription factor activity, sequence-specific DNA binding;GO:0044212|transcription regulatory region DNA binding;	.	.
Potri.014G063300.v3.0	3	0.013420484	0.026413758	0	0	0	0.013454187	0.130665215	0	2.517214079	2.388945155	2.641403211	2.524056719	2.621721424	2.577975838	1.551149777	1.478894329	2.027523539	Potri.014G063300	protein_coding	chrChr14:5049193-5059668:-	gi|566259290|ref|XP_006389205.1|	3489	0	hypothetical protein POPTR_0035s00260g [Populus trichocarpa]	gi|566259307|ref|XM_006389152.1|	1933	0	Populus trichocarpa hypothetical protein (POPTR_0035s00335g) mRNA, complete cds	Q40392	313	4.00E-87	TMV resistance protein N	RSp0875	100	2.00E-20	COG4886	pfam01582	TIR	TIR domain. The Toll/interleukin-1 receptor (TIR) homology domain is an intracellular signalling domain found in MyD88, interleukin 1 receptor and the Toll receptor. It contains three highly-conserved regions, and mediates protein-protein interactions between the Toll-like receptors (TLRs) and signal-transduction components. TIR-like motifs are also found in plant proteins thought to be involved …	GO:0009626|plant-type hypersensitive response;GO:0007165|signal transduction;	GO:0005737|cytoplasm;	GO:0043531|ADP binding;GO:0005524|ATP binding;	.	.
Potri.019G056600.v3.0	3	0	0	0	0	0	0	0	0	0.290911509	0.259253007	0.259727298	0.170159678	0.422648119	0.175792283	0.087640461	0.177244252	0.261485908	Potri.019G056600	protein_coding	chrChr19:8821575-8822821:-	gi|566235840|ref|XP_002325919.2|	1051	9.00E-138	hypothetical protein POPTR_0019s08400g [Populus trichocarpa]	gi|566236059|ref|XM_006371215.1|	632	0	Populus trichocarpa hypothetical protein (POPTR_0019s08440g) mRNA, complete cds	Q501D5	266	2.00E-83	Mini-chromosome maintenance complex-binding protein	.	.	.	.	pfam13615	Racemase_4	Putative alanine racemase. This is a family of eukaryotic proteins which are putatively alanine racemase.	GO:0051301|cell division;GO:0006260|DNA replication;GO:0006261|DNA-dependent DNA replication;GO:0007067|mitotic nuclear division;GO:0006301|postreplication repair;GO:0007062|sister chromatid cohesion;	GO:0009941|chloroplast envelope;GO:0042555|MCM complex;GO:0000790|nuclear chromatin;GO:0005634|nucleus;	GO:0003682|chromatin binding;	.	.
Potri.011G169200.v3.0	2	18.28957921	18.41978857	17.81699857	17.61637639	17.83126826	17.42560157	17.10691242	15.91194494	8.822752224	7.881202239	8.659112129	7.777493489	7.599924638	8.261812135	6.955928123	7.091027554	6.917950794	Potri.011G169200	protein_coding	chrChr11:18444079-18449468:-	gi|566195993|ref|XP_006378012.1|	3885	0	hypothetical protein POPTR_0011s17220g [Populus trichocarpa]	gi|566195992|ref|XM_006377950.1|	3051	0	Populus trichocarpa hypothetical protein (POPTR_0011s17220g) mRNA, complete cds	P0CB21	323	4.00E-95	Uncharacterized protein At4g26450	.	.	.	.	pfam12013	DUF3505	Protein of unknown function (DUF3505). This family of proteins is functionally uncharacterized. This protein is found in eukaryotes. Proteins in this family are typically between 247 to 1018 amino acids in length. This region contains two segments that are likely to be C2H2 zinc binding domains.	GO:0006997|nucleus organization;	GO:0009504|cell plate;GO:0016021|integral component of membrane;GO:0005635|nuclear envelope;GO:0031965|nuclear membrane;	GO:0046982|protein heterodimerization activity;GO:0042803|protein homodimerization activity;	.	.
Potri.T089400.v3.0	4	0.376630177	0.1853178	0.824074883	0.932231333	0.950003486	1.415910033	1.5584607	1.17040113	0	0	0	0	0	0	0	0	0	Potri.T089400	protein_coding	chrscaffold_109:92143-92897:-	gi|566198117|ref|XP_006377024.1|	384	2.00E-44	hypothetical protein POPTR_0012s12210g [Populus trichocarpa]	gi|566198116|ref|XM_006376962.1|	563	0	Populus trichocarpa hypothetical protein (POPTR_0012s12210g) mRNA, complete cds	.	.	.	.	.	.	.	.	pfam12734	CYSTM	Cysteine-rich TM module stress tolerance. The members of this family are short cysteine-rich membrane proteins that most probably dimerise together to form a transmembrane sulfhydryl-lined pore. The CYSTM module is always present at the extreme C-terminus of the protein in which it is present. Furthermore, like the yeast prototypes, the majority of the proteins also possess a proline/glutamine-ri…	.	.	.	.	.
Potri.017G102000.v3.0	2	28.79033142	29.04634901	27.7583242	23.86363564	26.91214886	31.86410382	35.42151672	21.86570585	10.42383206	11.71850167	11.01647041	9.46881434	10.40292024	11.2178702	14.84707263	13.90252035	14.96465786	Potri.017G102000	protein_coding	chrChr17:11884524-11887819:-	gi|743820304|ref|XP_011021108.1|	2105	0	PREDICTED: malate dehydrogenase, chloroplastic-like [Populus euphratica]	gi|743820303|ref|XM_011022806.1|	1604	0	PREDICTED: Populus euphratica malate dehydrogenase, chloroplastic-like (LOC105123286), mRNA	Q9SN86	593	0	Malate dehydrogenase, chloroplastic	YPO3516	337	7.00E-110	COG0039	pfam00056	Ldh_1_N	lactate/malate dehydrogenase, NAD binding domain. L-lactate dehydrogenases are metabolic enzymes which catalyse the conversion of L-lactate to pyruvate, the last step in anaerobic glycolysis. L-2-hydroxyisocaproate dehydrogenases are also members of the family. Malate dehydrogenases catalyse the interconversion of malate to oxaloacetate. The enzyme participates in the citric acid cycle. L-lactate…	GO:0005975|carbohydrate metabolic process;GO:0009793|embryo development ending in seed dormancy;GO:0006108|malate metabolic process;GO:0009409|response to cold;GO:0009735|response to cytokinin;GO:0006099|tricarboxylic acid cycle;	GO:0048046|apoplast;GO:0009507|chloroplast;GO:0009941|chloroplast envelope;GO:0009570|chloroplast stroma;GO:0016020|membrane;GO:0005739|mitochondrion;GO:0009536|plastid;GO:0009532|plastid stroma;GO:0010319|stromule;GO:0005774|vacuolar membrane;	GO:0030060|L-malate dehydrogenase activity;GO:0008746|NAD(P)+ transhydrogenase activity;	K00026	MDH2; malate dehydrogenase [EC:1.1.1.37]
Potri.003G197000.v3.0	4	4.332238171	4.675860713	5.198177617	5.603691605	5.499020176	6.724827439	7.143346953	5.645645452	0	0	0	0	0	0	0.153832072	0	0.229488291	Potri.003G197000	protein_coding	chrChr03:19983097-19983856:-	gi|566163580|ref|XP_006385987.1|	329	1.00E-35	hypothetical protein POPTR_0003s19640g [Populus trichocarpa]	gi|566163579|ref|XM_006385925.1|	760	0	Populus trichocarpa hypothetical protein (POPTR_0003s19640g) mRNA, complete cds	.	.	.	.	.	.	.	.	pfam05327	RRN3	RNA polymerase I specific transcription initiation factor RRN3. This family consists of several eukaryotic proteins which are homologous to the yeast RRN3 protein. RRN3 is one of the RRN genes specifically required for the transcription of rDNA by RNA polymerase I (Pol I) in Saccharomyces cerevisiae.	.	.	.	.	.
Potri.001G198900.v3.0	6	2.181604854	2.090384789	1.758620345	5.144102884	3.156887258	2.158306104	1.760738492	1.813805427	0.454503368	0.934712193	1.5294896	1.042940857	1.737152307	1.077464161	1.327113441	0.990507948	1.508420332	Potri.001G198900	protein_coding	chrChr01:19243799-19245648:+	gi|566150019|ref|XP_006369280.1|	1929	0	hydroxyproline-rich glycoprotein [Populus trichocarpa]	gi|566150018|ref|XM_006369218.1|	1782	0	Populus trichocarpa hydroxyproline-rich glycoprotein (POPTR_0001s20610g) mRNA, complete cds	.	.	.	.	.	.	.	.	pfam05553	DUF761	Cotton fibre expressed protein. This family consists of several plant proteins of unknown function. Three of the sequences (from Gossypium hirsutum) in this family are described as cotton fibre expressed proteins. The remaining sequences, found in Arabidopsis thaliana, are uncharacterized.	.	.	.	.	.
Potri.005G146100.v3.0	5	0.105856854	0.138895999	0.23161706	0.489096253	0.320413136	0.49523923	0.893229146	0.548260995	0	0.076598784	0.076738918	0.26394536	0.412088937	0.116863906	0.116523961	0	0.038629258	Potri.005G146100	protein_coding	chrChr05:12771010-12773153:+	gi|743937804|ref|XP_011013316.1|	2084	0	PREDICTED: probable N-acetyltransferase HLS1 [Populus euphratica]	gi|743937803|ref|XM_011015014.1|	1384	0	PREDICTED: Populus euphratica probable N-acetyltransferase HLS1 (LOC105117366), mRNA	O64815	609	0	Probable N-acetyltransferase HLS1-like	.	.	.	.	pfam00583	Acetyltransf_1	Acetyltransferase (GNAT) family. This family contains proteins with N-acetyltransferase functions such as Elp3-related proteins.	GO:0006474|N-terminal protein amino acid acetylation;	GO:0031248|protein acetyltransferase complex;	GO:0004596|peptide alpha-N-acetyltransferase activity;	.	.
Potri.010G072200.v3.0	2	80.45855243	73.35923727	81.55382904	67.07642103	83.07439429	112.9580904	131.8699863	70.4067527	21.20081946	23.45210076	24.09590053	30.29329191	23.52641509	26.23256228	51.40008144	61.01776329	41.07705082	Potri.010G072200	protein_coding	chrChr10:9905022-9905982:+	.	.	.	.	gi|224107866|ref|XM_002314597.1|	647	0	Populus trichocarpa hypothetical protein (POPTR_0010s08290g) mRNA, complete cds	.	.	.	.	.	.	.	.	pfam09595	Metaviral_G	Metaviral_G glycoprotein. This is a viral attachment glycoprotein from region G of metaviruses. It is high in serine and threonine suggesting it is highly glycosylated.	.	.	.	.	.
Potri.019G072800.v3.0	5	1.842446612	2.13402807	1.8016043	4.116472528	2.418264937	2.010531384	1.857351671	3.732562647	0.436888289	0.212369365	0.319136827	0.191658206	0.380837489	0.41400513	0.215374347	0.290382355	0.196348594	Potri.019G072800	protein_coding	chrChr19:10648630-10657796:-	gi|566239366|ref|XP_002325943.2|	4931	0	hypothetical protein POPTR_0019s10160g [Populus trichocarpa]	gi|566239365|ref|XM_002325907.2|	3143	0	Populus trichocarpa hypothetical protein (POPTR_0019s10160g) mRNA, complete cds	Q69ZF3	533	3.00E-171	Non-lysosomal glucosylceramidase	sll1775	244	3.00E-67	COG4354	pfam04685	DUF608	Protein of unknown function, DUF608. This family represents a conserved region with a pankaryotic distribution in a number of uncharacterized proteins.	GO:0008206|bile acid metabolic process;GO:0021954|central nervous system neuron development;GO:0006680|glucosylceramide catabolic process;GO:0016139|glycoside catabolic process;	GO:0005789|endoplasmic reticulum membrane;GO:0000139|Golgi membrane;GO:0016021|integral component of membrane;	GO:0008422|beta-glucosidase activity;GO:0004348|glucosylceramidase activity;	K17108	GBA2; non-lysosomal glucosylceramidase [EC:3.2.1.45]
Potri.014G083600.v3.0	6	4.176786349	4.161366886	4.257250555	4.238077567	4.423572654	5.695735013	5.632653786	3.708462008	9.131570611	8.560204159	9.28111667	7.318778045	7.161273749	6.759114523	9.509482349	8.980707374	9.031546994	Potri.014G083600	protein_coding	chrChr14:6586384-6590671:+	gi|224127664|ref|XP_002320130.1|	2241	0	lipase class 3 family protein [Populus trichocarpa]	gi|743789379|ref|XM_011037898.1|	1674	0	PREDICTED: Populus euphratica uncharacterized LOC105133782 (LOC105133782), transcript variant X1, mRNA	.	.	.	.	.	.	.	.	pfam01764	Lipase_3	Lipase (class 3).	.	.	.	.	.
[truncated: 7,908 more rows]
